# Supplementary material for: More Positive or More Negative? Metagenomic Analysis Reveals Roles of Virome in Human Disease-Related Gut Microbiome
Source: Front Cell Infect Microbiol. 2022 Apr 12;12:846063. doi: 10.3389/fcimb.2022.846063 (PMC9040671; doi:10.3389/fcimb.2022.846063)
Supplement: Supplementary file 1 [file DataSheet_1.zip]

Archive with 19 entries (18 files):
- additional_datasheets/
- additional_datasheets/table_s10_key_viruses.xlsx
- __MACOSX/additional_datasheets/._table_s10_key_viruses.xlsx
- additional_datasheets/table_s9_network_statistics.xlsx
- __MACOSX/additional_datasheets/._table_s9_network_statistics.xlsx
- additional_datasheets/table_s1_viral_composition.xlsx
- __MACOSX/additional_datasheets/._table_s1_viral_composition.xlsx
- additional_datasheets/table_s5_metacomp_output_viral_genus_abundance.xlsx
- __MACOSX/additional_datasheets/._table_s5_metacomp_output_viral_genus_abundance.xlsx
- additional_datasheets/table_s4_sample_info_update.xlsx
- __MACOSX/additional_datasheets/._table_s4_sample_info_update.xlsx
- additional_datasheets/table_s3_different metabolites_and_annotations.xlsx
- __MACOSX/additional_datasheets/._table_s3_different metabolites_and_annotations.xlsx
- additional_datasheets/table_s6_metacomp_output_viral_family_abundance.xlsx
- __MACOSX/additional_datasheets/._table_s6_metacomp_output_viral_family_abundance.xlsx
- additional_datasheets/table_s7_nodeAttribute.xlsx
- __MACOSX/additional_datasheets/._table_s7_nodeAttribute.xlsx
- additional_datasheets/table_s2_bacteria_composition.xlsx
- __MACOSX/additional_datasheets/._table_s2_bacteria_composition.xlsx
