# Supplementary material for: More Positive or More Negative? Metagenomic Analysis Reveals Roles of Virome in Human Disease-Related Gut Microbiome
Source: Front Cell Infect Microbiol. 2022 Apr 12;12:846063. doi: 10.3389/fcimb.2022.846063 (PMC9040671; doi:10.3389/fcimb.2022.846063)
Supplement: Supplementary file 1 [file DataSheet_1.zip › additional_datasheets/table_s10_key_viruses.xlsx]

## Sheet: IBS
Alphaentomopoxvirus
Phic31virus
Cvm10virus
B4virus
Wildcatvirus
Elvirus
Bxz1virus
P12024virus
E125virus
Cp220virus
Betalipothrixvirus
Jwxvirus
Jimmervirus
Whispovirus
Megalocytivirus
unclassified
Smoothievirus
Gaiavirus
Sitaravirus
Sp18virus
Yatapoxvirus
Wbetavirus
T4virus
C5virus
Cp8virus
Felixo1virus
Nonagvirus
Marseillevirus
Che8virus
V5virus
L5virus
Rhadinovirus
T7virus
Rudivirus
Jd18virus
Cp51virus
Una961virus
Betaentomopoxvirus
Spn3virus
Prasinovirus
Js98virus
Tp21virus
Cecivirus
Che9cvirus
C2virus
Phicbkvirus
Pbunavirus
Lymphocystivirus
Triavirus
Chlorovirus
Lambdavirus
Cervidpoxvirus
Ipomovirus
P100virus
Kp32virus
Lit1virus
Soymovirus
Bicaudavirus
Cjw1virus
Ascovirus
Omegavirus
Betabaculovirus
Centapoxvirus
Arv1virus
Ydn12virus
Schizot4virus
P2virus
Silviavirus
Orthopoxvirus
Yuavirus
Pamx74virus
Bc431virus
Jenstvirus
Andromedavirus
Tsarbombavirus
Avipoxvirus
N4virus
P22virus
Spo1virus
Bpp1virus
D3112virus
Cd119virus
Potyvirus
Abouovirus
Likavirus
Psavirus
Kp15virus
G7cvirus
P70virus
Phaeovirus
Asfivirus
Coccolithovirus
Phi29virus
Harrisonvirus
Bcepmuvirus
Pithovirus
Pandoravirus
Ab18virus
Vhmlvirus
N15virus
Habenivirus
Phietavirus
Pocjvirus
Percavirus
Proboscivirus
Cr3virus
Seuratvirus
F116virus
Vegasvirus
Xp10virus
Pepy6virus
Phieco32virus
Tectivirus
Cba181virus
Molluscipoxvirus
Iridovirus
Muvirus
Kayvirus
Cyprinivirus
Marvinvirus

## Sheet: T2D
P12002virus
Cecivirus
Rsl2virus
Closterovirus
Centapoxvirus
Phic31virus
Ydn12virus
Kayvirus
Potyvirus
Nonanavirus
Phi29virus
Vi1virus
N4virus
Jimmervirus
Lymphocystivirus
P12024virus
Wbetavirus
Cr3virus
Spbetavirus
Vhmlvirus
Cp8virus
Phicbkvirus
Kelleziovirus
Jerseyvirus

## Sheet: CD
Cp220virus
Ranavirus
unclassified
Pagevirus
E125virus
Betaentomopoxvirus
Phi29virus
Cd119virus
P12024virus
Muscavirus
P1virus
Chlorovirus
Ydn12virus
Alphaentomopoxvirus
P22virus
Cecivirus
N15virus
Slashvirus
Phifelvirus
Phic31virus
Cba181virus
Muvirus
Sitaravirus
Abouovirus
Cp51virus
Tg1virus
Pandoravirus
Pithovirus
Silviavirus
T4virus

## Sheet: CRC
Phic31virus
Js98virus
Spo1virus
Bcep22virus
Cyprinivirus
D3112virus
Lambdavirus
P2virus
Betalipothrixvirus
Cp51virus
Orthopoxvirus
Scutavirus
Ea214virus
Tsarbombavirus
Wildcatvirus
F116virus
T5virus
P1virus
C2virus
Hp1virus
Sp6virus
Pandoravirus
Bxz1virus
N4virus
Kayvirus
Gammacoronavirus
Cervidpoxvirus
E125virus
Mamastrovirus
Nonagvirus
Macavirus
Cd119virus
Seuratvirus
T4virus
Marseillevirus
Harrisonvirus
Cp1virus
Triavirus
Cvm10virus
Rslunavirus
Megalocytivirus
Prasinovirus
Spbetavirus
Pamx74virus
Chlorovirus
Rudivirus
Nit1virus
Likavirus
Betaentomopoxvirus
Sfi21dt1virus
Yatapoxvirus
B4virus
Alphaentomopoxvirus
P12024virus
Cr3virus
Mudcatvirus
Phi29virus
Potyvirus
Omegavirus
Fri1virus
Pa6virus
Ipomovirus
Cp220virus
Pagevirus
Tectivirus
Schizot4virus
Ff47virus
Rogue1virus
Betabaculovirus
Woesvirus
Bastillevirus
Kp34virus
Cba181virus
Ranavirus
Smoothievirus
Pocjvirus
Bc431virus
Proboscivirus
Ab18virus
Saetivirus
Phaeovirus
Vegasvirus
Ascovirus
Closterovirus
Xp10virus
Jd18virus
Spn3virus
Centapoxvirus
Percavirus
Gaiavirus
Iridovirus
T7virus
V5virus
Nona33virus
Marvinvirus
N15virus
Twortvirus
Arv1virus
Secunda5virus
Yuavirus
Coccolithovirus
unclassified
Alphamesonivirus
Muscavirus
Whispovirus
Jimmervirus
Cecivirus
Tp21virus
P70virus
Sap6virus
Agatevirus
Plasmavirus
Cp8virus
Acadianvirus
Phietavirus
Vi1virus
Che8virus
Lymphocystivirus
Rhadinovirus
M12virus
Toursvirus
Ydn12virus
P22virus
Una961virus
Jenstvirus
Slashvirus
L5virus
Bronvirus

## Sheet: LC
Alphaentomopoxvirus
P23virus
Phikzvirus
Js98virus
Plasmavirus
Phi29virus
Cervidpoxvirus
Betalipothrixvirus
Lymphocystivirus
Hp1virus
Bicaudavirus
Toursvirus
B4virus
N4virus

## Sheet: pan
N4virus
Alphaentomopoxvirus
Wildcatvirus
P12024virus
Chlorovirus
Pandoravirus
Js98virus
T4virus
Bxz1virus
Hp1virus
Phi29virus
D3112virus
E125virus
Ipomovirus
Abouovirus
Prasinovirus
Cd119virus
Likavirus
unclassified
Cyprinivirus
Spbetavirus
Betalipothrixvirus
P2virus
Lambdavirus
Cervidpoxvirus
Spo1virus
Cecivirus
Tp21virus
Wbetavirus
Phic31virus
Gaiavirus
Orthopoxvirus
Spn3virus
Sitaravirus
Smoothievirus
Bc431virus
Coccolithovirus
Cp8virus
Pithovirus
Ascovirus
Kp34virus
Proboscivirus
Betaentomopoxvirus
C5virus
Kp15virus
Tsarbombavirus
Bicaudavirus
Kayvirus
Yatapoxvirus
P100virus
Phietavirus
Alphamesonivirus
Betabaculovirus
Centapoxvirus
Marseillevirus
Cr3virus
Cp51virus
Rosebushvirus
Phicbkvirus
Rogue1virus
Fishburnevirus
V5virus
Phayoncevirus
Cp220virus
Lymphocystivirus
Rudivirus
Phaeovirus
Cp1virus
Whispovirus
Cvm10virus
Bcep22virus
Jimmervirus
P1virus
C2virus
Schizot4virus
Potyvirus
Che8virus
Jenstvirus
Gammacoronavirus
Alphabaculovirus
Mudcatvirus
Rslunavirus
Cba181virus
Twortvirus
Ydn12virus
B4virus
Omegavirus
T7virus
Vhmlvirus
Kp32virus
Andromedavirus
Iridovirus
Silviavirus
Arv1virus
Avipoxvirus
Toursvirus
Rb69virus
Sp6virus
Scutavirus
Nit1virus
Vegasvirus
P70virus
Pamx74virus
Plasmavirus
Closterovirus
Np1virus
Pocjvirus
P12002virus
P22virus
Muscavirus
Megalocytivirus
Pagevirus
Rhadinovirus
Seuratvirus
Acadianvirus
Jwxvirus
Fri1virus
Harrisonvirus
Tg1virus
Pbunavirus
Asfivirus
Cjw1virus
Nona33virus
Phifelvirus
Triavirus
T5virus
Jd18virus
Che9cvirus
L5virus
Rsl2virus
Mamastrovirus
Psavirus
Nonagvirus
Agatevirus
N15virus
Phikzvirus
M12virus
F116virus
Ea214virus
Ranavirus
Slashvirus
Tectivirus
Vi1virus
