# Supplementary material for: More Positive or More Negative? Metagenomic Analysis Reveals Roles of Virome in Human Disease-Related Gut Microbiome
Source: Front Cell Infect Microbiol. 2022 Apr 12;12:846063. doi: 10.3389/fcimb.2022.846063 (PMC9040671; doi:10.3389/fcimb.2022.846063)
Supplement: Supplementary file 1 [file DataSheet_1.zip › additional_datasheets/table_s9_network_statistics.xlsx]

## Sheet: edge number
dataset	positive bacteria-bacteria	negative bacteria-bacteria	positive bacteria-phages	negative bacteria-phages	positive bacteria-euk viruses	negative bacteria-euk viruses	positive phages-phages	negative phages-phages	positive phages-euk viruses	negative phages-euk viruses	positive euk viruses-euk viruses	negative euk viruses-euk viruses	sum
IBS	1874	759	755	292	270	137	185	11	194	3	55	2	4537
T2D	744	445	213	158	55	44	44	13	35	5	3	0	1759
CD	2152	163	158	109	23	46	61	0	77	0	27	0	2816
CRC	1259	744	527	385	150	132	124	36	144	15	34	1	3551
LC	697	237	168	130	47	43	34	13	44	6	7	1	1427
sum	6726	2348	1821	1074	545	402	448	73	494	29	126	4	14090

## Sheet: node_number
dataset	total	bacteria	phages	euk.viruses
IBS	773	587	143	43
T2D	733	550	141	42
CD	431	346	66	19
CRC	842	642	155	45
LC	626	458	130	38

## Sheet: mean degree
dataset	bacteria_md	phage_md	euk viruses_md	total_md
IBS	11.448	11.4406	16.6977	11.7387
T2D	5.17818	3.7234	3.45238	4.79945
CD	14.3526	7.06061	10.5263	13.0673
CRC	8.09969	8.97419	11.3556	8.43468
LC	4.92576	3.4	4.10526	4.55911

## Sheet: modularity
dataset	all	without.viruses	without.phage	without.euk.viruses
IBS	0.467988	0.48961	0.48774	0.4856
T2D	0.496636	0.505107	0.501914	0.500583
CD	0.628244	0.639583	0.634409	0.623364
CRC	0.377076	0.404865	0.387991	0.392672
LC	0.595241	0.625249	0.604409	0.610007

## Sheet: scale-free index
dataset	all	without.viral	without.phage	without.euk
IBS	0.819088	0.656281	0.642466	0.499967
T2D	0.821235	0.691334	0.687503	0.529948
CD	0.506878	0.165201	0.236286	0.224389
CRC	0.716288	0.593536	0.588574	0.221746
LC	0.810384	0.678626	0.61306	0.48571

## Sheet: average path length
dataset	total	bacteria	phage	euk.viruses	without.phage	without.euk.viruses
IBS	4.05821	4.18278	5.5238	2.02857	4.14983	4.041
T2D	4.90109	4.82441	2.66864	1	4.86565	4.95846
CD	3.79605	3.95201	3.27092	1.93407	3.86515	3.89531
CRC	3.78322	3.9159	4.41997	3.07857	3.90275	3.8289
LC	4.97788	4.94208	2.82081	1.33333	4.94047	5.14134

## Sheet: edge number (healthy)
dataset	positive bacteria-bacteria	negative bacteria-bacteria	positive bacteria-phages	negative bacteria-phages	positive bacteria-euk viruses	negative bacteria-euk viruses	positive phages-phages	negative phages-phages	positive phages-euk viruses	negative phages-euk viruses	positive euk viruses-euk viruses	negative euk viruses-euk viruses	sum
IBS	934	566	294	298	117	89	81	28	36	22	9	1	2475
T2D	1147	495	389	379	82	184	171	4	181	3	38	0	3073
CD	630	524	255	257	78	67	42	13	38	12	6	2	1924
CRC	1819	821	628	406	190	138	163	11	123	9	29	0	4337
LC	1101	584	353	367	82	112	126	16	93	5	20	0	2859
sum	5631	2990	1919	1707	549	590	583	72	471	51	102	3	14668

## Sheet: node number (healthy)
dataset	total	bacteria	phages	euk.viruses
IBS	940	719	168	53
T2D	691	511	139	41
CD	783	599	144	40
CRC	841	631	160	50
LC	748	549	156	43

## Sheet: mean degree (healthy)
dataset	bac_md	phage_md	euk_md	total_md
IBS	5.28234	5.16667	5.35849	5.26596
T2D	8.4501	9.36691	12.8293	8.89436
CD	4.94992	4.66667	5.275	4.91443
CRC	10.5261	9.4625	10.36	10.3139
LC	7.80328	7.0641	7.72093	7.64439

## Sheet: modularity (healthy)
dataset	all	nonvir	without.phage	without.euk.viruses
IBS	0.567853	0.605452	0.601692	0.575232
T2D	0.485092	0.478144	0.519041	0.482012
CD	0.522384	0.536265	0.529925	0.490502
CRC	0.346335	0.435769	0.407994	0.34234
LC	0.41625	0.46517	0.450414	0.408761

[truncated: 2 more sheets: scale-free index (healthy), average path length (healthy)]
