# Supplementary material for: More Positive or More Negative? Metagenomic Analysis Reveals Roles of Virome in Human Disease-Related Gut Microbiome
Source: Front Cell Infect Microbiol. 2022 Apr 12;12:846063. doi: 10.3389/fcimb.2022.846063 (PMC9040671; doi:10.3389/fcimb.2022.846063)
Supplement: Supplementary file 1 [file DataSheet_1.zip › additional_datasheets/table_s1_viral_composition.xlsx]

## Sheet: s_table2_viral_composition
Species	Healthy.Control	IBS	Genus	Family	Order	Type
Bacillus virus G	0.0620691	0.0595262	Phi29virus	Podoviridae	Caudovirales	phage
Pseudomonas phage phi3	0.0329146	0.0357228	unclassified	Myoviridae	Caudovirales	phage
Megavirus chiliensis	0.0309066	0.0300454	unclassified	Mimiviridae	unclassified	eukaryotic viruses
Stx2-converting phage 1717	0.0349462	0.0189595	Lambdavirus	Siphoviridae	Caudovirales	phage
Staphylococcus virus 108PVL	0.00911086	0.0410994	Biseptimavirus	Siphoviridae	Caudovirales	phage
Ectocarpus siliculosus virus 1	0.0243497	0.0239839	Phaeovirus	Phycodnaviridae	unclassified	eukaryotic viruses
Sinorhizobium phage PBC5	0.0204513	0.0226435	unclassified	unclassified	Caudovirales	phage
Aureococcus anophagefferens virus	0.0200433	0.0227153	unclassified	Phycodnaviridae	unclassified	eukaryotic viruses
Chrysochromulina ericina virus	0.0131762	0.0185656	unclassified	Phycodnaviridae	unclassified	eukaryotic viruses
Bacillus phage SPBc2	0.0167439	0.0147446	unclassified	unclassified	unclassified	phage
Anomala cuprea entomopoxvirus	0.0144004	0.0133285	Alphaentomopoxvirus	Poxviridae	unclassified	eukaryotic viruses
Bacillus phage SP-15	0.014019	0.0121332	unclassified	Myoviridae	Caudovirales	phage
Feldmannia species virus	0.012905	0.0124147	Phaeovirus	Phycodnaviridae	unclassified	eukaryotic viruses
Bacillus phage PfEFR-5	0.0137681	0.0110882	unclassified	Siphoviridae	Caudovirales	phage
Only Syngen Nebraska virus 5	0.0110775	0.0129816	Chlorovirus	Phycodnaviridae	unclassified	eukaryotic viruses
Paramecium bursaria Chlorella virus FR483	0.00989481	0.0105489	Chlorovirus	Phycodnaviridae	unclassified	eukaryotic viruses
Clostridium phage phiCD211	0.00999061	0.00801693	unclassified	Siphoviridae	Caudovirales	phage
Brevibacillus phage Jenst	0.00705163	0.0109492	Jenstvirus	Siphoviridae	Caudovirales	phage
Cedratvirus A11	0.00877759	0.00900912	unclassified	Pithoviridae	unclassified	eukaryotic viruses
Clostridium phage c-st	0.00917628	0.00837955	unclassified	Myoviridae	Caudovirales	phage
Flavobacterium phage 2A	0.00773997	0.00874718	unclassified	unclassified	unclassified	phage
Staphylococcus prophage phiPV83	0.0112319	0.00503049	unclassified	Siphoviridae	Caudovirales	phage
Paenibacillus phage Xenia	0.00920273	0.00507791	unclassified	Siphoviridae	Caudovirales	phage
Geobacillus virus E3	0.00660015	0.00743876	unclassified	Siphoviridae	Caudovirales	phage
Acanthocystis turfacea Chlorella virus 1	0.00639338	0.00760626	Chlorovirus	Phycodnaviridae	unclassified	eukaryotic viruses
Bacillus phage 0305phi8-36	0.00595958	0.00755886	unclassified	Myoviridae	Caudovirales	phage
Enterobacteria phage phi92	0.00619343	0.00675483	unclassified	Myoviridae	Caudovirales	phage
Pithovirus sibericum	0.00548871	0.00599039	Pithovirus	Pithoviridae	unclassified	eukaryotic viruses
Pacmanvirus A23	0.00556296	0.00586275	unclassified	unclassified	unclassified	unknown
Clostridium phage CDMH1	0.00635153	0.00506288	unclassified	Myoviridae	Caudovirales	phage
Pandoravirus dulcis	0.00503216	0.00605551	Pandoravirus	unclassified	unclassified	eukaryotic viruses
Paramecium bursaria Chlorella virus AR158	0.0058082	0.00500273	Chlorovirus	Phycodnaviridae	unclassified	eukaryotic viruses
Enterobacteria phage fiAA91-ss	0.00550458	0.00516617	P2virus	Myoviridae	Caudovirales	phage
Cronobacter phage vB_CsaM_GAP32	0.00505719	0.00540208	unclassified	Myoviridae	Caudovirales	phage
Nonlabens phage P12024S	0.000820991	0.00957312	P12024virus	Siphoviridae	Caudovirales	phage
Staphylococcus phage phiN315	0.00481656	0.00542122	unclassified	Siphoviridae	Caudovirales	phage
Pandoravirus inopinatum	0.00511472	0.00498329	Pandoravirus	unclassified	unclassified	eukaryotic viruses
Acinetobacter phage Bphi-B1251	0.00448578	0.00506391	unclassified	Podoviridae	Caudovirales	phage
Pandoravirus salinus	0.004278	0.00526669	Pandoravirus	unclassified	unclassified	eukaryotic viruses
Bacillus phage phBC6A52	0.00548513	0.00362881	unclassified	Podoviridae	Caudovirales	phage
Trichoplusia ni ascovirus 2c	0.00461803	0.00402448	Ascovirus	Ascoviridae	unclassified	eukaryotic viruses
Salmonella phage SJ46	0.00555954	0.00306914	P1virus	Myoviridae	Caudovirales	phage
Paenibacillus phage Vegas	0.00527312	0.00321784	Vegasvirus	Siphoviridae	Caudovirales	phage
Enterobacteria phage YYZ-2008	0.00451546	0.00328752	unclassified	unclassified	unclassified	phage
Paramecium bursaria Chlorella virus 1	0.00377194	0.00386141	Chlorovirus	Phycodnaviridae	unclassified	eukaryotic viruses
Brevibacillus phage Sundance	0.00374462	0.00379699	unclassified	Siphoviridae	Caudovirales	phage
Prochlorococcus phage P-SSM2	0.00389548	0.00343064	T4virus	Myoviridae	Caudovirales	phage
Clostridium phage phiCTC2B	0.00413804	0.00318757	unclassified	unclassified	Caudovirales	phage
Bacillus phage AR9	0.00365988	0.00356462	unclassified	Myoviridae	Caudovirales	phage
Natrialba phage PhiCh1	0.003616	0.00357269	unclassified	Myoviridae	Caudovirales	phage
Staphylococcus phage SPbeta-like	0.00283094	0.00422796	Spbetavirus	Siphoviridae	Caudovirales	phage
Bacillus phage phBC6A51	0.00392208	0.00285162	unclassified	Podoviridae	Caudovirales	phage
Bacillus phage BM5	0.00337437	0.00299295	unclassified	Myoviridae	Caudovirales	phage
Burkholderia virus phi1026b	0.00365031	0.00265109	E125virus	Siphoviridae	Caudovirales	phage
Thermoanaerobacterium phage THSA-485A	0.00337496	0.00290273	unclassified	Siphoviridae	Caudovirales	phage
Clostridium phage phiCT453A	0.00252792	0.00370711	unclassified	unclassified	unclassified	phage
uncultured crAssphage	0.00409642	0.00209529	unclassified	unclassified	unclassified	phage
Staphylococcus phage MCE-2014	0.00169211	0.00438327	Kayvirus	Myoviridae	Caudovirales	phage
Yellowstone lake phycodnavirus 1	0.00311037	0.00295685	unclassified	Phycodnaviridae	unclassified	eukaryotic viruses
Bacillus phage vB_BanS-Tsamsa	0.00284508	0.00307973	unclassified	Siphoviridae	Caudovirales	phage
Lactococcus phage Q54	0.00168693	0.00420901	unclassified	Siphoviridae	Caudovirales	phage
Cellulophaga phage phi46:1	0.00336817	0.00247701	unclassified	Siphoviridae	Caudovirales	phage
Bacteriophage Lily	0.00311116	0.00268973	unclassified	Siphoviridae	Caudovirales	phage
Streptococcus phage 20617	0.00205696	0.00347893	unclassified	unclassified	unclassified	phage
Streptococcus phage Dp-1	0.00264974	0.00277905	unclassified	Siphoviridae	Caudovirales	phage
Streptococcus virus 9872	0.00307015	0.00233448	unclassified	Siphoviridae	Caudovirales	phage
Streptococcus thermophilus DSM 20617	0.00289077	0.00245241	unclassified	unclassified	unclassified	unknown
Prochlorococcus phage P-TIM68	0.00250997	0.00271045	unclassified	Myoviridae	Caudovirales	phage
Mollivirus sibericum	0.00244109	0.00275046	unclassified	unclassified	unclassified	unknown
Bacteroides phage B40-8	0.00217293	0.00279599	unclassified	Siphoviridae	Caudovirales	phage
Synechococcus phage ACG-2014f	0.00204245	0.00289465	T4virus	Myoviridae	Caudovirales	phage
Erysipelothrix phage SE-1	0.00225422	0.00250692	unclassified	Siphoviridae	Caudovirales	phage
Emiliania huxleyi virus 86	0.00237721	0.00238035	Coccolithovirus	Phycodnaviridae	unclassified	eukaryotic viruses
Geobacillus virus E2	0.00293671	0.00180771	unclassified	unclassified	unclassified	unknown
Abalone shriveling syndrome-associated virus	0.00253901	0.00220198	unclassified	unclassified	unclassified	eukaryotic viruses
Paramecium bursaria Chlorella virus NY2A	0.00197464	0.00255495	Chlorovirus	Phycodnaviridae	unclassified	eukaryotic viruses
Salmonella phage BP63	0.00300698	0.00150529	unclassified	unclassified	Caudovirales	phage
Ostreococcus lucimarinus virus 7	0.0019975	0.00249037	Prasinovirus	Phycodnaviridae	unclassified	eukaryotic viruses
Clostridium virus phiC2	0.0018152	0.00262739	Cd119virus	Myoviridae	Caudovirales	phage
Lactococcus phage P087	0.00203341	0.00231248	unclassified	Siphoviridae	Caudovirales	phage
Bacillus virus 1	0.00248295	0.00184782	unclassified	unclassified	Caudovirales	phage
Brevibacillus phage Abouo	0.00262726	0.00159838	Abouovirus	Myoviridae	Caudovirales	phage
Salmonella phage Fels-2	0.00312474	0.000924559	unclassified	unclassified	unclassified	phage
Ostreococcus mediterraneus virus 1	0.00217285	0.00186917	Prasinovirus	Phycodnaviridae	unclassified	eukaryotic viruses
Ostreococcus lucimarinus virus 2	0.00194548	0.00198403	Prasinovirus	Phycodnaviridae	unclassified	eukaryotic viruses
Yellowstone lake phycodnavirus 2	0.0021617	0.00173217	unclassified	Phycodnaviridae	unclassified	eukaryotic viruses
Caulobacter phage Cr30	0.00209951	0.00173242	unclassified	Myoviridae	Caudovirales	phage
Thermus virus P74-26	0.00118823	0.00262417	P23virus	Siphoviridae	Caudovirales	phage
Scale drop disease virus	0.00186413	0.00192328	unclassified	Iridoviridae	unclassified	eukaryotic viruses
Clostridium phage phiCD505	0.00204001	0.00173047	unclassified	Myoviridae	Caudovirales	phage
Gordonia phage Nymphadora	0.00148599	0.00226521	unclassified	Siphoviridae	Caudovirales	phage
Ralstonia phage RSA1	0.00224795	0.0014779	unclassified	unclassified	unclassified	phage
Clostridium phage phi3626	0.00206398	0.00159124	unclassified	Siphoviridae	Caudovirales	phage
Diadromus pulchellus ascovirus 4a	0.0015194	0.00208016	Toursvirus	Ascoviridae	unclassified	eukaryotic viruses
Sodalis phage phiSG1	0.00173992	0.00183812	unclassified	unclassified	unclassified	phage
Ostreococcus tauri virus 2	0.00189024	0.00168405	unclassified	Phycodnaviridae	unclassified	eukaryotic viruses
Bacillus phage Shbh1	0.00224699	0.00128731	unclassified	Myoviridae	Caudovirales	phage
Pseudomonas phage JBD44	0.00168664	0.00183371	unclassified	Siphoviridae	Caudovirales	phage
Microbacterium phage Min1	0.00156006	0.00193695	unclassified	Siphoviridae	Caudovirales	phage
Clostridium phage phiCD146	0.00147187	0.00197139	unclassified	Siphoviridae	Caudovirales	phage
Yellowstone lake mimivirus	0.00130861	0.00213315	unclassified	Mimiviridae	unclassified	eukaryotic viruses
Oenococcus phage phi9805	0.00121056	0.00222044	unclassified	unclassified	unclassified	phage
Bacillus phage JBP901	0.00217392	0.00123396	Bc431virus	Myoviridae	Caudovirales	phage
Mesorhizobium phage vB_MloP_Lo5R7ANS	0.000289397	0.0030935	unclassified	Podoviridae	Caudovirales	phage
Mycobacterium phage Myrna	0.00151895	0.00185698	unclassified	Myoviridae	Caudovirales	phage
Burkholderia virus DC1	0.00287713	0.000473025	Bcep22virus	Podoviridae	Caudovirales	phage
Vibrio phage X29	0.00213862	0.00120643	unclassified	Myoviridae	Caudovirales	phage
Lactobacillus virus LP65	0.00181901	0.00149449	unclassified	Myoviridae	Caudovirales	phage
Bacillus phage vB_BhaS-171	0.00172567	0.00157718	unclassified	Siphoviridae	Caudovirales	phage
Amsacta moorei entomopoxvirus	0.00166047	0.00162638	Betaentomopoxvirus	Poxviridae	unclassified	eukaryotic viruses
Geobacillus phage GBSV1	0.00175814	0.00151162	unclassified	unclassified	Caudovirales	phage
Bacillus phage Fah	0.00226157	0.000990894	unclassified	Siphoviridae	Caudovirales	phage
Lactobacillus phage Lv-1	0.00172331	0.00151681	unclassified	Siphoviridae	Caudovirales	phage
Enterococcus phage EFDG1	0.00174084	0.0014923	unclassified	Myoviridae	Caudovirales	phage
Enterococcus phage EFC-1	0.00159724	0.0015944	unclassified	Siphoviridae	Caudovirales	phage
Burkholderia virus Bcep22	0.00160123	0.00156598	Bcep22virus	Podoviridae	Caudovirales	phage
Streptococcus phage PH10	0.00166593	0.00149078	unclassified	Siphoviridae	Caudovirales	phage
Bacillus phage CampHawk	0.00175928	0.00139368	Spo1virus	Myoviridae	Caudovirales	phage
Aeropyrum pernix spindle-shaped virus 1	0.00166166	0.00137122	unclassified	unclassified	unclassified	unknown
Streptococcus phage 315.6	0.00176152	0.00124877	unclassified	Podoviridae	Caudovirales	phage
Tokyovirus A1	0.00132383	0.00167199	unclassified	Marseilleviridae	unclassified	eukaryotic viruses
Clostridium phage phiCT19406C	0.00193264	0.00105862	unclassified	unclassified	unclassified	phage
Mycobacterium phage Squirty	0.00108165	0.00189956	unclassified	Siphoviridae	Caudovirales	phage
Cellulophaga phage phi14:2	0.00161717	0.00128733	unclassified	Podoviridae	Caudovirales	phage
Cellulophaga phage phi46:3	0.00159484	0.00116391	unclassified	Podoviridae	Caudovirales	phage
Gordonia phage Nyceirae	0.00163507	0.00112002	unclassified	Siphoviridae	Caudovirales	phage
Brevibacillus phage Jimmer1	0.00142366	0.00125924	unclassified	Myoviridae	Caudovirales	phage
Cyanophage PSS2	0.00137107	0.00128944	unclassified	Siphoviridae	Caudovirales	phage
Singapore grouper iridovirus	0.00136144	0.001299	Ranavirus	Iridoviridae	unclassified	eukaryotic viruses
Spiroplasma phage 1-R8A2B	0.00200549	0.000654789	Vespertiliovirus	Inoviridae	unclassified	phage
Salisaeta icosahedral phage 1	0.00151319	0.00113497	unclassified	unclassified	unclassified	phage
Flavobacterium phage 11b	0.00119587	0.00144824	unclassified	Siphoviridae	Caudovirales	phage
Mycobacterium phage OkiRoe	0.00195279	0.000682435	unclassified	Siphoviridae	Caudovirales	phage
Ostreococcus tauri virus OtV5	0.0012489	0.00138224	Prasinovirus	Phycodnaviridae	unclassified	eukaryotic viruses
Mycobacterium phage Panchino	0.000986248	0.00163867	unclassified	Siphoviridae	Caudovirales	phage
Cellulophaga phage phi13:2	0.000843951	0.00169796	unclassified	Podoviridae	Caudovirales	phage
Bacillus phage BalMu-1	0.00151712	0.00100538	unclassified	unclassified	unclassified	phage
Sinorhizobium phage phiM9	0.00130614	0.00121574	unclassified	Myoviridae	Caudovirales	phage
Clostridium phage phiCTC2A	0.00111817	0.00140308	unclassified	unclassified	unclassified	phage
Clostridium phage phiCDHM19	0.00125276	0.00125099	unclassified	Myoviridae	Caudovirales	phage
Caulobacter phage CcrColossus	0.00120052	0.00128971	unclassified	Siphoviridae	Caudovirales	phage
Klebsiella phage K64-1	0.00142248	0.00106241	unclassified	Myoviridae	Caudovirales	phage
Microcystis phage MaMV-DC	0.000885392	0.00156806	unclassified	Myoviridae	Caudovirales	phage
Cellulophaga phage phi39:1	0.00108629	0.00132707	unclassified	Siphoviridae	Caudovirales	phage
Synechococcus phage S-CAM7	0.00090005	0.00149903	unclassified	unclassified	unclassified	phage
Streptococcus phage PH15	0.00145112	0.000936775	unclassified	Siphoviridae	Caudovirales	phage
Paenibacillus phage Tripp	0.000865661	0.0015106	unclassified	Siphoviridae	Caudovirales	phage
African swine fever virus	0.000486526	0.00188659	Asfivirus	Asfarviridae	unclassified	eukaryotic viruses
Bacillus phage Grass	0.00111322	0.00125366	Nit1virus	Myoviridae	Caudovirales	phage
Clostridium phage phiSM101	0.00120679	0.00112051	unclassified	Siphoviridae	Caudovirales	phage
Ostreococcus tauri virus 1	0.00113587	0.00118525	unclassified	Phycodnaviridae	unclassified	eukaryotic viruses
Lactobacillus phage PLE3	0.000884344	0.0014193	unclassified	Siphoviridae	Caudovirales	phage
Streptococcus phage 315.1	0.0010498	0.00124471	unclassified	Podoviridae	Caudovirales	phage
Salmonella phage SEN34	0.0021085	0.000162808	unclassified	Myoviridae	Caudovirales	phage
Campylobacter virus CP220	0.000760162	0.00150831	Cp220virus	Myoviridae	Caudovirales	phage
Listeria phage B054	0.000893669	0.00134155	unclassified	Siphoviridae	Caudovirales	phage
Listeria phage B025	0.000613284	0.00162018	unclassified	Siphoviridae	Caudovirales	phage
Gordonia phage Bowser	0.00120898	0.00101686	unclassified	Siphoviridae	Caudovirales	phage
Bacillus phage Shanette	0.00120267	0.00100654	Cp51virus	Myoviridae	Caudovirales	phage
Streptococcus phage 315.2	0.00089344	0.00131404	unclassified	Podoviridae	Caudovirales	phage
Clostridium phage phiCT453B	0.000930971	0.00126915	unclassified	Siphoviridae	Caudovirales	phage
Mycobacterium phage Gengar	0.00146106	0.000731971	unclassified	Siphoviridae	Caudovirales	phage
Listeria phage A006	0.00141575	0.000762696	unclassified	Siphoviridae	Caudovirales	phage
Lactococcus phage 50101	0.000471557	0.00170675	unclassified	Siphoviridae	Caudovirales	phage
Gordonia phage Schwabeltier	0.00114347	0.00101374	unclassified	Siphoviridae	Caudovirales	phage
Escherichia virus Lambda	0.00152268	0.000629909	Lambdavirus	Siphoviridae	Caudovirales	phage
Burkholderia phage KS9	0.00141281	0.000730158	E125virus	Siphoviridae	Caudovirales	phage
Lactobacillus phage LfeSau	0.00102523	0.00110852	unclassified	Siphoviridae	Caudovirales	phage
Pseudomonas phage PaMx74	0.000527569	0.00158451	Pamx74virus	Siphoviridae	Caudovirales	phage
Nonlabens phage P12024L	0.000520483	0.00158229	P12024virus	Siphoviridae	Caudovirales	phage
Streptococcus phage P9	0.00132599	0.000773398	unclassified	Siphoviridae	Caudovirales	phage
Acidianus two-tailed virus	0.001057	0.00103498	Bicaudavirus	Bicaudaviridae	unclassified	archaeal viruses
Shigella phage SfIV	0.00102184	0.00106705	unclassified	Myoviridae	Caudovirales	phage
Noumeavirus	0.00122848	0.000853502	unclassified	Marseilleviridae	unclassified	eukaryotic viruses
Burkholderia virus Bcepil02	0.000486326	0.0015914	Bcep22virus	Podoviridae	Caudovirales	phage
Bacillus phage BCJA1c	0.000961393	0.00111553	unclassified	Siphoviridae	Caudovirales	phage
Ralstonia phage phiRSL1	0.00132301	0.000673249	Rslunavirus	Myoviridae	Caudovirales	phage
Bacillus virus Wbeta	0.00108286	0.000904758	Wbetavirus	Siphoviridae	Caudovirales	phage
Staphylococcus phage StB12	0.00120797	0.000770991	unclassified	Siphoviridae	Caudovirales	phage
Clostridium phage phiCD111	0.00102562	0.000945637	unclassified	Siphoviridae	Caudovirales	phage
Enterococcus phage phiFL4A	0.000969895	0.000983806	unclassified	Siphoviridae	Caudovirales	phage
Bacillus phage Deep Blue	0.00123059	0.00072179	Bc431virus	Myoviridae	Caudovirales	phage
Mycoplasma phage phiMFV1	0.00102578	0.000922881	unclassified	unclassified	unclassified	phage
Salmonella phage SSE121	0.00127002	0.000676638	Se1virus	Myoviridae	Caudovirales	phage
Campylobacter virus CPt10	0.000710582	0.00122603	Cp220virus	Myoviridae	Caudovirales	phage
Bacillus virus IEBH	0.000944791	0.000950599	Cecivirus	Siphoviridae	Caudovirales	phage
Streptococcus phage 315.4	0.00100779	0.000884463	unclassified	Podoviridae	Caudovirales	phage
Streptococcus phage SM1	0.00066709	0.00122419	unclassified	Siphoviridae	Caudovirales	phage
Rhizobium phage vB_RleM_P10VF	0.000825562	0.0010609	unclassified	Myoviridae	Caudovirales	phage
Flavobacterium phage 6H	0.000608873	0.00126641	unclassified	unclassified	unclassified	phage
Lactococcus phage TP901-1	0.000973691	0.000898246	unclassified	Siphoviridae	Caudovirales	phage
Mycobacterium phage 32HC	4.11e-05	0.00182606	unclassified	Siphoviridae	Caudovirales	phage
Paenibacillus phage Fern	0.000925144	0.000934175	Sitaravirus	Siphoviridae	Caudovirales	phage
Clostridium phage PhiS63	0.00105121	0.000799568	unclassified	Siphoviridae	Caudovirales	phage
Bacillus phage Aurora	0.000960244	0.00088758	unclassified	Podoviridae	Caudovirales	phage
Staphylococcus phage StauST398-4	0.000918961	0.000921975	unclassified	Siphoviridae	Caudovirales	phage
Salmonella phage vB_SosS_Oslo	0.000983827	0.000856159	unclassified	Siphoviridae	Caudovirales	phage
Invertebrate iridescent virus 30	0.000962502	0.000875757	Iridovirus	Iridoviridae	unclassified	eukaryotic viruses
Helicoverpa zea nudivirus 2	0.000960401	0.000860036	unclassified	Nudiviridae	unclassified	eukaryotic viruses
Yellowstone lake phycodnavirus 3	0.000848637	0.000930304	unclassified	Phycodnaviridae	unclassified	eukaryotic viruses
Archaeal BJ1 virus	0.000709509	0.00106775	unclassified	Siphoviridae	Caudovirales	phage
Brazilian marseillevirus	0.000840933	0.000928882	Marseillevirus	Marseilleviridae	unclassified	eukaryotic viruses
BeAn 58058 virus	0.000891255	0.000868208	unclassified	Poxviridae	unclassified	eukaryotic viruses
Clostridium phage phiCT9441A	0.000982629	0.000759038	unclassified	unclassified	unclassified	phage
Bacillus phage Eldridge	0.000963027	0.000775893	unclassified	Myoviridae	Caudovirales	phage
Cronobacter phage S13	0.000453545	0.00127965	unclassified	Myoviridae	Caudovirales	phage
Bacillus virus SPO1	0.000833532	0.000891079	Spo1virus	Myoviridae	Caudovirales	phage
Clostridium virus phiCD119	0.000984113	0.000737586	Cd119virus	Myoviridae	Caudovirales	phage
Enterobacteria phage Sf6	0.00128572	0.000431579	unclassified	unclassified	unclassified	phage
Lymphocystis disease virus - isolate China	0.00105392	0.000650712	Lymphocystivirus	Iridoviridae	unclassified	eukaryotic viruses
Escherichia virus Mu	0.000480091	0.00122123	Muvirus	Myoviridae	Caudovirales	phage
Lactobacillus phage LfeInf	0.000971666	0.000716508	unclassified	Myoviridae	Caudovirales	phage
Burkholderia virus phiE125	0.000828237	0.000853662	E125virus	Siphoviridae	Caudovirales	phage
Staphylococcus virus 37	0.00116352	0.000517214	Phietavirus	Siphoviridae	Caudovirales	phage
Bacillus phage Pascal	0.000886699	0.000787061	Pagevirus	Podoviridae	Caudovirales	phage
Bacillus phage Moonbeam	0.000927928	0.000742463	unclassified	Myoviridae	Caudovirales	phage
Ugandan cassava brown streak virus	0.000625999	0.00103994	Ipomovirus	Potyviridae	unclassified	eukaryotic viruses
Pseudomonas phage phiPsa374	0.000946972	0.000717247	unclassified	Myoviridae	Caudovirales	phage
Mannheimia phage vB_MhS_1152AP2	0.000954072	0.000701176	Lambdavirus	Siphoviridae	Caudovirales	phage
Rhodothermus phage RM378	0.000760667	0.000890793	unclassified	Myoviridae	Caudovirales	phage
Croceibacter phage P2559Y	0.000791221	0.000846848	unclassified	Siphoviridae	Caudovirales	phage
Haemophilus phage Aaphi23	0.00046445	0.0011689	unclassified	Myoviridae	Caudovirales	phage
Bacillus phage phi4J1	0.000842519	0.000785949	unclassified	Siphoviridae	Caudovirales	phage
Mycobacterium phage Thibault	0.00100124	0.000603349	Omegavirus	Siphoviridae	Caudovirales	phage
Xanthomonas phage vB_XveM_DIBBI	0.000804774	0.000783058	unclassified	Myoviridae	Caudovirales	phage
Pseudomonas virus D3	0.000750417	0.00083373	D3112virus	Siphoviridae	Caudovirales	phage
Staphylococcus phage StB20-like	0.000862811	0.000718889	unclassified	Siphoviridae	Caudovirales	phage
Clostridium phage phiMMP03	0.000825659	0.000747439	unclassified	Myoviridae	Caudovirales	phage
Bacillus phage Mater	0.000830529	0.000719406	unclassified	Myoviridae	Caudovirales	phage
Oenococcus phage phiS11	0.000837688	0.000708694	unclassified	unclassified	unclassified	phage
Rhizobium phage 16-3	0.00086202	0.000679551	unclassified	Siphoviridae	Caudovirales	phage
Escherichia phage PBECO 4	0.000801606	0.000739397	unclassified	Myoviridae	Caudovirales	phage
Aeromonas phage PX29	0.000713167	0.000820882	T4virus	Myoviridae	Caudovirales	phage
Lactobacillus prophage Lj965	0.000580268	0.000940558	unclassified	Siphoviridae	Caudovirales	phage
Bacillus phage CP-51	0.000671522	0.000846887	Cp51virus	Myoviridae	Caudovirales	phage
Prochlorococcus phage P-SSM4	0.000848535	0.00066616	T4virus	Myoviridae	Caudovirales	phage
Escherichia phage FFH2	0.00125801	0.000245545	V5virus	Myoviridae	Caudovirales	phage
Clostridium phage phiCP39-O	0.000838106	0.000653964	unclassified	Siphoviridae	Caudovirales	phage
Rhizobium phage RHEph10	0.00104672	0.000438292	unclassified	unclassified	Caudovirales	phage
Synechococcus phage S-CAM9	0.000758393	0.000700017	unclassified	unclassified	unclassified	phage
Enterobacteria phage ST104	0.00120336	0.000252857	P22virus	Podoviridae	Caudovirales	phage
Lactobacillus phage Ldl1	0.000822307	0.000626659	unclassified	Siphoviridae	Caudovirales	phage
Mycobacterium phage MiaZeal	0.000779795	0.000661845	unclassified	Siphoviridae	Caudovirales	phage
Lactobacillus phage phi jlb1	0.000842424	0.000583223	unclassified	Myoviridae	Caudovirales	phage
Shigella phage SfII	0.000721295	0.00070098	unclassified	Myoviridae	Caudovirales	phage
Bacillus phage Stills	0.000953418	0.000468122	Slashvirus	Siphoviridae	Caudovirales	phage
Dinoroseobacter phage DFL12phi1	0.000578253	0.000836817	N4virus	Podoviridae	Caudovirales	phage
Escherichia virus HK97	0.00134937	4.72e-05	Lambdavirus	Siphoviridae	Caudovirales	phage
Streptococcus phage phiARI0131-2	0.000734813	0.000655666	unclassified	unclassified	Caudovirales	phage
Cellulophaga phage phi38:1	0.00066901	0.000705577	unclassified	Podoviridae	Caudovirales	phage
Bacillus phage phi105	0.000725209	0.000620066	Lambdavirus	Siphoviridae	Caudovirales	phage
Staphylococcus phage StauST398-5	0.000676409	0.000666611	unclassified	Siphoviridae	Caudovirales	phage
Enterococcus phage EF62phi	0.000494884	0.000847835	unclassified	unclassified	unclassified	phage
Escherichia phage 121Q	0.000726542	0.000608701	unclassified	Myoviridae	Caudovirales	phage
Methanothermobacter wolfeii	0.000704203	0.00062894	unclassified	unclassified	unclassified	unknown
Listeria phage A118	0.000660287	0.000671243	unclassified	Siphoviridae	Caudovirales	phage
Clostridium virus phiCD27	0.000455201	0.000870118	Cd119virus	Myoviridae	Caudovirales	phage
Paenibacillus phage Harrison	0.000705573	0.000601224	Harrisonvirus	Siphoviridae	Caudovirales	phage
Streptococcus phage Cp-1	0.000795661	0.000508726	Cp1virus	Podoviridae	Caudovirales	phage
Caulobacter virus phiCbK	0.000566324	0.000738042	Phicbkvirus	Siphoviridae	Caudovirales	phage
Clostridium phage phiCD506	0.00071561	0.000567632	unclassified	Myoviridae	Caudovirales	phage
Bacillus virus 250	0.000851794	0.000428898	Cecivirus	Siphoviridae	Caudovirales	phage
Paenibacillus phage Diva	0.000663129	0.000611658	Sitaravirus	Siphoviridae	Caudovirales	phage
Staphylococcus virus EW	0.000585939	0.000682447	Phietavirus	Siphoviridae	Caudovirales	phage
Pseudomonas phage O4	0.000386313	0.00088162	unclassified	unclassified	unclassified	phage
Mycobacterium phage Omnicron	0.000805221	0.000459083	unclassified	Siphoviridae	Caudovirales	phage
Lactobacillus phage phiJB	0.000698473	0.000561893	unclassified	Siphoviridae	Caudovirales	phage
Saimiriine gammaherpesvirus 2	0.000101076	0.0011575	Rhadinovirus	Herpesviridae	Herpesvirales	eukaryotic viruses
Listeria phage A500	0.000563688	0.000691783	unclassified	Siphoviridae	Caudovirales	phage
Enterococcus phage vB_EfaS_IME197	0.000521561	0.000730542	unclassified	Siphoviridae	Caudovirales	phage
Mycobacterium phage Adler	0.000769054	0.000473955	unclassified	Siphoviridae	Caudovirales	phage
Lactobacillus phage phiadh	0.000506144	0.000727457	unclassified	Siphoviridae	Caudovirales	phage
Streptococcus phage phiARI0923	0.000434056	0.000786512	unclassified	Siphoviridae	Caudovirales	phage
Bacillus phage phi4B1	0.000584226	0.000631345	unclassified	Siphoviridae	Caudovirales	phage
Achromobacter phage phiAxp-3	0.000480346	0.000734279	N4virus	Podoviridae	Caudovirales	phage
Ralstonia phage RSF1	0.000598435	0.000612943	Rsl2virus	Myoviridae	Caudovirales	phage
Cellulophaga phage phi18:3	0.000779532	0.000426567	unclassified	Podoviridae	Caudovirales	phage
Edwardsiella phage GF-2	0.000424999	0.000776138	unclassified	Myoviridae	Caudovirales	phage
Pseudomonas phage PaBG	0.000577648	0.000609695	unclassified	Myoviridae	Caudovirales	phage
Bacillus phage vB_BtS_BMBtp3	0.000614839	0.000567055	unclassified	Siphoviridae	Caudovirales	phage
Streptococcus phage phiARI0462	0.000498582	0.000671416	unclassified	unclassified	unclassified	phage
Burkholderia virus phiE255	0.000626359	0.000537799	Bcepmuvirus	Myoviridae	Caudovirales	phage
Lactobacillus phage CL1	0.000645974	0.000505904	unclassified	Siphoviridae	Caudovirales	phage
Bacillus phage Spock	0.000583625	0.000566906	B4virus	Myoviridae	Caudovirales	phage
Burkholderia phage AH2	0.000506498	0.000623482	unclassified	Siphoviridae	Caudovirales	phage
Streptococcus phage 315.3	0.000413645	0.000712338	unclassified	Podoviridae	Caudovirales	phage
Streptococcus phage EJ-1	0.000651907	0.000469587	unclassified	Myoviridae	Caudovirales	phage
Cronobacter phage phiES15	0.000632152	0.000449092	unclassified	Siphoviridae	Caudovirales	phage
Bacillus virus B103	0.000776268	0.000296292	Phi29virus	Podoviridae	Caudovirales	phage
Clostridium phage phiZP2	0.000499818	0.000563317	unclassified	Podoviridae	Caudovirales	phage
Streptomyces phage Jay2Jay	0.000581677	0.00048101	unclassified	Siphoviridae	Caudovirales	phage
Ball python nidovirus 1	0.000522551	0.000539701	unclassified	Coronaviridae	Nidovirales	eukaryotic viruses
Mycobacterium virus Avani	0.000385374	0.000663249	Che8virus	Siphoviridae	Caudovirales	phage
Acidianus tailed spindle virus	0.000448568	0.000599554	unclassified	Bicaudaviridae	unclassified	archaeal viruses
Lausannevirus	0.000456845	0.000580225	unclassified	Marseilleviridae	unclassified	eukaryotic viruses
Gordonia phage Cucurbita	0.000119779	0.000917274	unclassified	Siphoviridae	Caudovirales	phage
Cellulophaga phage phi19:3	0.000444986	0.00058418	unclassified	Podoviridae	Caudovirales	phage
Lactobacillus phage phiPYB5	0.00054514	0.000477863	unclassified	Siphoviridae	Caudovirales	phage
Invertebrate iridescent virus 22	0.000669604	0.000347986	Iridovirus	Iridoviridae	unclassified	eukaryotic viruses
Synechococcus phage ACG-2014d	0.000298818	0.000707369	T4virus	Myoviridae	Caudovirales	phage
Escherichia phage pro483	0.00084268	0.000161982	P2virus	Myoviridae	Caudovirales	phage
Kaumoebavirus	0.000521839	0.000481069	unclassified	unclassified	unclassified	unknown
Cellulophaga phage phi10:1	0.000336982	0.000662966	unclassified	Siphoviridae	Caudovirales	phage
Salmon gill poxvirus	0.000513501	0.000484504	unclassified	Poxviridae	unclassified	eukaryotic viruses
Escherichia phage phiV10	0.000635342	0.000355663	Epsilon15virus	Podoviridae	Caudovirales	phage
Lactobacillus phage PLE2	0.000344243	0.000644283	unclassified	Siphoviridae	Caudovirales	phage
Lactococcus phage 98201	0.000497499	0.000489457	unclassified	Siphoviridae	Caudovirales	phage
Lactobacillus phage iLp1308	0.000322028	0.000662472	unclassified	Siphoviridae	Caudovirales	phage
Streptomyces virus phiC31	0.000558643	0.000422907	Phic31virus	Siphoviridae	Caudovirales	phage
Mycobacterium phage Gaia	0.000560967	0.000415575	Gaiavirus	Siphoviridae	Caudovirales	phage
Bacillus phage BigBertha	0.000559888	0.000416601	B4virus	Myoviridae	Caudovirales	phage
Pelagibacter phage HTVC008M	0.000266826	0.000709282	unclassified	Myoviridae	Caudovirales	phage
Erwinia phage vB_EamM_ChrisDB	0.000337094	0.000638463	unclassified	Myoviridae	Caudovirales	phage
Gordonia phage Bantam	0.000573415	0.000401606	unclassified	Siphoviridae	Caudovirales	phage
Geobacillus phage GBK2	0.000492184	0.000476725	unclassified	Siphoviridae	Caudovirales	phage
Escherichia phage Stx2 II	0.000195469	0.000771698	Nona33virus	Podoviridae	Caudovirales	phage
Escherichia virus P2	0.00070269	0.000263859	P2virus	Myoviridae	Caudovirales	phage
Thermus virus P23-45	0.000586546	0.000367709	P23virus	Siphoviridae	Caudovirales	phage
Klebsiella phage phiKO2	0.000443099	0.000509662	unclassified	Siphoviridae	Caudovirales	phage
Melbournevirus	0.000444961	0.000505866	unclassified	Marseilleviridae	unclassified	eukaryotic viruses
Escherichia phage SUSP2	0.000212481	0.000735878	Suspvirus	Myoviridae	Caudovirales	phage
Mycobacterium phage Wildcat	0.000315681	0.00062991	Wildcatvirus	Siphoviridae	Caudovirales	phage
Ralstonia phage RSY1	0.000571183	0.00037121	P2virus	Myoviridae	Caudovirales	phage
Bacillus phage PBC1	0.000323851	0.000618397	unclassified	Siphoviridae	Caudovirales	phage
Haemophilus phage HP1	0.000516542	0.000419679	Hp1virus	Myoviridae	Caudovirales	phage
Bacillus phage Phrodo	0.000372445	0.000560173	unclassified	Myoviridae	Caudovirales	phage
Croceibacter phage P2559S	0.000236068	0.000689836	unclassified	Siphoviridae	Caudovirales	phage
Pseudomonas phage PaMx11	0.000577984	0.000347338	Ab18virus	Siphoviridae	Caudovirales	phage
Acidianus filamentous virus 9	0.00043352	0.000488049	Betalipothrixvirus	Lipothrixviridae	Ligamenvirales	archaeal viruses
Shigella phage 75/02 Stx	0.000472964	0.00044354	Pocjvirus	Podoviridae	Caudovirales	phage
Sinorhizobium phage phiM12	0.000431273	0.000484398	M12virus	Myoviridae	Caudovirales	phage
Lymphocystis disease virus Sa	0.000765242	0.000142573	Lymphocystivirus	Iridoviridae	unclassified	eukaryotic viruses
Streptomyces phage SF3	0.000502111	0.000405593	unclassified	Siphoviridae	Caudovirales	phage
Lactobacillus phage LBR48	0.000341724	0.000558838	unclassified	Myoviridae	Caudovirales	phage
Gordonia phage Ghobes	0.000478211	0.000421805	unclassified	Siphoviridae	Caudovirales	phage
Marseillevirus marseillevirus	0.000539569	0.000348424	Marseillevirus	Marseilleviridae	unclassified	eukaryotic viruses
Vibrio phage VpKK5	0.000370102	0.000517556	unclassified	Siphoviridae	Caudovirales	phage
Enterobacteria phage phi80	0.000859775	2.42e-05	Lambdavirus	Siphoviridae	Caudovirales	phage
Cellulophaga phage phi17:2	0.000381401	0.000499252	Cba41virus	Podoviridae	Caudovirales	phage
Paenibacillus phage Rani	0.000448426	0.000429762	Sitaravirus	Siphoviridae	Caudovirales	phage
Bacillus phage TsarBomba	0.000366698	0.000508855	Tsarbombavirus	Myoviridae	Caudovirales	phage
Campylobacter phage PC14	0.000469808	0.000401663	Cp8virus	Myoviridae	Caudovirales	phage
Lactococcus phage PLgT-1	0.000446271	0.000421205	unclassified	Siphoviridae	Caudovirales	phage
Mycobacterium phage MosMoris	0.000442133	0.000407184	Marvinvirus	Siphoviridae	Caudovirales	phage
Streptococcus phage SpSL1	0.000365741	0.000483399	unclassified	Siphoviridae	Caudovirales	phage
Campylobacter virus CPX	0.000439853	0.000407404	Cp8virus	Myoviridae	Caudovirales	phage
Enterobacteria phage JenK1	0.000730627	0.000114221	Nonagvirus	Siphoviridae	Caudovirales	phage
Enterococcus phage phiEF24C	0.000754739	8.92e-05	unclassified	Myoviridae	Caudovirales	phage
Bacillus virus phi29	0.000551068	0.000288371	Phi29virus	Podoviridae	Caudovirales	phage
Escherichia phage 4MG	0.000408707	0.000419562	Se1virus	Myoviridae	Caudovirales	phage
White spot syndrome virus	0.000651847	0.000171269	Whispovirus	Nimaviridae	unclassified	eukaryotic viruses
Lactobacillus phage KC5a	0.00042647	0.000395054	unclassified	Myoviridae	Caudovirales	phage
Mycobacterium phage ScottMcG	0.000441546	0.000378193	Bxz1virus	Myoviridae	Caudovirales	phage
Klebsiella phage vB_KpnM_KB57	0.00044449	0.000374784	unclassified	Myoviridae	Caudovirales	phage
Enterobacteria phage BP-4795	0.000200475	0.000618279	Lambdavirus	Siphoviridae	Caudovirales	phage
Paenibacillus phage phiIBB_Pl23	0.00052509	0.000292166	unclassified	unclassified	Caudovirales	phage
Euphorbia ringspot virus	0.000319999	0.000490913	Potyvirus	Potyviridae	unclassified	eukaryotic viruses
Nitrincola phage 1M3-16	0.000501761	0.000306334	unclassified	unclassified	Caudovirales	phage
Streptomyces phage Izzy	0.000377499	0.000427734	Likavirus	Siphoviridae	Caudovirales	phage
Bacillus phage JL	0.000516688	0.00028792	Cp51virus	Myoviridae	Caudovirales	phage
Arthrobacter phage Mudcat	0.00038454	0.0004132	Mudcatvirus	Siphoviridae	Caudovirales	phage
Enterobacteria phage phiP27	0.000556197	0.000240328	unclassified	Myoviridae	Caudovirales	phage
Staphylococcus phage PT1028	0.000129307	0.000665697	unclassified	unclassified	unclassified	phage
Temperate phage phiNIH1.1	0.000371415	0.00042334	unclassified	Siphoviridae	Caudovirales	phage
Erwinia phage vB_EamM_Asesino	0.000331762	0.000451284	unclassified	Myoviridae	Caudovirales	phage
Staphylococcus phage 812	0.000273689	0.000508495	Kayvirus	Myoviridae	Caudovirales	phage
Staphylococcus phage Stau2	0.000234527	0.000547492	Silviavirus	Myoviridae	Caudovirales	phage
Clostridium phage phiCDHM13	0.00038175	0.000389377	unclassified	Myoviridae	Caudovirales	phage
Sulfolobus monocaudavirus SMV2	0.000367163	0.000402359	unclassified	unclassified	unclassified	unknown
Beluga Whale coronavirus SW1	0.000346296	0.000422763	Gammacoronavirus	Coronaviridae	Nidovirales	eukaryotic viruses
Citrobacter phage Margaery	0.000390858	0.000375079	T4virus	Myoviridae	Caudovirales	phage
Brevibacillus phage Osiris	0.000457988	0.000307236	Jimmervirus	Myoviridae	Caudovirales	phage
Bacillus phage Pavlov	0.000358723	0.000404722	unclassified	Podoviridae	Caudovirales	phage
Sinorhizobium phage phiN3	0.000201299	0.000557197	M12virus	Myoviridae	Caudovirales	phage
Cellulophaga phage phi4:1	0.000514651	0.000237131	Cba41virus	Podoviridae	Caudovirales	phage
Bacillus phage BCP8-2	0.000359065	0.000392233	Bc431virus	Myoviridae	Caudovirales	phage
Enterobacteria phage cdtI	0.00053069	0.000219776	Lambdavirus	Siphoviridae	Caudovirales	phage
Caulobacter virus Karma	0.000410983	0.000336607	Phicbkvirus	Siphoviridae	Caudovirales	phage
Acinetobacter phage ZZ1	0.000264303	0.000476777	T4virus	Myoviridae	Caudovirales	phage
Erwinia phage Ea35-70	0.000615266	0.00012196	Agrican357virus	Myoviridae	Caudovirales	phage
Clostridium phage phiCP7R	0.000529158	0.000208064	unclassified	Podoviridae	Caudovirales	phage
Salmonella phage SEN4	0.000683882	5.27e-05	P2virus	Myoviridae	Caudovirales	phage
Enterobacteria phage P4	0.000607846	0.000128504	P2virus	Myoviridae	Caudovirales	phage
Burkholderia virus BcepMu	0.000456962	0.000279345	Bcepmuvirus	Myoviridae	Caudovirales	phage
Lactococcus phage P335 sensu lato	0.000250869	0.000484918	unclassified	Siphoviridae	Caudovirales	phage
Canid alphaherpesvirus 1	0.000389037	0.000344655	Varicellovirus	Herpesviridae	Herpesvirales	eukaryotic viruses
Microcystis aeruginosa phage Ma-LMM01	0.000281845	0.000449122	unclassified	unclassified	unclassified	phage
Lymphocystis disease virus 1	0.000205705	0.000523101	Lymphocystivirus	Iridoviridae	unclassified	eukaryotic viruses
Bacillus phage Waukesha92	0.000272828	0.000454453	unclassified	Siphoviridae	Caudovirales	phage
Streptococcus phage phiARI0131-1	0.000385518	0.00034055	unclassified	unclassified	unclassified	phage
Lactobacillus phage phiAQ113	0.000308034	0.000415725	unclassified	Myoviridae	Caudovirales	phage
Bacillus phage Pookie	0.000395671	0.000327839	Pagevirus	Podoviridae	Caudovirales	phage
Aggregatibacter phage S1249	0.000366977	0.000355799	unclassified	Myoviridae	Caudovirales	phage
Mycobacterium phage Minerva	0.000447454	0.000267252	unclassified	Siphoviridae	Caudovirales	phage
Lactococcus phage WRP3	0.000211371	0.000502467	unclassified	Siphoviridae	Caudovirales	phage
Bacillus phage Bobb	0.000359953	0.000352057	Agatevirus	Myoviridae	Caudovirales	phage
Lactococcus phage bIL309	0.000144542	0.000566522	unclassified	Siphoviridae	Caudovirales	phage
Listeria phage LP-026	0.00035244	0.000356832	P70virus	Siphoviridae	Caudovirales	phage
Bacillus phage Palmer	0.000332215	0.000374494	Pagevirus	Podoviridae	Caudovirales	phage
Escherichia phage vB_EcoP_24B	0.000371063	0.000332565	Nona33virus	Podoviridae	Caudovirales	phage
Streptococcus virus phiAbc2	0.000280501	0.000422183	Sfi21dt1virus	Siphoviridae	Caudovirales	phage
Streptococcus phage phiARI0460-1	0.000431812	0.000268187	unclassified	unclassified	unclassified	phage
Citrobacter phage CVT22	0.000246351	0.000451339	unclassified	Podoviridae	Caudovirales	phage
Escherichia phage vB_EcoM_FFH2]	0.000693309	4.38e-06	unclassified	unclassified	unclassified	phage
Lactococcus phage ul36	0.000328213	0.000369255	C2virus	Siphoviridae	Caudovirales	phage
Sulfolobus monocaudavirus SMV1	0.000408323	0.000287238	unclassified	unclassified	unclassified	unknown
Salmonella phage epsilon34	0.000368707	0.000325757	P22virus	Podoviridae	Caudovirales	phage
Mycobacterium phage Enkosi	0.000440389	0.000251985	unclassified	Siphoviridae	Caudovirales	phage
Mannheimia phage vB_MhM_3927AP2	0.00016586	0.000526224	Muvirus	Myoviridae	Caudovirales	phage
Bacteriophage APSE-2	0.000191002	0.000499812	unclassified	Podoviridae	Caudovirales	phage
Escherichia phage PA2	5.47e-05	0.000624796	Tl2011virus	Podoviridae	Caudovirales	phage
Streptococcus phage phiARI0746	0.000335348	0.000340211	unclassified	Siphoviridae	Caudovirales	phage
Lactobacillus prophage Lj771	0.000360035	0.000309837	unclassified	unclassified	unclassified	phage
Lactobacillus virus LLKu	0.000433432	0.000232	C5virus	Siphoviridae	Caudovirales	phage
Lactococcus phage bIL286	0.000417575	0.000240972	unclassified	Siphoviridae	Caudovirales	phage
Streptococcus phage MM1	0.000299496	0.000358967	unclassified	Siphoviridae	Caudovirales	phage
Streptococcus phage 5093	0.00029571	0.000359607	unclassified	Siphoviridae	Caudovirales	phage
Gordonia phage Cozz	0.000479887	0.000174878	unclassified	Siphoviridae	Caudovirales	phage
Cowpox virus	0.000348229	0.000303112	Orthopoxvirus	Poxviridae	unclassified	eukaryotic viruses
Streptomyces phage Caliburn	0.000364442	0.000285794	Likavirus	Siphoviridae	Caudovirales	phage
Enterococcus phage IME-EFm1	0.000569541	7.96e-05	unclassified	Siphoviridae	Caudovirales	phage
Salmonella phage SPN3US	0.000294337	0.000354457	Spn3virus	Myoviridae	Caudovirales	phage
Pseudomonas phage NP1	0.000268319	0.000377645	Np1virus	Siphoviridae	Caudovirales	phage
Vibrio phage phi 3	0.000350649	0.000292434	T5virus	Siphoviridae	Caudovirales	phage
Enterococcus phage IME-EFm5	0.000567446	7.56e-05	unclassified	Siphoviridae	Caudovirales	phage
Bacillus phage Page	0.000270647	0.000369273	Pagevirus	Podoviridae	Caudovirales	phage
Arthrobacter phage vB_ArS-ArV2	0.000330622	0.000308902	unclassified	Siphoviridae	Caudovirales	phage
Pseudomonas phage YMC11/07/P54_PAE_BP	0.000264843	0.000372727	unclassified	Siphoviridae	Caudovirales	phage
Morganella phage vB_MmoP_MP2	0.000150917	0.000483898	unclassified	Podoviridae	Caudovirales	phage
Polaribacter phage P12002L	0.000323011	0.000310106	P12002virus	Siphoviridae	Caudovirales	phage
Cellulophaga phage phi12:2	1.8e-05	0.000615101	unclassified	Microviridae	unclassified	phage
Enterococcus phage phiFL3A	0.000364731	0.00026811	Phifelvirus	Siphoviridae	Caudovirales	phage
Salmonella phage 9NA	0.000373228	0.000257665	Nonanavirus	Podoviridae	Caudovirales	phage
Flavobacterium phage Fpv6	0.000301296	0.000324714	unclassified	unclassified	unclassified	phage
Azospirillum phage Cd	0.00029062	0.000335216	unclassified	Siphoviridae	Caudovirales	phage
Gordonia phage Hedwig	0.00036597	0.000259709	unclassified	Siphoviridae	Caudovirales	phage
Vibrio phage CTX	0.00020232	0.000423207	unclassified	Inoviridae	unclassified	phage
Erwinia phage vB_EamP-L1	7.87e-05	0.000541369	T7virus	Podoviridae	Caudovirales	phage
Enterococcus phage phiEf11	0.000391008	0.00022561	unclassified	Siphoviridae	Caudovirales	phage
Aurantimonas phage AmM-1	0.000294452	0.000321885	unclassified	unclassified	Caudovirales	phage
Bacillus phage Bcp1	0.000366219	0.000247702	Bc431virus	Myoviridae	Caudovirales	phage
Lactococcus phage 28201	0.00038063	0.000230598	unclassified	Siphoviridae	Caudovirales	phage
Lactococcus phage BK5-T	0.000120666	0.000489283	unclassified	Siphoviridae	Caudovirales	phage
Stenotrophomonas phage S1	0.000349976	0.00025958	unclassified	Siphoviridae	Caudovirales	phage
Erwinia phage vB_EamM_Caitlin	0.000234546	0.000374807	unclassified	unclassified	unclassified	phage
Staphylococcus phage Twort	0.000296939	0.000307985	Twortvirus	Myoviridae	Caudovirales	phage
Streptococcus phage phiARI0468-1	0.000506799	9.79e-05	unclassified	unclassified	unclassified	phage
Staphylococcus phage SA12	0.000303725	0.000297447	unclassified	Siphoviridae	Caudovirales	phage
Listeria phage LP-030-3	0.000301869	0.000297249	unclassified	Siphoviridae	Caudovirales	phage
Cellulophaga phage phi12:1	0.000378327	0.00021898	Cba181virus	Siphoviridae	Caudovirales	phage
Streptococcus virus 7201	0.000371074	0.000222517	Sfi21dt1virus	Siphoviridae	Caudovirales	phage
Escherichia phage pro147	0.000283769	0.000309644	P2virus	Myoviridae	Caudovirales	phage
Mannheimia phage vB_MhS_587AP2	0.000410821	0.000180085	Lambdavirus	Siphoviridae	Caudovirales	phage
Cyanophage P-TIM40	0.000349356	0.000238813	unclassified	Myoviridae	Caudovirales	phage
Streptococcus phage phiARI0468-4	0.000426467	0.000159227	unclassified	Siphoviridae	Caudovirales	phage
Pseudomonas virus F116	0.00026067	0.000322575	F116virus	Podoviridae	Caudovirales	phage
Bacillus phage BtCS33	0.000325768	0.000256113	unclassified	Siphoviridae	Caudovirales	phage
Invertebrate iridovirus 25	0.000400303	0.000181266	Iridovirus	Iridoviridae	unclassified	eukaryotic viruses
Lactobacillus phage Ld25A	0.000343887	0.000236514	C5virus	Siphoviridae	Caudovirales	phage
Gordonia phage Kita	0.000511638	6.68e-05	unclassified	Siphoviridae	Caudovirales	phage
Vibrio phage ValKK3	0.000245705	0.000329542	Schizot4virus	Myoviridae	Caudovirales	phage
Bacillus phage phiAGATE	0.000379305	0.000195591	Agatevirus	Myoviridae	Caudovirales	phage
Sulfitobacter phage NYA-2014a	0.00036285	0.000211063	unclassified	unclassified	unclassified	phage
Erwinia phage phiEa21-4	0.000250021	0.000322355	Ea214virus	Myoviridae	Caudovirales	phage
Aeromonas virus Aeh1	0.000298809	0.00027299	unclassified	Myoviridae	Caudovirales	phage
Enterobacter phage Tyrion	0.000449849	0.00012111	unclassified	Podoviridae	Caudovirales	phage
Erwinia phage PhiEaH1	0.000258022	0.000311333	unclassified	Siphoviridae	Caudovirales	phage
Bacillus phage TP21-L	0.000331535	0.00023295	Tp21virus	Siphoviridae	Caudovirales	phage
Pseudomonas phage EL	0.000337341	0.000224069	Elvirus	Myoviridae	Caudovirales	phage
Enterobacteria phage WPhi	0.00027393	0.000285779	unclassified	unclassified	unclassified	phage
Escherichia phage vB_EcoM_PhAPEC2	0.000315664	0.00024336	Rb69virus	Myoviridae	Caudovirales	phage
Cronobacter phage PBES 02	0.000201475	0.000355307	Cr3virus	Myoviridae	Caudovirales	phage
Escherichia virus N15	0.000429761	0.000126383	N15virus	Siphoviridae	Caudovirales	phage
Mycobacterium virus Llij	0.000510503	4.47e-05	Che8virus	Siphoviridae	Caudovirales	phage
Lactobacillus phage phiAT3	0.000286947	0.000267994	unclassified	Siphoviridae	Caudovirales	phage
Mycobacterium virus Omega	0.00025489	0.000299864	Omegavirus	Siphoviridae	Caudovirales	phage
Yaba-like disease virus	0.000279812	0.000273428	Yatapoxvirus	Poxviridae	unclassified	eukaryotic viruses
Staphylococcus phage phi2958PVL	0.000271002	0.00028175	unclassified	unclassified	unclassified	phage
Tetraselmis viridis virus S20	0.000261787	0.00028959	unclassified	unclassified	unclassified	unknown
Rhizobium phage vB_RleM_PPF1	0.000166577	0.000380682	unclassified	Myoviridae	Caudovirales	phage
Bacillus phage Staley	0.000378903	0.000166676	Slashvirus	Siphoviridae	Caudovirales	phage
Lymantria xylina MNPV	0.00030208	0.000241895	unclassified	unclassified	unclassified	unknown
Enterococcus phage ECP3	0.00030785	0.000233222	unclassified	Myoviridae	Caudovirales	phage
Lactococcus phage bIL312	0.00029576	0.000245059	unclassified	Siphoviridae	Caudovirales	phage
Pseudomonas phage phi2	0.000346514	0.000192536	unclassified	Cystoviridae	unclassified	phage
Clostridium phage phiMMP01	0.000251862	0.000286825	unclassified	Myoviridae	Caudovirales	phage
Enterobacter phage Arya	0.000212897	0.000324966	unclassified	Myoviridae	Caudovirales	phage
Stenotrophomonas phage Smp131	0.00032148	0.000214405	P2virus	Myoviridae	Caudovirales	phage
Bacillus phage B4	5.75e-05	0.000477367	B4virus	Myoviridae	Caudovirales	phage
Salmonella enterica bacteriophage SE1	0.000377058	0.000156595	unclassified	unclassified	unclassified	phage
Vibrio phage VP585	0.00036315	0.000170264	Vhmlvirus	Myoviridae	Caudovirales	phage
Lactobacillus virus Lb338-1	0.000285515	0.000247398	unclassified	Myoviridae	Caudovirales	phage
Testudinid herpesvirus 3	0.000362675	0.000167907	Scutavirus	Herpesviridae	Herpesvirales	eukaryotic viruses
Gordonia phage GMA6	0.000314543	0.000214336	unclassified	Siphoviridae	Caudovirales	phage
Klebsiella phage JD18	0.000279298	0.000248723	Jd18virus	Myoviridae	Caudovirales	phage
Enterobacteria phage RB43	0.000274807	0.000250863	unclassified	Myoviridae	Caudovirales	phage
Pectobacterium phage phiTE	0.000101799	0.000423668	Cr3virus	Myoviridae	Caudovirales	phage
Bordetella virus BPP1	0.000288164	0.000235286	Bpp1virus	Podoviridae	Caudovirales	phage
Halovirus HF1	0.000255305	0.000261852	unclassified	unclassified	unclassified	unknown
NY_014 poxvirus	0.000260176	0.00025461	Centapoxvirus	Poxviridae	unclassified	eukaryotic viruses
Pseudomonas phage PS-1	0.000311834	0.000202703	unclassified	Siphoviridae	Caudovirales	phage
Vibrio phage eugene 12A10	0.00017854	0.000335612	unclassified	unclassified	unclassified	phage
Escherichia phage vB_EcoM_ECO1230-10	0.000343926	0.000169272	Cvm10virus	Myoviridae	Caudovirales	phage
Vibrio phage VH7D	0.000377399	0.000135602	Schizot4virus	Myoviridae	Caudovirales	phage
Streptomyces phage Nanodon	9.08e-05	0.000417418	unclassified	Siphoviridae	Caudovirales	phage
Synechococcus phage S-PM2	0.000456826	4.59e-05	T4virus	Myoviridae	Caudovirales	phage
Staphylococcus virus 187	9.66e-05	0.000403713	Phietavirus	Siphoviridae	Caudovirales	phage
Acholeplasma virus L2	0.000177549	0.000321979	Plasmavirus	Plasmaviridae	unclassified	phage
Mycobacterium phage ET08	0.000431792	6.76e-05	Bxz1virus	Myoviridae	Caudovirales	phage
Staphylococcus phage IME-SA4	0.000278509	0.000211075	unclassified	Siphoviridae	Caudovirales	phage
Listeria phage vB_LmoS_188	0.000361143	0.000125673	unclassified	Siphoviridae	Caudovirales	phage
Lactobacillus prophage Lj928	0.000254715	0.000230631	unclassified	Siphoviridae	Caudovirales	phage
Salmonella phage c341	0.000378145	0.000107154	unclassified	unclassified	unclassified	phage
Flavobacterium phage FCL-2	0.000280174	0.000203578	unclassified	Myoviridae	Caudovirales	phage
Streptococcus virus 9874	0.000319622	0.000159151	unclassified	Siphoviridae	Caudovirales	phage
Enterococcus phage phiFL2A	0.00021972	0.000256947	Phifelvirus	Siphoviridae	Caudovirales	phage
Melanoplus sanguinipes entomopoxvirus	5.83e-05	0.000418258	unclassified	Poxviridae	unclassified	eukaryotic viruses
Streptococcus phage T12	0.000267908	0.000206977	unclassified	Podoviridae	Caudovirales	phage
Listeria phage vB_LmoS_293	0.00026673	0.000205206	unclassified	Siphoviridae	Caudovirales	phage
Escherichia phage rv5]	0.000377674	9.06e-05	unclassified	unclassified	unclassified	phage
Mycobacterium phage Sheen	0.000214859	0.000251976	unclassified	Siphoviridae	Caudovirales	phage
Sulfolobus virus STSV1	0.00011376	0.000351852	unclassified	Bicaudaviridae	unclassified	archaeal viruses
Escherichia phage Av-05	0.000311165	0.00014997	unclassified	Myoviridae	Caudovirales	phage
Escherichia phage 2 JES-2013]	0.000326317	0.000134487	unclassified	unclassified	unclassified	phage
Lactococcus phage Tuc2009	0.000260077	0.000194702	unclassified	Siphoviridae	Caudovirales	phage
Enterobacteria phage VT2phi_272	0.000322161	0.000132555	unclassified	Podoviridae	Caudovirales	phage
Lactococcus phage bIL310	0.000189806	0.000263263	unclassified	Siphoviridae	Caudovirales	phage
Stx2-converting phage 86	0.000252579	0.000200475	unclassified	Podoviridae	Caudovirales	phage
Escherichia phage ECML-117	0.000188819	0.000263932	unclassified	Myoviridae	Caudovirales	phage
Vibrio phage KVP40	0.000203233	0.000248216	Schizot4virus	Myoviridae	Caudovirales	phage
Erwinia phage vB_EamM_Kwan	0.000274802	0.000176568	unclassified	Myoviridae	Caudovirales	phage
Ralstonia phage RSL2	0.000246962	0.000197861	Rsl2virus	Myoviridae	Caudovirales	phage
Enterobacteria phage HK620	0.000386044	5.85e-05	unclassified	unclassified	unclassified	phage
Flavobacterium phage 1H	0.000238358	0.000205116	unclassified	unclassified	unclassified	phage
Streptococcus phage phi3396	0.000194932	0.000245249	unclassified	Siphoviridae	Caudovirales	phage
Bacillus virus Blastoid	0.000187605	0.000249948	Andromedavirus	Siphoviridae	Caudovirales	phage
Idiomarinaceae phage 1N2-2	0.000210236	0.000227129	unclassified	unclassified	unclassified	phage
Penguinpox virus	0.000146754	0.000290579	Avipoxvirus	Poxviridae	unclassified	eukaryotic viruses
Bacillus phage Bp8p-C	0.000226006	0.000211138	Agatevirus	Myoviridae	Caudovirales	phage
Ralstonia phage RSP15	0.000236371	0.000199823	unclassified	Myoviridae	Caudovirales	phage
Staphylococcus phage SpaA1	0.000303219	0.000132759	unclassified	Siphoviridae	Caudovirales	phage
Achromobacter phage JWAlpha	0.000164196	0.00027117	N4virus	Podoviridae	Caudovirales	phage
Mycobacterium virus Acadian	0.000277228	0.000156534	Acadianvirus	Siphoviridae	Caudovirales	phage
Lactobacillus phage Lc-Nu	0.000193062	0.000236963	unclassified	Siphoviridae	Caudovirales	phage
Staphylococcus virus 42e	0.000222981	0.000206825	Triavirus	Siphoviridae	Caudovirales	phage
Gordonia phage Blueberry	0.000337041	8.92e-05	unclassified	Siphoviridae	Caudovirales	phage
Pseudomonas phage phiKZ	0.000254652	0.000170827	unclassified	unclassified	unclassified	phage
Synechococcus phage ACG-2014c	0.000258381	0.00016581	T4virus	Myoviridae	Caudovirales	phage
Infectious spleen and kidney necrosis virus	0.000263144	0.000155241	Megalocytivirus	Iridoviridae	unclassified	eukaryotic viruses
Vibrio phage nt-1	0.000186706	0.000228646	T4virus	Myoviridae	Caudovirales	phage
Lactobacillus phage Ld3	0.000231837	0.000178485	C5virus	Siphoviridae	Caudovirales	phage
Lactobacillus phage phiLdb	0.000262548	0.000147445	C5virus	Siphoviridae	Caudovirales	phage
Elephantid betaherpesvirus 1	9.49e-05	0.00031206	Proboscivirus	Herpesviridae	Herpesvirales	eukaryotic viruses
Mannheimia phage vB_MhS_535AP2	0.000143454	0.000263108	Lambdavirus	Siphoviridae	Caudovirales	phage
Prochlorococcus phage P-SSP7	0.000236739	0.000169526	unclassified	unclassified	unclassified	phage
Gordonia phage Yvonnetastic	0.000230748	0.000175318	unclassified	Siphoviridae	Caudovirales	phage
Gordonia phage OneUp	0.000110135	0.000295511	Smoothievirus	Siphoviridae	Caudovirales	phage
Streptococcus phage YMC-2011	0.00024652	0.000158486	unclassified	Siphoviridae	Caudovirales	phage
Rhodoferax phage P26218	0.000248411	0.000156038	unclassified	Podoviridae	Caudovirales	phage
Bovine gammaherpesvirus 6	0.000217878	0.000186553	Macavirus	Herpesviridae	Herpesvirales	eukaryotic viruses
Cyanophage S-RIM32	0.00018988	0.000214495	unclassified	Myoviridae	Caudovirales	phage
Sulfolobales Virus YNP2	0.000225429	0.000178106	unclassified	unclassified	unclassified	phage
Mycobacterium phage Phrann	9.24e-05	0.000310678	unclassified	Siphoviridae	Caudovirales	phage
Deerpox virus W-848-83	0.000215056	0.000186044	Cervidpoxvirus	Poxviridae	unclassified	eukaryotic viruses
Pseudomonas phage MP1412	0.00021655	0.000184159	Yuavirus	Siphoviridae	Caudovirales	phage
Enterobacteria phage SfV	0.000195348	0.000204017	unclassified	Myoviridae	Caudovirales	phage
Short-finned eel ranavirus	0.000136245	0.000260299	Ranavirus	Iridoviridae	unclassified	eukaryotic viruses
Pseudomonas phage phiPSA1	0.00031864	7.62e-05	unclassified	Siphoviridae	Caudovirales	phage
Citrobacter phage Miller	6.46e-05	0.000328356	T4virus	Myoviridae	Caudovirales	phage
Yersinia phage vB_YenM_TG1	0.000171236	0.000220075	Tg1virus	Myoviridae	Caudovirales	phage
Salmonella phage Fels-1	0.00017443	0.000216547	unclassified	unclassified	unclassified	phage
Enterobacteria phage If1	4.9e-05	0.000341008	unclassified	Inoviridae	unclassified	phage
Synechococcus phage ACG-2014b	0.000231434	0.000158212	T4virus	Myoviridae	Caudovirales	phage
Lactobacillus phage phig1e	0.000182836	0.000200946	unclassified	Siphoviridae	Caudovirales	phage
Pigeonpox virus	0.00017899	0.00020439	Avipoxvirus	Poxviridae	unclassified	eukaryotic viruses
Listeria phage LP-101	0.000156857	0.000226087	unclassified	Siphoviridae	Caudovirales	phage
Clostridium phage phiCD481-1	0.000218572	0.000163749	unclassified	Myoviridae	Caudovirales	phage
Lactococcus phage bIL285	0.00023329	0.000145147	unclassified	Siphoviridae	Caudovirales	phage
Bacillus phage Pony	0.000126082	0.000251695	Pagevirus	Podoviridae	Caudovirales	phage
Lactobacillus phage iLp84	0.000249791	0.000125159	unclassified	Siphoviridae	Caudovirales	phage
Streptomyces phage Lannister	0.000184677	0.000188962	Likavirus	Siphoviridae	Caudovirales	phage
Staphylococcus virus 88	0.000274486	9.9e-05	Phietavirus	Siphoviridae	Caudovirales	phage
Acinetobacter phage Presley	0.000260169	0.000113037	N4virus	Podoviridae	Caudovirales	phage
Helicobacter phage KHP40	0.000161694	0.000209289	Una961virus	Podoviridae	Caudovirales	phage
Helicobacter phage KHP30	0.000174621	0.000194198	Una961virus	Podoviridae	Caudovirales	phage
Escherichia phage vB_EcoM_JS09	0.000171879	0.000194722	Rb69virus	Myoviridae	Caudovirales	phage
Rhodococcus phage ReqiPoco6	0.000156938	0.000209065	Pepy6virus	Siphoviridae	Caudovirales	phage
Brevibacillus phage Davies	0.000284088	7.88e-05	Abouovirus	Myoviridae	Caudovirales	phage
Golden Marseillevirus	0.000191097	0.000170568	unclassified	Marseilleviridae	unclassified	eukaryotic viruses
Verrucomicrobia phage P8625	0.000138105	0.000220633	unclassified	Siphoviridae	Caudovirales	phage
Yersinia phage vB_YenP_AP10	4.55e-05	0.000311082	unclassified	Podoviridae	Caudovirales	phage
Streptomyces phage YDN12	0.000187906	0.000168002	Ydn12virus	Siphoviridae	Caudovirales	phage
Aeromonas virus 25	0.000169665	0.000185448	Secunda5virus	Myoviridae	Caudovirales	phage
Salmonella phage FSL SP-058	0.000199541	0.000155272	N4virus	Podoviridae	Caudovirales	phage
Pseudomonas phage PPPL-1	0.000185546	0.000166805	unclassified	Podoviridae	Caudovirales	phage
Erwinia phage vB_EamM_EarlPhillipIV	0.000186755	0.000162605	unclassified	Myoviridae	Caudovirales	phage
Lactococcus phage phiLC3	0.000208729	0.00013848	unclassified	Siphoviridae	Caudovirales	phage
Pseudomonas phage VCM	0.000177356	0.000169385	unclassified	Myoviridae	Caudovirales	phage
Streptomyces phage TP1604	0.000194845	0.000146528	Ydn12virus	Siphoviridae	Caudovirales	phage
Achromobacter phage JWF	0.000260089	8.06e-05	unclassified	Siphoviridae	Caudovirales	phage
Bacillus virus GA1	0.000286881	5.35e-05	Phi29virus	Podoviridae	Caudovirales	phage
Shewanella sp. phage 1/40	0.0001869	0.000153405	unclassified	Myoviridae	Caudovirales	phage
Lactobacillus phage iA2	0.000182481	0.000157281	unclassified	Siphoviridae	Caudovirales	phage
Pseudomonas phage M6	0.000229732	0.000109906	unclassified	unclassified	unclassified	phage
Serratia phage Eta	0.000143178	0.000194667	unclassified	Siphoviridae	Caudovirales	phage
Apis mellifera filamentous virus	0.000189679	0.000145618	unclassified	unclassified	unclassified	eukaryotic viruses
Streptococcus phage IC1	0.000182502	0.000147729	unclassified	unclassified	unclassified	phage
Equine foamy virus	0	0.00032922	Spumavirus	Retroviridae	unclassified	eukaryotic viruses
Mycobacterium virus Bxz2	0.000135647	0.000192978	L5virus	Siphoviridae	Caudovirales	phage
Pseudoalteromonas phage H101	0.000166362	0.000161188	unclassified	Myoviridae	Caudovirales	phage
Acidianus filamentous virus 6	0.000186109	0.000140975	Betalipothrixvirus	Lipothrixviridae	Ligamenvirales	archaeal viruses
Mycobacterium phage Bipolar	0.000203052	0.00012359	unclassified	Siphoviridae	Caudovirales	phage
Lactococcus virus KSY1	0.000185494	0.000140423	unclassified	Podoviridae	Caudovirales	phage
Bacillus virus Riggi	0.000192426	0.000133337	Andromedavirus	Siphoviridae	Caudovirales	phage
Staphylococcus virus 3a	0.000146133	0.000179184	Triavirus	Siphoviridae	Caudovirales	phage
Salmonella phage 118970_sal3	0.000204214	0.000120416	unclassified	unclassified	unclassified	phage
Bacillus phage phiCM3	0.000229819	9.45e-05	unclassified	Siphoviridae	Caudovirales	phage
Klebsiella phage Sushi	0.000113321	0.000208813	Kp36virus	Siphoviridae	Caudovirales	phage
Proteus phage vB_PmiM_Pm5461	0.00019248	0.000128472	T4virus	Myoviridae	Caudovirales	phage
Listeria phage 2389	0.000180143	0.000140164	unclassified	Siphoviridae	Caudovirales	phage
Lactococcus virus CB14	0.000103221	0.00021704	Sk1virus	Siphoviridae	Caudovirales	phage
Pseudomonad phage gh-1	3.66e-05	0.000283265	T7virus	Podoviridae	Caudovirales	phage
Synechococcus phage S-CAM8	0.000144418	0.000175098	unclassified	Myoviridae	Caudovirales	phage
Cellulophaga phage phi17:1	0.000124114	0.000194652	Cba181virus	Siphoviridae	Caudovirales	phage
Gordonia phage Gsput1	0.000232432	8.59e-05	unclassified	Siphoviridae	Caudovirales	phage
Streptococcus phage TP-778L	0.000165788	0.000152423	unclassified	Siphoviridae	Caudovirales	phage
Staphylococcus phage S25-4	8.46e-05	0.00023072	Kayvirus	Myoviridae	Caudovirales	phage
Escherichia phage D108	0.000226104	8.88e-05	Muvirus	Myoviridae	Caudovirales	phage
Antheraea pernyi nucleopolyhedrovirus	0.000241388	7.25e-05	Alphabaculovirus	Baculoviridae	unclassified	eukaryotic viruses
Bacillus phage Slash	0.000177282	0.000135119	Slashvirus	Siphoviridae	Caudovirales	phage
Salmonella phage SPN9CC	0.000146281	0.000165422	unclassified	Podoviridae	Caudovirales	phage
Xanthomonas phage Xp15	0.000239918	7.16e-05	unclassified	unclassified	Caudovirales	phage
Rhodococcus phage ReqiPepy6	0.000152805	0.000158653	Pepy6virus	Siphoviridae	Caudovirales	phage
Shigella phage Ss-VASD	0.000188688	0.000122597	Tl2011virus	Podoviridae	Caudovirales	phage
Morganella phage MmP1	9.59e-05	0.000214293	T7virus	Podoviridae	Caudovirales	phage
Synechococcus phage S-CBP1	0.000225952	8.3e-05	unclassified	Podoviridae	Caudovirales	phage
Murine roseolovirus	0.000220696	8.75e-05	Roseolovirus	Herpesviridae	Herpesvirales	eukaryotic viruses
Sulfolobus monocaudavirus SMV3	0.000159686	0.000148438	unclassified	unclassified	unclassified	unknown
Lactobacillus phage A2	0.000166206	0.000141902	unclassified	Siphoviridae	Caudovirales	phage
Turkeypox virus	0.000127408	0.000177923	Avipoxvirus	Poxviridae	unclassified	eukaryotic viruses
Pseudomonas phage vB_PaeP_Tr60_Ab31	0.000186587	0.000117636	unclassified	unclassified	unclassified	phage
Burkholderia virus BcepC6B	0.000162579	0.000141477	Bpp1virus	Podoviridae	Caudovirales	phage
Enterococcus phage phiFL1A	0.000232826	6.92e-05	Phifelvirus	Siphoviridae	Caudovirales	phage
Caulobacter virus Magneto	0.000175689	0.00012532	Phicbkvirus	Siphoviridae	Caudovirales	phage
Staphylococcus phage SA1	0.000201035	9.95e-05	unclassified	Myoviridae	Caudovirales	phage
Enterobacteria phage Sf101	0.000255347	4.52e-05	unclassified	Podoviridae	Caudovirales	phage
Anguillid herpesvirus 1	0.000115532	0.000184839	Cyprinivirus	Alloherpesviridae	Herpesvirales	eukaryotic viruses
Pseudomonas phage YuA	0.000179188	0.000120457	unclassified	unclassified	unclassified	phage
Gordonia phage GMA1	0.000127828	0.000170764	unclassified	Siphoviridae	Caudovirales	phage
Pseudomonas phage KPP10	0.000260606	3.73e-05	Kpp10virus	Myoviridae	Caudovirales	phage
Human coronavirus HKU1	0.000120939	0.00017431	Betacoronavirus	Coronaviridae	Nidovirales	eukaryotic viruses
Staphylococcus virus SA11	0.00013869	0.000156414	Silviavirus	Myoviridae	Caudovirales	phage
Macacine gammaherpesvirus 4	0.000148238	0.000143484	Lymphocryptovirus	Herpesviridae	Herpesvirales	eukaryotic viruses
Catopsilia pomona nucleopolyhedrovirus	0.000184049	0.000107433	Alphabaculovirus	Baculoviridae	unclassified	eukaryotic viruses
Pseudomonas phage PAJU2	0.000152266	0.000139138	unclassified	Siphoviridae	Caudovirales	phage
Enterobacteria phage ES18	0.000190274	0.000100681	unclassified	Siphoviridae	Caudovirales	phage
Bacillus phage Stahl	0.000143455	0.000146989	Slashvirus	Siphoviridae	Caudovirales	phage
Lactococcus phage bIL311	0.000157661	0.000131606	unclassified	Siphoviridae	Caudovirales	phage
Staphylococcus virus phiMR25	0.000187102	0.000100677	Phietavirus	Siphoviridae	Caudovirales	phage
Escherichia phage vB_EcoM-ep3	0.000178321	0.000108885	Cvm10virus	Myoviridae	Caudovirales	phage
Halomonas phage phiHAP-1	0.000112453	0.000174571	Hapunavirus	Myoviridae	Caudovirales	phage
Pseudomonas phage PaMx28	0.000122563	0.000164273	Pamx74virus	Siphoviridae	Caudovirales	phage
Staphylococcus phage phiIPLA-C1C	0.000201442	8.5e-05	Sep1virus	Myoviridae	Caudovirales	phage
Listeria phage List-36	0.000192672	9.26e-05	unclassified	Myoviridae	Caudovirales	phage
Mycobacterium phage Anubis	1.27e-05	0.000272234	L5virus	Siphoviridae	Caudovirales	phage
Flavobacterium phage Fpv2	9.58e-05	0.000188602	unclassified	unclassified	unclassified	phage
Streptococcus phage 315.5	0.000163848	0.00011997	unclassified	unclassified	Caudovirales	phage
Gordonia phage BritBrat	0.000109061	0.000174465	unclassified	Siphoviridae	Caudovirales	phage
Enterobacteria phage GEC-3S	0.000129813	0.000151167	T4virus	Myoviridae	Caudovirales	phage
Choristoneura rosaceana entomopoxvirus L	0.000280937	0	Betaentomopoxvirus	Poxviridae	unclassified	unknown
Escherichia phage Min27	0.000202003	7.63e-05	Nona33virus	Podoviridae	Caudovirales	phage
Staphylococcus virus G1	6.98e-05	0.000205757	Kayvirus	Myoviridae	Caudovirales	phage
Rhodococcus phage ReqiDocB7	0.000204487	7.09e-05	unclassified	Siphoviridae	Caudovirales	phage
Mycobacterium phage Dori	0.000113451	0.00016127	unclassified	Siphoviridae	Caudovirales	phage
Equid alphaherpesvirus 8	0.000214017	6.04e-05	Varicellovirus	Herpesviridae	Herpesvirales	eukaryotic viruses
Synechococcus phage ACG-2014h	0.000193981	7.98e-05	T4virus	Myoviridae	Caudovirales	phage
Xanthomonas citri phage CP2	0.000114186	0.0001595	unclassified	Podoviridae	Caudovirales	phage
Mycobacterium virus Kostya	0.000127881	0.00014429	Cjw1virus	Siphoviridae	Caudovirales	phage
Burkholderia virus BcepNY3	0.000164163	0.000107797	Bcep78virus	Myoviridae	Caudovirales	phage
Adoxophyes honmai nucleopolyhedrovirus	0.00017246	9.81e-05	Alphabaculovirus	Baculoviridae	unclassified	eukaryotic viruses
Enterobacteria phage SfI	0.000171645	9.6e-05	unclassified	Myoviridae	Caudovirales	phage
Staphylococcus phage vB_SauS_phi2	0.000118364	0.000149168	unclassified	Siphoviridae	Caudovirales	phage
Listeria phage LP-125	0.000169831	9.76e-05	P100virus	Myoviridae	Caudovirales	phage
Gordonia phage Vivi2	1.76e-05	0.000249669	unclassified	Siphoviridae	Caudovirales	phage
Aeromonas virus phiO18P	3.96e-05	0.00022616	Hp1virus	Myoviridae	Caudovirales	phage
Phage Gifsy-2	0.000223495	4.21e-05	unclassified	unclassified	unclassified	phage
Invertebrate iridescent virus 3	0.000107015	0.000157275	Iridovirus	Iridoviridae	unclassified	eukaryotic viruses
Mycobacterium phage Ariel	4.86e-05	0.000212467	unclassified	Siphoviridae	Caudovirales	phage
Arthrobacter phage vB_ArtM-ArV1	0.000144765	0.000114588	Arv1virus	Myoviridae	Caudovirales	phage
Mycobacterium phage DS6A	0.00013034	0.000127988	unclassified	Siphoviridae	Caudovirales	phage
Podovirus Lau218	0.000142974	0.000114548	unclassified	Podoviridae	Caudovirales	phage
Cavally virus	4.39e-05	0.000213504	Alphamesonivirus	Mesoniviridae	Nidovirales	eukaryotic viruses
Citrobacter phage Michonne	0.000177112	7.99e-05	Mooglevirus	Myoviridae	Caudovirales	phage
Vibrio phage qdvp001	0.00015203	0.000104951	unclassified	unclassified	unclassified	phage
Mycobacterium virus Porky	0.000114162	0.000142735	Cjw1virus	Siphoviridae	Caudovirales	phage
Raccoonpox virus	0.000159646	9.7e-05	Orthopoxvirus	Poxviridae	unclassified	eukaryotic viruses
Listeria phage LMTA-148	0.000139454	0.00011638	unclassified	Myoviridae	Caudovirales	phage
Burkholderia phage BcepB1A	0.000141706	0.000114001	unclassified	Myoviridae	Caudovirales	phage
Shigella phage Ag3	0.000134348	0.000121265	Vi1virus	Myoviridae	Caudovirales	phage
Enterobacteria phage P88	0.000175367	7.9e-05	unclassified	Myoviridae	Caudovirales	phage
Synechococcus phage S-MbCM100	0.000102276	0.000152081	T4virus	Myoviridae	Caudovirales	phage
Staphylococcus phage phiRS7	7.98e-05	0.000174339	unclassified	Siphoviridae	Caudovirales	phage
Campylobacter phage CP30A	0.00013057	0.000123516	Cp8virus	Myoviridae	Caudovirales	phage
Bacillus phage Bam35c	0.000160788	9.33e-05	Tectivirus	Tectiviridae	unclassified	phage
Acinetobacter phage LZ35	5.3e-05	0.000197382	unclassified	Myoviridae	Caudovirales	phage
Salmonella phage 118970_sal2	0.000158457	9.16e-05	T5virus	Siphoviridae	Caudovirales	phage
Synechococcus phage S-WAM1	0.000136419	0.000113173	unclassified	Myoviridae	Caudovirales	phage
Acidianus filamentous virus 3	0.000143971	0.000105366	Betalipothrixvirus	Lipothrixviridae	Ligamenvirales	archaeal viruses
Streptomyces phage VWB	0.000127387	0.000121832	Lambdavirus	Siphoviridae	Caudovirales	phage
Acidianus rod-shaped virus 1	0.000131704	0.000115727	Rudivirus	Rudiviridae	Ligamenvirales	archaeal viruses
Enterococcus phage EFLK1	0.000164878	8.13e-05	unclassified	Myoviridae	Caudovirales	phage
Spodoptera frugiperda granulovirus	0.000167452	7.85e-05	Betabaculovirus	Baculoviridae	unclassified	eukaryotic viruses
Cellulophaga phage phi18:1	0.000173059	7.28e-05	Cba181virus	Siphoviridae	Caudovirales	phage
Pseudomonas phage vB_PaeS_PAO1_Ab18	0.000115897	0.000128874	Ab18virus	Siphoviridae	Caudovirales	phage
Enterobacteria phage JS10	0.000138495	0.000105147	Js98virus	Myoviridae	Caudovirales	phage
Actinomyces virus Av1	0.000178349	6.35e-05	unclassified	Podoviridae	Caudovirales	phage
Mannheimia phage phiMHaA1	0.000107374	0.000133995	unclassified	unclassified	unclassified	phage
Cronobacter phage Dev2	0.00023529	5.5e-06	unclassified	Podoviridae	Caudovirales	phage
Pseudomonas phage YMC11/02/R656	0.000130357	0.000109769	unclassified	Siphoviridae	Caudovirales	phage
Lactococcus virus 712	0.000198624	4.13e-05	Sk1virus	Siphoviridae	Caudovirales	phage
Listeria phage LP-030-2	0.000103204	0.000135028	Psavirus	Siphoviridae	Caudovirales	phage
Vibrio phage VP882	0.000146197	9.19e-05	unclassified	unclassified	unclassified	phage
Anticarsia gemmatalis multiple nucleopolyhedrovirus	6.93e-05	0.000168528	Alphabaculovirus	Baculoviridae	unclassified	eukaryotic viruses
Staphylococcus phage P108	9.78e-05	0.000139958	Kayvirus	Myoviridae	Caudovirales	phage
Salmonella virus P22	0.000171578	6.52e-05	P22virus	Podoviridae	Caudovirales	phage
Streptococcus virus 9871	0.000166164	7.06e-05	unclassified	Siphoviridae	Caudovirales	phage
Streptomyces phage Zemlya	0.000106926	0.000127274	Likavirus	Siphoviridae	Caudovirales	phage
Acidianus filamentous virus 7	0.000123966	0.000109964	Betalipothrixvirus	Lipothrixviridae	Ligamenvirales	archaeal viruses
Enterobacter phage E-3	8.22e-05	0.000151089	unclassified	Podoviridae	Caudovirales	phage
Sinorhizobium phage phiLM21	4.13e-05	0.000191774	unclassified	Siphoviridae	Caudovirales	phage
Proteus phage PM 93	0.000109429	0.000123101	unclassified	Podoviridae	Caudovirales	phage
Clostridium phage phiCPV4	0.000124971	0.000107371	unclassified	Podoviridae	Caudovirales	phage
Streptococcus phage A25	9.57e-05	0.000136168	unclassified	Podoviridae	Caudovirales	phage
Invertebrate iridescent virus 6	7.68e-05	0.000154088	Iridovirus	Iridoviridae	unclassified	eukaryotic viruses
Bacillus phage Stitch	0.000130047	9.97e-05	unclassified	Podoviridae	Caudovirales	phage
Shewanella sp. phage 1/44	0.00016201	6.74e-05	unclassified	Myoviridae	Caudovirales	phage
Streptococcus phage Str-PAP-1	0.000150296	7.77e-05	unclassified	Podoviridae	Caudovirales	phage
Enterobacteria phage vB_EcoM-FV3]	0.000225491	2.47e-06	unclassified	unclassified	unclassified	phage
Staphylococcus virus IPLA5	8.71e-05	0.000139418	Phietavirus	Siphoviridae	Caudovirales	phage
Paenibacillus phage HB10c2	8.14e-05	0.000144197	Sitaravirus	Siphoviridae	Caudovirales	phage
Sulfolobus virus STSV2	0.000114901	0.000110483	unclassified	Bicaudaviridae	unclassified	archaeal viruses
Vibrio phage ICP2_2013_A_Haiti	0.000147326	7.73e-05	unclassified	Podoviridae	Caudovirales	phage
Volepox virus	0.000123293	0.000100234	Orthopoxvirus	Poxviridae	unclassified	eukaryotic viruses
Parabacteroides phage YZ-2015a	3.64e-05	0.000185742	unclassified	Microviridae	unclassified	phage
Hamiltonella virus APSE1	0.000129871	9.18e-05	unclassified	Podoviridae	Caudovirales	phage
Synechococcus phage Syn5	5.26e-05	0.000168475	unclassified	unclassified	unclassified	phage
Cronobacter phage CR5	9.28e-05	0.000128289	unclassified	Myoviridae	Caudovirales	phage
Bacillus phage VMY22	0.000142784	7.73e-05	unclassified	Podoviridae	Caudovirales	phage
Synechococcus phage S-CAM4	0.000132124	8.79e-05	unclassified	unclassified	unclassified	phage
Streptococcus phage DCC1738	0.000129962	8.99e-05	unclassified	unclassified	unclassified	phage
Caulobacter virus Swift	7.96e-05	0.000139709	Phicbkvirus	Siphoviridae	Caudovirales	phage
Mycobacterium phage Hawkeye	0.000110037	0.00010745	unclassified	Siphoviridae	Caudovirales	phage
Avon-Heathcote Estuary associated circular virus 12	0.000123686	9.36e-05	unclassified	Circoviridae	unclassified	eukaryotic viruses
Marinomonas phage P12026	0.000170174	4.66e-05	unclassified	unclassified	unclassified	phage
Achromobacter phage 83-24	8.38e-05	0.000132232	Jwxvirus	Siphoviridae	Caudovirales	phage
Gordonia phage Orchid	0.000101596	0.000113625	unclassified	Siphoviridae	Caudovirales	phage
Mycobacterium phage Nhonho	0.000124523	9.03e-05	unclassified	Siphoviridae	Caudovirales	phage
Salmonella phage vB_SemP_Emek	0.000141824	7.21e-05	P22virus	Podoviridae	Caudovirales	phage
Klebsiella phage KP15	0.00012029	9.31e-05	Kp15virus	Myoviridae	Caudovirales	phage
Edwardsiella phage eiAU-183	0.000194901	1.82e-05	Eiauvirus	Siphoviridae	Caudovirales	phage
Pseudomonas phage MD8	0.00015902	5.37e-05	unclassified	Siphoviridae	Caudovirales	phage
Staphylococcus phage 2638A	0.000113805	9.76e-05	unclassified	Siphoviridae	Caudovirales	phage
Shigella phage POCJ13	9.3e-05	0.000117871	Pocjvirus	Podoviridae	Caudovirales	phage
Pseudomonas phage F10	5.71e-05	0.000152518	unclassified	Siphoviridae	Caudovirales	phage
Streptomyces phage Sujidade	0.00010711	0.000102186	Likavirus	Siphoviridae	Caudovirales	phage
Stygiolobus rod-shaped virus	8.67e-05	0.000122159	Rudivirus	Rudiviridae	Ligamenvirales	archaeal viruses
Strawberry vein banding virus	0	0.000208777	Caulimovirus	Caulimoviridae	unclassified	eukaryotic viruses
Xanthomonas phage OP2	5.27e-05	0.000155828	Bcep78virus	Myoviridae	Caudovirales	phage
Escherichia virus HK022	0.000159417	4.9e-05	Lambdavirus	Siphoviridae	Caudovirales	phage
Thalassomonas phage BA3	7.24e-05	0.000135755	unclassified	Podoviridae	Caudovirales	phage
Escherichia phage JS98	0.000115459	9.18e-05	Js98virus	Myoviridae	Caudovirales	phage
Pseudomonas phage PhiPA3	8.92e-05	0.000117928	Phikzvirus	Myoviridae	Caudovirales	phage
Synechococcus phage S-RSM4	8.82e-05	0.000118706	T4virus	Myoviridae	Caudovirales	phage
Klebsiella phage Matisse	0.000109778	9.6e-05	Kp15virus	Myoviridae	Caudovirales	phage
Staphylococcus phage 66	0.00020343	0	P68virus	Podoviridae	Caudovirales	phage
Simian foamy virus	0	0.000202975	Spumavirus	Retroviridae	unclassified	eukaryotic viruses
Mycobacterium phage Baee	0.000103634	9.88e-05	Acadianvirus	Siphoviridae	Caudovirales	phage
Pseudoalteromonas phage H105/1	0.000114806	8.75e-05	unclassified	Siphoviridae	Caudovirales	phage
Pseudomonas phage Lu11	0.000107688	9.45e-05	unclassified	Myoviridae	Caudovirales	phage
Mycobacterium phage Phantastic	0.000127257	7.47e-05	unclassified	Siphoviridae	Caudovirales	phage
Klebsiella phage KP27	0.000103887	9.8e-05	Kp15virus	Myoviridae	Caudovirales	phage
Staphylococcus phage ROSA	1.15e-05	0.000190254	unclassified	Siphoviridae	Caudovirales	phage
Myxococcus phage Mx8	8.81e-05	0.000112952	unclassified	Podoviridae	Caudovirales	phage
Mycobacterium phage Damien	6.15e-06	0.000194417	unclassified	Siphoviridae	Caudovirales	phage
Mycobacterium virus Ramsey	7.64e-05	0.000124166	Che8virus	Siphoviridae	Caudovirales	phage
Sulfitobacter phage pCB2047-A	6.55e-05	0.000134555	unclassified	unclassified	unclassified	phage
Mycobacterium phage Tiffany	6.19e-05	0.000138159	L5virus	Siphoviridae	Caudovirales	phage
Acinetobacter phage vB_AbaS_TRS1	9.87e-05	0.000101191	unclassified	Siphoviridae	Caudovirales	phage
Staphylococcus virus IPLA35	8.41e-05	0.000113747	Triavirus	Siphoviridae	Caudovirales	phage
Staphylococcus phage vB_SepS_SEP9	0.000123087	7.46e-05	Sextaecvirus	Siphoviridae	Caudovirales	phage
Choristoneura fumiferana multiple nucleopolyhedrovirus	0.000144636	5.22e-05	Alphabaculovirus	Baculoviridae	unclassified	eukaryotic viruses
Phage phiJL001	0.000104796	9.2e-05	unclassified	unclassified	unclassified	phage
Stenotrophomonas phage IME13	8.42e-05	0.000112334	Secunda5virus	Myoviridae	Caudovirales	phage
Ralstonia phage RSM3	0.000131893	6.17e-05	Habenivirus	Inoviridae	unclassified	phage
Mycobacterium phage Bipper	6.83e-05	0.000125267	unclassified	Siphoviridae	Caudovirales	phage
Mycoplasma fermentans	0.000128185	6.49e-05	unclassified	unclassified	unclassified	unknown
Lelliottia phage phD2B	0.000105401	8.64e-05	Sp6virus	Podoviridae	Caudovirales	phage
Synechococcus phage S-CAM3	6.69e-05	0.000124803	unclassified	unclassified	unclassified	phage
Staphylococcus virus phiETA3	8.02e-05	0.000111118	Phietavirus	Siphoviridae	Caudovirales	phage
Sulfitobacter phage phiCB2047-B	7.62e-05	0.000113329	N4virus	Podoviridae	Caudovirales	phage
Mycobacterium phage Tonenili	0.00012814	6.09e-05	unclassified	Myoviridae	Caudovirales	phage
Escherichia virus I22	0.000127345	6.16e-05	Lineavirus	Inoviridae	unclassified	phage
Mycobacterium phage Phayonce	0.000150682	3.69e-05	Phayoncevirus	Siphoviridae	Caudovirales	phage
Acinetobacter phage YMC13/03/R2096	6.39e-05	0.000123075	unclassified	Myoviridae	Caudovirales	phage
Atlantic salmon swim bladder sarcoma virus	0	0.000186757	unclassified	Retroviridae	unclassified	eukaryotic viruses
Streptococcus phage phiARI0004	0.000111205	7.54e-05	unclassified	unclassified	unclassified	phage
Klebsiella phage vB_KpnM_KpV477	0.000116482	6.94e-05	unclassified	Myoviridae	Caudovirales	phage
Streptomyces virus phiBT1	8.7e-05	9.75e-05	Phic31virus	Siphoviridae	Caudovirales	phage
Acinetobacter phage phiAC-1	5.97e-05	0.000123689	unclassified	Myoviridae	Caudovirales	phage
Mannheimia phage vB_MhM_587AP1	5.89e-05	0.000123918	P2virus	Myoviridae	Caudovirales	phage
Murmansk poxvirus	6.44e-05	0.000118377	Centapoxvirus	Poxviridae	unclassified	eukaryotic viruses
Cellulophaga phage phi19:1	9.97e-05	8.16e-05	unclassified	Siphoviridae	Caudovirales	phage
Gordonia phage Zirinka	0.000103729	7.74e-05	unclassified	Siphoviridae	Caudovirales	phage
Iodobacteriophage phiPLPE	8.05e-05	0.000100616	unclassified	Myoviridae	Caudovirales	phage
Lactobacillus phage PL-1	4.26e-05	0.000138431	unclassified	Siphoviridae	Caudovirales	phage
Escherichia phage Lw1	0.000100647	8.02e-05	T4virus	Myoviridae	Caudovirales	phage
Skunkpox virus	6.62e-05	0.00011415	Orthopoxvirus	Poxviridae	unclassified	eukaryotic viruses
Flavobacterium phage Fpv3	0.000151524	2.81e-05	unclassified	unclassified	unclassified	phage
Listeria phage P40	9.69e-05	8.22e-05	unclassified	Siphoviridae	Caudovirales	phage
Staphylococcus phage SMSAP5	0.00013394	4.37e-05	unclassified	Siphoviridae	Caudovirales	phage
Sulfolobus islandicus filamentous virus	9.11e-05	8.65e-05	Betalipothrixvirus	Lipothrixviridae	Ligamenvirales	archaeal viruses
Mycobacterium virus Bron	0.000120951	5.65e-05	Bronvirus	Siphoviridae	Caudovirales	phage
Bacillus phage Claudi	4.13e-05	0.000134851	unclassified	Podoviridae	Caudovirales	phage
Thermus phage phiYS40	3.29e-05	0.000143181	unclassified	Myoviridae	Caudovirales	phage
Mycobacterium phage Snenia	8.59e-05	8.98e-05	unclassified	Siphoviridae	Caudovirales	phage
Mycobacterium phage Charlie	0.000152696	2.24e-05	Charlievirus	Siphoviridae	Caudovirales	phage
Vibrio phage K139	9.57e-05	7.93e-05	unclassified	unclassified	unclassified	phage
Mycobacterium phage Jovo	0.000100644	7.36e-05	unclassified	Siphoviridae	Caudovirales	phage
Synechococcus phage S-RIM2 R1_1999	0.000102268	7.14e-05	unclassified	Myoviridae	Caudovirales	phage
Mycobacterium phage Pepe	7e-05	0.00010216	unclassified	Siphoviridae	Caudovirales	phage
Mycobacterium phage Kratio	0.000112318	5.93e-05	unclassified	Siphoviridae	Caudovirales	phage
Acinetobacter bacteriophage AP22	3.9e-05	0.00013253	unclassified	unclassified	unclassified	phage
Shigella phage SfMu	0.000125802	4.53e-05	Muvirus	Myoviridae	Caudovirales	phage
Mycobacterium phage RedRock	6.96e-05	0.000101133	L5virus	Siphoviridae	Caudovirales	phage
Grapevine rootstock stem lesion associated virus	0.000117373	5.33e-05	Closterovirus	Closteroviridae	unclassified	eukaryotic viruses
Streptococcus phage phiARI0468-2	0.000120756	4.93e-05	unclassified	unclassified	unclassified	phage
Pseudomonas phage PA11	8.78e-05	8.08e-05	unclassified	unclassified	unclassified	phage
Pectobacterium bacteriophage PM2	0.000114547	5.39e-05	unclassified	Myoviridae	Caudovirales	phage
Caulobacter virus Rogue	9.7e-05	7.13e-05	Phicbkvirus	Siphoviridae	Caudovirales	phage
Rhodovulum phage vB_RhkS_P1	0.000112179	5.59e-05	unclassified	Siphoviridae	Caudovirales	phage
Staphylococcus virus 53	8.91e-05	7.89e-05	Phietavirus	Siphoviridae	Caudovirales	phage
Lactococcus phage phiL47	8.71e-05	7.65e-05	unclassified	Siphoviridae	Caudovirales	phage
Lactobacillus virus phiJL1	2.17e-05	0.000141486	Phijl1virus	Siphoviridae	Caudovirales	phage
Escherichia virus 186	9.09e-05	7.1e-05	P2virus	Myoviridae	Caudovirales	phage
Synechococcus phage S-CBP3	0.000146603	1.43e-05	unclassified	unclassified	unclassified	phage
Autographa californica nucleopolyhedrovirus	7.29e-05	8.79e-05	Alphabaculovirus	Baculoviridae	unclassified	eukaryotic viruses
Listeria phage LP-110	5.37e-05	0.000105673	P70virus	Siphoviridae	Caudovirales	phage
Bacillus virus AP50	0.000101141	5.69e-05	Tectivirus	Tectiviridae	unclassified	phage
Gordonia phage Splinter	7.86e-05	7.91e-05	Vendettavirus	Siphoviridae	Caudovirales	phage
Cnaphalocrocis medinalis granulovirus	0.000101645	5.6e-05	Betabaculovirus	Baculoviridae	unclassified	eukaryotic viruses
Salmonella phage ST64B	0.000117711	3.91e-05	unclassified	unclassified	Caudovirales	phage
Bacillus phage SPP1	7.56e-05	8.08e-05	Lambdavirus	Siphoviridae	Caudovirales	phage
Brucella phage BiPBO1	9.51e-05	6.13e-05	unclassified	unclassified	unclassified	phage
Salmonella phage SEN22	8.62e-05	6.99e-05	unclassified	Podoviridae	Caudovirales	phage
Escherichia phage vB_EcoM_VR26	0.000101353	5.44e-05	Sp18virus	Myoviridae	Caudovirales	phage
Armadillidium vulgare iridescent virus	5.92e-05	9.64e-05	Iridovirus	Iridoviridae	unclassified	eukaryotic viruses
Corynebacterium phage BFK20	5.91e-05	9.65e-05	unclassified	Siphoviridae	Caudovirales	phage
Listeria phage LP-048	0.000105889	4.95e-05	unclassified	Myoviridae	Caudovirales	phage
Enterobacteria phage RB49	7.45e-05	8.07e-05	Rb49virus	Myoviridae	Caudovirales	phage
Enterobacteria phage vB_EcoM_VR5	0.000111316	4.28e-05	Js98virus	Myoviridae	Caudovirales	phage
Vibrio phage phi 1	8.27e-05	7.08e-05	unclassified	Podoviridae	Caudovirales	phage
Staphylococcus virus 47	0.000121627	3.16e-05	Triavirus	Siphoviridae	Caudovirales	phage
Cronobacter phage CR9	0.000108275	4.5e-05	Cr3virus	Myoviridae	Caudovirales	phage
Ambystoma tigrinum virus	7.11e-05	8.15e-05	Ranavirus	Iridoviridae	unclassified	eukaryotic viruses
Synechococcus phage ACG-2014i	9.74e-05	5.41e-05	T4virus	Myoviridae	Caudovirales	phage
Enterococcus phage vB_EfaS_IME198	8.04e-05	7.1e-05	unclassified	Siphoviridae	Caudovirales	phage
Mycobacterium phage Bxz1	7.79e-05	7.35e-05	Bxz1virus	Myoviridae	Caudovirales	phage
Staphylococcus virus PH15	6.4e-05	8.7e-05	Phietavirus	Siphoviridae	Caudovirales	phage
Vibrio phage fs2	0.000120044	3.04e-05	Saetivirus	Inoviridae	unclassified	phage
Mycobacterium phage BellusTerra	6.96e-05	8.05e-05	unclassified	Siphoviridae	Caudovirales	phage
Pseudomonas phage phiPto-bp6g	0.000119946	2.97e-05	unclassified	unclassified	unclassified	phage
Bacillus phage Troll	5.29e-05	9.67e-05	B4virus	Myoviridae	Caudovirales	phage
Gordonia phage Hotorobo	6.93e-05	7.84e-05	Woesvirus	Siphoviridae	Caudovirales	phage
Lactobacillus phage Lrm1	8.98e-05	5.64e-05	unclassified	Siphoviridae	Caudovirales	phage
Clostridium phage phiCT19406B	6.37e-05	8.23e-05	unclassified	unclassified	Caudovirales	phage
Streptococcus phage phiBHN167	0.000114045	3.14e-05	unclassified	unclassified	unclassified	phage
Choristoneura murinana nucleopolyhedrovirus	7.84e-05	6.67e-05	Alphabaculovirus	Baculoviridae	unclassified	eukaryotic viruses
Edwardsiella phage PEi21	0.000110351	3.46e-05	Msw3virus	Myoviridae	Caudovirales	phage
Gordonia phage SoilAssassin	0.000138117	6.13e-06	unclassified	Siphoviridae	Caudovirales	phage
Pseudomonas phage 73	6.13e-05	8.22e-05	Septima3virus	Siphoviridae	Caudovirales	phage
Lactobacillus phage CL2	4.79e-05	9.52e-05	unclassified	Siphoviridae	Caudovirales	phage
Escherichia phage phi191	5.68e-05	8.56e-05	unclassified	Podoviridae	Caudovirales	phage
Synechococcus phage S-CAM22	6.67e-05	7.57e-05	unclassified	unclassified	unclassified	phage
Choristoneura rosaceana entomopoxvirus 'L'	0	0.000141843	Betaentomopoxvirus	Poxviridae	unclassified	unknown
Gordonia phage CaptainKirk2	6.49e-05	7.55e-05	unclassified	Siphoviridae	Caudovirales	phage
Ralstonia phage RSJ5	8.66e-05	5.22e-05	unclassified	Podoviridae	Caudovirales	phage
Listeria phage LMSP-25	4.76e-05	9.05e-05	unclassified	Myoviridae	Caudovirales	phage
Propionibacterium phage PFR2	5.87e-05	7.88e-05	unclassified	unclassified	unclassified	phage
Ralstonia phage RS138	0.000103249	3.31e-05	unclassified	unclassified	unclassified	phage
Rhizobium phage vB_RleS_L338C	7.81e-05	5.82e-05	unclassified	Siphoviridae	Caudovirales	phage
Staphylococcus virus 80	0.000104021	3.1e-05	Phietavirus	Siphoviridae	Caudovirales	phage
Dunaliella viridis virus SI2	6.02e-05	7.48e-05	unclassified	unclassified	unclassified	phage
Pelagibacter phage HTVC010P	7.61e-05	5.86e-05	unclassified	Podoviridae	Caudovirales	phage
Streptococcus phage SMP	5.79e-05	7.67e-05	unclassified	Siphoviridae	Caudovirales	phage
Human herpesvirus 4 type 2	1.54e-05	0.000119004	Lymphocryptovirus	Herpesviridae	Herpesvirales	eukaryotic viruses
Deftia phage phiW-14	6.36e-05	7e-05	unclassified	Myoviridae	Caudovirales	phage
Pieris rapae granulovirus	3.44e-05	9.9e-05	Betabaculovirus	Baculoviridae	unclassified	eukaryotic viruses
Escherichia virus EPS7	6.09e-05	7.24e-05	T5virus	Siphoviridae	Caudovirales	phage
Tobacco virus 1	7.2e-05	6.13e-05	Closterovirus	Closteroviridae	unclassified	eukaryotic viruses
Lactococcus phage 63301	6.33e-05	6.96e-05	unclassified	Siphoviridae	Caudovirales	phage
Gordonia phage GMA3	6.6e-05	6.68e-05	unclassified	Podoviridae	Caudovirales	phage
Lactobacillus phage Ld17	8.87e-05	4.4e-05	C5virus	Siphoviridae	Caudovirales	phage
Shigella phage SHSML-52-1	3.5e-05	9.7e-05	T4virus	Myoviridae	Caudovirales	phage
Streptococcus virus O1205	7.56e-05	5.63e-05	Sfi11virus	Siphoviridae	Caudovirales	phage
Pseudomonas phage PAK_P3	4.68e-05	8.44e-05	Kpp10virus	Myoviridae	Caudovirales	phage
Mycobacterium phage Cerasum	5.98e-05	7.08e-05	unclassified	Siphoviridae	Caudovirales	phage
Staphylococcus virus 69	8.86e-05	4.19e-05	Phietavirus	Siphoviridae	Caudovirales	phage
Staphylococcus phage phiIPLA-RODI	0.000108443	2.18e-05	Kayvirus	Myoviridae	Caudovirales	phage
Pseudomonas phage PPpW-3	6.15e-05	6.72e-05	unclassified	Myoviridae	Caudovirales	phage
Staphylococcus virus IPLA7	8.53e-05	4.34e-05	Phietavirus	Siphoviridae	Caudovirales	phage
Erwinia phage vB_EamM_Phobos	6.74e-05	6.02e-05	unclassified	Myoviridae	Caudovirales	phage
Mycobacterium phage vB_MapS_FF47	6.55e-05	6.19e-05	Ff47virus	Siphoviridae	Caudovirales	phage
Escherichia phage JSE	6.42e-05	6.31e-05	Rb49virus	Myoviridae	Caudovirales	phage
Staphylococcus virus 55	7.6e-05	5.12e-05	Phietavirus	Siphoviridae	Caudovirales	phage
Enterobacteria phage JenP1	3.65e-05	9.03e-05	Nonagvirus	Siphoviridae	Caudovirales	phage
Pseudomonas phage B3	6.29e-05	6.34e-05	unclassified	Siphoviridae	Caudovirales	phage
Bacillus virus Glittering	7.74e-05	4.88e-05	Andromedavirus	Siphoviridae	Caudovirales	phage
Mycobacterium phage Alice	7.13e-05	5.45e-05	Bxz1virus	Myoviridae	Caudovirales	phage
Streptococcus virus Sfi21	2.25e-05	0.000103293	Sfi21dt1virus	Siphoviridae	Caudovirales	phage
Lambdina fiscellaria nucleopolyhedrovirus	4.93e-05	7.57e-05	Alphabaculovirus	Baculoviridae	unclassified	eukaryotic viruses
Human gammaherpesvirus 8	6.75e-06	0.000117698	Rhadinovirus	Herpesviridae	Herpesvirales	eukaryotic viruses
Molluscum contagiosum virus subtype 1	8.65e-05	3.74e-05	Molluscipoxvirus	Poxviridae	unclassified	eukaryotic viruses
Lactobacillus phage LL-H	7.68e-05	4.64e-05	unclassified	Siphoviridae	Caudovirales	phage
Edwardsiella phage PEi20	7.46e-05	4.81e-05	unclassified	Myoviridae	Caudovirales	phage
Staphylococcus virus X2	7.31e-05	4.93e-05	Phietavirus	Siphoviridae	Caudovirales	phage
Penaeus monodon nudivirus	4.13e-05	8.09e-05	unclassified	Nudiviridae	unclassified	eukaryotic viruses
Mycobacterium phage BigNuz	5.72e-05	6.49e-05	Bignuzvirus	Siphoviridae	Caudovirales	phage
Hyposoter fugitivus ichnovirus	2.3e-05	9.9e-05	Ichnovirus	Polydnaviridae	unclassified	eukaryotic viruses
Phormidium phage MIS-PhV1A	3.61e-05	8.57e-05	unclassified	unclassified	unclassified	phage
Acinetobacter phage YMC11/12/R2315	5.88e-05	6.31e-05	unclassified	Myoviridae	Caudovirales	phage
Helicoverpa armigera nucleopolyhedrovirus	7.63e-05	4.52e-05	Alphabaculovirus	Baculoviridae	unclassified	eukaryotic viruses
Enterococcus phage IME_EF3	8.72e-05	3.33e-05	unclassified	Siphoviridae	Caudovirales	phage
Psychrobacter phage Psymv2	9.9e-05	2.1e-05	unclassified	Siphoviridae	Caudovirales	phage
Mycobacterium virus Che9d	5.61e-05	6.39e-05	Che8virus	Siphoviridae	Caudovirales	phage
Phage Gifsy-1	9.58e-05	2.41e-05	unclassified	unclassified	unclassified	phage
Xanthomonas virus Xp10	2.75e-05	9.19e-05	Xp10virus	Siphoviridae	Caudovirales	phage
Salmonella phage NR01	6.56e-05	5.26e-05	unclassified	Myoviridae	Caudovirales	phage
Burkholderia virus phiE122	7.59e-05	4.15e-05	P2virus	Myoviridae	Caudovirales	phage
Methanothermobacter phage psiM100	6.11e-05	5.45e-05	unclassified	Siphoviridae	Caudovirales	phage
Acinetobacter phage vB_AbaM_Acibel004	3.64e-05	7.9e-05	unclassified	Myoviridae	Caudovirales	phage
Gordonia phage Guacamole	7.33e-05	4.15e-05	unclassified	Siphoviridae	Caudovirales	phage
Bacillus phage GIL16c	8.74e-05	2.71e-05	Tectivirus	Tectiviridae	unclassified	phage
Arthrobacter phage Kitkat	8.27e-05	3.16e-05	Kelleziovirus	Siphoviridae	Caudovirales	phage
Macacine alphaherpesvirus 1	8.04e-05	3.36e-05	Simplexvirus	Herpesviridae	Herpesvirales	eukaryotic viruses
Mycobacterium phage Dandelion	8.5e-05	2.86e-05	Bxz1virus	Myoviridae	Caudovirales	phage
Shewanella sp. phage 1/41	6.99e-05	4.29e-05	unclassified	Myoviridae	Caudovirales	phage
Staphylococcus phage S25-3	3.52e-05	7.61e-05	Kayvirus	Myoviridae	Caudovirales	phage
Salmonella phage FSL SP-076	4.48e-05	6.56e-05	N4virus	Podoviridae	Caudovirales	phage
Clostridium phage phiCDHM11	4.61e-05	6.39e-05	Cd119virus	Myoviridae	Caudovirales	phage
Yersinia phage PY54	8.13e-05	2.86e-05	unclassified	Siphoviridae	Caudovirales	phage
Escherichia phage CAjan	5.37e-05	5.58e-05	Seuratvirus	Siphoviridae	Caudovirales	phage
Gordonia phage Emalyn	4.89e-05	6.05e-05	unclassified	Siphoviridae	Caudovirales	phage
Mycobacterium phage HanShotFirst	5.83e-05	5.02e-05	unclassified	Siphoviridae	Caudovirales	phage
Streptococcus phage K13	5.68e-05	5.17e-05	unclassified	unclassified	unclassified	phage
Bacillus phage SalinJah	5.55e-05	5.28e-05	unclassified	Myoviridae	Caudovirales	phage
Mythimna separata entomopoxvirus L	0.000108001	0	Betaentomopoxvirus	Poxviridae	unclassified	unknown
Eptesipox virus	6.61e-05	4.18e-05	unclassified	Poxviridae	unclassified	eukaryotic viruses
Oenococcus phage phiS13	4.71e-05	6.07e-05	unclassified	unclassified	unclassified	phage
Escherichia phage ECBP2	6.78e-05	3.97e-05	Phieco32virus	Podoviridae	Caudovirales	phage
Morganella phage vB_MmoM_MP1	5.51e-05	5.22e-05	unclassified	Myoviridae	Caudovirales	phage
Pseudomonas phage Pf3	7.2e-05	3.43e-05	unclassified	Inoviridae	unclassified	phage
Mycobacterium phage Jabbawokkie	6.57e-05	3.91e-05	unclassified	Siphoviridae	Caudovirales	phage
Gordonia phage Bachita	5.16e-05	5.26e-05	Smoothievirus	Siphoviridae	Caudovirales	phage
Spiroplasma phage SVTS2	2.86e-06	0.000100814	unclassified	Inoviridae	unclassified	phage
Acidianus filamentous virus 8	6.37e-05	3.96e-05	Betalipothrixvirus	Lipothrixviridae	Ligamenvirales	archaeal viruses
Enterobacteria phage JenP2	4.73e-05	5.53e-05	Nonagvirus	Siphoviridae	Caudovirales	phage
Mycobacterium phage 40AC	8.1e-05	2.15e-05	unclassified	Siphoviridae	Caudovirales	phage
Casuarina virus	2.62e-05	7.62e-05	Alphamesonivirus	Mesoniviridae	Nidovirales	eukaryotic viruses
Pseudomonas phage JBD25	5.17e-05	5.05e-05	unclassified	Siphoviridae	Caudovirales	phage
Lactococcus phage P162	4.64e-05	5.54e-05	unclassified	Siphoviridae	Caudovirales	phage
Pseudaletia unipuncta granulovirus	4.11e-05	6.06e-05	unclassified	unclassified	unclassified	unknown
Burkholderia virus phi52237	6.7e-05	3.46e-05	P2virus	Myoviridae	Caudovirales	phage
Halocynthia phage JM-2012	5.13e-05	5.03e-05	unclassified	Myoviridae	Caudovirales	phage
Enterobacter phage PG7	7.75e-05	2.39e-05	Cc31virus	Myoviridae	Caudovirales	phage
Gordonia phage GordTnk2	5.33e-05	4.82e-05	Gordtnkvirus	Siphoviridae	Caudovirales	phage
Mycobacterium phage MoMoMixon	5.56e-05	4.53e-05	Bxz1virus	Myoviridae	Caudovirales	phage
Parabacteroides phage YZ-2015b	4.82e-05	5.05e-05	unclassified	Microviridae	unclassified	phage
Erwinia phage vB_EamP_Frozen	5.92e-05	3.86e-05	Ea92virus	Podoviridae	Caudovirales	phage
Cronobacter phage CR3	5.56e-05	4.21e-05	Cr3virus	Myoviridae	Caudovirales	phage
Cellulophaga phage phi48:2	4.85e-05	4.89e-05	unclassified	unclassified	unclassified	phage
Rhizobium phage vB_RglS_P106B	4.7e-05	5.02e-05	unclassified	Siphoviridae	Caudovirales	phage
Salmonella phage STP4-a	6.7e-05	3.01e-05	T4virus	Myoviridae	Caudovirales	phage
Epiphyas postvittana nucleopolyhedrovirus	6.35e-05	3.34e-05	Alphabaculovirus	Baculoviridae	unclassified	eukaryotic viruses
Burkholderia virus phiE202	6.01e-05	3.68e-05	P2virus	Myoviridae	Caudovirales	phage
Escherichia phage Seurat	5.53e-05	4.16e-05	Seuratvirus	Siphoviridae	Caudovirales	phage
Arthrobacter phage BarretLemon	6.34e-05	3.32e-05	unclassified	Myoviridae	Caudovirales	phage
Erwinia phage vB_EamM_Huxley	3.26e-05	6.4e-05	unclassified	Myoviridae	Caudovirales	phage
Pseudomonas phage JD024	5.85e-05	3.77e-05	unclassified	Siphoviridae	Caudovirales	phage
Pseudoalteromonas phage Pq0	4.64e-05	4.94e-05	unclassified	Siphoviridae	Caudovirales	phage
Salmonella phage IME207	7.2e-05	2.32e-05	unclassified	Siphoviridae	Caudovirales	phage
Rhizobium phage RHEph06	3.55e-05	5.94e-05	unclassified	Myoviridae	Caudovirales	phage
Streptococcus virus 858	5.61e-05	3.87e-05	Sfi11virus	Siphoviridae	Caudovirales	phage
Escherichia phage vB_EcoM_VR20	4.25e-05	5.08e-05	Sp18virus	Myoviridae	Caudovirales	phage
Staphylococcus phage phiSA12	5.78e-05	3.53e-05	Kayvirus	Myoviridae	Caudovirales	phage
Staphylococcus virus phiMR11	4.9e-05	4.4e-05	Phietavirus	Siphoviridae	Caudovirales	phage
Mycobacterium phage Mufasa	5.15e-05	4.05e-05	unclassified	Siphoviridae	Caudovirales	phage
Oryctes rhinoceros nudivirus	8.57e-06	8.32e-05	unclassified	Nudiviridae	unclassified	eukaryotic viruses
Staphylococcus phage PVL	3.42e-05	5.73e-05	unclassified	Siphoviridae	Caudovirales	phage
Sulfolobus islandicus rod-shaped virus 8	3.76e-05	5.32e-05	unclassified	Rudiviridae	Ligamenvirales	archaeal viruses
Mycobacterium phage Cali	4.84e-05	4.16e-05	Bxz1virus	Myoviridae	Caudovirales	phage
Enterobacteria phage Phi1	5.36e-05	3.62e-05	Rb49virus	Myoviridae	Caudovirales	phage
Escherichia phage vB_EcoM_Alf5	3.26e-05	5.71e-05	unclassified	Myoviridae	Caudovirales	phage
Squirrelpox virus	2.47e-05	6.47e-05	unclassified	Poxviridae	unclassified	eukaryotic viruses
Flavobacterium phage Fpv20	6.74e-05	2.2e-05	unclassified	unclassified	unclassified	phage
Bacillus phage Hoody T	3.73e-05	5.2e-05	unclassified	Myoviridae	Caudovirales	phage
Listeria phage P35	8.57e-06	8.07e-05	unclassified	Siphoviridae	Caudovirales	phage
Mycobacterium phage Redi	7.3e-05	1.58e-05	Charlievirus	Siphoviridae	Caudovirales	phage
Pseudoalteromonas phage H103	3.78e-05	5.1e-05	unclassified	unclassified	Caudovirales	phage
Burkholderia virus Bcep43	3.92e-05	4.93e-05	Bcep78virus	Myoviridae	Caudovirales	phage
Mycobacterium phage Patience	3.46e-05	5.38e-05	Patiencevirus	Siphoviridae	Caudovirales	phage
Rhodococcus phage CosmicSans	3.65e-05	5.16e-05	unclassified	Siphoviridae	Caudovirales	phage
Listeria phage LP-037	3.26e-05	5.49e-05	P70virus	Siphoviridae	Caudovirales	phage
Mycobacterium phage Hades	7.23e-05	1.51e-05	unclassified	Siphoviridae	Caudovirales	phage
Lactococcus phage P078	4.2e-05	4.54e-05	unclassified	Siphoviridae	Caudovirales	phage
Rhodobacter phage RcRhea	6.01e-05	2.7e-05	Cronusvirus	Siphoviridae	Caudovirales	phage
Mycobacterium phage Qyrzula	6.45e-05	2.25e-05	Rosebushvirus	Siphoviridae	Caudovirales	phage
Mycobacterium phage PegLeg	6.31e-05	2.35e-05	unclassified	Siphoviridae	Caudovirales	phage
Bacillus virus Curly	4.65e-05	4e-05	Andromedavirus	Siphoviridae	Caudovirales	phage
Anopheles minimus irodovirus	6.37e-05	2.24e-05	unclassified	Iridoviridae	unclassified	eukaryotic viruses
Mycobacterium virus Brujita	5.81e-06	8.02e-05	Che9cvirus	Siphoviridae	Caudovirales	phage
Escherichia phage slur16	8.6e-05	0	unclassified	Myoviridae	Caudovirales	phage
Human alphaherpesvirus 1	6.43e-05	2.15e-05	Simplexvirus	Herpesviridae	Herpesvirales	eukaryotic viruses
Mycobacterium virus Peaches	6.61e-05	1.97e-05	L5virus	Siphoviridae	Caudovirales	phage
Staphylococcus phage 3MRA	4.23e-05	4.29e-05	unclassified	Siphoviridae	Caudovirales	phage
Chimpanzee faeces associated microphage 2	7.68e-05	8.43e-06	unclassified	Microviridae	unclassified	phage
Clavibacter phage CN1A	6.1e-05	2.42e-05	unclassified	Siphoviridae	Caudovirales	phage
Paracoccus phage vB_PmaS_IMEP1	5.27e-05	3.22e-05	unclassified	Siphoviridae	Caudovirales	phage
Escherichia phage Pollock	6.29e-05	2.05e-05	unclassified	Podoviridae	Caudovirales	phage
Gordonia phage Jumbo	6.41e-05	1.92e-05	unclassified	Siphoviridae	Caudovirales	phage
Thermus virus IN93	2.56e-05	5.71e-05	Gammasphaerolipovirus	Sphaerolipoviridae	unclassified	phage
Mycobacterium virus Che9c	3.63e-05	4.64e-05	Che9cvirus	Siphoviridae	Caudovirales	phage
Mycobacterium phage Milly	4.07e-05	4.18e-05	unclassified	Siphoviridae	Caudovirales	phage
Gordonia phage GTE6	6.89e-05	1.27e-05	unclassified	Podoviridae	Caudovirales	phage
Peridroma alphabaculovirus	7.4e-05	7.53e-06	Alphabaculovirus	Baculoviridae	unclassified	eukaryotic viruses
Yersinia phage L-413C	6.43e-05	1.7e-05	unclassified	unclassified	unclassified	phage
Dickeya phage RC-2014	2.71e-05	5.38e-05	unclassified	Myoviridae	Caudovirales	phage
Bombyx mori nucleopolyhedrovirus	4.59e-05	3.5e-05	Alphabaculovirus	Baculoviridae	unclassified	eukaryotic viruses
Streptococcus virus Sfi19	3.62e-05	4.4e-05	Sfi21dt1virus	Siphoviridae	Caudovirales	phage
Mycobacterium phage Bernal13	4.07e-05	3.94e-05	Bernal13virus	Siphoviridae	Caudovirales	phage
Staphylococcus phage 6ec	3.57e-05	4.43e-05	Sextaecvirus	Siphoviridae	Caudovirales	phage
Escherichia virus AKFV33	3.46e-05	4.44e-05	T5virus	Siphoviridae	Caudovirales	phage
Lactococcus virus Bibb29	2.45e-05	5.45e-05	Sk1virus	Siphoviridae	Caudovirales	phage
Shewanella sp. phage 3/49	5.89e-05	2e-05	unclassified	Myoviridae	Caudovirales	phage
Pelagibacter phage HTVC019P	3.28e-05	4.61e-05	unclassified	Podoviridae	Caudovirales	phage
Burkholderia phage BcepGomr	4.54e-05	3.32e-05	unclassified	Siphoviridae	Caudovirales	phage
Bacillus phage Evoli	5.38e-05	2.45e-05	unclassified	Myoviridae	Caudovirales	phage
Synechococcus phage P60	2.58e-05	5.21e-05	unclassified	unclassified	unclassified	phage
Citrobacter phage vB_CfrM_CfP1	4.35e-05	3.44e-05	T4virus	Myoviridae	Caudovirales	phage
Escherichia phage MX01	3.5e-05	4.17e-05	T4virus	Myoviridae	Caudovirales	phage
Salmonella phage 103203_sal5	6.34e-05	1.27e-05	unclassified	Podoviridae	Caudovirales	phage
Rabbit fibroma virus	5.96e-05	1.63e-05	Leporipoxvirus	Poxviridae	unclassified	eukaryotic viruses
Dickeya virus Limestone	7.18e-05	4.11e-06	Vi1virus	Myoviridae	Caudovirales	phage
Escherichia phage slur09	2.88e-05	4.68e-05	T5virus	Siphoviridae	Caudovirales	phage
Bacillus phage Riley	2.37e-05	5.19e-05	B4virus	Myoviridae	Caudovirales	phage
Rhodobacter phage RcTitan	4.55e-05	2.98e-05	Titanvirus	Siphoviridae	Caudovirales	phage
Human alphaherpesvirus 3	2.57e-05	4.96e-05	Varicellovirus	Herpesviridae	Herpesvirales	eukaryotic viruses
Citrobacter phage SH2	4.91e-05	2.61e-05	T7virus	Podoviridae	Caudovirales	phage
Bacillus phage BPS10C	2.94e-05	4.51e-05	unclassified	Myoviridae	Caudovirales	phage
Yerba mate alphaendornavirus	4.73e-06	6.93e-05	Alphaendornavirus	Endornaviridae	unclassified	eukaryotic viruses
Cyanophage S-RIM50	4.12e-05	3.22e-05	unclassified	Myoviridae	Caudovirales	phage
Pteropox virus	5.75e-05	1.54e-05	unclassified	Poxviridae	unclassified	eukaryotic viruses
Escherichia phage vB_EcoM_VR25	7.24e-05	0	Sp18virus	Myoviridae	Caudovirales	phage
Gordonia phage ClubL	4.82e-05	2.4e-05	Smoothievirus	Siphoviridae	Caudovirales	phage
Enterobacteria phage 9g	4.39e-05	2.81e-05	Nonagvirus	Siphoviridae	Caudovirales	phage
Mycobacterium phage Wanda	2.01e-05	5.18e-05	unclassified	Siphoviridae	Caudovirales	phage
Staphylococcus virus 71	1.59e-05	5.58e-05	Phietavirus	Siphoviridae	Caudovirales	phage
Enterococcus phage vB_EfaS_IME196	2.09e-05	5.07e-05	unclassified	Siphoviridae	Caudovirales	phage
Vibriophage VP4	3.37e-05	3.75e-05	T7virus	Podoviridae	Caudovirales	phage
Salmonella phage 64795_sal3	6.65e-05	4.61e-06	unclassified	unclassified	unclassified	unknown
Staphylococcus virus 29	2.84e-05	4.22e-05	Phietavirus	Siphoviridae	Caudovirales	phage
Enterobacter phage phiEap-2	2.49e-05	4.58e-05	unclassified	Siphoviridae	Caudovirales	phage
Lactococcus phage r1t	3.36e-05	3.69e-05	unclassified	Siphoviridae	Caudovirales	phage
Streptococcus phage phiARI0031	3.11e-05	3.94e-05	unclassified	unclassified	unclassified	phage
Mycobacterium virus Alma	3.97e-05	3.07e-05	L5virus	Siphoviridae	Caudovirales	phage
Pelagibacter phage HTVC011P	1.49e-05	5.54e-05	unclassified	Podoviridae	Caudovirales	phage
Shigella phage SHSML-45	3.94e-05	3.08e-05	T5virus	Siphoviridae	Caudovirales	phage
Escherichia virus Rtp	6.97e-05	0	Rtpvirus	Siphoviridae	Caudovirales	phage
Streptomyces phage Lika	2.45e-05	4.51e-05	Likavirus	Siphoviridae	Caudovirales	phage
Persimmon virus B	3.73e-05	3.21e-05	unclassified	Closteroviridae	unclassified	eukaryotic viruses
Gordonia phage Gmala1	4.29e-05	2.62e-05	unclassified	Siphoviridae	Caudovirales	phage
Xanthomonas virus CP1	3.53e-05	3.37e-05	Xp10virus	Siphoviridae	Caudovirales	phage
Synechococcus phage syn9	2.28e-05	4.59e-05	T4virus	Myoviridae	Caudovirales	phage
Pseudomonas phage vB_PsyM_KIL1	5.5e-05	1.38e-05	unclassified	Myoviridae	Caudovirales	phage
Synechococcus phage S-WAM2	2.43e-05	4.44e-05	unclassified	Myoviridae	Caudovirales	phage
Enterococcus phage VD13	5.46e-05	1.38e-05	Sap6virus	Siphoviridae	Caudovirales	phage
Mycobacterium phage Gardann	5.37e-05	1.45e-05	unclassified	Siphoviridae	Caudovirales	phage
Escherichia phage 172-1	1.5e-05	5.29e-05	Phieco32virus	Podoviridae	Caudovirales	phage
Pseudomonas phage PaP1	7.14e-07	6.68e-05	Pakpunavirus	Myoviridae	Caudovirales	phage
Spiroplasma phage 1-C74	2.31e-05	4.41e-05	Vespertiliovirus	Inoviridae	unclassified	phage
Escherichia Stx1 converting phage	5.76e-05	9.59e-06	unclassified	Podoviridae	Caudovirales	phage
Gordonia phage UmaThurman	3.48e-05	3.23e-05	unclassified	Siphoviridae	Caudovirales	phage
Porcine astrovirus 2	1.61e-05	5.06e-05	Mamastrovirus	Astroviridae	unclassified	eukaryotic viruses
Euproctis pseudoconspersa nucleopolyhedrovirus	3.11e-05	3.56e-05	Alphabaculovirus	Baculoviridae	unclassified	eukaryotic viruses
Pseudomonas phage PAK_P4	5.39e-05	1.18e-05	Pakpunavirus	Myoviridae	Caudovirales	phage
Enterobacteria phage RB69	1.79e-05	4.78e-05	Rb69virus	Myoviridae	Caudovirales	phage
Escherichia phage SUSP1	4.24e-05	2.32e-05	Suspvirus	Myoviridae	Caudovirales	phage
Enterobacteria phage UAB_Phi20	4.88e-05	1.67e-05	P22virus	Podoviridae	Caudovirales	phage
Coronavirus AcCoV-JC34	0	6.54e-05	Alphacoronavirus	Coronaviridae	Nidovirales	eukaryotic viruses
Cestrum yellow leaf curling virus	4.43e-06	6.07e-05	Soymovirus	Caulimoviridae	unclassified	eukaryotic viruses
Mycobacterium phage Nigel	3.36e-05	3.1e-05	Coopervirus	Siphoviridae	Caudovirales	phage
Listeria phage WIL-1	5.17e-05	1.27e-05	unclassified	Myoviridae	Caudovirales	phage
Mycobacterium phage Archie	5.4e-05	1.02e-05	unclassified	Siphoviridae	Caudovirales	phage
Synechococcus phage ACG-2014j	3.15e-05	3.27e-05	T4virus	Myoviridae	Caudovirales	phage
Citrobacter phage IME-CF2	5.02e-05	1.39e-05	T4virus	Myoviridae	Caudovirales	phage
Erwinia phage phiEa2809	2.98e-05	3.39e-05	unclassified	Myoviridae	Caudovirales	phage
Klebsiella phage KpV71	5.82e-05	5.08e-06	Kp34virus	Podoviridae	Caudovirales	phage
Silicibacter phage DSS3phi2	4.34e-05	1.98e-05	N4virus	Podoviridae	Caudovirales	phage
Mycobacterium phage RhynO	4.14e-05	2.17e-05	unclassified	Siphoviridae	Caudovirales	phage
Escherichia phage ECBP1	3.42e-07	6.26e-05	G7cvirus	Podoviridae	Caudovirales	phage
Acidianus rod-shaped virus 2	4.53e-05	1.77e-05	Rudivirus	Rudiviridae	Ligamenvirales	archaeal viruses
Enterobacteria phage 933W	2.47e-05	3.81e-05	Nona33virus	Podoviridae	Caudovirales	phage
Mycobacterium phage Predator	2.09e-05	4.1e-05	Barnyardvirus	Siphoviridae	Caudovirales	phage
Synechococcus phage ACG-2014g	3.01e-05	3.1e-05	T4virus	Myoviridae	Caudovirales	phage
Klebsiella phage PKO111	4.5e-05	1.6e-05	Jd18virus	Myoviridae	Caudovirales	phage
Xanthomonas virus OP1	5.28e-05	7.92e-06	Xp10virus	Siphoviridae	Caudovirales	phage
Enterobacteria phage vB_EcoS_NBD2	5.85e-05	1.9e-06	unclassified	Siphoviridae	Caudovirales	phage
Polaribacter phage P12002S	2.07e-05	3.94e-05	P12002virus	Siphoviridae	Caudovirales	phage
Staphylococcus virus phiETA	3.79e-05	2.18e-05	Phietavirus	Siphoviridae	Caudovirales	phage
Pseudomonas phage JBD93	1.98e-05	3.93e-05	unclassified	Siphoviridae	Caudovirales	phage
Mycobacterium phage HyRo	3.39e-05	2.5e-05	Bxz1virus	Myoviridae	Caudovirales	phage
Mycobacterium phage Lolly9	2.58e-05	3.3e-05	unclassified	Siphoviridae	Caudovirales	phage
Celeribacter phage P12053L	4.01e-05	1.84e-05	unclassified	unclassified	Caudovirales	phage
Phormidium phage Pf-WMP3	4.24e-05	1.57e-05	unclassified	unclassified	unclassified	phage
Leuconostoc phage 1-A4	2.52e-05	3.26e-05	unclassified	Siphoviridae	Caudovirales	phage
Haloarcula hispanica pleomorphic virus 2	5.23e-05	5.15e-06	Alphapleolipovirus	Pleolipoviridae	unclassified	phage
Gordonia phage GAL1	4.06e-05	1.62e-05	unclassified	Siphoviridae	Caudovirales	phage
Choristoneura fumiferana DEF multiple nucleopolyhedrovirus	2.49e-05	3.16e-05	Alphabaculovirus	Baculoviridae	unclassified	eukaryotic viruses
Bacillus phage CAM003	3.32e-05	2.24e-05	Bastillevirus	Myoviridae	Caudovirales	phage
Callitrichine gammaherpesvirus 3	2.04e-05	3.53e-05	Lymphocryptovirus	Herpesviridae	Herpesvirales	eukaryotic viruses
Staphylococcus virus 85	3.92e-05	1.64e-05	Phietavirus	Siphoviridae	Caudovirales	phage
Pseudomonas phage PAK_P1	4.4e-05	1.15e-05	Pakpunavirus	Myoviridae	Caudovirales	phage
Mycobacterium phage Rizal	2.87e-05	2.65e-05	Bxz1virus	Myoviridae	Caudovirales	phage
Mycobacterium phage Conspiracy	3.94e-05	1.57e-05	unclassified	Siphoviridae	Caudovirales	phage
Vaccinia virus	1.86e-05	3.64e-05	Orthopoxvirus	Poxviridae	unclassified	eukaryotic viruses
Salmonella phage Vi II-E1	4.21e-05	1.28e-05	unclassified	Siphoviridae	Caudovirales	phage
Mycobacterium virus Pukovnik	3.03e-05	2.41e-05	L5virus	Siphoviridae	Caudovirales	phage
Escherichia virus KP26	4.62e-05	7.73e-06	Rogue1virus	Siphoviridae	Caudovirales	phage
Lactococcus virus ASCC191	4.02e-05	1.35e-05	Sk1virus	Siphoviridae	Caudovirales	phage
Enterobacteriaphage UAB_Phi87	3.06e-05	2.27e-05	Felixo1virus	Myoviridae	Caudovirales	phage
Staphylococcus phage P954	3.98e-05	1.33e-05	unclassified	Siphoviridae	Caudovirales	phage
Phormidium phage MIS-PhV1B	2.63e-05	2.66e-05	unclassified	unclassified	unclassified	phage
Staphylococcus virus 80alpha	2.99e-05	2.27e-05	Phietavirus	Siphoviridae	Caudovirales	phage
Escherichia phage KBNP1711	3.37e-05	1.87e-05	Phieco32virus	Podoviridae	Caudovirales	phage
Common bottlenose dolphin gammaherpesvirus 1 strain Sarasota	2.59e-05	2.63e-05	Rhadinovirus	Herpesviridae	Herpesvirales	eukaryotic viruses
Microviridae Fen7918_21	2.28e-05	2.89e-05	unclassified	Microviridae	unclassified	phage
Mycobacterium phage Estave1	3.61e-05	1.56e-05	unclassified	Siphoviridae	Caudovirales	phage
Staphylococcus phage BP39	4.82e-05	2.78e-06	P68virus	Podoviridae	Caudovirales	phage
Microviridae Fen7786_21	2.63e-06	4.82e-05	unclassified	Microviridae	unclassified	phage
Vibrio phage PVA1	1.66e-05	3.43e-05	unclassified	Podoviridae	Caudovirales	phage
Enterococcus phage SANTOR1	2.08e-05	3e-05	unclassified	Siphoviridae	Caudovirales	phage
Staphylococcus phage B166	1.41e-05	3.67e-05	Phietavirus	Siphoviridae	Caudovirales	phage
Fruit bat alphaherpesvirus 1	3.77e-05	1.28e-05	Simplexvirus	Herpesviridae	Herpesvirales	eukaryotic viruses
Achromobacter phage JWX	2.63e-05	2.37e-05	Jwxvirus	Siphoviridae	Caudovirales	phage
Citrobacter phage phiCFP-1	1.49e-05	3.51e-05	unclassified	Podoviridae	Caudovirales	phage
Escherichia virus phiEco32	1.85e-05	3.13e-05	Phieco32virus	Podoviridae	Caudovirales	phage
Pseudoalteromonas phage PH1	1.12e-05	3.85e-05	unclassified	unclassified	unclassified	phage
Ralstonia phage RSK1	3.77e-05	1.16e-05	unclassified	Podoviridae	Caudovirales	phage
Pseudomonas phage vB_PaeS_PM105	2.49e-05	2.4e-05	unclassified	Siphoviridae	Caudovirales	phage
Salmonella phage SETP13	3.81e-05	1.07e-05	Jerseyvirus	Siphoviridae	Caudovirales	phage
Escherichia phage Bp4	1.35e-05	3.47e-05	G7cvirus	Podoviridae	Caudovirales	phage
Salmonella phage BP12B	3.78e-05	1.03e-05	Sp6virus	Podoviridae	Caudovirales	phage
Mycobacterium phage Chadwick	7.37e-06	4.06e-05	unclassified	Siphoviridae	Caudovirales	phage
Bacillus virus BMBtp2	1.86e-05	2.93e-05	Tp21virus	Siphoviridae	Caudovirales	phage
Mycobacterium phage Mindy	2.94e-05	1.85e-05	unclassified	Siphoviridae	Caudovirales	phage
Listonella phage phiHSIC	2.84e-05	1.93e-05	unclassified	Siphoviridae	Caudovirales	phage
Staphylococcus virus CNPH82	2.21e-05	2.52e-05	Phietavirus	Siphoviridae	Caudovirales	phage
Yellowstone Lake virophage 5	2.86e-05	1.88e-05	unclassified	unclassified	unclassified	unknown
Mycobacterium phage Xeno	1.65e-05	3.04e-05	unclassified	Siphoviridae	Caudovirales	phage
His 1 virus	2.76e-05	1.92e-05	Salterprovirus	unclassified	unclassified	unknown
Mamastrovirus 1	3.18e-05	1.48e-05	Mamastrovirus	Astroviridae	unclassified	eukaryotic viruses
Escherichia phage vB_EcoS_FFH1	1.82e-05	2.83e-05	T5virus	Siphoviridae	Caudovirales	phage
Arthrobacter phage Decurro	2.92e-05	1.69e-05	Decurrovirus	Siphoviridae	Caudovirales	phage
Delftia phage IME-DE1	2.02e-05	2.57e-05	unclassified	Podoviridae	Caudovirales	phage
Achromobacter phage phiAxp-2	3.67e-05	9.13e-06	unclassified	Siphoviridae	Caudovirales	phage
Klebsiella phage KLPN1	4.28e-05	2.91e-06	Kp36virus	Siphoviridae	Caudovirales	phage
Beihai Nido-like virus 1	2.6e-05	1.97e-05	unclassified	unclassified	unclassified	unknown
Streptococcus virus ALQ132	8.96e-06	3.63e-05	Sfi11virus	Siphoviridae	Caudovirales	phage
Gordonia phage GRU3	3.6e-05	9.2e-06	unclassified	Siphoviridae	Caudovirales	phage
Cronobacter phage CR8	2.97e-05	1.51e-05	Cr3virus	Myoviridae	Caudovirales	phage
Elephant endotheliotropic herpesvirus 5	6.58e-06	3.8e-05	Proboscivirus	Herpesviridae	Herpesvirales	eukaryotic viruses
Escherichia phage vB_EcoP_SU10	3.39e-05	1.06e-05	Phieco32virus	Podoviridae	Caudovirales	phage
Areca palm velarivirus 1	2.06e-05	2.38e-05	Velarivirus	Closteroviridae	unclassified	eukaryotic viruses
Gordonia phage McGonagall	3.14e-05	1.25e-05	unclassified	Siphoviridae	Caudovirales	phage
Mycobacterium phage EagleEye	3.82e-05	5.43e-06	unclassified	Siphoviridae	Caudovirales	phage
Snakehead retrovirus	0	4.36e-05	unclassified	Retroviridae	unclassified	eukaryotic viruses
Arthrobacter phage KellEzio	2.72e-05	1.62e-05	Kelleziovirus	Siphoviridae	Caudovirales	phage
Listeria phage LP-083-2	2.29e-05	2.04e-05	P100virus	Myoviridae	Caudovirales	phage
Lactococcus phage P092	1.03e-05	3.28e-05	unclassified	Siphoviridae	Caudovirales	phage
Escherichia virus T5	1.86e-05	2.44e-05	T5virus	Siphoviridae	Caudovirales	phage
Haemophilus phage HP2	2.51e-05	1.79e-05	unclassified	unclassified	unclassified	eukaryotic viruses
Mycobacterium virus Babsiella	1.53e-05	2.76e-05	Che9cvirus	Siphoviridae	Caudovirales	phage
Synechococcus phage S-CBP42	1.5e-05	2.78e-05	unclassified	Podoviridae	Caudovirales	phage
African green monkey simian foamy virus	0	4.27e-05	Spumavirus	Retroviridae	unclassified	eukaryotic viruses
Vibrio phage VfO3K6	3.79e-05	4.65e-06	unclassified	Inoviridae	unclassified	phage
Ralstonia phage 1 NP-2014	2.71e-05	1.51e-05	unclassified	Inoviridae	unclassified	phage
Mycobacterium phage BrownCNA	1.03e-05	3.18e-05	Coopervirus	Siphoviridae	Caudovirales	phage
Escherichia phage ECML-4	2.86e-06	3.93e-05	Vi1virus	Myoviridae	Caudovirales	phage
Pseudoplusia includens SNPV IE	3.86e-05	3.49e-06	Alphabaculovirus	Baculoviridae	unclassified	eukaryotic viruses
Mycobacterium phage Bruin	7.37e-06	3.4e-05	unclassified	Siphoviridae	Caudovirales	phage
Musca domestica salivary gland hypertrophy virus	2.12e-05	2e-05	Muscavirus	Hytrosaviridae	unclassified	eukaryotic viruses
Corynebacterium phage P1201	2.65e-05	1.46e-05	unclassified	Siphoviridae	Caudovirales	phage
Spheniscid herpesvirus 2	2.5e-05	1.56e-05	Mardivirus	Herpesviridae	Herpesvirales	eukaryotic viruses
Ruegeria phage DSS3-P1	2.4e-05	1.66e-05	unclassified	Siphoviridae	Caudovirales	phage
Mycobacterium phage ShedlockHolmes	3.29e-05	7.51e-06	unclassified	Siphoviridae	Caudovirales	phage
Escherichia phage slur01	1.86e-05	2.17e-05	unclassified	Siphoviridae	Caudovirales	phage
Escherichia phage vB_EcoM-VpaE1	3.43e-05	5.71e-06	Felixo1virus	Myoviridae	Caudovirales	phage
Gordonia phage Woes	1.91e-05	2.09e-05	Woesvirus	Siphoviridae	Caudovirales	phage
Vibrio phage phiVC8	2.4e-05	1.58e-05	Vp5virus	Podoviridae	Caudovirales	phage
Lactococcus phage 1358	1.68e-05	2.26e-05	unclassified	Siphoviridae	Caudovirales	phage
Staphylococcus phage phiBU01	2.35e-05	1.57e-05	unclassified	Siphoviridae	Caudovirales	phage
Gokushovirinae Fen672_31	3.82e-06	3.53e-05	unclassified	Microviridae	unclassified	phage
Klebsiella phage vB_KpnP_KpV289	1.32e-05	2.58e-05	Kp32virus	Podoviridae	Caudovirales	phage
Yersinia phage phiYeO3-12	2.45e-05	1.45e-05	T7virus	Podoviridae	Caudovirales	phage
Mycobacterium phage Sparky	1.83e-05	2e-05	unclassified	Siphoviridae	Caudovirales	phage
Alcelaphine gammaherpesvirus 2	2.19e-05	1.62e-05	Macavirus	Herpesviridae	Herpesvirales	eukaryotic viruses
Gordonia phage GordDuk1	1.06e-05	2.75e-05	unclassified	Siphoviridae	Caudovirales	phage
Thermus virus P23-77	1.78e-05	2.02e-05	Gammasphaerolipovirus	Sphaerolipoviridae	unclassified	phage
Mycobacterium virus 244	1.37e-05	2.42e-05	Cjw1virus	Siphoviridae	Caudovirales	phage
Staphylococcus virus 77	1.56e-05	2.21e-05	Biseptimavirus	Siphoviridae	Caudovirales	phage
Mycobacterium phage Wile	3.12e-05	6.51e-06	unclassified	Siphoviridae	Caudovirales	phage
Citrobacter phage Merlin	2.51e-05	1.26e-05	Moonvirus	Myoviridae	Caudovirales	phage
Vibrio phage SHOU24	3.14e-05	6.17e-06	unclassified	Siphoviridae	Caudovirales	phage
Salmonella phage 118970_sal4	2.55e-05	1.2e-05	unclassified	Podoviridae	Caudovirales	phage
Sparrow coronavirus HKU17	5.66e-06	3.17e-05	Deltacoronavirus	Coronaviridae	Nidovirales	eukaryotic viruses
Mycobacterium phage 20ES	1.31e-05	2.41e-05	unclassified	Siphoviridae	Caudovirales	phage
Staphylococcus phage phiPVL-CN125	3.45e-05	2.61e-06	unclassified	unclassified	Caudovirales	phage
Carnation yellow fleck virus	2.02e-05	1.67e-05	unclassified	Closteroviridae	unclassified	eukaryotic viruses
Mycobacterium phage Jolie2	2.1e-05	1.58e-05	unclassified	Siphoviridae	Caudovirales	phage
Salmonella phage Marshall	2.56e-05	1.11e-05	Vi1virus	Myoviridae	Caudovirales	phage
Mycobacterium virus L5	2.57e-05	1.08e-05	L5virus	Siphoviridae	Caudovirales	phage
Paenibacillus phage Sitara	2.58e-05	1.07e-05	Sitaravirus	Siphoviridae	Caudovirales	phage
Pseudomonas phage CHA_P1	1.18e-05	2.45e-05	Kpp10virus	Myoviridae	Caudovirales	phage
uncultured phage WW-nAnB	3.41e-05	1.62e-06	unclassified	Inoviridae	unclassified	phage
Pseudomonas phage Pf-10	1.98e-05	1.59e-05	T7virus	Podoviridae	Caudovirales	phage
Mycobacterium phage Mulciber	2.44e-05	1.12e-05	unclassified	Siphoviridae	Caudovirales	phage
Streptococcus phage APCM01	2.76e-05	7.54e-06	unclassified	Siphoviridae	Caudovirales	phage
Salmonella phage vB_SalM_SJ3	3.51e-05	0	Vi1virus	Myoviridae	Caudovirales	phage
Vibrio virus Vf33	2.76e-05	7.45e-06	unclassified	Inoviridae	unclassified	phage
Escherichia virus DT57C	2.59e-05	8.93e-06	T5virus	Siphoviridae	Caudovirales	phage
Phthorimaea operculella granulovirus	8.79e-07	3.37e-05	Betabaculovirus	Baculoviridae	unclassified	eukaryotic viruses
Orgyia pseudotsugata multiple nucleopolyhedrovirus	1.31e-05	2.14e-05	Alphabaculovirus	Baculoviridae	unclassified	eukaryotic viruses
Sulfitobacter phage EE36phi1	1.9e-05	1.53e-05	N4virus	Podoviridae	Caudovirales	phage
Salmonella virus PsP3	2.48e-05	9.43e-06	P2virus	Myoviridae	Caudovirales	phage
Mycobacterium phage Theia	3.21e-05	2.06e-06	unclassified	Siphoviridae	Caudovirales	phage
Bacillus phage Belinda	2.15e-05	1.27e-05	unclassified	Myoviridae	Caudovirales	phage
Pseudomonas phage MP42	5.31e-06	2.88e-05	D3112virus	Siphoviridae	Caudovirales	phage
Streptomyces phage Amela	2.67e-05	7.37e-06	Camvirus	Siphoviridae	Caudovirales	phage
Mycobacterium phage Angel	1.18e-05	2.21e-05	unclassified	Siphoviridae	Caudovirales	phage
Mycobacterium phage LinStu	2.63e-05	7.51e-06	Bxz1virus	Myoviridae	Caudovirales	phage
Cyanophage P-SSP2	1.53e-05	1.84e-05	unclassified	unclassified	Caudovirales	phage
Mycobacterium phage Obama12	2.04e-05	1.31e-05	L5virus	Siphoviridae	Caudovirales	phage
Vibrio phage VHML	1.4e-05	1.95e-05	Vhmlvirus	Myoviridae	Caudovirales	phage
Mycobacterium phage HufflyPuff	1.67e-05	1.67e-05	unclassified	Siphoviridae	Caudovirales	phage
Bacillus phage Nemo	1.41e-05	1.93e-05	unclassified	Myoviridae	Caudovirales	phage
Mycobacterium phage Saal	6.36e-07	3.23e-05	unclassified	Siphoviridae	Caudovirales	phage
Mythimna unipuncta granulovirus	1.99e-05	1.3e-05	Betabaculovirus	Baculoviridae	unclassified	eukaryotic viruses
Salmonella phage GG32	4.52e-06	2.84e-05	unclassified	Myoviridae	Caudovirales	phage
Gordonia phage Terapin	2.37e-05	9.08e-06	unclassified	Siphoviridae	Caudovirales	phage
Mycobacterium phage Pleione	2.61e-05	6.63e-06	Bxz1virus	Myoviridae	Caudovirales	phage
Klebsiella phage KP32	4.38e-06	2.8e-05	Kp32virus	Podoviridae	Caudovirales	phage
Acinetobacter phage IME_AB3	1.35e-05	1.86e-05	unclassified	Siphoviridae	Caudovirales	phage
Mycobacterium phage ZoeJ	1.69e-05	1.52e-05	unclassified	Siphoviridae	Caudovirales	phage
Leporid alphaherpesvirus 4	2.27e-05	9.3e-06	Simplexvirus	Herpesviridae	Herpesvirales	eukaryotic viruses
Salmonella virus iEPS5	1.19e-05	2.01e-05	Chivirus	Siphoviridae	Caudovirales	phage
Shigella phage Shf125875	4.72e-06	2.71e-05	Rb69virus	Myoviridae	Caudovirales	phage
Staphylococcus virus IPLA88	1.94e-05	1.24e-05	Phietavirus	Siphoviridae	Caudovirales	phage
Sulfolobus islandicus rod-shaped virus 10	2.3e-05	8.52e-06	unclassified	Rudiviridae	Ligamenvirales	archaeal viruses
Dragonfly cyclicusvirus	2.27e-05	8.67e-06	unclassified	unclassified	unclassified	unknown
Staphylococcus phage 23MRA	2.13e-05	1.01e-05	unclassified	Siphoviridae	Caudovirales	phage
Clostera anastomosis granulovirus Henan	1.96e-05	1.17e-05	Betabaculovirus	Baculoviridae	unclassified	eukaryotic viruses
Mycobacterium phage MarQuardt	6.16e-06	2.51e-05	L5virus	Siphoviridae	Caudovirales	phage
Pseudomonas virus MP29	1.48e-05	1.64e-05	D3112virus	Siphoviridae	Caudovirales	phage
Staphylococcus virus 13	2.15e-05	9.61e-06	Biseptimavirus	Siphoviridae	Caudovirales	phage
Agrotis segetum granulovirus	1.68e-05	1.41e-05	Betabaculovirus	Baculoviridae	unclassified	eukaryotic viruses
Staphylococcus phage tp310-2	1.13e-05	1.96e-05	unclassified	Siphoviridae	Caudovirales	phage
Gordonia phage Remus	2.12e-05	9.43e-06	unclassified	Siphoviridae	Caudovirales	phage
Rhodococcus phage ReqiPine5	2.12e-05	9.38e-06	unclassified	Siphoviridae	Caudovirales	phage
Streptococcus virus 2972	2.25e-06	2.82e-05	Sfi11virus	Siphoviridae	Caudovirales	phage
Pectobacterium phage PP90	1.39e-05	1.64e-05	unclassified	Podoviridae	Caudovirales	phage
Gordonia phage Demosthenes	1.95e-05	1.09e-05	Demosthenesvirus	Siphoviridae	Caudovirales	phage
Streptomyces phage mu1/6	1.23e-05	1.79e-05	unclassified	Siphoviridae	Caudovirales	phage
Mycobacterium virus Firecracker	6.62e-07	2.9e-05	Corndogvirus	Siphoviridae	Caudovirales	phage
Microviridae Fen2266_11	2.96e-05	0	unclassified	Microviridae	unclassified	phage
Mycobacterium phage Trike	2.27e-05	6.81e-06	unclassified	Siphoviridae	Caudovirales	phage
Mycobacterium phage Tweety	2.08e-05	8.6e-06	Che8virus	Siphoviridae	Caudovirales	phage
Anabaena phage A-4L	2.01e-05	9.1e-06	unclassified	Podoviridae	Caudovirales	phage
Anticarsia gemmatalis nucleopolyhedrovirus	0	2.92e-05	Alphabaculovirus	Baculoviridae	unclassified	eukaryotic viruses
Fujinami sarcoma virus	1.95e-05	9.52e-06	Alpharetrovirus	Retroviridae	unclassified	eukaryotic viruses
Escherichia phage HY02	4.99e-06	2.39e-05	Felixo1virus	Myoviridae	Caudovirales	phage
Mycobacterium virus Larva	8.86e-06	1.99e-05	Tm4virus	Siphoviridae	Caudovirales	phage
Salmonella virus PRD1	1.17e-05	1.69e-05	Tectivirus	Tectiviridae	unclassified	phage
Acinetobacter phage vB_AbaP_PD-6A3	1.44e-05	1.41e-05	Fri1virus	Podoviridae	Caudovirales	phage
Citrobacter phage Moogle	1.04e-05	1.81e-05	Mooglevirus	Myoviridae	Caudovirales	phage
Friend murine leukemia virus	2.8e-05	0	Gammaretrovirus	Retroviridae	unclassified	eukaryotic viruses
Mycobacterium phage Equemioh13	2.06e-05	7.3e-06	unclassified	Siphoviridae	Caudovirales	phage
Pseudoalteromonas phage RIO-1	1.38e-05	1.4e-05	unclassified	Podoviridae	Caudovirales	phage
Mycobacterium phage Luchador	6.01e-06	2.17e-05	unclassified	Siphoviridae	Caudovirales	phage
Gordonia phage BetterKatz	9.18e-06	1.85e-05	unclassified	Siphoviridae	Caudovirales	phage
Betacoronavirus Erinaceus/VMC/DEU/2012	0	2.74e-05	Betacoronavirus	Coronaviridae	Nidovirales	eukaryotic viruses
Escherichia phage WG01	1.27e-05	1.46e-05	T4virus	Myoviridae	Caudovirales	phage
Cryptophlebia leucotreta granulovirus	2.05e-05	6.6e-06	Betabaculovirus	Baculoviridae	unclassified	eukaryotic viruses
Rousettus bat coronavirus	9.71e-07	2.6e-05	Betacoronavirus	Coronaviridae	Nidovirales	eukaryotic viruses
Reticuloendotheliosis virus	1.97e-05	7.27e-06	Gammaretrovirus	Retroviridae	unclassified	eukaryotic viruses
Mycobacterium phage Sbash	1.22e-05	1.47e-05	unclassified	Siphoviridae	Caudovirales	phage
Acinetobacter phage Petty	1.44e-05	1.23e-05	Phikmvvirus	Podoviridae	Caudovirales	phage
Mycobacterium phage Vincenzo	1.84e-05	8.24e-06	Coopervirus	Siphoviridae	Caudovirales	phage
Murine hepatitis virus	6.56e-06	2e-05	Betacoronavirus	Coronaviridae	Nidovirales	eukaryotic viruses
Xanthomonas virus phil7	1.98e-05	6.7e-06	Xp10virus	Siphoviridae	Caudovirales	phage
Ralstonia phage RSB2	1.04e-05	1.61e-05	unclassified	Podoviridae	Caudovirales	phage
Klebsiella phage vB_KpnP_SU552A	2.7e-06	2.36e-05	Kp34virus	Podoviridae	Caudovirales	phage
Escherichia phage K1-dep(1)	1.81e-05	8.22e-06	unclassified	unclassified	unclassified	Mycobacterium
Enterococcus phage vB_EfaP_IME195	4.65e-06	2.14e-05	unclassified	Podoviridae	Caudovirales	phage
Equid gammaherpesvirus 5	9.19e-06	1.67e-05	Percavirus	Herpesviridae	Herpesvirales	eukaryotic viruses
Aeropyrum pernix ovoid virus 1	1.52e-05	1.07e-05	Betaguttavirus	Guttaviridae	unclassified	phage
Myotis gammaherpesvirus 8	9.08e-06	1.66e-05	unclassified	Herpesviridae	Herpesvirales	eukaryotic viruses
Pseudomonas phage vB_PaeS_PAO1_Ab30	2e-05	5.69e-06	unclassified	Siphoviridae	Caudovirales	phage
Microviridae Bog9017_22	2.39e-06	2.32e-05	unclassified	Microviridae	unclassified	phage
Gordonia phage Wizard	2.34e-05	2.09e-06	unclassified	Siphoviridae	Caudovirales	phage
Salmonella phage FelixO1	1.28e-05	1.27e-05	Felixo1virus	Myoviridae	Caudovirales	phage
Enterobacteria phage T7	1.5e-05	1.05e-05	T7virus	Podoviridae	Caudovirales	phage
Gordonia phage Utz	2.45e-05	8.97e-07	unclassified	Siphoviridae	Caudovirales	phage
Burkholderia virus BcepF1	7.16e-06	1.81e-05	Pbunavirus	Myoviridae	Caudovirales	phage
Cronobacter phage Dev-CD-23823	1.46e-05	1.06e-05	unclassified	Podoviridae	Caudovirales	phage
Vibrio phage J2	2.37e-05	1.51e-06	unclassified	Podoviridae	Caudovirales	phage
Equid alphaherpesvirus 1	6.51e-06	1.87e-05	Varicellovirus	Herpesviridae	Herpesvirales	eukaryotic viruses
Wuhan nido-like virus 1	4.98e-06	2.02e-05	unclassified	unclassified	unclassified	unknown
Synechococcus phage metaG-MbCM1	1.33e-05	1.19e-05	T4virus	Myoviridae	Caudovirales	phage
Leuconostoc phage phiLN12	6.83e-06	1.81e-05	unclassified	Siphoviridae	Caudovirales	phage
Lactococcus phage P118	1.25e-05	1.24e-05	unclassified	Siphoviridae	Caudovirales	phage
Gordonia phage Phinally	1.35e-06	2.34e-05	unclassified	Siphoviridae	Caudovirales	phage
Baboon endogenous virus strain M7	2.47e-05	0	Gammaretrovirus	Retroviridae	unclassified	eukaryotic viruses
Soybean chlorotic mottle virus	0	2.46e-05	Soymovirus	Caulimoviridae	unclassified	eukaryotic viruses
Pasteurella phage F108	2.41e-05	3.11e-07	unclassified	unclassified	unclassified	phage
Mythimna separata entomopoxvirus 'L'	0	2.44e-05	Betaentomopoxvirus	Poxviridae	unclassified	unknown
Enterococcus phage IME-EF4	1.48e-05	9.55e-06	unclassified	Siphoviridae	Caudovirales	phage
Salmonella phage 37	1.65e-05	7.86e-06	unclassified	Siphoviridae	Caudovirales	phage
Vibrio phage CHOED	1.61e-05	8.29e-06	unclassified	Podoviridae	Caudovirales	phage
Mycobacterium virus D29	1.62e-05	8.11e-06	L5virus	Siphoviridae	Caudovirales	phage
Xanthomonas virus Cf1c	1.41e-05	1.02e-05	unclassified	Inoviridae	unclassified	phage
Bovine alphaherpesvirus 1	1.44e-05	9.93e-06	Varicellovirus	Herpesviridae	Herpesvirales	eukaryotic viruses
Mycobacterium phage UnionJack	8.28e-06	1.58e-05	unclassified	Siphoviridae	Caudovirales	phage
Xestia c-nigrum granulovirus	7.63e-06	1.64e-05	Betabaculovirus	Baculoviridae	unclassified	eukaryotic viruses
Gordonia phage GMA7	1.5e-05	8.99e-06	unclassified	Podoviridae	Caudovirales	phage
Epizootic haematopoietic necrosis virus	1.55e-05	8.5e-06	Ranavirus	Iridoviridae	unclassified	eukaryotic viruses
Escherichia phage CICC 80001	5.9e-07	2.31e-05	T7virus	Podoviridae	Caudovirales	phage
Sheeppox virus	1.35e-05	9.97e-06	Capripoxvirus	Poxviridae	unclassified	eukaryotic viruses
Synechococcus phage S-CBP2	1.87e-05	4.47e-06	unclassified	unclassified	unclassified	phage
Ranid herpesvirus 3	9.22e-06	1.39e-05	Batrachovirus	Alloherpesviridae	Herpesvirales	eukaryotic viruses
Mycobacterium phage Dusk	1.13e-05	1.18e-05	Cjw1virus	Siphoviridae	Caudovirales	phage
Mycobacterium phage Carcharodon	1.96e-06	2.1e-05	unclassified	Siphoviridae	Caudovirales	phage
Mycobacterium phage Dante	5.35e-06	1.76e-05	unclassified	Siphoviridae	Caudovirales	phage
Mamestra configurata nucleopolyhedrovirus A	2.14e-05	1.5e-06	Alphabaculovirus	Baculoviridae	unclassified	eukaryotic viruses
Mycobacterium virus Doom	1.66e-05	6.24e-06	L5virus	Siphoviridae	Caudovirales	phage
Mycobacterium virus Fionnbarth	1.38e-05	8.94e-06	Tm4virus	Siphoviridae	Caudovirales	phage
Shigella phage pSf-1	1.42e-05	8.48e-06	unclassified	Siphoviridae	Caudovirales	phage
Gordonia phage Twister6	1.69e-05	5.79e-06	unclassified	Siphoviridae	Caudovirales	phage
Pseudomonas phage phiCTX	7.36e-06	1.53e-05	unclassified	unclassified	unclassified	phage
Gordonia phage Lucky10	1.25e-05	1.01e-05	unclassified	Siphoviridae	Caudovirales	phage
Condylorrhiza vestigialis MNPV	9.52e-06	1.29e-05	Alphabaculovirus	Baculoviridae	unclassified	eukaryotic viruses
Gordonia phage Smoothie	1.6e-05	6.28e-06	Smoothievirus	Siphoviridae	Caudovirales	phage
Mycobacterium phage Jobu08	1.77e-05	4.54e-06	unclassified	Siphoviridae	Caudovirales	phage
Salmonella virus SP6	1.34e-05	8.8e-06	Sp6virus	Podoviridae	Caudovirales	phage
Sulfolobus islandicus rod-shaped virus 6	3.86e-06	1.83e-05	unclassified	Rudiviridae	Ligamenvirales	archaeal viruses
European catfish virus	3.28e-06	1.88e-05	Ranavirus	Iridoviridae	unclassified	eukaryotic viruses
Equid alphaherpesvirus 9	1.31e-05	8.93e-06	Varicellovirus	Herpesviridae	Herpesvirales	eukaryotic viruses
Murid gammaherpesvirus 4	1.63e-05	5.58e-06	Rhadinovirus	Herpesviridae	Herpesvirales	eukaryotic viruses
Bovine foamy virus	6.85e-06	1.49e-05	Spumavirus	Retroviridae	unclassified	eukaryotic viruses
Mycobacterium phage Phlei	6.96e-06	1.47e-05	unclassified	Podoviridae	Caudovirales	phage
Escherichia virus K1E	3.18e-06	1.85e-05	Sp6virus	Podoviridae	Caudovirales	phage
Serratia phage PS2	9.96e-06	1.16e-05	T4virus	Myoviridae	Caudovirales	phage
Uncultured phage WW-nAnB strain 3	2e-05	1.46e-06	unclassified	Inoviridae	unclassified	phage
Orgyia leucostigma nucleopolyhedrovirus	7.36e-07	2.06e-05	Alphabaculovirus	Baculoviridae	unclassified	eukaryotic viruses
Mycobacterium phage Donovan	1.74e-05	3.75e-06	Fishburnevirus	Siphoviridae	Caudovirales	phage
Mycobacterium phage Piro94	2.89e-06	1.83e-05	unclassified	Siphoviridae	Caudovirales	phage
Mycobacterium phage Brusacoram	2.01e-05	1.02e-06	Fishburnevirus	Siphoviridae	Caudovirales	phage
Escherichia phage HY01	0	2.1e-05	T4virus	Myoviridae	Caudovirales	phage
Methanobacterium phage psiM2	8.09e-06	1.29e-05	unclassified	Siphoviridae	Caudovirales	phage
Vibrio phage VP93	8.54e-06	1.25e-05	Phikmvvirus	Podoviridae	Caudovirales	phage
Enterococcus phage vB_Efae230P-4	1.92e-05	1.7e-06	unclassified	Podoviridae	Caudovirales	phage
Spodoptera litura nucleopolyhedrovirus	8.42e-06	1.23e-05	Alphabaculovirus	Baculoviridae	unclassified	eukaryotic viruses
Acidianus spindle-shaped virus 1	1.6e-05	4.36e-06	Betafusellovirus	Fuselloviridae	unclassified	eukaryotic viruses
Chlamydia phage 2	0	2.03e-05	Chlamydiamicrovirus	Microviridae	unclassified	phage
Staphylococcus phage JS01	7.44e-06	1.29e-05	unclassified	Siphoviridae	Caudovirales	phage
Chimpanzee faeces associated microphage 3	1.97e-05	4.31e-07	unclassified	Microviridae	unclassified	phage
Mycobacterium phage Toto	1.17e-05	8.34e-06	Cjw1virus	Siphoviridae	Caudovirales	phage
2Fe-2S] ferredoxin	1.49e-05	4.86e-06	unclassified	unclassified	unclassified	unknown
Moloney murine sarcoma virus	8.91e-06	1.08e-05	Gammaretrovirus	Retroviridae	unclassified	eukaryotic viruses
Mycobacterium phage Keshu	1.43e-05	5.4e-06	unclassified	Siphoviridae	Caudovirales	phage
Mycobacterium phage CaptainTrips	6.73e-06	1.3e-05	unclassified	Siphoviridae	Caudovirales	phage
Gordonia phage GMA4	1.44e-05	5.23e-06	unclassified	Siphoviridae	Caudovirales	phage
Gordonia phage JSwag	7.23e-06	1.23e-05	unclassified	Siphoviridae	Caudovirales	phage
Mycobacterium phage Nappy	4.51e-06	1.5e-05	Bxz1virus	Myoviridae	Caudovirales	phage
Pectobacterium phage PM1	1.7e-05	2.41e-06	unclassified	Myoviridae	Caudovirales	phage
Enterobacteria phage T4	5.41e-06	1.4e-05	T4virus	Myoviridae	Caudovirales	phage
Wallerfield virus	6.7e-06	1.26e-05	Negevirus	unclassified	unclassified	unknown
Human T-lymphotropic virus 2	0	1.93e-05	Deltaretrovirus	Retroviridae	unclassified	eukaryotic viruses
Salmonella phage vB_SalM_PM10	1.17e-05	7.53e-06	unclassified	Myoviridae	Caudovirales	phage
Staphylococcus virus phiSLT	1.27e-05	6.45e-06	Triavirus	Siphoviridae	Caudovirales	phage
Enterobacteria phage phiEcoM-GJ1	4.06e-06	1.51e-05	unclassified	Myoviridae	Caudovirales	phage
Gokushovirinae Bog8989_22	2.63e-06	1.66e-05	unclassified	Microviridae	unclassified	phage
Mycobacterium phage Bactobuster	1.02e-05	8.9e-06	unclassified	Siphoviridae	Caudovirales	phage
Adoxophyes honmai entomopoxvirus 'L'	0	1.91e-05	Betaentomopoxvirus	Poxviridae	unclassified	unknown
Pseudoalteromonas phage PM2	5.64e-06	1.34e-05	unclassified	unclassified	unclassified	phage
Salmonella phage 38	3.42e-06	1.56e-05	unclassified	Myoviridae	Caudovirales	phage
Buzura suppressaria nucleopolyhedrovirus	1.08e-05	8.13e-06	Alphabaculovirus	Baculoviridae	unclassified	eukaryotic viruses
Staphylococcus phage TEM123	1.52e-05	3.71e-06	unclassified	Siphoviridae	Caudovirales	phage
Wuhan insect virus 19	4.51e-06	1.43e-05	unclassified	unclassified	unclassified	eukaryotic viruses
Escherichia phage N4	1.09e-05	7.93e-06	unclassified	unclassified	unclassified	Mycobacterium
Raspberry leaf mottle virus	4.8e-06	1.39e-05	Closterovirus	Closteroviridae	unclassified	eukaryotic viruses
Mycobacterium phage PLot	1.32e-05	5.23e-06	unclassified	Siphoviridae	Caudovirales	phage
Pseudomonas virus LPB1	5.9e-06	1.25e-05	D3112virus	Siphoviridae	Caudovirales	phage
Shewanella sp. phage 1/4	1.43e-05	4.1e-06	unclassified	Myoviridae	Caudovirales	phage
Trichoplusia ni single nucleopolyhedrovirus	1.83e-05	0	Alphabaculovirus	Baculoviridae	unclassified	eukaryotic viruses
Pseudomonas phage PaP3	1.61e-05	2.19e-06	unclassified	unclassified	unclassified	phage
Choristoneura biennis entomopoxvirus	3.28e-06	1.5e-05	Betaentomopoxvirus	Poxviridae	unclassified	eukaryotic viruses
Heliothis virescens ascovirus 3e	2.04e-06	1.62e-05	Ascovirus	Ascoviridae	unclassified	eukaryotic viruses
Pseudomonas virus MP38	8.24e-06	9.87e-06	D3112virus	Siphoviridae	Caudovirales	phage
Propionibacterium phage Procrass1	1.02e-05	7.89e-06	Pa6virus	Siphoviridae	Caudovirales	phage
Mycobacterium phage TM4	1.17e-05	6.3e-06	Tm4virus	Siphoviridae	Caudovirales	phage
Rous sarcoma virus	1.21e-05	5.84e-06	Alpharetrovirus	Retroviridae	unclassified	eukaryotic viruses
Feline immunodeficiency virus	1.09e-05	6.98e-06	Lentivirus	Retroviridae	unclassified	eukaryotic viruses
Bacillus phage AvesoBmore	5.84e-06	1.2e-05	B4virus	Myoviridae	Caudovirales	phage
Pseudomonas phage DL60	1.49e-05	2.6e-06	Pbunavirus	Myoviridae	Caudovirales	phage
Mint virus 1	1.03e-05	7.01e-06	Closterovirus	Closteroviridae	unclassified	eukaryotic viruses
Xylella phage Xfas53	1.08e-05	6.46e-06	unclassified	Podoviridae	Caudovirales	phage
Frog adenovirus 1	1.35e-05	3.65e-06	Siadenovirus	Adenoviridae	unclassified	eukaryotic viruses
Cyanophage PP	5.61e-06	1.15e-05	unclassified	Podoviridae	Caudovirales	phage
Maverick-related virus strain Spezl	1.47e-05	2.38e-06	Mavirus	Lavidaviridae	unclassified	phage
Staphylococcus phage B236	9.49e-06	7.57e-06	Phietavirus	Siphoviridae	Caudovirales	phage
Porcine circovirus 2	0	1.7e-05	Circovirus	Circoviridae	unclassified	eukaryotic viruses
Mycobacterium virus Lockley	0	1.7e-05	L5virus	Siphoviridae	Caudovirales	phage
Escherichia phage wV8	9.03e-06	7.73e-06	Felixo1virus	Myoviridae	Caudovirales	phage
Synechococcus phage ACG-2014e	1.05e-05	6.3e-06	T4virus	Myoviridae	Caudovirales	phage
Mycobacterium phage Manad	1.02e-05	6.39e-06	Pg1virus	Siphoviridae	Caudovirales	phage
Pseudomonas phage PaoP5	1.19e-05	4.69e-06	unclassified	Myoviridae	Caudovirales	phage
Staphylococcus phage YMC/09/04/R1988	9.61e-06	6.93e-06	unclassified	Siphoviridae	Caudovirales	phage
Mycobacterium phage Pipefish	1.64e-05	0	Pipefishvirus	Siphoviridae	Caudovirales	phage
Enterococcus phage EfaCPT1	8.54e-06	7.79e-06	unclassified	Siphoviridae	Caudovirales	phage
Ralstonia phage RSM1	8.17e-06	8e-06	Habenivirus	Inoviridae	unclassified	phage
Escherichia phage APCEc01	5.23e-06	1.09e-05	unclassified	Myoviridae	Caudovirales	phage
Vibrio phage VFJ	4.01e-06	1.21e-05	Saetivirus	Inoviridae	unclassified	phage
Sulfolobus islandicus rod-shaped virus 4	6.02e-06	1.01e-05	unclassified	Rudiviridae	Ligamenvirales	archaeal viruses
Sulfolobus islandicus rod-shaped virus 2	1.61e-05	0	Rudivirus	Rudiviridae	Ligamenvirales	archaeal viruses
Mycobacterium virus SG4	7.96e-06	8.1e-06	Che8virus	Siphoviridae	Caudovirales	phage
Klebsiella phage PKP126	1.44e-05	1.65e-06	Kp36virus	Siphoviridae	Caudovirales	phage
Staphylococcus phage phiSa119	6.52e-06	9.41e-06	unclassified	Siphoviridae	Caudovirales	phage
Mycobacterium phage Fredward	1.46e-05	1.33e-06	unclassified	Siphoviridae	Caudovirales	phage
Mycobacterium phage Cheetobro	1.24e-05	3.26e-06	unclassified	Siphoviridae	Caudovirales	phage
Vibrio phage VP2	2.99e-06	1.27e-05	Vp5virus	Podoviridae	Caudovirales	phage
Idiomarinaceae phage Phi1M2-2	1.46e-05	9.64e-07	unclassified	Siphoviridae	Caudovirales	phage
Sucra jujuba nucleopolyhedrovirus	5.31e-06	1.03e-05	Alphabaculovirus	Baculoviridae	unclassified	eukaryotic viruses
Staphylococcus phage DW2	9.65e-06	5.91e-06	unclassified	Siphoviridae	Caudovirales	phage
Ovine gammaherpesvirus 2	3.39e-06	1.21e-05	Macavirus	Herpesviridae	Herpesvirales	eukaryotic viruses
Bacillus phage NotTheCreek	9.66e-06	5.46e-06	unclassified	Myoviridae	Caudovirales	phage
Escherichia phage vB_EcoP_PhAPEC7	1.15e-05	3.53e-06	G7cvirus	Podoviridae	Caudovirales	phage
Mycobacterium phage Vortex	1.03e-05	4.57e-06	Pg1virus	Siphoviridae	Caudovirales	phage
Erwinia phage Ea9-2	2.72e-07	1.46e-05	Ea92virus	Podoviridae	Caudovirales	phage
Lactococcus virus jj50	9.22e-06	5.6e-06	Sk1virus	Siphoviridae	Caudovirales	phage
Salmonella phage 19	1.4e-05	6.8e-07	unclassified	Myoviridae	Caudovirales	phage
Salmonella phage SEN1	1.23e-05	2.34e-06	P2virus	Myoviridae	Caudovirales	phage
Shigella phage SHFML-26	2.3e-06	1.23e-05	T4virus	Myoviridae	Caudovirales	phage
Achromobacter phage phiAxp-1	1.34e-05	1.16e-06	unclassified	Siphoviridae	Caudovirales	phage
Gordonia phage GTE8	4.73e-06	9.88e-06	unclassified	Podoviridae	Caudovirales	phage
Staphylococcus virus phiNM4	7.13e-06	7.44e-06	Phietavirus	Siphoviridae	Caudovirales	phage
Pseudomonas phage phiMK	3.63e-06	1.09e-05	Pakpunavirus	Myoviridae	Caudovirales	phage
Chlamydia virus CPAR39	1.35e-05	9.99e-07	Chlamydiamicrovirus	Microviridae	unclassified	phage
Vibrio phage N4	3.12e-06	1.12e-05	T7virus	Podoviridae	Caudovirales	phage
Hot pepper alphaendornavirus	8.54e-06	5.8e-06	Alphaendornavirus	Endornaviridae	unclassified	eukaryotic viruses
Tsukamurella phage TIN3	6.74e-06	7.51e-06	Tin2virus	Siphoviridae	Caudovirales	phage
Klebsiella phage K5	3.9e-06	1.02e-05	Kp32virus	Podoviridae	Caudovirales	phage
Gokushovirinae Bog1183_53	2.5e-06	1.16e-05	unclassified	Microviridae	unclassified	phage
Enterobacteria phage RB51	9.54e-06	4.59e-06	T4virus	Myoviridae	Caudovirales	phage
Bacillus phage Zuko	5.12e-06	8.91e-06	unclassified	Myoviridae	Caudovirales	phage
Citrobacter phage SH4	2.89e-06	1.11e-05	T7virus	Podoviridae	Caudovirales	phage
Mycobacterium phage Smeadley	7.91e-06	6.07e-06	L5virus	Siphoviridae	Caudovirales	phage
Burkholderia phage BcepGomr]	3.19e-06	1.08e-05	unclassified	unclassified	unclassified	phage
Mycobacterium phage Llama	3.74e-07	1.36e-05	unclassified	Siphoviridae	Caudovirales	phage
Escherichia phage vB_EcoM_AYO145A	9.74e-06	4.17e-06	Felixo1virus	Myoviridae	Caudovirales	phage
Agrotis segetum nucleopolyhedrovirus A	2.17e-06	1.17e-05	Alphabaculovirus	Baculoviridae	unclassified	eukaryotic viruses
Adoxophyes honmai entomopoxvirus L	1.37e-05	0	Betaentomopoxvirus	Poxviridae	unclassified	unknown
Enterobacteria phage Ike	9.47e-06	4.21e-06	Lineavirus	Inoviridae	unclassified	phage
Citrobacter phage CR8	4.91e-06	8.52e-06	unclassified	Podoviridae	Caudovirales	phage
Enterobacteria phage EcoDS1	1.26e-05	8.34e-07	T7virus	Podoviridae	Caudovirales	phage
Sulfolobus spindle-shaped virus 7	7.33e-06	6.03e-06	Alphafusellovirus	Fuselloviridae	unclassified	eukaryotic viruses
Streptococcus phage M102AD	3.86e-06	9.43e-06	unclassified	Siphoviridae	Caudovirales	phage
Listeria phage LP-114	1.09e-05	2.26e-06	P70virus	Siphoviridae	Caudovirales	phage
Streptococcus phage M102	1.93e-06	1.13e-05	unclassified	Siphoviridae	Caudovirales	phage
Mycobacterium phage Malithi	3.24e-06	9.88e-06	Fishburnevirus	Siphoviridae	Caudovirales	phage
Urbanus proteus nucleopolyhedrovirus	8.48e-06	4.64e-06	unclassified	Baculoviridae	unclassified	eukaryotic viruses
Pseudomonas phage KPP25	5.57e-06	7.5e-06	Kpp25virus	Podoviridae	Caudovirales	phage
Gordonia phage Eyre	9.61e-06	3.4e-06	unclassified	Siphoviridae	Caudovirales	phage
Pseudomonas phage PhiCHU	1.94e-06	1.1e-05	Luz24virus	Podoviridae	Caudovirales	phage
Pseudomonas phage LUZ7	1.29e-05	0	Luz7virus	Podoviridae	Caudovirales	phage
Streptomyces phage SF1	1.22e-05	6.58e-07	unclassified	Siphoviridae	Caudovirales	phage
Acinetobacter phage vB_AbaM_phiAbaA1	3.91e-06	8.95e-06	unclassified	Myoviridae	Caudovirales	phage
Enterobacteria phage T3	7.51e-06	5.25e-06	T7virus	Podoviridae	Caudovirales	phage
Bacillus phage Gamma	4.34e-06	8.37e-06	unclassified	Siphoviridae	Caudovirales	phage
Pseudomonas phage H70	1e-05	2.63e-06	unclassified	Siphoviridae	Caudovirales	phage
Propionibacterium phage Moyashi	1.08e-05	1.91e-06	unclassified	Siphoviridae	Caudovirales	phage
Pseudomonas phage KPP21	9.33e-06	3.32e-06	Luz7virus	Podoviridae	Caudovirales	phage
Perigonia lusca single nucleopolyhedrovirus	4.46e-06	8.12e-06	unclassified	Baculoviridae	unclassified	eukaryotic viruses
Microbacterium phage vB_MoxS-ISF9	7.53e-06	4.85e-06	unclassified	Siphoviridae	Caudovirales	phage
Salmonella phage phSE-2	6.76e-06	5.42e-06	unclassified	Siphoviridae	Caudovirales	phage
Lactobacillus phage J-1	8.72e-06	3.45e-06	unclassified	Siphoviridae	Caudovirales	phage
Pseudomonas phage Pf1	1.21e-05	0	unclassified	Inoviridae	unclassified	phage
Escherichia phage QL01	1.07e-05	1.45e-06	Js98virus	Myoviridae	Caudovirales	phage
Caulobacter phage Percy	1.03e-05	1.63e-06	unclassified	Podoviridae	Caudovirales	phage
Escherichia phage vB_EcoM_VR7	1.3e-06	1.06e-05	Sp18virus	Myoviridae	Caudovirales	phage
Mycobacterium phage Fishburne	5.42e-06	6.45e-06	Fishburnevirus	Siphoviridae	Caudovirales	phage
Mycobacterium phage Rosebush	1.02e-05	1.56e-06	Rosebushvirus	Siphoviridae	Caudovirales	phage
Mycobacterium phage Catalina	2.71e-06	8.92e-06	unclassified	Siphoviridae	Caudovirales	phage
Mycobacterium phage Trixie	0	1.16e-05	L5virus	Siphoviridae	Caudovirales	phage
Yersinia phage phiA1122	6.27e-06	5.29e-06	T7virus	Podoviridae	Caudovirales	phage
Sulfolobus islandicus rod-shaped virus 9	8.2e-06	3.31e-06	unclassified	Rudiviridae	Ligamenvirales	archaeal viruses
Mycobacterium phage Makemake	5.6e-06	5.85e-06	unclassified	Siphoviridae	Caudovirales	phage
Mycobacterium phage AnnaL29	9.48e-06	1.93e-06	unclassified	Siphoviridae	Caudovirales	phage
Pseudomonas phage vB_PaeM_PAO1_Ab03	9.1e-06	2.31e-06	Kpp10virus	Myoviridae	Caudovirales	phage
Uncultured phage WW-nAnB strain 2	4.45e-06	6.94e-06	unclassified	Inoviridae	unclassified	phage
Propionibacterium phage SKKY	7.78e-06	3.6e-06	Pa6virus	Siphoviridae	Caudovirales	phage
Enterobacteria phage 9g]	9.52e-06	1.83e-06	unclassified	unclassified	unclassified	Mycobacterium
Escherichia phage vB_EcoS_AHP42	9.1e-06	2.16e-06	Rogue1virus	Siphoviridae	Caudovirales	phage
Pseudomonas phage LMA2	1.67e-06	9.58e-06	Pbunavirus	Myoviridae	Caudovirales	phage
Escherichia phage K1-dep(4)	6.9e-06	4.33e-06	unclassified	unclassified	unclassified	phage
Pseudomonas phage PAE1	6.95e-06	4.18e-06	Yuavirus	Siphoviridae	Caudovirales	phage
Mycobacterium phage Validus	4.43e-06	6.66e-06	unclassified	Siphoviridae	Caudovirales	phage
Bat circovirus POA/2012/VI	8.15e-06	2.91e-06	unclassified	Circoviridae	unclassified	eukaryotic viruses
Blueberry fruit drop associated virus	0	1.1e-05	unclassified	Caulimoviridae	unclassified	eukaryotic viruses
Acinetobacter phage YMC-13-01-C62	1.08e-05	0	Ap22virus	Myoviridae	Caudovirales	phage
Pseudomonas phage PPpW-4	6.5e-06	4.26e-06	unclassified	Podoviridae	Caudovirales	phage
Pseudomonas phage JBD69	4.11e-06	6.62e-06	unclassified	Siphoviridae	Caudovirales	phage
Mycobacterium phage Troll4	6.57e-06	4.15e-06	unclassified	Siphoviridae	Caudovirales	phage
Mycobacterium virus CJW1	4.77e-06	5.84e-06	unclassified	unclassified	unclassified	unknown
Staphylococcus virus phiETA2	6.75e-06	3.81e-06	Phietavirus	Siphoviridae	Caudovirales	phage
Pseudomonas phage vB_PaeM_PS24	2.2e-06	8.36e-06	unclassified	Myoviridae	Caudovirales	phage
Shewanella phage Spp001	3.73e-06	6.77e-06	unclassified	Myoviridae	Caudovirales	phage
Walleye dermal sarcoma virus	0	1.05e-05	Epsilonretrovirus	Retroviridae	unclassified	eukaryotic viruses
Synechococcus phage S-CBP4	7.36e-06	3.12e-06	unclassified	Podoviridae	Caudovirales	phage
Gordonia phage GMA5	3.7e-06	6.72e-06	unclassified	Siphoviridae	Caudovirales	phage
Ralstonia phage RSB3	4.11e-06	6.25e-06	Phikmvvirus	Podoviridae	Caudovirales	phage
Falconid herpesvirus 1	6.82e-07	9.61e-06	Mardivirus	Herpesviridae	Herpesvirales	eukaryotic viruses
Hydrogenobaculum phage 1	5.96e-06	4.32e-06	unclassified	unclassified	unclassified	Mycobacterium
Guinea pig Chlamydia phage	0	1.02e-05	Chlamydiamicrovirus	Microviridae	unclassified	phage
Mycobacterium phage Jolie1	7.69e-06	2.5e-06	unclassified	Siphoviridae	Caudovirales	phage
Enterobacteria phage fd	1.01e-05	0	unclassified	Inoviridae	unclassified	phage
Variola virus	6.28e-06	3.84e-06	Orthopoxvirus	Poxviridae	unclassified	eukaryotic viruses
Lactococcus virus bIL67	5.81e-06	4.29e-06	C2virus	Siphoviridae	Caudovirales	phage
Clostridium phage phiCT19406A	8.05e-06	1.95e-06	unclassified	unclassified	unclassified	phage
Pseudomonas phage YH30	0	9.94e-06	Lit1virus	Podoviridae	Caudovirales	phage
Mycobacterium phage VohminGhazi	1.93e-06	7.95e-06	unclassified	Siphoviridae	Caudovirales	phage
Staphylococcus phage phiNM3	5.73e-06	4.06e-06	unclassified	Siphoviridae	Caudovirales	phage
Staphylococcus virus 92	9.78e-06	0	Phietavirus	Siphoviridae	Caudovirales	phage
Gordonia phage Soups	0	9.7e-06	Soupsvirus	Siphoviridae	Caudovirales	phage
Beihai hermit crab virus 4	6.38e-06	3.29e-06	unclassified	unclassified	unclassified	eukaryotic viruses
Bdellovibrio phage phiMH2K	3.65e-06	5.99e-06	Bdellomicrovirus	Microviridae	unclassified	phage
Pseudomonas phage PEV2	3.24e-06	6.38e-06	Lit1virus	Podoviridae	Caudovirales	phage
Mycobacterium phage Sneeze	0	9.61e-06	unclassified	Siphoviridae	Caudovirales	phage
Streptomyces phage phiSAJS1	7.7e-06	1.87e-06	unclassified	Siphoviridae	Caudovirales	phage
Salmonella phage vB_SPuM_SP116	6.3e-06	3.26e-06	Felixo1virus	Myoviridae	Caudovirales	phage
Lagenaria siceraria endornavirus-Hubei	1.7e-06	7.8e-06	unclassified	Endornaviridae	unclassified	eukaryotic viruses
Bat coronavirus CDPHE15/USA/2006	6.17e-06	3.33e-06	Alphacoronavirus	Coronaviridae	Nidovirales	eukaryotic viruses
Jaagsiekte sheep retrovirus	9.44e-06	0	Betaretrovirus	Retroviridae	unclassified	eukaryotic viruses
Grapevine leafroll-associated virus 2	8.27e-06	1.16e-06	Closterovirus	Closteroviridae	unclassified	eukaryotic viruses
Pseudomonas phage vB_PaeS_SCH_Ab26	4.02e-06	5.41e-06	Septima3virus	Siphoviridae	Caudovirales	phage
Cucumis melo alphaendornavirus	0	9.42e-06	Alphaendornavirus	Endornaviridae	unclassified	eukaryotic viruses
Bovine mastadenovirus A	6.18e-06	3.22e-06	Mastadenovirus	Adenoviridae	unclassified	eukaryotic viruses
Mycobacterium phage Edtherson	9.31e-06	0	unclassified	Siphoviridae	Caudovirales	phage
Leuconostoc phage Ln-9	8.59e-07	8.36e-06	unclassified	Siphoviridae	Caudovirales	phage
Enterococcus phage EFAP-1	5.53e-06	3.64e-06	unclassified	Siphoviridae	Caudovirales	phage
Lamium leaf distortion virus	0	9.14e-06	Caulimovirus	Caulimoviridae	unclassified	eukaryotic viruses
Equid gammaherpesvirus 2	3.56e-06	5.58e-06	Percavirus	Herpesviridae	Herpesvirales	eukaryotic viruses
Abelson murine leukemia virus	3.72e-06	5.29e-06	Gammaretrovirus	Retroviridae	unclassified	eukaryotic viruses
Mycobacterium phage ShiVal	1.52e-06	7.45e-06	Pg1virus	Siphoviridae	Caudovirales	phage
Enterobacteria phage 13a	5.58e-06	3.37e-06	T7virus	Podoviridae	Caudovirales	phage
Staphylococcus phage tp310-3	3.94e-06	4.94e-06	unclassified	unclassified	Caudovirales	Beihai hermit crab
Staphylococcus phage SA97	4.26e-06	4.53e-06	unclassified	Siphoviridae	Caudovirales	phage
Lactococcus virus Sl4	7.38e-06	1.35e-06	Sk1virus	Siphoviridae	Caudovirales	phage
Staphylococcus virus 96	4.07e-06	4.64e-06	Phietavirus	Siphoviridae	Caudovirales	phage
Xanthomonas virus Xop411	4.05e-06	4.59e-06	Xp10virus	Siphoviridae	Caudovirales	phage
Enterobacteria phage J8-65	5.1e-06	3.44e-06	unclassified	Podoviridae	Caudovirales	phage
Staphylococcus phage tp310-1	8.08e-06	4.13e-07	unclassified	unclassified	Caudovirales	phagea
Shigella phage SHFML-11	8.47e-06	0	T4virus	Myoviridae	Caudovirales	phage
Bacillus phage DIGNKC	2.78e-06	5.59e-06	unclassified	Myoviridae	Caudovirales	phage
Burkholderia phage KL1	8.37e-06	0	Septima3virus	Siphoviridae	Caudovirales	phage
Ralstonia phage p12J	8.02e-06	2.1e-07	unclassified	Inoviridae	unclassified	phage
Leucania separata nucleopolyhedrovirus	8.06e-06	1.71e-07	Alphabaculovirus	Baculoviridae	unclassified	eukaryotic viruses
Escherichia phage ECBP5	8.18e-06	0	unclassified	Podoviridae	Caudovirales	phage
Lactococcus virus c2	5.09e-06	3.04e-06	C2virus	Siphoviridae	Caudovirales	phage
Salmonella phage Maynard	3.51e-06	4.62e-06	Vi1virus	Myoviridae	Caudovirales	phage
Bacillus phage SPG24	6.8e-06	1.32e-06	Nit1virus	Myoviridae	Caudovirales	phage
Escherichia phage EB49	7.25e-06	8.36e-07	Rogue1virus	Siphoviridae	Caudovirales	phage
Cacao mild mosaic virus	0	8.09e-06	Badnavirus	Caulimoviridae	unclassified	eukaryotic viruses
Mycobacterium phage NelitzaMV	4.94e-06	3.08e-06	unclassified	Siphoviridae	Caudovirales	phage
Lactococcus phage 1706	5.32e-06	2.69e-06	unclassified	Siphoviridae	Caudovirales	phage
Escherichia phage LM33_P1	0	8e-06	unclassified	Podoviridae	Caudovirales	phage
Escherichia phage PE3-1	3.92e-06	4.05e-06	unclassified	Podoviridae	Caudovirales	phage
Sulfolobus islandicus rudivirus 3	5.03e-06	2.95e-06	unclassified	Rudiviridae	Ligamenvirales	archaeal viruses
Staphylococcus phage SLPW	7.01e-06	9.42e-07	unclassified	Podoviridae	Caudovirales	phage
Mamestra configurata nucleopolyhedrovirus B	7.9e-06	0	Alphabaculovirus	Baculoviridae	unclassified	eukaryotic viruses
Elephant endotheliotropic herpesvirus 4	2.72e-06	5.15e-06	Proboscivirus	Herpesviridae	Herpesvirales	eukaryotic viruses
Mycobacterium virus Boomer	3.68e-06	4.18e-06	Che8virus	Siphoviridae	Caudovirales	phage
Hemileuca sp. nucleopolyhedrovirus	2.26e-06	5.58e-06	Alphabaculovirus	Baculoviridae	unclassified	eukaryotic viruses
Pseudomonas phage JBD18	3.84e-06	4e-06	unclassified	Siphoviridae	Caudovirales	phage
Klebsiella phage KpV41	5.79e-06	2.05e-06	Kp34virus	Podoviridae	Caudovirales	phage
Gill-associated virus	5.59e-07	7.25e-06	Okavirus	Roniviridae	Nidovirales	eukaryotic viruses
Burkholderia phage BcepNazgul	2.92e-06	4.83e-06	unclassified	Siphoviridae	Caudovirales	phage
Human coronavirus 229E	7.68e-06	0	Alphacoronavirus	Coronaviridae	Nidovirales	eukaryotic viruses
Bacillus phage DirtyBetty	4.77e-06	2.8e-06	unclassified	Myoviridae	Caudovirales	phage
Bacillus phage Kida	5.38e-06	2.19e-06	unclassified	Myoviridae	Caudovirales	phage
Circoviridae 5 LDMD-2013	7.52e-06	0	unclassified	Circoviridae	unclassified	eukaryotic viruses
Streptococcus virus DT1	2.4e-06	5.07e-06	Sfi21dt1virus	Siphoviridae	Caudovirales	phage
Yersinia phage phiR201	2.37e-07	7.2e-06	unclassified	Siphoviridae	Caudovirales	phage
Feline foamy virus	0	7.29e-06	Spumavirus	Retroviridae	unclassified	eukaryotic viruses
Propionibacterium phage PA6	7.56e-07	6.49e-06	Pa6virus	Siphoviridae	Caudovirales	phage
Stenotrophomonas phage SMA7	7.16e-06	0	unclassified	Inoviridae	unclassified	phage
Mycobacterium phage PopTart	6.34e-06	7.2e-07	unclassified	Siphoviridae	Caudovirales	phage
Human gammaherpesvirus 4	3.59e-06	3.42e-06	Lymphocryptovirus	Herpesviridae	Herpesvirales	eukaryotic viruses
Mycobacterium phage LadyBird	4.04e-06	2.94e-06	unclassified	Siphoviridae	Caudovirales	phage
Streptococcus virus Sfi11	5.08e-06	1.87e-06	Sfi11virus	Siphoviridae	Caudovirales	phage
Sulfolobus islandicus rod-shaped virus 1	6.08e-06	8.62e-07	Rudivirus	Rudiviridae	Ligamenvirales	archaeal viruses
Sewage-associated circular DNA virus-25	4.02e-06	2.91e-06	unclassified	unclassified	unclassified	unknown
Klebsiella phage KP36	2.02e-06	4.89e-06	Kp36virus	Siphoviridae	Caudovirales	phage
Suid alphaherpesvirus 1	2.72e-06	4.19e-06	Varicellovirus	Herpesviridae	Herpesvirales	eukaryotic viruses
Mycobacterium phage Barriga	8.29e-07	6.01e-06	unclassified	Siphoviridae	Caudovirales	phage
Acidianus filamentous virus 1	0	6.81e-06	Gammalipothrixvirus	Lipothrixviridae	Ligamenvirales	archaeal viruses
Pseudomonas phage PaP2	3.54e-06	3.25e-06	unclassified	Podoviridae	Caudovirales	phage
Mycobacterium phage MichelleMyBell	2.2e-06	4.53e-06	unclassified	Siphoviridae	Caudovirales	phage
Pseudomonas phage LBL3	6.53e-06	1.16e-07	Pbunavirus	Myoviridae	Caudovirales	phage
Mycobacterium phage Lilac	5.63e-06	1.01e-06	unclassified	Siphoviridae	Caudovirales	phage
Escherichia virus M13	3.53e-06	3e-06	Inovirus	Inoviridae	unclassified	phage
Chrysodeixis chalcites nucleopolyhedrovirus	6.47e-06	0	Alphabaculovirus	Baculoviridae	unclassified	eukaryotic viruses
Agrotis ipsilon multiple nucleopolyhedrovirus	5.77e-06	6.57e-07	Alphabaculovirus	Baculoviridae	unclassified	eukaryotic viruses
Mycobacterium phage Florinda	2.18e-06	4.21e-06	unclassified	Siphoviridae	Caudovirales	phage
Salmonella phage SE2	1.46e-06	4.92e-06	Jerseyvirus	Siphoviridae	Caudovirales	phage
Mycobacterium phage Spud	1.86e-06	4.48e-06	Bxz1virus	Myoviridae	Caudovirales	phage
Enzootic nasal tumour virus of goats	6.33e-06	0	Betaretrovirus	Retroviridae	unclassified	eukaryotic viruses
Agrotis segetum nucleopolyhedrovirus B	5.45e-06	7.63e-07	Alphabaculovirus	Baculoviridae	unclassified	eukaryotic viruses
Mycobacterium virus Che12	5.56e-06	6.25e-07	L5virus	Siphoviridae	Caudovirales	phage
Mycobacterium virus Pacc40	5.49e-06	6.83e-07	Che8virus	Siphoviridae	Caudovirales	phage
Vibrio phage VPMS1	2.22e-06	3.89e-06	unclassified	Podoviridae	Caudovirales	phage
Pseudomonas phage LIT1	3.45e-06	2.65e-06	Lit1virus	Podoviridae	Caudovirales	phage
Salmonella phage vB_SalM_SJ2	6.07e-06	0	Vi1virus	Myoviridae	Caudovirales	phage
Mycobacterium virus Rumpelstiltskin	1.8e-06	4.24e-06	Bronvirus	Siphoviridae	Caudovirales	phage
Pectobacterium phage Peat1	6.03e-06	0	unclassified	Podoviridae	Caudovirales	phage
Roseobacter phage SIO1	1.01e-06	4.94e-06	unclassified	unclassified	unclassified	Adenoviridae
Aeromonas phage pAh6-C	5.94e-06	0	unclassified	Myoviridae	Caudovirales	phage
Lactococcus phage asccphi28	5.92e-06	0	unclassified	Podoviridae	Caudovirales	phage
Tupaiid betaherpesvirus 1	0	5.91e-06	unclassified	Herpesviridae	Herpesvirales	eukaryotic viruses
Spodoptera litura nucleopolyhedrovirus II	3.33e-06	2.57e-06	Alphabaculovirus	Baculoviridae	unclassified	eukaryotic viruses
Mycobacterium phage JAMaL	5.9e-06	0	Coopervirus	Siphoviridae	Caudovirales	phage
Pseudomonas phage MP48	8.96e-07	5e-06	D3112virus	Siphoviridae	Caudovirales	phage
Pseudoalteromonas phage BS5	2.75e-06	3.09e-06	unclassified	unclassified	unclassified	phage
Mycobacterium phage BarrelRoll	3.67e-06	2.16e-06	unclassified	Siphoviridae	Caudovirales	phage
Gordonia phage BaxterFox	3.51e-06	2.3e-06	unclassified	Siphoviridae	Caudovirales	phage
Lake Sarah-associated circular virus-10	1.81e-06	4e-06	unclassified	unclassified	unclassified	unknown
Staphylococcus virus 11	3.48e-06	2.32e-06	Phietavirus	Siphoviridae	Caudovirales	phage
Adoxophyes orana nucleopolyhedrovirus	4.71e-06	1.04e-06	Alphabaculovirus	Baculoviridae	unclassified	eukaryotic viruses
Mycobacterium phage Inventum	3.91e-06	1.82e-06	unclassified	Siphoviridae	Caudovirales	phage
Salmonella phage BPS15Q2	5.2e-06	4.36e-07	unclassified	Myoviridae	Caudovirales	phage
Sulfitobacter phage pCB2047-C	2.33e-07	5.37e-06	unclassified	unclassified	unclassified	Sulfolobales
Staphylococcus phage phiJB	2.32e-07	5.36e-06	Phietavirus	Siphoviridae	Caudovirales	phage
Chlamydia virus Chp1	0	5.58e-06	Chlamydiamicrovirus	Microviridae	unclassified	phage
Turkey siadenovirus A	4.09e-07	5.15e-06	Siadenovirus	Adenoviridae	unclassified	eukaryotic viruses
Cercopithecine alphaherpesvirus 2	4.01e-07	5.16e-06	Simplexvirus	Herpesviridae	Herpesvirales	eukaryotic viruses
Mycobacterium phage Serenity	2.65e-06	2.9e-06	unclassified	Siphoviridae	Caudovirales	phage
Pseudomonas phage C11	5.44e-06	0	unclassified	Myoviridae	Caudovirales	phage
Marine gokushovirus	5.4e-06	0	unclassified	Microviridae	unclassified	phage
Mycobacterium phage CRB1	3.28e-06	2.11e-06	unclassified	Siphoviridae	Caudovirales	phage
Salmonella phage vB_SnwM_CGG4-1	1.27e-06	4.1e-06	T4virus	Myoviridae	Caudovirales	phage
Lake Sarah-associated circular virus-40	0	5.34e-06	unclassified	unclassified	unclassified	unknown
Staphylococcus virus phi12	2.82e-06	2.51e-06	Triavirus	Siphoviridae	Caudovirales	phage
Haloarcula hispanica virus SH1	5.31e-06	0	Alphasphaerolipovirus	Sphaerolipoviridae	unclassified	phage
Plodia interpunctella granulovirus	4.05e-06	1.22e-06	Betabaculovirus	Baculoviridae	unclassified	eukaryotic viruses
Mycobacterium phage Murucutumbu	4.12e-06	1.13e-06	unclassified	Siphoviridae	Caudovirales	phage
Salmonella virus Chi	1.72e-06	3.49e-06	Chivirus	Siphoviridae	Caudovirales	phage
Staphylococcus phage phiNM	4.71e-06	4.78e-07	unclassified	Siphoviridae	Caudovirales	phage
Macaque simian foamy virus	0	5.18e-06	Spumavirus	Retroviridae	unclassified	eukaryotic viruses
Ralstonia phage RS603	4.11e-06	1.01e-06	Habenivirus	Inoviridae	unclassified	phage
Weissella phage WCP30	5.06e-06	0	unclassified	Siphoviridae	Caudovirales	phage
Mycobacterium phage Pioneer	2.54e-06	2.51e-06	unclassified	Siphoviridae	Caudovirales	phage
Pseudomonas phage DL54	5.04e-06	0	unclassified	Podoviridae	Caudovirales	phage
Proteus phage pPM_01	2.11e-06	2.86e-06	unclassified	Siphoviridae	Caudovirales	phage
Pseudomonas phage vB_PaeM_PAO1_Ab27	4.13e-06	8.38e-07	Pbunavirus	Myoviridae	Caudovirales	phage
Escherichia phage EC6	3.47e-06	1.47e-06	Felixo1virus	Myoviridae	Caudovirales	phage
Mycobacterium phage Gumball	4.92e-06	0	unclassified	Siphoviridae	Caudovirales	phage
Mycobacterium phage XFactor	1.69e-06	3.21e-06	unclassified	Siphoviridae	Caudovirales	phage
Propionibacterium phage PHL025M00	8.01e-07	4.08e-06	Pa6virus	Siphoviridae	Caudovirales	phage
Mycobacterium phage Papez	4.25e-06	5.75e-07	unclassified	Siphoviridae	Caudovirales	phage
Citrobacter phage CR44b	5.96e-07	4.22e-06	unclassified	Podoviridae	Caudovirales	phage
Ectropis obliqua nucleopolyhedrovirus	3.17e-07	4.44e-06	Alphabaculovirus	Baculoviridae	unclassified	eukaryotic viruses
Moloney murine leukemia virus	4.75e-06	0	Gammaretrovirus	Retroviridae	unclassified	eukaryotic viruses
Felis catus gammaherpesvirus 1	4.42e-06	3.18e-07	unclassified	Herpesviridae	Herpesvirales	eukaryotic viruses
Kluyvera phage Kvp1	0	4.73e-06	T7virus	Podoviridae	Caudovirales	phage
Escherichia virus T1	4.64e-06	8.28e-08	T1virus	Siphoviridae	Caudovirales	phage
Escherichia phage UFV-AREG1	1.14e-06	3.55e-06	unclassified	Myoviridae	Caudovirales	phage
Staphylococcus phage GRCS	0	4.68e-06	P68virus	Podoviridae	Caudovirales	phage
Gordonia phage Rosalind	3.44e-06	1.24e-06	unclassified	Siphoviridae	Caudovirales	phage
Ralstonia phage RSB1	4.39e-06	2.82e-07	Phikmvvirus	Podoviridae	Caudovirales	phage
Mycoplasma virus P1	8.94e-07	3.73e-06	unclassified	Podoviridae	Caudovirales	phage
Donkey orchid symptomless virus	0	4.59e-06	Platypuvirus	Alphaflexiviridae	Tymovirales	eukaryotic viruses
Lactococcus phage GE1	0	4.58e-06	unclassified	Siphoviridae	Caudovirales	phage
Mycobacterium phage Turbido	1.59e-06	2.99e-06	L5virus	Siphoviridae	Caudovirales	phage
Enterobacter phage phiEap-1	2.02e-06	2.44e-06	T7virus	Podoviridae	Caudovirales	phage
Salmonella phage STML-198	3.27e-06	1.18e-06	S16virus	Myoviridae	Caudovirales	phage
Staphylococcus virus 52a	2.22e-06	2.19e-06	Phietavirus	Siphoviridae	Caudovirales	phage
Salmonella phage Det7	7.86e-07	3.63e-06	Vi1virus	Myoviridae	Caudovirales	phage
Pseudomonas phage phiPSA2	0	4.4e-06	T7virus	Podoviridae	Caudovirales	phage
Pseudomonas virus PA1KOR	4.31e-06	0	D3112virus	Siphoviridae	Caudovirales	phage
Enterococcus phage Ec-ZZ2	3.16e-06	1.06e-06	unclassified	Siphoviridae	Caudovirales	phage
Mycobacterium phage Graduation	3.91e-07	3.82e-06	unclassified	Siphoviridae	Caudovirales	phage
Mycobacterium phage Alsfro	4.21e-06	0	unclassified	Siphoviridae	Caudovirales	phage
Goutanap virus	0	4.2e-06	unclassified	unclassified	unclassified	unknown
Mycobacterium phage Hosp	3.85e-06	3.45e-07	unclassified	Siphoviridae	Caudovirales	phage
Propionibacterium phage PHL152M00	3.47e-06	7.14e-07	Pa6virus	Siphoviridae	Caudovirales	phage
Neodiprion abietis NPV	0	4.17e-06	Gammabaculovirus	Baculoviridae	unclassified	eukaryotic viruses
Spodoptera frugiperda multiple nucleopolyhedrovirus	4.16e-06	0	Alphabaculovirus	Baculoviridae	unclassified	eukaryotic viruses
Vibrio phage KSF1	2.56e-06	1.6e-06	unclassified	Inoviridae	unclassified	phage
Circovirus-like genome DCCV-3	3.37e-06	7.84e-07	unclassified	Circoviridae	unclassified	eukaryotic viruses
Sulfolobales virus YNP1	1.04e-06	3.11e-06	unclassified	unclassified	unclassified	unknown
Mycobacterium phage Pinto	4.14e-06	0	unclassified	Siphoviridae	Caudovirales	phage
Mycobacterium phage MOOREtheMARYer	0	4.12e-06	unclassified	Siphoviridae	Caudovirales	phage
Anatid alphaherpesvirus 1	0	4.09e-06	Mardivirus	Herpesviridae	Herpesvirales	eukaryotic viruses
Helicoverpa armigera granulovirus	1.96e-06	2.1e-06	Betabaculovirus	Baculoviridae	unclassified	eukaryotic viruses
Cercopithecine alphaherpesvirus 9	1.6e-06	2.44e-06	Varicellovirus	Herpesviridae	Herpesvirales	eukaryotic viruses
Equid alphaherpesvirus 3	1.86e-06	2.18e-06	Varicellovirus	Herpesviridae	Herpesvirales	eukaryotic viruses
Mycobacterium phage Cabrinians	2.9e-06	1.12e-06	unclassified	Siphoviridae	Caudovirales	phage
Mycobacterium phage Blue7	3.02e-06	9.88e-07	unclassified	Siphoviridae	Caudovirales	phage
Vibrio phage VGJphi	3.67e-06	3.04e-07	Fibrovirus	Inoviridae	unclassified	phage
Escherichia virus JL1	3.97e-06	0	Hk578virus	Siphoviridae	Caudovirales	phage
Macropodid alphaherpesvirus 1	8.22e-07	3.1e-06	Simplexvirus	Herpesviridae	Herpesvirales	eukaryotic viruses
Escherichia virus TLS	1.68e-07	3.75e-06	Tlsvirus	Siphoviridae	Caudovirales	phage
Stenotrophomonas phage vB_SmaS-DLP_2	7.44e-07	3.14e-06	unclassified	Siphoviridae	Caudovirales	phage
Gordonia phage Yeezy	1.67e-06	2.14e-06	unclassified	Siphoviridae	Caudovirales	phage
Bovine alphaherpesvirus 5	0	3.81e-06	Varicellovirus	Herpesviridae	Herpesvirales	eukaryotic viruses
Wenling nido-like virus 1	0	3.79e-06	unclassified	unclassified	unclassified	unknown
Yersinia phage vB_YenP_ISAO8	0	3.77e-06	unclassified	Podoviridae	Caudovirales	phage
Escherichia phage HY03	1.11e-06	2.65e-06	unclassified	Myoviridae	Caudovirales	phage
Mycobacterium virus Corndog	1.49e-06	2.2e-06	Corndogvirus	Siphoviridae	Caudovirales	phage
Pseudomonas phage PaMx42	1.52e-06	2.11e-06	unclassified	Siphoviridae	Caudovirales	phage
Parapoxvirus red deer/HL953	0	3.62e-06	Parapoxvirus	Poxviridae	unclassified	eukaryotic viruses
Propionibacterium phage PHL132N00	3.08e-06	5.31e-07	Pa6virus	Siphoviridae	Caudovirales	phage
Escherichia phage vB_EcoS_AKS96	3.01e-06	5.83e-07	Rogue1virus	Siphoviridae	Caudovirales	phage
Propionibacterium phage Kubed	2.72e-06	8.7e-07	Pa6virus	Siphoviridae	Caudovirales	phage
Mycobacterium phage Shipwreck	1.47e-06	2.11e-06	unclassified	Siphoviridae	Caudovirales	phage
Mycobacterium phage Phaedrus	1.03e-06	2.5e-06	unclassified	Siphoviridae	Caudovirales	phage
Cyanophage 9515-10a	1.69e-06	1.83e-06	unclassified	Podoviridae	Caudovirales	phage
Klebsiella phage KP34	1.2e-06	2.3e-06	Kp34virus	Podoviridae	Caudovirales	phage
Pseudomonas phage vB_PaeM_MAG1	3.29e-06	2.03e-07	unclassified	unclassified	unclassified	phage
Mycobacterium phage PhatBacter	3.48e-06	0	unclassified	Siphoviridae	Caudovirales	phage
Flavobacterium phage Fpv1	2.01e-06	1.47e-06	unclassified	unclassified	unclassified	Adenoviridae
Mycobacterium phage Bernardo	4.43e-07	2.99e-06	Pipefishvirus	Siphoviridae	Caudovirales	phage
Leuconostoc phage Ln-8	1.97e-07	3.23e-06	unclassified	Siphoviridae	Caudovirales	phage
Microviridae IME-16	0	3.42e-06	unclassified	Microviridae	unclassified	phage
Squirrel monkey retrovirus	3.39e-06	0	Betaretrovirus	Retroviridae	unclassified	eukaryotic viruses
Escherichia phage e4/1c	4.04e-07	2.95e-06	Rogue1virus	Siphoviridae	Caudovirales	phage
Salmonella phage BP12A	0	3.29e-06	T7virus	Podoviridae	Caudovirales	phage
Escherichia virus SSL2009a	0	3.24e-06	Hk578virus	Siphoviridae	Caudovirales	phage
Mycobacterium phage Adzzy	7.35e-07	2.47e-06	unclassified	Siphoviridae	Caudovirales	phage
Mycobacterium phage SweetiePie	3.17e-06	0	unclassified	Siphoviridae	Caudovirales	phage
Lymantria dispar multiple nucleopolyhedrovirus	3.16e-06	0	Alphabaculovirus	Baculoviridae	unclassified	eukaryotic viruses
Mycobacterium phage ArcherNM	4.34e-07	2.73e-06	unclassified	Siphoviridae	Caudovirales	phage
Gordonia phage KatherineG	0	3.15e-06	unclassified	Siphoviridae	Caudovirales	phage
Shigella phage pSf-2	3.09e-06	0	T1virus	Siphoviridae	Caudovirales	phage
Lake Sarah-associated circular virus-27	7.53e-07	2.31e-06	unclassified	unclassified	unclassified	unknown
Citrobacter phage Moon	5.26e-07	2.52e-06	Moonvirus	Myoviridae	Caudovirales	phage
Bacillus phage SageFayge	3.03e-06	0	unclassified	Myoviridae	Caudovirales	phage
Pseudomonas phage vB_PaeP_C2-10_Ab09	2.04e-06	9.62e-07	Lit1virus	Podoviridae	Caudovirales	phage
Equid alphaherpesvirus 4	2.99e-06	0	Varicellovirus	Herpesviridae	Herpesvirales	eukaryotic viruses
Mycobacterium phage Colbert	1.72e-06	1.26e-06	Pg1virus	Siphoviridae	Caudovirales	phage
Salmonella phage vB_SenS-Ent3	5.03e-07	2.47e-06	unclassified	Siphoviridae	Caudovirales	phage
Bacillus phage Nigalana	5.72e-07	2.4e-06	unclassified	Myoviridae	Caudovirales	phage
Gull circovirus	2.29e-06	6.59e-07	Circovirus	Circoviridae	unclassified	eukaryotic viruses
Salmonella phage Vi06	2.9e-06	4.23e-08	T7virus	Podoviridae	Caudovirales	phage
Chlamydia phage 4	2.5e-06	4.31e-07	Chlamydiamicrovirus	Microviridae	unclassified	phage
Mycobacterium phage Oaker	8.47e-07	2.08e-06	unclassified	Siphoviridae	Caudovirales	phage
Staphylococcus virus phiNM2	2.91e-06	0	Phietavirus	Siphoviridae	Caudovirales	phage
Peanut chlorotic streak virus	3.16e-07	2.58e-06	Soymovirus	Caulimoviridae	unclassified	eukaryotic viruses
Mycobacterium phage Iracema64	0	2.9e-06	unclassified	Siphoviridae	Caudovirales	phage
Propionibacterium phage PHL171M01	0	2.88e-06	Pa6virus	Siphoviridae	Caudovirales	phage
Salmonella phage MA12	2.53e-06	3.48e-07	unclassified	Siphoviridae	Caudovirales	phage
Shigella phage pSb-1	0	2.87e-06	G7cvirus	Podoviridae	Caudovirales	phage
Propionibacterium phage QueenBey	2.35e-07	2.63e-06	unclassified	Siphoviridae	Caudovirales	phage
Shigella phage SHBML-50-1	8.49e-07	2e-06	T4virus	Myoviridae	Caudovirales	phage
Citrobacter virus Stevie	1.58e-06	1.25e-06	Tlsvirus	Siphoviridae	Caudovirales	phage
Vibrio phage VEJphi	3.02e-07	2.5e-06	unclassified	Inoviridae	unclassified	phage
Salmonella phage f18SE	0	2.79e-06	Jerseyvirus	Siphoviridae	Caudovirales	phage
Mycobacterium phage Echild	2.74e-06	0	unclassified	Siphoviridae	Caudovirales	phage
Hyphantria cunea nucleopolyhedrovirus	0	2.67e-06	Alphabaculovirus	Baculoviridae	unclassified	eukaryotic viruses
Bovine faeces associated circular DNA virus 2	2.66e-06	0	unclassified	unclassified	unclassified	unknown
Ranavirus maximus	2.04e-06	6.08e-07	unclassified	Iridoviridae	unclassified	eukaryotic viruses
Porcine epidemic diarrhea virus	2.65e-06	0	Alphacoronavirus	Coronaviridae	Nidovirales	eukaryotic viruses
Propionibacterium phage BruceLethal	2.16e-06	4.61e-07	unclassified	Siphoviridae	Caudovirales	phage
Cydia pomonella granulovirus	1.02e-06	1.59e-06	Betabaculovirus	Baculoviridae	unclassified	eukaryotic viruses
Mycobacterium virus Che8	1.16e-06	1.44e-06	Che8virus	Siphoviridae	Caudovirales	phage
Burkholderia phage JG068	0	2.6e-06	Phikmvvirus	Podoviridae	Caudovirales	phage
Lactococcus virus sk1	1.68e-06	9.17e-07	Sk1virus	Siphoviridae	Caudovirales	phage
Chimpanzee faeces associated microphage 1	2.57e-06	0	unclassified	Microviridae	unclassified	phage
Citrus tristeza virus	2.57e-06	0	Closterovirus	Closteroviridae	unclassified	eukaryotic viruses
Escherichia phage JH2	2.28e-06	2.62e-07	Felixo1virus	Myoviridae	Caudovirales	phage
Vibrio phage VpV262	1.26e-06	1.27e-06	unclassified	unclassified	unclassified	phage
Escherichia phage slur02	0	2.49e-06	T4virus	Myoviridae	Caudovirales	phage
Propionibacterium phage Stormborn	0	2.49e-06	Pa6virus	Siphoviridae	Caudovirales	phage
Propionibacterium phage Lauchelly	1.18e-06	1.24e-06	Pa6virus	Siphoviridae	Caudovirales	phage
Frog virus 3	0	2.41e-06	Ranavirus	Iridoviridae	unclassified	eukaryotic viruses
Pseudomonas phage vB_PaeP_MAG4	1.04e-06	1.37e-06	unclassified	Podoviridae	Caudovirales	phage
Escherichia phage EK99P-1	0	2.4e-06	Hk578virus	Siphoviridae	Caudovirales	phage
Beihai Nido-like virus 2	0	2.4e-06	unclassified	unclassified	unclassified	unknown
Citrobacter phage SH3	1.91e-06	4.86e-07	T7virus	Podoviridae	Caudovirales	phage
Gordonia phage Kvothe	2.38e-06	0	Demosthenesvirus	Siphoviridae	Caudovirales	phage
Phormidium phage Pf-WMP4	0	2.37e-06	unclassified	unclassified	unclassified	phage
Microviridae Bog5275_51	2.37e-06	0	unclassified	Microviridae	unclassified	phage
Escherichia phage Envy	0	2.32e-06	unclassified	Siphoviridae	Caudovirales	phage
Dolphin polyomavirus 1	1.75e-06	5.1e-07	unclassified	unclassified	unclassified	unknown
Ferret coronavirus	2.23e-06	0	Alphacoronavirus	Coronaviridae	Nidovirales	eukaryotic viruses
Clanis bilineata nucleopolyhedrovirus	1.07e-06	1.12e-06	Alphabaculovirus	Baculoviridae	unclassified	eukaryotic viruses
Sewage-associated circular DNA virus-22	2.2e-06	0	unclassified	unclassified	unclassified	unknown
Mosquito circovirus	0	2.16e-06	unclassified	Circoviridae	unclassified	eukaryotic viruses
Circoviridae 1 LDMD-2013	0	2.13e-06	unclassified	Circoviridae	unclassified	eukaryotic viruses
Propionibacterium phage PAC1	1.14e-06	9.9e-07	unclassified	Siphoviridae	Caudovirales	phage
Choristoneura occidentalis granulovirus	0	2.1e-06	Betabaculovirus	Baculoviridae	unclassified	eukaryotic viruses
Mycobacterium phage Kimberlium	0	2.1e-06	unclassified	Siphoviridae	Caudovirales	phage
Alcelaphine gammaherpesvirus 1	2.09e-06	0	Macavirus	Herpesviridae	Herpesvirales	eukaryotic viruses
Mycobacterium phage Brocalys	1.25e-06	8.24e-07	unclassified	Siphoviridae	Caudovirales	phage
Papiine alphaherpesvirus 2	2.06e-06	0	Simplexvirus	Herpesviridae	Herpesvirales	eukaryotic viruses
Microviridae Fen685_11	2.05e-06	0	unclassified	Microviridae	unclassified	phage
Mycobacterium phage Quico	2.02e-06	0	unclassified	Siphoviridae	Caudovirales	phage
Pseudomonas phage LUZ24	9.77e-07	1.02e-06	unclassified	unclassified	unclassified	phage
Budgerigar fledgling disease virus - 1	9.62e-07	1.03e-06	Gammapolyomavirus	Polyomaviridae	unclassified	eukaryotic viruses
Yersinia phage Yep-phi	1.96e-06	0	T7virus	Podoviridae	Caudovirales	phage
Mycobacterium phage Quink	0	1.9e-06	unclassified	Siphoviridae	Caudovirales	phage
Klebsiella phage Kp2	9.81e-08	1.79e-06	Kp34virus	Podoviridae	Caudovirales	phage
Staphylococcus phage CNPx	8.47e-07	9.98e-07	unclassified	Siphoviridae	Caudovirales	phage
Ateline alphaherpesvirus 1	1.84e-06	0	Simplexvirus	Herpesviridae	Herpesvirales	eukaryotic viruses
Mycobacterium phage Larenn	0	1.82e-06	unclassified	Siphoviridae	Caudovirales	phage
Salmonella phage vB_SenS-Ent2	0	1.82e-06	unclassified	Siphoviridae	Caudovirales	phage
Klebsiella phage F19	0	1.79e-06	Kp34virus	Podoviridae	Caudovirales	phage
Mycobacterium phage Barnyard	0	1.78e-06	Barnyardvirus	Siphoviridae	Caudovirales	phage
Lactococcus phage D4410	0	1.78e-06	C2virus	Siphoviridae	Caudovirales	phage
Mycobacterium phage Lamina13	1.22e-06	4.52e-07	unclassified	Siphoviridae	Caudovirales	phage
Pseudomonas phage TL	1.67e-06	0	Luz24virus	Podoviridae	Caudovirales	phage
Microviridae Fen7895_21	0	1.67e-06	unclassified	Microviridae	unclassified	phage
Escherichia phage Gluttony	2.07e-07	1.44e-06	unclassified	Siphoviridae	Caudovirales	phage
Lactococcus virus CB13	2.16e-07	1.43e-06	Sk1virus	Siphoviridae	Caudovirales	phage
Plantago mottle virus	1.63e-06	0	Tymovirus	Tymoviridae	Tymovirales	eukaryotic viruses
Gokushovirinae GNX3R	0	1.63e-06	unclassified	Microviridae	unclassified	phage
Mycobacterium phage Phlyer	1.63e-06	0	unclassified	Siphoviridae	Caudovirales	phage
Salmonella phage 36	0	1.61e-06	unclassified	Siphoviridae	Caudovirales	phage
Mycobacterium phage Nyxis	0	1.6e-06	unclassified	Siphoviridae	Caudovirales	phage
Mycobacterium phage Cambiare	1.69e-07	1.41e-06	unclassified	Siphoviridae	Caudovirales	phage
Bat Hp-betacoronavirus/Zhejiang2013	0	1.57e-06	Betacoronavirus	Coronaviridae	Nidovirales	eukaryotic viruses
Salmonella phage LSPA1	1.54e-06	0	Jerseyvirus	Siphoviridae	Caudovirales	phage
Shigella phage pSs-1	0	1.53e-06	T4virus	Myoviridae	Caudovirales	phage
Beet yellows virus	1.49e-06	0	Closterovirus	Closteroviridae	unclassified	eukaryotic viruses
Mycobacterium virus Liefie	0	1.48e-06	Liefievirus	Siphoviridae	Caudovirales	phage
Mycobacterium phage EvilGenius	0	1.45e-06	unclassified	Siphoviridae	Caudovirales	phage
Mycobacterium virus Euphoria	0	1.45e-06	L5virus	Siphoviridae	Caudovirales	phage
Porcine coronavirus HKU15	0	1.41e-06	Deltacoronavirus	Coronaviridae	Nidovirales	eukaryotic viruses
Pseudomonas phage SN	1.4e-06	0	Pbunavirus	Myoviridae	Caudovirales	phage
Leuconostoc phage phiLNTR2	1.39e-06	0	unclassified	Siphoviridae	Caudovirales	phage
Mycobacterium phage Rufus	0	1.39e-06	unclassified	Siphoviridae	Caudovirales	phage
Sodalis phage SO1	0	1.35e-06	Hk578virus	Siphoviridae	Caudovirales	phage
BtRf-AlphaCoV/HuB2013	1.24e-06	1.05e-07	Alphacoronavirus	Coronaviridae	Nidovirales	eukaryotic viruses
Clavibacter phage CMP1	7.59e-07	5.84e-07	unclassified	Siphoviridae	Caudovirales	phage
Y73 sarcoma virus	1.44e-07	1.2e-06	Alpharetrovirus	Retroviridae	unclassified	eukaryotic viruses
Pseudomonas phage vB_PaeP_p2-10_Or1	0	1.32e-06	Luz24virus	Podoviridae	Caudovirales	phage
Spiroplasma virus SkV1CR23x	1.31e-06	0	Vespertiliovirus	Inoviridae	unclassified	phage
Mycobacterium phage Swirley	8.14e-07	4.72e-07	unclassified	Siphoviridae	Caudovirales	phage
Mycobacterium virus Bruns	0	1.28e-06	L5virus	Siphoviridae	Caudovirales	phage
Pseudomonas phage DL68	8.73e-07	4.08e-07	Pbunavirus	Myoviridae	Caudovirales	phage
Cynomolgus cytomegalovirus	0	1.26e-06	Cytomegalovirus	Herpesviridae	Herpesvirales	eukaryotic viruses
Botryosphaeria dothidea virus 1	8.17e-07	4.26e-07	unclassified	Partitiviridae	unclassified	eukaryotic viruses
Mycobacterium phage Taj	1.23e-06	0	Che8virus	Siphoviridae	Caudovirales	phage
Plutella xylostella granulovirus	0	1.23e-06	Betabaculovirus	Baculoviridae	unclassified	eukaryotic viruses
Salmonella phage 118970_sal1	1.02e-06	2.03e-07	Chivirus	Siphoviridae	Caudovirales	phage
Mycobacterium phage UncleHowie	0	1.22e-06	Pg1virus	Siphoviridae	Caudovirales	phage
Mycobacterium virus Ardmore	0	1.2e-06	Che8virus	Siphoviridae	Caudovirales	phage
Propionibacterium phage PHL150M00	0	1.19e-06	unclassified	Siphoviridae	Caudovirales	phage
Stenotrophomonas phage SMA9	6.37e-07	5.47e-07	unclassified	Inoviridae	unclassified	phage
Mycobacterium virus Deadp	1.18e-06	0	unclassified	unclassified	unclassified	unknown
Pseudomonas phage PAK_P2	0	1.18e-06	unclassified	Myoviridae	Caudovirales	phage
Mocis sp. granulovirus	0	1.18e-06	Betabaculovirus	Baculoviridae	unclassified	eukaryotic viruses
Mycobacterium phage Artemis2UCLA	0	1.17e-06	unclassified	Siphoviridae	Caudovirales	phage
Pseudomonas phage LKD16	0	1.16e-06	Phikmvvirus	Podoviridae	Caudovirales	phage
Mycobacterium virus Gumbie	1.16e-06	0	unclassified	unclassified	unclassified	unknown
Salmonella phage Ent1	0	1.16e-06	Jerseyvirus	Siphoviridae	Caudovirales	phage
Mycobacterium phage Catera	4.16e-07	7.16e-07	Bxz1virus	Myoviridae	Caudovirales	phage
Enterobacter phage E-2	5.9e-07	5.28e-07	unclassified	Podoviridae	Caudovirales	phage
Escherichia phage 64795_ec1	6.02e-07	4.92e-07	unclassified	Podoviridae	Caudovirales	phage
Sewage-associated circular DNA virus-17	1.09e-06	0	unclassified	unclassified	unclassified	unknown
Venezuelan equine encephalitis virus	1.09e-06	0	Alphavirus	Togaviridae	unclassified	eukaryotic viruses
Escherichia phage vB_EcoP_PhAPEC5	1.07e-06	0	G7cvirus	Podoviridae	Caudovirales	phage
Xylella phage Prado	0	1.03e-06	Pradovirus	Podoviridae	Caudovirales	phage
Tsukamurella phage TIN2	9.63e-07	6.7e-08	Tin2virus	Siphoviridae	Caudovirales	phage
Enterobacteria phage T4]	1.02e-06	0	unclassified	unclassified	unclassified	phage
Mycobacterium phage Seagreen	0	1.01e-06	unclassified	Siphoviridae	Caudovirales	phage
Erinnyis ello granulovirus	0	1.01e-06	Betabaculovirus	Baculoviridae	unclassified	eukaryotic viruses
Staphylococcus phage Team1	0	9.91e-07	Kayvirus	Myoviridae	Caudovirales	phage
Tsukamurella phage TPA4	0	9.86e-07	unclassified	Siphoviridae	Caudovirales	phage
Spodoptera frugiperda ascovirus 1a	9.8e-07	0	Ascovirus	Ascoviridae	unclassified	eukaryotic viruses
Didemnum sp. Sea Squirt associated virus	9.79e-07	0	unclassified	Circoviridae	unclassified	eukaryotic viruses
Gokushovirinae Bog5712_52	0	9.23e-07	unclassified	Microviridae	unclassified	phage
Gokushovirinae Fen7875_21	0	9.23e-07	unclassified	Microviridae	unclassified	phage
Propionibacterium phage PHL199M00	0	9.18e-07	Pa6virus	Siphoviridae	Caudovirales	phage
Mycobacterium phage Loser	0	8.86e-07	unclassified	Siphoviridae	Caudovirales	phage
Mycobacterium phage Cooper	0	8.75e-07	Coopervirus	Siphoviridae	Caudovirales	phage
Gordonia phage CarolAnn	2.39e-07	6.36e-07	unclassified	Siphoviridae	Caudovirales	phage
Escherichia phage vB_EcoS_AHS24	0	8.72e-07	Rogue1virus	Siphoviridae	Caudovirales	phage
Mycobacterium virus Fruitloop	0	8.7e-07	Che8virus	Siphoviridae	Caudovirales	phage
Mycobacterium virus PMC	8.69e-07	0	Che8virus	Siphoviridae	Caudovirales	phage
Classical swine fever virus	0	8.63e-07	Pestivirus	Flaviviridae	unclassified	eukaryotic viruses
Staphylococcus phage SAP-2	0	8.63e-07	P68virus	Podoviridae	Caudovirales	phage
Halorubrum phage HF2	2.71e-07	5.69e-07	unclassified	unclassified	unclassified	phage
Acidianus bottle-shaped virus	0	7.72e-07	Ampullavirus	Ampullaviridae	unclassified	archaeal viruses
Canary polyomavirus	0	7.71e-07	Gammapolyomavirus	Polyomaviridae	unclassified	eukaryotic viruses
Escherichia phage P483	7.67e-07	0	unclassified	Podoviridae	Caudovirales	phage
Klebsiella phage vB_KpnP_SU503	0	7.67e-07	Kp34virus	Podoviridae	Caudovirales	phage
Leptopilina boulardi filamentous virus	0	7.6e-07	unclassified	unclassified	unclassified	unknown
Klebsiella phage vB_Kp1	7.58e-07	0	Kp32virus	Podoviridae	Caudovirales	phage
Ralstonia phage RSS1	7.39e-07	0	unclassified	Inoviridae	unclassified	phage
Salmonella phage BP12C	0	7.35e-07	unclassified	Siphoviridae	Caudovirales	phage
Bacillus phage Megatron	3.93e-07	3.31e-07	Wphvirus	Myoviridae	Caudovirales	phage
Avon-Heathcote Estuary associated circular virus 10	1.28e-07	5.6e-07	unclassified	Circoviridae	unclassified	eukaryotic viruses
Beihai sea slater virus 2	3.41e-07	3.24e-07	unclassified	unclassified	unclassified	unknown
Erwinia amylovora phage Era103	6.41e-07	0	Sp6virus	Podoviridae	Caudovirales	phage
Leuconostoc phage phiLNTR3	6.31e-07	0	unclassified	Siphoviridae	Caudovirales	phage
Sulfolobus spindle-shaped virus 4	0	6.16e-07	Alphafusellovirus	Fuselloviridae	unclassified	eukaryotic viruses
Delftia phage RG-2014	0	6.02e-07	unclassified	Podoviridae	Caudovirales	phage
Pectobacterium phage PP16	0	5.75e-07	unclassified	Podoviridae	Caudovirales	phage
Propionibacterium phage B5	5.71e-07	0	unclassified	Inoviridae	unclassified	phage
Salmonella virus Stitch	1.1e-07	4.59e-07	T5virus	Siphoviridae	Caudovirales	phage
Leuconostoc phage phiLN25	5.6e-07	0	unclassified	Siphoviridae	Caudovirales	phage
Munguba virus	5.54e-07	0	Phlebovirus	Phenuiviridae	Bunyavirales	eukaryotic viruses
Cotesia congregata bracovirus	0	5.43e-07	Bracovirus	Polydnaviridae	unclassified	eukaryotic viruses
Propionibacterium phage PHL301M00	5.39e-07	0	Pa6virus	Siphoviridae	Caudovirales	phage
Bacillus phage Hakuna	2.71e-07	2.61e-07	Wphvirus	Myoviridae	Caudovirales	phage
Erwinia phage FE44	2.52e-07	2.63e-07	T7virus	Podoviridae	Caudovirales	phage
Klebsiella phage KpV475	0	5.11e-07	Kp34virus	Podoviridae	Caudovirales	phage
Pseudomonas phage Andromeda	0	4.92e-07	Phikmvvirus	Podoviridae	Caudovirales	phage
Vibrio phage QH	0	4.79e-07	unclassified	Podoviridae	Caudovirales	phage
Mycobacterium phage Stinger	4.49e-07	0	Coopervirus	Siphoviridae	Caudovirales	phage
Mycobacterium phage Bane1	4.2e-07	0	Coopervirus	Siphoviridae	Caudovirales	phage
Acinetobacter phage phiAB6	4.13e-07	0	unclassified	Podoviridae	Caudovirales	phage
Fowl aviadenovirus A	0	4.09e-07	Aviadenovirus	Adenoviridae	unclassified	eukaryotic viruses
Mycobacterium phage Orion	4.04e-07	0	Pg1virus	Siphoviridae	Caudovirales	phage
Yersinia phage phiD1	4.02e-07	0	T4virus	Myoviridae	Caudovirales	phage
Leuconostoc phage Lmd1	3.66e-07	0	unclassified	Siphoviridae	Caudovirales	phage
Hippeastrum mosaic virus	0	3.6e-07	Potyvirus	Potyviridae	unclassified	eukaryotic viruses
Mycobacterium virus Halo	0	3.56e-07	Liefievirus	Siphoviridae	Caudovirales	phage
Spodoptera litura granulovirus	1.71e-07	1.85e-07	Betabaculovirus	Baculoviridae	unclassified	eukaryotic viruses
Mycobacterium phage Nerujay	0	3.48e-07	unclassified	Siphoviridae	Caudovirales	phage
Diatraea saccharalis granulovirus	0	3.46e-07	Betabaculovirus	Baculoviridae	unclassified	eukaryotic viruses
Vibrio phage VPUSM 8	3.39e-07	0	unclassified	Myoviridae	Caudovirales	phage
Avon-Heathcote Estuary associated circular virus 6	3.38e-07	0	unclassified	Circoviridae	unclassified	eukaryotic viruses
Propionibacterium phage Ouroboros	0	3.27e-07	Pa6virus	Siphoviridae	Caudovirales	phage
Salmonella phage SETP7	0	3.2e-07	Jerseyvirus	Siphoviridae	Caudovirales	phage
Pseudomonas phage vB_Pae_PS44	0	3.17e-07	unclassified	Myoviridae	Caudovirales	phage
Macacine gammaherpesvirus 5	0	3.09e-07	Rhadinovirus	Herpesviridae	Herpesvirales	eukaryotic viruses
Propionibacterium phage PHL141N00	3.05e-07	0	Pa6virus	Siphoviridae	Caudovirales	phage
Xylella phage Paz	0	2.91e-07	Pradovirus	Podoviridae	Caudovirales	phage
Cellulophaga phage phi12a:1	0	2.69e-07	unclassified	Microviridae	unclassified	phage
Potato yellow vein virus	1.35e-07	1.24e-07	Crinivirus	Closteroviridae	unclassified	eukaryotic viruses
Klebsiella phage NTUH-K2044-K1-1	0	2.56e-07	Kp34virus	Podoviridae	Caudovirales	phage
Gallid alphaherpesvirus 3	2.52e-07	0	Mardivirus	Herpesviridae	Herpesvirales	eukaryotic viruses
Ralstonia phage RSJ2	2.37e-07	0	unclassified	Podoviridae	Caudovirales	phage
Lactoccocus phage WP-2	0	2.19e-07	unclassified	Podoviridae	Caudovirales	phage
Propionibacterium phage PA1-14	0	2.18e-07	unclassified	Siphoviridae	Caudovirales	phage
Giant panda circovirus 3	1.89e-07	0	Circovirus	Circoviridae	unclassified	eukaryotic viruses
Escherichia phage vB_EcoP_GA2A	1.7e-07	0	T7virus	Podoviridae	Caudovirales	phage
Propionibacterium phage Pacnes 2012-15	0	1.52e-07	Pa6virus	Siphoviridae	Caudovirales	phage
Salmonella phage SETP3	0	9.52e-08	Jerseyvirus	Siphoviridae	Caudovirales	phage
Bat coronavirus	0	8.57e-08	unclassified	Coronaviridae	Nidovirales	eukaryotic viruses
