# Supplementary material for: More Positive or More Negative? Metagenomic Analysis Reveals Roles of Virome in Human Disease-Related Gut Microbiome
Source: Front Cell Infect Microbiol. 2022 Apr 12;12:846063. doi: 10.3389/fcimb.2022.846063 (PMC9040671; doi:10.3389/fcimb.2022.846063)
Supplement: Supplementary file 1 [file DataSheet_1.zip › additional_datasheets/table_s5_metacomp_output_viral_genus_abundance.xlsx]

## Sheet: IBS
	CON_102	CON_103	CON_105	CON_107	CON_110	CON_114	CON_119	CON_120	CON_121	CON_123	CON_38	CON_58	CON_64	CON_69	CON_71	IBS_101	IBS_128	IBS_160	IBS_169	IBS_22	IBS_25	IBS_34	IBS_36	IBS_37	IBS_41	IBS_42	IBS_45	IBS_46	IBS_47	IBS_48	IBS_50	IBS_53	IBS_70	IBS_74	IBS_75	IBS_82	IBS_86	p.value	q.value	bonferroni.p	group1 mean	group1 sd	group2 mean	group2 sd	Annotation
Vegasvirus	2307.16	2421.75	3388.85	3298.7	833.685	6084.46	3052.33	1017.72	2428.89	5126.18	8227.42	2097.85	1282.9	892.834	5840.89	161.976	182.953	4176.35	2173.92	2203.33	688.444	223.809	3470.72	1916.64	809.973	684.682	250.558	2392.24	2717.76	581.867	432.274	1011.95	3734.41	552.614	974.933	1273.07	436.255	0.00618714	0.441926	1	0.00527546	0.00234053	0.00321784	0.00240642	NA
Kelleziovirus	116.735	22.3968	142.749	78.5674	12.0715	150.655	0	30.5953	162.527	86.8284	192.072	18.0332	4.27611	41.5551	85.9412	0	0	102.596	0	64.4883	8.6689	1.58523	11.0599	38.4801	16.3856	3.68305	4.66299	18.384	14.1925	9.08219	0	70.2632	37.5878	14.1212	7.8062	54.6682	1.86182	0.00738415	0.441926	1	0.000109902	8.28617e-05	4.77484e-05	5.33164e-05	NA
Leporipoxvirus	21.2182	23.6293	0	88.3667	0	18.0153	0	0	64.7489	123.922	0	45.6413	7.27812	27.9688	133.59	0	0	0	0	19.3937	5.53922	11.7102	3.98077	0	45.777	0	0	0	1.09495	3.94788	0	0	14.7663	0	0	0	0	0.0109385	0.441926	1	5.96371e-05	6.27318e-05	1.6326e-05	4.88046e-05	NA
C5virus	549.05	376.611	1763.93	1614.2	520.292	938.92	480.721	162.796	623.489	1868.26	1317.24	785.186	293.113	121.546	1225.19	47.7645	143.725	931.133	371.331	391.651	248.427	223.191	1043.81	470.37	255.319	275.787	42.4848	145.198	306.093	135.392	129.191	348.009	2374.99	99.8057	295.421	550.551	67.3104	0.011697	0.441926	1	0.00136094	0.000684785	0.000838406	0.000516785	NA
Bronvirus	29.9864	50.1524	78.1238	243.729	0	45.6437	153.893	15.5916	78.5522	22.6523	76.0419	25.8593	30.0822	31.435	270.486	0	2.21522	26.4622	10.2046	93.8003	2.71866	0	3.71712	15.4176	0	19.2762	0	9.89206	25.7505	43.4551	20.6257	44.7645	32.9558	7.05128	133.674	4.41144	0	0.0120423	0.441926	1	0.000122843	0.00010381	6.07188e-05	9.61395e-05	NA
Betaretrovirus	0	34.3226	0	0	0	0	0	0	21.865	0	0	17.57	0	33.8075	0	0	0	0	0	0	0	0	0	0	0	0	0	0	0	0	0	0	0	0	0	0	0	0.0125614	0.441926	1	1.9163e-05	3.46428e-05	0	0	NA
Rtpvirus	10.8071	0	0	18.7592	0	0	0	0	0	0	17.366	0	0	0	811.424	0	0	0	0	0	0	0	0	0	0	0	0	0	0	0	0	0	0	0	0	0	0	0.0125614	0.441926	1	6.9815e-05	0.000255997	0	0	NA
Phifelvirus	742.095	189.653	681.395	458.543	329.201	398.84	287.749	333.463	287.614	1428.91	673.046	341.984	148.57	396.217	652.307	2.12835	47.8703	1583.2	228.83	309.69	70.1935	69.1447	363.041	180.748	114.959	511.639	81.5173	94.508	174.051	32.3205	65.2424	184.72	996.796	47.2057	612.506	239.438	71.2072	0.0127664	0.441926	1	0.000817561	0.000296078	0.000594264	0.00057731	NA
Scutavirus	353.937	855.034	90.1814	5.22316	10.7771	31.0752	140.078	0	8.49486	14.1419	973.552	0	67.6839	250.272	54.6262	36.0343	0	54.2504	0	0	8.26648	11.0245	151.173	19.3505	0	0	306.122	0	0	0	10.1911	46.1241	0	0	0	12.2587	0	0.0163414	0.441926	1	0.000362798	0.000668892	0.000167907	0.000624039	NA
Biseptimavirus	2256.64	11533.7	723.707	1619.96	32.4215	515.697	68.0488	247.021	2128.28	738.598	638.741	206.212	1424.72	38600.6	312.738	112447	131.947	89417.3	1973.59	38180.9	3646.08	35742.1	6934.55	400.864	21311.6	611.431	273.895	413.215	131997	869.163	474.411	198.448	362.412	12044.2	1113.37	57935.9	637.842	0.0165111	0.441926	1	0.0091493	0.0219466	0.0411312	0.0625801	NA
Proboscivirus	526.511	42.2969	253.184	374.238	0	0	10.0682	6.14686	19.1223	30.4578	7.10027	0	8.55663	15.378	14.6787	582.533	766.556	88.8806	3807.36	709.6	9.10644	44.109	14.6712	17.3291	0	28.6682	18.5619	17.6547	272.522	20.2597	16.4125	3.08729	73.2764	159.206	27.9345	30.9308	23.2005	0.0171553	0.441926	1	0.000104253	0.000179819	0.000355212	0.000622482	NA
Sk1virus	368.355	88.4163	189.224	800.817	31.7292	495.726	294.893	39.6273	93.5459	176.977	194.409	182.583	100.694	0	634.6	0	0	56.3557	684.905	85.6711	32.2944	285.13	46.4944	70.2256	52.4531	30.038	0	22.8983	0	581.259	5.52577	116.601	658.9	0	13.3497	195.358	9.7384	0.0184775	0.441926	1	0.000385289	0.000281407	0.000335659	0.000707536	NA
E125virus	2555.16	1525.44	13596.6	3791.12	1381.76	2417.1	2281.27	1092.24	2357.22	16523.8	3632.52	1275.68	1493.96	3804.04	4376.57	902.598	1637.01	15374.4	2836.22	5058.62	1177.99	654.222	2804.79	1761.93	995.326	800.476	393.29	794.133	1543.56	641.586	485.771	1312.85	6109.98	982.352	1444.35	1989.81	381.477	0.0211882	0.441926	1	0.00589339	0.0031272	0.00423491	0.00320531	NA
Slashvirus	625.983	579.581	1146.33	890.806	240.705	1969.77	1099.56	1130.57	1469.1	1035.95	1022.65	234.778	300.966	176.466	2722.1	61.8788	144.132	937.681	1657.61	867.066	272.393	38.5038	740.694	956.454	238.483	97.7423	168.56	157.689	526.473	100.735	249.117	281.219	1844.45	30.2038	22.3939	480.046	190.698	0.0211882	0.441926	1	0.00165385	0.00102522	0.000916906	0.000686274	NA
Kayvirus	1890.3	491.816	2688.97	18262.7	238.365	460.444	244.461	740.76	423.909	1920.29	388.387	206.624	157.757	542.741	379.555	2946.82	18661.6	1515.8	11703.9	11829.3	1262.33	660.714	458.28	645.058	62.8886	1176.73	595.091	261.284	4050.86	717.607	147.276	256.18	607.161	3480.62	428.323	3279.18	298.118	0.0229853	0.447447	1	0.0024214	0.00488327	0.0056024	0.00989168	NA
Bxz1virus	557.937	263.667	780.02	765.525	485.247	984.922	825.764	114.158	656.12	1312.41	1345.22	376.675	228.068	309.655	3775.4	16.4141	23.4921	843.978	874.587	639.828	367.122	132.666	812.916	397.026	163.002	206.364	61.6396	150.841	375.779	97.5886	175.055	435.987	1073.33	85.5601	187.314	904.927	107.433	0.0249133	0.454667	1	0.0013342	0.00101218	0.000775136	0.000410646	NA
Cp220virus	3714.9	454.835	1379.91	794.461	195.484	967.036	891.81	538.289	662.306	1807.58	770.213	559.555	267.516	295.41	726.013	1376.87	689.507	3296.1	17090.4	8250.55	932.424	1651.45	612.824	789.451	296.9	345.356	98.1429	170.494	1092.72	306.542	512.821	333.713	2723.61	277.226	792.364	1180.42	265.652	0.0291926	0.501426	1	0.00147129	0.000913755	0.00273435	0.00253445	NA
Closterovirus	119.685	45.4303	182.191	99.468	170.927	134.05	143.956	25.6574	163.835	193.127	147.877	87.9037	49.129	59.123	90.6157	74.3415	10.4946	111.801	80.0377	55.4206	78.1557	9.28026	7.85397	76.894	64.9948	18.692	3.95322	22.718	0	35.0424	28.0173	37.7111	325.77	12.4236	33.8141	346.904	30.3944	0.0340899	0.516123	1	0.000216882	0.00015317	0.00013676	0.000119871	NA
Omegavirus	1306.04	345.809	1107.03	790.045	127.463	1066.99	939.145	105.796	1011.49	1458.35	1173.28	385.096	344.328	420.249	1349.19	71.9441	0	1035.23	2493.22	1851.78	317.991	86.9953	1126.78	287.473	267.367	175.763	26.2702	230.287	436.966	180.457	91.8909	364.358	1096.99	217.674	193.811	865.41	175.84	0.0427439	0.516123	1	0.0012567	0.000497882	0.000903213	0.000465946	NA
Phieco32virus	213.681	38.0449	57.527	130.73	14.7772	333.931	20.3007	74.6047	156.034	232.48	128.547	73.249	30.127	23.0092	45.2587	0	357.544	24.2835	48.3603	70.2213	19.948	14.1651	125.237	58.4566	5.59152	69.2026	2.00369	47.2384	11.3056	35.6213	95.8591	8.19687	125.942	8.37508	16.7929	14.3961	4.72141	0.0427439	0.516123	1	0.000168857	0.000118214	0.00015332	0.000241552	NA
Alphacoronavirus	79.27	3.50972	0	0.899842	19.5935	0	0	0	25.0815	50.4778	19.8826	0	0	0	0	0	0	46.9593	0	0	0	0	12.3053	0	0	0	0	0	0	0	0	0	0	0	0	0	264.711	0.0457759	0.516123	1	1.99686e-05	3.15948e-05	6.87885e-05	0.000306031	NA
Cervidpoxvirus	87.2008	127.274	52.4657	186.354	0	133.086	85.2673	30.2216	68.1133	895.979	128.001	129.979	31.6199	14.0858	249.033	0	28.8928	360.775	3381.58	42.6084	11.9004	6.37973	63.4675	19.0708	2.97334	25.1111	0	33.7886	153.01	12.3364	12.407	59.4213	111.979	10.0884	12.6511	49.4838	12.2252	0.0459619	0.516123	1	0.000215149	0.000205293	0.000186044	0.000447396	NA
Bc431virus	3615.96	571.009	7415.37	4144.88	703.33	3913.05	1069.63	1073.44	2023.41	6947.05	6533.08	335.029	610.166	381.425	7807.29	1498.35	264.643	2320.85	5342.74	3159.96	694.499	225.114	1201.91	728.203	599.313	855.38	309.917	740.759	501.708	426.029	466.515	887.407	6211.18	239.24	1797.82	2110.95	360.822	0.0460135	0.516123	1	0.00413196	0.00237626	0.00259569	0.00126421	NA
M12virus	576.455	226.659	399.504	473.951	15.9497	322.167	324.855	159.937	203.792	1598.35	160.678	76.8049	501.177	340.568	68.4648	921.712	453.558	561.757	2391.96	2048.26	236.203	253.116	434.849	102.082	43.3182	338.528	315.324	191.282	306.69	109.619	1.08698	236.556	675.474	799.372	66.8584	349.109	478.074	0.0460135	0.516123	1	0.000632801	0.000631593	0.00104159	0.000848766	NA
T1virus	0	0	0	41.5617	0	12.9189	0	0	0	0	41.8934	0	0	3.51776	0	0	0	0	0	0	0	0	0	0	0	0	0	0	0	0	0	0	0	0.490292	0	0	0	0.0479496	0.516123	1	7.73169e-06	1.61308e-05	8.27626e-08	3.88191e-07	NA
Luz7virus	64.114	13.3865	3.90478	7.46393	0	94.1368	0	0	0	0	0	0	5.1893	26.9867	0	0	0	9.93626	0	0	0	0	0	12.6802	0	0	0	1.72627	0	0	0	0	17.5596	0	0	0	0	0.0487158	0.516123	1	2.2244e-05	3.68855e-05	3.31715e-06	8.82657e-06	NA
Cecivirus	978.654	879.821	1331.47	1774.67	418.362	1396.09	893.976	678.551	1815.46	3139.91	849.961	335.454	194.787	239.756	2152.93	512.837	238.477	902.93	979.612	714.759	325.655	128.38	634.158	706.192	198.829	354.64	72.3882	1032.26	1009.39	170.352	299.413	498.278	3361.45	164.412	423.756	1329.46	167.18	0.0494912	0.516123	1	0.00179738	0.000847118	0.0013795	0.00103482	NA
Varicellovirus	243.086	819.889	475.27	472.152	120.033	189.858	436.051	51.4782	81.3059	1171.4	376.197	33.8186	193.497	149.862	1372.99	90.7381	0	148.705	178.547	98.9155	433.816	40.2973	63.8939	1417.25	59.9702	54.0114	101.697	62.794	69.9801	142.478	25.1807	187.64	302.135	5.11523	109.983	390.272	11.9227	0.0494912	0.516123	1	0.000672275	0.00064553	0.000504786	0.000906234	NA
Phikzvirus	21.2158	35.1517	79.4651	10.0595	0	82.2328	49.784	146.673	23.8303	79.3204	208.737	0	4.71429	31.7099	21.4525	0	0	169.111	9.86446	0	15.1537	16.8273	99.5699	21.9365	0	0	0	3.8539	1.82283	0	0	575.793	46.3969	0	42.7597	0	1.09712	0.0568989	0.518344	1	8.92074e-05	0.000119143	0.000117928	0.000386744	NA
Jimmervirus	209.371	301.936	323.572	326.88	64.7409	279.387	70.2382	176.342	251.971	859.479	495.184	145.707	120.102	46.5981	571.922	8.12165	0	345.213	142.986	313.519	112.286	50.4921	81.0031	153.89	82.5901	151.018	4.69207	96.5826	155.795	54.6529	92.1819	230.57	298.325	64.3872	32.1068	320.655	40.128	0.0571102	0.518344	1	0.000458179	0.000233802	0.000307236	0.000215571	NA
Rslunavirus	552.437	238.523	9154.06	774.739	295.893	518.01	501.867	191.709	905.304	941.27	463.353	300.988	243.91	366.834	412.838	43.9593	85.4776	888.962	471.789	640.851	248.382	146.12	460.526	249.991	227.087	204.687	34.2837	222.909	264.762	216.656	63.6835	378.185	576.248	177.985	181.532	500.9	115.564	0.0571102	0.518344	1	0.00132332	0.00168962	0.000673249	0.000320001	NA
Jenstvirus	13099.8	2754.24	5518.08	5487.49	858.138	6742.03	2766.81	694.324	3478.73	8216.67	7468.81	2227.62	2045.02	1924.72	4942.37	4096.46	1061.39	9272.95	45496	16456.5	4822.61	497.89	4220.86	3908.3	3610.79	3997.24	909.505	5118.94	2089.98	1669.53	965.991	4993.74	10394.3	971.728	5103.27	4774.98	1536.23	0.0612714	0.518344	1	0.00705454	0.00326687	0.0109492	0.0069337	NA
Nona33virus	1661.57	120.565	367.036	337.874	355.005	507.939	231.93	53.0742	745.498	1210.17	652.321	123.673	127.67	474.161	639.943	58.8855	126.833	268.476	180.119	25208	114.608	181.707	214.271	125.958	35.7972	139.937	91.7183	59.5894	158.27	102.426	61.3696	229.922	1490.06	119.188	72.1049	224.514	82.5605	0.0612714	0.518344	1	0.000793521	0.000509577	0.00121859	0.00360526	NA
Mavirus	0	1.23198	0	0	0	4.55582	68.1105	0	0	29.0194	19.9149	0	0	14.2408	0	0	0	39.0829	0	0	0	0	0	0	0	0.888469	0	0	0	0	0	1.18341	0	0	0	0	0	0.0644695	0.518344	1	1.47189e-05	3.4588e-05	2.38198e-06	9.57867e-06	NA
Chlamydiamicrovirus	0	0	0	0	0	0	0	0	0	0	0	50.9808	0	17.6134	0	0	0	0	128.309	0	6.74041	0	115.766	6.76482	0	18.0949	0	0	0	0	29.6681	0	89.247	0	6.53917	36.84	6.59301	0.0656191	0.518344	1	1.59727e-05	5.23906e-05	3.75793e-05	6.64976e-05	NA
Pamx74virus	2129.92	126.726	332.863	62.6646	766.686	128.086	88.9065	58.326	114.448	1051.59	245.525	272.956	52.5271	32.3637	86.9315	4593	811.414	3893.64	3989.25	14487.4	61.8241	59.2498	93.8571	217.378	206.003	19.0857	2.60608	226.584	139.96	179.67	310.387	137.723	46.7942	880.221	668.953	896.39	177.079	0.0656806	0.518344	1	0.000650303	0.000921883	0.00174878	0.00227011	NA
T7virus	2410.6	72.8045	164.14	330.511	26.4096	64.6545	141.307	91.3538	112.59	476.737	46.6888	31.9527	84.5561	185.805	46.9794	8347.87	2067.66	1251.91	6632.53	1729	25.224	128.814	184.964	25.1689	51.0966	130.988	16.6399	74.5629	917.862	50.0173	30.8919	110.435	609.383	309.13	48.3206	97.7259	33.1974	0.0656806	0.518344	1	0.000401157	0.000689165	0.00121917	0.00197658	NA
Alphabaculovirus	651.508	397.5	543.862	1359.53	228.881	1633.14	1144.82	1334.65	1096.94	840.596	1909.55	228.363	154.763	432.561	1291.35	167.517	74.5197	834.818	1096.32	592.642	206.182	46.1681	900.257	553.618	216.219	203.244	137.778	349.152	369.299	143.637	258.867	1185.34	1612.66	109.371	560.827	416.899	138.614	0.0804997	0.595746	1	0.00150969	0.000969705	0.00106762	0.000818973	NA
Pandoravirus	11818.4	5919.99	13960.8	12246.8	3147.44	9446.01	10966.8	3971.98	9490.49	16200.3	10916.3	4002.57	3182.05	4959.33	10881.5	15932.7	5481.27	13685.4	31984.3	41601.9	4230.18	2473.89	11037.5	6429.93	3078.27	4784.46	1763.2	3105.43	6819.73	2993.05	1761.34	5170.7	18523.7	4277.45	5455.57	11839.5	2148.56	0.0804997	0.595746	1	0.014431	0.00310563	0.0163055	0.00365673	NA
Ascovirus	2895.35	1515.85	4991.57	4274.97	1441.3	3119.93	2514.18	1175.97	2537.99	5157.17	4043.85	1214	995.649	1752.72	5347.41	2614.94	287.774	3224.4	5739.51	5590.18	1896.06	733.096	3039.5	1793.43	881.404	1158.63	275.597	865.196	1915.83	708.766	608.422	1350.3	4157.08	1825.03	1164.26	3475.02	613.313	0.0860048	0.595746	1	0.00462312	0.000827411	0.00404068	0.00130011	NA
N15virus	52.5481	13.5543	0	54.5665	48.5903	54.1961	183.914	187.853	168.333	157.757	114.497	29.3959	2.56741	1968.06	117.688	0	22.6783	27.2953	7.56015	11.7549	56.8365	18.9407	41.514	85.5551	7.42822	8.55592	116.063	8.54126	23.6238	2.09709	29.1617	32.8967	60.144	4.71976	68.0408	119.867	2.66625	0.0888504	0.595746	1	0.000429822	0.00105174	0.000126383	0.000234997	NA
Alphasphaerolipovirus	0	0	0	0	0	0	0	0	0	0	8.50316	0	0	33.0258	0	0	0	0	0	0	0	0	0	0	0	0	0	0	0	0	0	0	0	0	0	0	0	0.0897231	0.595746	1	5.3117e-06	1.81335e-05	0	0	NA
Ap22virus	0	0	0	0	0	0	0	0	1.00116	0	0	0	0	75.4189	0	0	0	0	0	0	0	0	0	0	0	0	0	0	0	0	0	0	0	0	0	0	0	0.0897231	0.595746	1	1.08336e-05	4.14013e-05	0	0	NA
Caulimovirus	0	0	0	0	0	0	0	0	0	0	0	0	0	0	0	0	0	0	0	0	0	0	0	0	47.9778	32.8616	73.5664	0	0	0	0	1168.56	0	0	0	0	0	0.0905186	0.595746	1	0	0	0.000217918	0.000796437	NA
Bcep22virus	3234.83	759.547	1859.87	863.98	286.689	20261.8	3482.54	1903.33	1062.1	6883.16	1120.11	1548.49	1114.13	969.439	1854.6	223.667	211.175	1773.9	699.03	6142.23	8555.81	98.3154	189.763	1329.31	318.315	3008.03	93.6971	266.785	2055.39	1279.41	266.33	430.285	4888.63	206.693	787.658	946.81	204.629	0.0918102	0.595746	1	0.00496637	0.00630878	0.0036304	0.00609002	NA
Habenivirus	49.7653	13.5612	29.0598	79.9064	95.9076	52.7652	195.298	0	64.849	0	12.5723	87.857	0	288.32	8.96737	0	0	6.87313	0	10.3599	5.78913	0	26.6748	39.5963	151.925	3.4477	0	0	22.9459	0	4.73934	29.008	196.086	0	0	168.89	4.42453	0.0953072	0.60364	1	0.00014422	0.000191909	7.07349e-05	0.000164047	NA
Agatevirus	690.156	382.657	1318.15	896.541	132.147	775.651	687.969	433.964	565.575	1051.73	1270.63	154.552	102.78	342.372	746.179	24.8076	42.2514	434.739	608.274	792.138	217.028	235.014	671.717	342.021	190.408	343.582	89.8112	154.688	487.345	171.93	89.7067	284.433	940.366	113.635	229.995	458.994	220.247	0.0979263	0.60364	1	0.000965666	0.0002886	0.000758786	0.000344341	NA
Cc31virus	481.597	0	6.8701	54.0204	0	12.8094	8.68961	61.2495	12.8433	4.01865	43.089	5.25556	24.1252	0	65.4867	0	0	22.0974	0	184.691	6.86627	21.37	3.11691	10.2447	0	6.45569	0	0.79796	0	0	0	3.6165	4.79098	0	0	93.0478	6.92629	0.103388	0.60364	1	7.75824e-05	0.000146407	2.39401e-05	4.08489e-05	NA
Avipoxvirus	358.393	132.641	969.423	441.657	61.6912	284.206	286.91	153.71	166.075	416.232	304.626	32.4796	17.3627	729.625	211.412	323.757	227.093	386.107	964.878	2395.86	184.462	66.216	247.217	522.817	86.9833	178.73	25.5512	413.786	391.162	85.2845	29.1222	129.304	1273.98	201.973	87.7751	558.099	50.5171	0.104364	0.60364	1	0.000453303	0.000347423	0.000672892	0.00048501	NA
Msw3virus	39.3309	17.8023	0	91.0273	208.848	13.7193	16.0027	0	6.17284	14.1311	243.83	0	0	130.885	0	0	150.613	11.6126	0	33.3332	0	0	0	25.4517	19.0942	0	0	2.40107	0	0	3.25685	0	15.7413	0	40.4085	0	0	0.107149	0.60364	1	0.000110381	0.000220622	3.45924e-05	8.5041e-05	NA
Rosebushvirus	215.037	3.87938	28.853	43.867	0	0	43.4102	0	1.82466	626.466	39.0363	0	0	6.04655	81.3642	0	0	230.779	0	0	1.94425	4.70112	32.6256	0	1.95763	0	0	1.05175	0	0	0	5.33552	0	0	0	75.615	8.08926	0.107149	0.60364	1	7.47149e-05	0.000144975	2.40999e-05	5.95349e-05	NA
Js98virus	131.764	57.5565	360.123	321.319	39.0227	172.132	296.283	0	335.495	354.368	644.178	188.652	161.873	61.5089	245.729	0	0	229.034	217.013	117.758	78.3034	23.5666	230.366	115.019	98.7095	128.589	0	107.578	74.751	12.376	52.2261	55.2861	679.621	48.2703	50.8029	190.312	36.9076	0.107498	0.60364	1	0.000376084	0.000264906	0.000241112	0.000183004	NA
Rogue1virus	0	0	83.6303	0	1.40958	60.5795	9.91952	0	6.13878	9.0071	260.955	0	11.7602	156.532	95.1269	0	0	44.2477	22.4041	18.6661	5.64024	19.4197	4.88857	2.49375	6.46315	0	0	0	0	0	0	5.82366	0	0	25.3247	0	0	0.114426	0.630422	1	6.601e-05	0.000106053	1.51272e-05	2.62486e-05	NA
P100virus	67.4931	96.3916	37.2941	155.623	17.0974	130.158	312.95	7.39717	51.4126	113.223	101.793	37.3658	57.0384	85.4546	417.431	0	0	72.5962	10.982	47.7717	32.8085	30.4987	39.223	40.1356	78.2329	22.7325	3.01549	32.4836	11.256	57.3526	2.77021	56.6729	344.403	10.7781	18.1981	206.498	28.5819	0.118222	0.639274	1	0.000192832	0.000170995	0.000118038	0.000112554	NA
P12024virus	1237.54	757.466	2063.1	2771.92	257.152	208.469	479.752	706.685	233.761	2683.57	136.016	129.568	532.384	413.85	157.19	18985.6	59074.7	396.641	5230.09	34963.9	272.828	670.807	331.842	187.939	94.5852	416.925	180.301	271.589	8381.02	499.398	328.258	913.731	214.123	3547.65	459.431	183.004	291.325	0.125707	0.647109	1	0.00134202	0.000974114	0.0111554	0.0318722	NA
Camvirus	57.1729	0	0	0	0	0	74.6929	0	7.15465	93.4132	0	0	17.6991	0	0	0	0	0	0	91.0961	27.7778	0	0	0	0	0	0	0	5.51285	0	0	0	0	0	0	0	0	0.12732	0.647109	1	2.67307e-05	4.66647e-05	7.36875e-06	2.28948e-05	NA
Marseillevirus	1038.18	708.314	1288.37	1134.01	238.678	1218.21	529.396	334.148	780.936	2444.14	1084.46	262.596	187.255	834.714	1481.95	339.227	123.094	821.733	746.438	643.636	416.972	191.658	3409.04	466.836	402.816	353.527	48.8214	286.805	239.777	206.942	122.852	531.122	1525.05	151.558	254.721	1751.16	266.861	0.133532	0.647109	1	0.00138107	0.000410349	0.00127731	0.00118317	NA
P22virus	10947.8	944.205	393.215	636.06	534.658	1016.28	376.239	72.7632	636.531	561.394	406.755	285.772	242.731	1335.71	334.312	41.608	137.081	317.849	806.873	438.144	358.911	84.1023	657.735	835.534	265.271	193.321	21.8145	174.086	371.252	91.4596	102.845	217.48	612.493	219.378	200.336	710.395	114.541	0.133532	0.647109	1	0.00193499	0.00315584	0.000732571	0.000509598	NA
Phijl1virus	103.504	24.47	0	11.9216	0	0	0	9.72599	14.5679	50.8463	12.1803	0	0	0	0	50.2092	0	36.1546	0	281.543	98.5516	0	0	89.1708	5.8227	7.62888	0	3.8295	23.293	9.30874	0	0	7.61102	215.671	275.782	345.162	0	0.133567	0.647109	1	2.16777e-05	3.50692e-05	0.000141486	0.000247032	NA
Vp5virus	16.5629	15.0211	2.55908	18.0037	0	20.3921	8.84523	45.7469	17.9908	29.3051	0	13.7366	0	6.99062	0	3.26463	0	0	0	0	47.4868	6.56917	0	14.6172	0	40.6436	0	25.3158	0	0	0	31.1331	0	0	0	0	0.871685	0.134639	0.647109	1	2.70257e-05	3.67419e-05	2.84961e-05	5.41908e-05	NA
Sap6virus	62.1645	24.1345	9.88469	0	0	0	17.4085	86.2754	4.79951	0	12.1803	0.704832	64.0158	0.474336	0	0	0	0	7.32765	32.5146	0	1.00216	0	7.77465	24.8223	6.30531	0	0	0	14.5629	0	1.73156	16.9301	0	0	0	0	0.138975	0.647109	1	5.45694e-05	0.000104145	1.38078e-05	3.0263e-05	NA
Triavirus	339.607	136.885	224.344	1307.48	252.582	532.6	275.714	22.2863	226.787	956.23	820.259	31.3407	110.945	210.948	648.425	25.7287	61.1191	281.453	237.653	531.467	45.9613	6.07246	688.102	126.018	127.556	105.003	18.0637	109.397	1133.65	26.5095	101.755	101.143	623.825	13.8182	946.113	307.076	82.7148	0.141729	0.647109	1	0.000590689	0.000363353	0.000540344	0.00064642	NA
Tsarbombavirus	245.287	132.388	257.905	582.074	81.051	262.366	202.079	41.5785	262.549	546.332	243.316	58.4685	72.3433	109.895	550.847	19.0715	178.058	394.161	656.08	638.105	202.424	32.4904	221.799	628.651	69.8015	183.594	24.0467	67.9494	266.73	41.7849	73.0558	163.027	478.879	128.48	245.606	697.067	60.8171	0.141729	0.647109	1	0.0003669	0.000156199	0.000508855	0.000370336	NA
Alphapleolipovirus	194.481	3.03085	0	0	0	0	0	125.222	8.2243	0	0	2.52355	21.4447	5.85509	0	0	0	15.0638	0	0	0	0	0	2.46712	8.45557	0	0.796106	7.43762	0	0	0	0	0	0.881726	0	0	0	0.141832	0.647109	1	5.23304e-05	0.000113876	5.149e-06	1.16919e-05	NA
Elvirus	1146.77	88.0022	149.189	39.4527	183.605	167.722	101.359	24.4236	86.1838	136.554	286.865	83.0059	75.7873	207.381	231.562	285.354	4.12045	88.5589	59.5946	135.244	26.685	23.0351	7.31759	69.8104	46.8337	81.0704	41.3943	27.9877	27.6633	11.6243	41.1511	126.093	215.516	29.4004	295.034	83.0436	144.617	0.150306	0.654333	1	0.000337464	0.000329934	0.000224069	0.000227188	NA
Lymphocystivirus	445.752	955.942	496.351	273.546	118.167	1640.64	1041.08	510.852	233.665	1865.54	1038.28	1876.94	59.6111	2714.49	2695.3	9897.93	5.81197	1113.03	787.679	132.532	333.727	52.0604	2199.15	133.434	197.507	141.267	30.595	107.834	813.929	72.3081	121.756	292.038	1263.11	564.973	42.0811	1405.35	190.764	0.150306	0.654333	1	0.00202557	0.00211223	0.00131639	0.00195947	NA
Gammaretrovirus	32.4601	204.621	0	0	0	13.4111	0	0	25.4622	1.65464	0	123.262	0	66.989	0	0	0	0	0	0	0	0	0	1.87239	32.3383	21.0394	4.19673	0	0	0	0	0	0	0	76.6738	0	0	0.152172	0.654333	1	8.97194e-05	0.000190832	2.34038e-05	5.86093e-05	NA
Barnyardvirus	2.93683	9.80555	8.96176	0	0	29.2994	79.0371	0	33.6931	8.94123	0	0	0	2.30332	0	0	0	93.514	3.9359	0	0	1.63705	65.9478	3.59593	31.1092	5.10604	0	15.4109	55.7343	0	9.53855	55.9193	8.56778	10.5404	4.05926	32.2301	0	0.152379	0.654333	1	2.0931e-05	4.19662e-05	4.28169e-05	5.51513e-05	NA
Saetivirus	9.48214	6.35579	105.825	91.481	0	28.7675	53.4464	416.607	10.9467	16.9041	10.979	22.4427	0	22.8072	0	2.97283	0	4.42116	0	0	0.516378	0	0	11.9662	50.8378	0	14.7344	0	16.8062	3.15158	4.54488	22.2523	330.002	0	5.86061	30.9434	0	0.166117	0.667808	1	0.000124071	0.000332459	4.25516e-05	8.04543e-05	NA
Bastillevirus	0	1.81215	14.2962	5.68162	0	65.0092	26.1231	0	9.93478	125.17	45.3199	3.8137	9.58279	11.7865	58.7198	0	0	0	64.832	39.2673	10.8741	21.4274	26.6288	14.0265	0	16.514	0	2.27413	0	1.16948	9.38841	1.41953	31.8115	0	0	0	0	0.168929	0.667808	1	3.32647e-05	3.43023e-05	2.24259e-05	3.04324e-05	NA
Spumavirus	0	0	0	0	0	0	0	0	0	0	0	25.906	0	0	0	0	0	0	259.86	0	0	0	0	0	351.657	440.998	464.413	0	0	0	0	1592.14	0	0	0	0	0	0.16961	0.667808	1	6.84691e-06	2.6518e-05	0.000602228	0.00144678	NA
Betafusellovirus	0	24.9282	9.90507	0	0	5.31247	24.5278	0	17.1538	0	0	16.1315	0	2.09628	0	0	0	0	0	0	0	0	0	8.45147	0	0	0	0	0	0	1.5071	3.3272	4.27581	7.02333	6.10286	0	0	0.173771	0.667808	1	1.59969e-05	2.58531e-05	4.35784e-06	8.45018e-06	NA
Lentivirus	0	9.13675	108.696	0	0	0	0	0	0	0	0	0	9.66977	0	0	0	60.1517	0	0	0	0	0	0	0	0	0	0	0	0	0	0	0	0	0	0	0	0	0.177531	0.667808	1	1.09193e-05	2.52976e-05	6.9829e-06	3.27527e-05	NA
Abouovirus	959.898	689.388	1034.1	3966.53	179.006	2540.03	837.656	448.3	842.192	4126.63	1592.95	1062.66	378.208	286.799	11814.6	40.1407	139.607	3400.71	2323.54	963.277	449.721	92.3282	1303.87	531.924	356.809	954.591	68.7202	408.79	964.319	266.826	180.354	1079.49	3838.73	50.4484	482.786	1400.08	293.679	0.188607	0.667808	1	0.00291365	0.00342386	0.0016772	0.00112957	NA
Cd119virus	4142.36	929.57	2478.08	3493.26	901.199	2333.53	1583.36	565.594	1851.87	4169.16	2346.81	894.71	774.777	823.642	4332.15	2289.52	1100.64	3075.77	3558.15	9430.45	1217.73	370.423	4506.86	1214.93	980.037	832.221	1019.23	740.496	2499.83	908.494	662.342	884.159	9171.92	386.057	1865.6	3138.34	381.199	0.188607	0.667808	1	0.00330226	0.00103895	0.00429896	0.00217467	NA
Vi1virus	366.572	47.6867	345.845	312.647	193.36	120.533	49.8668	51.0412	44.4738	125.701	34.864	1.17913	52.9661	594.965	32.2058	0	0	182.283	326.922	394.516	60.369	28.1635	58.7353	11.5575	36.7349	67.0491	16.2187	21.9322	652.074	10.9858	5.36702	20.6715	5.14682	211.15	5.85219	63.9127	8.54272	0.199193	0.667808	1	0.000280125	0.000336115	0.000184042	0.000256986	NA
Cp51virus	2444.76	930.289	4007.07	1406.55	818.49	1408.38	1264.68	323.797	1207.56	2696.24	2262.25	568.763	674.061	1012.69	1401.88	676.931	1243.18	2146.49	3161.47	2177.98	624.354	234.255	1657.42	952.736	463.561	536.59	218.36	329.832	611.2	209.781	472.709	1025.61	1701.48	555.743	583.223	1271.36	726.101	0.19922	0.667808	1	0.00239176	0.000680214	0.00214135	0.000900517	NA
Pithovirus	1921.86	1444.88	10742.1	9454.01	1123.26	2951.89	4028.08	1636.34	3102.75	4691.67	4138.59	934.657	1145.7	1822.76	5793.93	2233.48	2116.49	2692.46	5182.01	9269.14	1043.41	501.855	2636.37	2072.22	720.924	1268.99	835.607	1075.1	2065.17	535.588	4777.23	2548.84	5744.06	603.299	1122.59	3175.49	773.143	0.19922	0.667808	1	0.00549147	0.00217638	0.00599039	0.00767237	NA
Pakpunavirus	0	0	2.33349	29.6936	63.0651	110.856	6.73891	0	120.697	50.6448	110.686	0	20.3022	116.935	264.987	0	0	1252.39	61.7295	0	18.3691	0.804591	111.752	0	0	23.0055	9.06214	11.1693	0	12.3912	0	27.5752	69.5691	4.45156	0	0	3.02654	0.200271	0.667808	1	0.000102221	0.000114646	0.000101059	0.000303364	NA
Lineavirus	86.9927	11.1511	0	25.4121	60.3858	44.0099	80.7226	14.5161	19.7729	96.169	83.5917	3.16302	26.1857	262.378	378.975	85.0074	0	2.55229	0	80.0188	37.3468	16.8273	69.6056	0.548106	15.4158	25.9331	0	14.8849	64.7506	8.2298	7.57051	53.5902	22.8943	9.17627	95.7995	2.24585	1.77556	0.204419	0.667808	1	0.000136887	0.000165479	6.57839e-05	6.82275e-05	NA
Agrican357virus	449.735	2.50161	8618.24	59.7397	0	378.323	77.9435	6.14835	38.4164	35.0608	170.214	39.9638	69.1112	128.279	4.28241	305.702	51.5075	493.154	2.8969	856.068	0	16.6397	0	0	0	29.4116	8.77588	31.385	15.7783	44.7275	0	17.3268	97.7544	5.81002	27.5586	117.551	0	0.208745	0.667808	1	0.000615324	0.00173892	0.00012196	0.000168062	NA
Np1virus	115.4	59.3981	67.3684	157.737	61.8165	56.7247	173.849	79.332	123.873	535.553	179.656	66.9427	92.1545	367.031	114.173	284.663	23.4925	186.022	352.75	1156.6	329.906	93.8706	113.386	91.213	12.2388	57.5213	121.155	63.7765	238.736	108.891	46.5278	78.1655	140.874	126.355	108.323	205.721	30.7693	0.210263	0.667808	1	0.000268408	0.00018722	0.000377645	0.000294435	NA
Suspvirus	117.546	362.319	75.6456	38.7241	10.5924	310.565	174.117	72.4799	111.664	696.456	251.678	22.6484	16.6319	63.5469	62.0748	85.7774	0	291.706	194.311	1559.83	472.522	280.264	1542.68	105.672	5.50857	78.4105	24.1575	71.8171	53.1995	1028.64	25.8621	34.1013	95.1507	227.399	68.2639	159.786	157.223	0.210263	0.667808	1	0.000254963	0.000275677	0.000759069	0.00126704	NA
Soymovirus	0	7.94234	0	19.362	0	0	0	0	0.96184	25.4046	2.52637	0	0	0	0	43.2125	0	46.5888	0	254.945	155.701	0	0	32.4043	0	0	56.1224	5.096	46.3228	0	0	0	0	112.683	0	0	0	0.220898	0.667808	1	4.7503e-06	9.06673e-06	8.78478e-05	0.000169893	NA
T5virus	443.026	429.598	235.778	620.035	191.581	546.06	506.122	179.439	411.389	2043.45	218.417	169.744	165.874	324.811	230.639	134.38	39.3107	427.271	891.987	224.997	185.455	225.23	989.509	320.611	223.47	122.361	31.76	136.187	196.281	198.309	70.2329	524.168	728.021	20.6775	140.285	282.223	97.9611	0.221742	0.667808	1	0.000736019	0.000402083	0.000640573	0.000461816	NA
Ydn12virus	120.345	144.922	279.944	274.092	26.2712	400.649	249.688	93.8447	294.911	455.717	293.948	169.022	105.288	158.132	300.834	111.551	29.2514	165.459	192.814	490.378	110.398	34.2044	258.25	117.215	92.0153	81.71	42.8517	113.055	164.021	48.874	29.3587	198.933	351.391	15.7213	167.394	399.68	39.6408	0.221742	0.667808	1	0.000382901	0.000162304	0.00031453	0.000161298	NA
Kp32virus	35.4432	0	0	0	25.6402	35.3563	31.7339	0	0	13.1967	0	0	5.6855	8.3581	18.529	0	0	0	0	305.826	0	11.7963	81.0551	0	30.266	31.3522	4.35926	6.60527	0	13.781	37.082	29.5555	73.8441	0	37.1191	0	0	0.222248	0.667808	1	2.22795e-05	3.00772e-05	6.40676e-05	8.25571e-05	NA
Decurrovirus	0	40.7558	7.41677	0	0	0	77.2135	5.31201	27.0908	0	8.83025	3.37645	5.96112	9.98212	10.1933	0	0	0	163.95	75.0877	0	0	37.3498	0	0	2.67725	2.82896	0.740438	0	0	0	0	0	13.8136	0	14.074	7.11021	0.223766	0.667808	1	2.91816e-05	4.62724e-05	1.68777e-05	2.8273e-05	NA
Yuavirus	164.947	62.6896	109.539	103.859	12.7493	545.398	100.492	0	164.172	243.398	109.754	65.7091	99.7566	110.638	111.867	0	5.98116	90.0918	143.157	152.336	47.9757	7.34335	274.501	242.971	37.6277	16.9512	1.22812	61.5047	79.0561	38.1619	4.9087	104.995	161.542	13.3602	66.1582	566.297	1.20736	0.22762	0.667808	1	0.000223585	0.000182977	0.000188341	0.000216293	NA
Coopervirus	17.8611	22.4027	28.8889	15.199	0	12.0939	118.037	0	43.7296	279.732	11.7838	0	33.039	16.2128	93.2658	0	0	151.969	0	32.451	0.730047	0	41.2172	0	0	11.3694	64.6766	0	0	22.2474	0.965621	5.55853	395.874	32.8562	4.72713	0	2.90201	0.231714	0.667808	1	6.91535e-05	8.35091e-05	7.19127e-05	0.000148048	NA
Lymphocryptovirus	50.6343	20.4325	0	162.272	13.9142	84.2271	0	0	151.76	153.732	1281.76	20.8472	65.0068	0	62.2514	277.798	0	9.73632	73.4272	9.35906	140.731	134.296	33.319	89.0981	9.16506	20.7229	119.615	46.1133	0	54.9476	29.3187	64.8386	216.389	0	435.614	511.858	83.7585	0.232108	0.667808	1	0.00018768	0.000355756	0.000301191	0.000358515	NA
Sep1virus	37.9741	43.6749	18.076	172.605	0	103.475	117.576	0	43.2821	125.056	70.0662	31.4439	22.6972	4.91992	1432.95	0	10.797	12.7873	257.098	0	16.9601	0	0	37.3949	26.585	9.59872	5.54237	9.67592	20.4097	5.68537	62.0836	27.0112	67.3328	3.22195	113.88	2.843	29.253	0.232692	0.667808	1	0.000201673	0.000435644	8.50157e-05	0.000123226	NA
Simplexvirus	0	27.12	294.747	74.0323	0	251.639	31.8231	60.8376	179.897	59.6094	121.744	5.683	215.777	14.6152	371.937	0	0	0	177.455	532.547	38.007	2.02877	45.3617	32.6376	29.3392	29.1549	5.73794	23.8912	0	41.8191	7.01308	24.4778	129.656	8.46657	18.0979	49.8394	4.92191	0.232692	0.667808	1	0.000210441	0.000288458	8.54054e-05	8.5112e-05	NA
C2virus	349.336	118.035	215.358	261.768	54.9631	446.676	165.039	8.06138	336.961	266.24	448.144	108.818	33.1101	95.7426	411.559	133.088	0	235.762	194.636	559.577	50.7525	25.7185	223.843	75.5379	39.085	36.3632	10.8799	64.1336	154.929	202.632	54.9871	122.067	2743.28	48.9252	98.2035	239.411	71.6726	0.233663	0.667808	1	0.000339269	0.000178208	0.000378361	0.000496021	NA
Lambdavirus	72773.2	3079.37	194997	72330.6	8162.71	10013.6	5590.52	7489.35	5777.04	98317.4	27608	2900.7	1771.95	28703.8	9697.61	44641.3	4683.29	33605.1	31048.4	120275	3541.28	2344.2	25864.3	3115.11	5594.23	5874.18	2900.47	3058.57	5754.77	1491.68	2532.93	2837.98	12807.5	8091.16	8451.51	7392.74	1043.93	0.233663	0.667808	1	0.042019	0.04277	0.0225149	0.0177102	NA
P70virus	363.756	100.58	201.551	419.074	50.1769	348.057	289.408	4.78147	597.835	465.396	456.635	75.0944	148.6	94.8721	637.159	278.84	77.1596	496.819	657.256	1309.68	139.183	70.7578	198.691	110.528	96.3911	203.837	91.8974	100.234	99.3847	114.186	80.8213	296.474	658.606	126.072	103.536	528.517	87.2852	0.233663	0.667808	1	0.000449954	0.000299001	0.000519715	0.000228729	NA
Negevirus	43.8144	0	3.13961	0	7.00919	0	0	0	1.52023	0	13.7361	0	0	0	0	0	0	0	0	0	0	18.5676	0	0	0	0	0	0	0	0	0	0	0	0	62.0004	4.26725	0	0.237544	0.667808	1	6.70167e-06	1.47219e-05	1.26299e-05	4.21815e-05	NA
Megalocytivirus	217.954	71.7094	110.22	44.3729	22.6406	437.607	35.3126	492.48	134.934	130.8	156.992	89.8416	5.65104	5.89358	78.3499	61.9204	8.2409	85.8963	88.2202	105.881	162.995	4.80428	187.054	153.003	4.79445	39.0911	0	33.3217	294.536	10.1868	13.0264	36.4534	593.898	6.22456	0	68.9959	6.62933	0.246004	0.667808	1	0.000263194	0.00038758	0.000155241	0.00017936	NA
Harrisonvirus	1180.54	216.226	585.963	412.118	70.516	729.272	342.774	115.126	261.23	753.726	1687.03	138.285	81.958	90.6452	944.821	30.789	0	425.864	386.189	337.45	284.606	665.252	344.8	177.456	81.3823	182.048	3.22205	101.553	148.971	80.737	108.236	273.136	612.967	114.362	176.529	704.123	60.1375	0.246032	0.667808	1	0.000705916	0.000455828	0.000601224	0.000667308	NA
Alphavirus	0	0	20.4865	0	0	0	0	0	0	0	0	0	0	0	0	0	0	0	0	0	0	0	0	0	0	0	0	0	0	0	0	0	0	0	0	0	0	0.247676	0.667808	1	1.08863e-06	4.21624e-06	0	0	NA
Phlebovirus	7.04408	0	0	0	0	0	0	0	0	0	0	0	0	0	0	0	0	0	0	0	0	0	0	0	0	0	0	0	0	0	0	0	0	0	0	0	0	0.247676	0.667808	1	5.54434e-07	2.14731e-06	0	0	NA
Tymovirus	0	0	0	0	0	18.7396	0	0	0	0	0	0	0	0	0	0	0	0	0	0	0	0	0	0	0	0	0	0	0	0	0	0	0	0	0	0	0	0.247676	0.667808	1	1.62932e-06	6.31032e-06	0	0	NA
Fishburnevirus	0	0	35.9066	0	64.9195	0	69.8214	12.5407	8.07745	0	29.2462	0	32.0313	0	11.0896	0	0	0	0	54.7853	7.97429	43.7106	0	12.2991	0	0	0	0	0	0	6.88767	9.30151	0	16.1128	0	0	0	0.25077	0.667808	1	4.62248e-05	7.82001e-05	2.10977e-05	4.80895e-05	NA
Cytomegalovirus	0	0	0	0	0	0	0	0	0	0	0	0	0	0	0	0	0	0	0	0	0	0	0	0	0	0	0	0	0	0	1.36827	0	0	4.40081	0	0	0	0.25246	0.667808	1	0	0	1.25714e-06	4.1423e-06	NA
Deltaretrovirus	0	0	0	0	0	0	0	0	0	0	0	0	0	0	0	0	0	0	0	0	0	0	0	0	0	27.4446	32.4427	0	0	0	0	0	0	0	0	0	0	0.25246	0.667808	1	0	0	1.93279e-05	6.97251e-05	NA
Gammabaculovirus	0	0	0	0	0	0	0	0	0	0	0	0	0	0	0	0	0	0	0	0	0	0	0	0	0	12.3726	0	0	0	0	0	0	0	0	0	30.1277	0	0.25246	0.667808	1	0	0	4.16676e-06	1.35757e-05	NA
Gammalipothrixvirus	0	0	0	0	0	0	0	0	0	0	0	0	0	0	0	0	0	0	0	162.553	0	0	0	0	0	0	0	0	0	0	0	12.0346	0	0	0	0	0	0.25246	0.667808	1	0	0	6.8116e-06	2.47839e-05	NA
Liefievirus	0	0	0	0	0	0	0	0	0	0	0	0	0	0	0	0	0	0	0	0	0	0	0	0	0	1.90588	0	0	20.0813	0	0	0	0	0	0	0	0	0.25246	0.667808	1	0	0	1.83918e-06	7.07594e-06	NA
Pradovirus	0	0	0	0	0	0	0	0	0	0	0	0	0	0	0	0	0	0	0	0	0	0	0	0	0	1.03265	0	0	0	0	0	0	0	0	0	0	4.57391	0.25246	0.667808	1	0	0	1.32229e-06	5.33106e-06	NA
Betacoronavirus	51.989	0	151.702	108.601	0	44.4789	0	0	27.2877	68.5067	75.4109	0	52.5425	71.0404	774.258	0	22.8364	268.803	0	163.997	132.233	6.96668	299.896	31.2219	0	22.2069	14.1745	50.8976	80.2768	57.1104	2.42348	123.231	215.204	0	809.799	12.5575	8.0295	0.255445	0.667808	1	0.000128597	0.000238929	0.000249257	0.000493744	NA
G7cvirus	118.278	0	0	0	0	11.7346	20.5403	0	13.8378	16.8743	24.8546	0	0	61.5716	0	4.78667	71.5163	1204.28	14.3423	139.109	4.60615	0	0	28.9434	0	0.832771	0	24.6791	20.4097	8.03169	0	7.7697	85.5284	0	0	6.64132	36.1848	0.25573	0.667808	1	2.64231e-05	4.61415e-05	0.000103784	0.000292536	NA
Marvinvirus	27.2613	62.9252	221.817	619.599	390.311	238.868	62.6616	268.439	200.621	201.737	175.139	174.011	83.9435	83.7457	524.256	0	0	92.293	672.41	326.07	27.4421	0	211.999	101.101	62.1828	40.3131	79.0698	65.5801	54.2705	607.142	51.3906	78.852	639.424	34.4279	229.896	339.775	0	0.258571	0.667808	1	0.000442317	0.000396496	0.000407184	0.000685648	NA
Iridovirus	537.775	811.269	1158.44	1985.71	178.314	2678.65	2280.8	460.275	2220.88	1359.25	3195.24	414.829	638.855	619.084	1964.59	907.763	185.733	1016.5	1450.55	413.323	293.052	122.877	2564.51	724.965	838.981	702.716	268.846	985.762	577.245	208.551	202.307	864.581	1382.52	77.178	500.895	1221.62	465.176	0.258853	0.667808	1	0.00227655	0.00131305	0.00181282	0.0013254	NA
Woesvirus	5.6223	16.6037	20.9318	22.4113	195.336	3.71392	13.2463	0	51.2325	2.90881	16.1381	6.4616	22.8616	55.1154	26.095	48.1594	0	0	0	33.2596	9.65834	3.40504	0	1.47643	0	4.90821	2.1431	0	503.211	0	33.581	26.7346	143.813	0	39.8465	0	110.706	0.26072	0.667808	1	8.84184e-05	0.000195942	9.92226e-05	0.000210584	NA
Acadianvirus	0	367.731	99.3033	315.769	56.4512	565.265	243.644	0	213.337	952.094	610.687	14.6012	26.1624	31.5497	468.24	0	0	67.7862	299.082	963.715	320.279	9.99018	0	103.973	43.4326	86.1817	2.1431	113.823	83.1487	34.5931	85.2602	62.6168	292.815	12.6162	33.4552	96.6358	71.4843	0.271561	0.685016	1	0.000381053	0.000340882	0.00025533	0.000271038	NA
Cp1virus	68.2328	176.118	235.041	9.00121	962.429	698.046	539.756	176.339	239.829	196.509	186.922	376.169	111.971	482.447	654.59	26.602	374.907	25.2346	0	388.173	53.8574	70.8386	11.2544	337.195	111.837	72.0536	47.1866	1.25478	910.138	180.958	16.0157	40.219	884.627	82.3926	398.744	1245.82	74.0556	0.27213	0.685016	1	0.000795918	0.000943216	0.000508726	0.000502288	NA
Corndogvirus	0	3.35735	0	0	0	0	0	0	0	25.9305	0	0	0	0	0	0	0	0	0	0	0	0	0	0	0	3.04626	54.3161	0.740438	0	0	0	0	55.9963	0	27.8913	14.074	0	0.292664	0.730148	1	2.15204e-06	6.14369e-06	3.12481e-05	0.000111581	NA
Pa6virus	18.6011	3.03953	8.14797	31.168	0	65.0034	50.4822	0	10.4812	36.6081	7.31753	8.91823	5.06278	7.4048	56.0669	0	0	10.1534	31.868	0	17.288	0.672782	25.421	0	1.65802	20.6797	0	0	47.4512	38.7319	1.05575	30.9358	12.2404	0	0	6.89759	11.6361	0.295289	0.730148	1	3.08236e-05	3.04282e-05	3.21838e-05	5.11235e-05	NA
Che9cvirus	40.804	23.7929	19.5022	113.263	0	1.58533	12.0482	1.71304	28.8207	51.1006	278.896	0	7.31859	56.5217	2.69737	0	0	101.288	0	0	60.7718	14.0653	13.641	14.0099	20.6675	98.1054	109.637	0	38.1874	36.4207	34.4187	28.9357	490.91	0	66.5004	65.9371	6.40615	0.297643	0.730148	1	5.74025e-05	8.031e-05	0.000154141	0.000237511	NA
Mooglevirus	2.32372	2.88807	63.3031	135.805	100.66	496.536	21.4527	32.1619	74.3503	44.8066	215.538	62.0212	11.271	29.2687	503.224	0	36.8321	8.2996	34.7218	190.824	10.5599	34.3006	6.72156	64.4231	5.06623	22.0882	28.5316	4.99859	43.7571	76.2583	2.55624	32.0828	184.241	5.79542	51.8165	48.5075	12.4427	0.300061	0.730148	1	0.000187647	0.000210304	9.80291e-05	0.000101131	NA
F116virus	297.944	34.7058	325.984	267.997	1.40958	187.423	196.814	31.835	81.5352	251.601	213.507	151.795	43.2295	201.09	241.531	0	0	51.8078	188.73	112.412	35.2467	174.506	127.2	57.8617	24.6515	75.6013	0	64.0192	74.056	112.448	321.588	80.7246	422.226	17.3407	91.1627	0	69.5205	0.314433	0.743969	1	0.000260784	0.000146303	0.000322575	0.000563349	NA
Phi29virus	51483.8	25095.3	55706.4	52504.2	14915	51953.8	34123.8	14755.7	38858.2	84675.2	64939.7	16782.2	12490.5	21167.2	63716.7	37884.7	13500.8	50506.9	119934	88035.2	19609.6	12866.3	43832.2	24209.3	11410.9	14476.2	6499.04	12621.2	29807.3	9592.38	8152.5	25611.5	78261.9	15997.6	20672.1	45192.5	8321.2	0.31472	0.743969	1	0.0637108	0.0113619	0.0601644	0.0119172	NA
Wildcatvirus	431.004	156.082	687.435	270.96	56.6089	212.034	286.888	41.3601	49.1967	403.949	272.181	58.7473	7.17682	136.015	340.479	322.47	705.909	479.189	3887.65	3500.45	66.7222	50.9267	249.608	205.975	20.9273	116.354	10.68	32.7028	618.683	72.2967	84.3776	70.052	158.557	129.937	44.2191	521.836	35.7302	0.31472	0.743969	1	0.00031583	0.000160764	0.00062991	0.000698081	NA
Alpharetrovirus	43.4706	0	0	0	1.2514	2.53619	46.1392	0	5.46172	6.05487	205.622	0	10.3498	0	23.7405	0	0	0	0	60.7054	0	0	45.2695	0.745676	16.7254	4.75298	5.15608	6.88451	0	9.28665	0.39451	0.773362	0	0	0	0	0	0.315932	0.743969	1	3.17783e-05	6.05396e-05	1.65561e-05	2.69967e-05	NA
V5virus	69.5163	96.8791	1697.92	19.645	58.7739	230.629	187.945	0	199.927	150.059	12989.5	119.15	77.624	77.9948	237.173	0	0	241.598	52.7529	68.8194	148.617	34.9003	256.248	108.67	49.685	59.0763	3.51947	83.1704	528.736	23.7375	68.4978	26.8915	323.513	28.9508	14.6021	264.857	48.1079	0.329726	0.758375	1	0.00125844	0.0036392	0.000245545	0.000215649	NA
Orthopoxvirus	374.659	298.593	365.521	418.422	229.878	609.31	390.641	160.725	406.826	685.022	744.741	198.448	296.912	262.087	533.486	195.116	106.98	850.079	697.712	2744.78	124.517	47.2761	707.913	316.287	169.255	145.585	73.0519	158.848	309.719	115.1	69.4646	328.895	331.57	73.2029	198.652	349.031	103.108	0.329841	0.758375	1	0.000722509	0.000291848	0.00065479	0.000393604	NA
Wbetavirus	318.775	1050.33	1064.88	883.932	348.088	506.097	272.448	230.354	775.014	643.561	565.636	735.688	129.368	123.469	845.112	0	40.7437	931.065	2146.45	1017.74	139.92	27.095	280.496	220.806	142.17	313.422	37.1399	331.305	671.414	17.1396	95.4247	208.507	2174.58	99.3772	194.84	3661.55	105.767	0.329841	0.758375	1	0.00108323	0.000858037	0.000904758	0.00103253	NA
Sp18virus	10.8612	307.962	394.642	5.31658	0	39.3462	363.904	29.6288	50.0699	120.716	45.7362	72.46	23.8897	53.22	309.279	0	97.9389	117.986	47.8652	37.4987	10.7209	9.41158	39.1361	56.0012	83.7769	61.0957	0	16.6742	133.491	8.83346	7.56426	36.7886	134.591	0	8.88445	282.58	13.2298	0.337289	0.764123	1	0.000217641	0.000270066	0.000115783	0.000119148	NA
Jd18virus	33.1867	128.95	144.335	639.135	93.6199	350.837	183.902	96.5825	391.712	225.687	214.645	11.7159	86.221	109.596	149.836	0	0	157.102	620.672	200.041	195.865	20.2777	431.743	92.114	41.7068	83.3449	20.8698	22.166	256.238	3.6124	28.9933	77.8389	781.494	19.2867	61.191	282.743	47.1015	0.345397	0.764123	1	0.00032441	0.000215976	0.000264682	0.000210973	NA
Hp1virus	255.231	112.356	616.18	253.566	134.04	651.586	309.627	266.175	274.411	651.355	761.311	105.337	114.88	255.662	482.955	61.6801	54.9268	229.361	247.058	323.337	160.952	109.959	733.896	182.133	104.67	262.661	24.4885	176.93	326.372	122.246	63.8393	248.316	678.855	57.1692	162.551	260.189	671.901	0.345425	0.764123	1	0.000556341	0.00018366	0.000645839	0.000736587	NA
L5virus	1013.57	89.0203	63.1164	92.1931	502.993	65.5928	69.1221	35.7239	110.377	1075	811.487	69.075	98.5182	200.042	431.773	0	335.866	269.186	500.731	82.8173	87.8675	36.8686	400.057	151.062	173.107	78.5674	1.42923	465.248	1493.76	69.1782	140.15	193.748	702.471	455.448	19.8229	743.856	902.062	0.345425	0.764123	1	0.000516198	0.000541919	0.000883401	0.00112176	NA
Macavirus	230.111	74.9619	160.621	321.594	11.7823	144.672	242.749	129.814	136.623	270.101	281.367	36.8672	55.7149	52.4691	178.493	73.5023	4.7111	51.0722	137.867	185.772	112.069	50.3007	204.093	91.872	23.1528	77.9491	11.2732	62.4236	53.1549	39.1041	63.834	186.894	376.35	10.1859	60.3045	67.3629	42.3028	0.345425	0.764123	1	0.000245429	0.000115079	0.000214799	0.000156869	NA
Pepy6virus	47.8139	128.756	362.648	1114.07	32.033	27.6136	0	201.918	32.2331	526.624	528.404	37.3825	94.324	64.2008	22.2163	0	0	126.148	125.775	0	77.8516	48.7007	0	184.139	0	86.8508	56.4666	0	0	140.491	75.0032	69.8465	1073.21	3.93952	1125.71	0	18.0618	0.35803	0.775559	1	0.000309891	0.000330017	0.000367718	0.000705594	NA
Arv1virus	22.743	61.051	332.456	34.6535	51.483	155.891	112.48	12.926	47.3902	29.2264	433.831	6.38701	41.5507	1.18664	119.891	37.5945	0	118.564	149.921	139.358	7.02159	0	87.184	11.3789	10.1598	72.3769	0	38.7786	18.9492	12.2265	45.332	89.2932	266.559	8.5922	0	279.812	3.30508	0.361187	0.775559	1	0.000144827	0.000129068	0.000114588	0.000124265	NA
Molluscipoxvirus	123.037	135.568	5.14258	19.1443	26.2965	18.836	0	0	149.955	101.149	0	0	19.8255	48.3524	0	20.5177	63.8284	89.3903	77.6137	184.595	11.2258	4.05227	0	0	6.50578	4.98796	17.8359	11.6043	0.322226	0	0	0	0	0	5.27842	0	1.77556	0.367434	0.775559	1	8.64963e-05	0.000120373	3.74293e-05	5.4041e-05	NA
Tp21virus	174.896	70.3065	194.884	326.254	0	806.738	148.787	12.2161	156.007	942.989	292.984	6.23656	63.8114	76.1206	796.318	0	0	220.841	80.0538	46.7492	45.8845	20.8954	59.7786	73.0907	9.12512	115.204	24.9924	73.0628	117.291	20.0255	176.767	161.296	680.591	0	72.6672	329.738	41.41	0.369383	0.775559	1	0.000350302	0.000332077	0.000262268	0.000319471	NA
D3112virus	57.6562	122.624	288.65	1447.7	462.793	185.439	199.748	77.9208	118.939	237.017	218.437	1141.37	57.9091	613.529	50.8848	0	0	72.0767	883.967	1900.2	40.0018	26.6897	123.554	23.267	34.2236	77.2651	22.0154	502.202	194.75	108.564	46.6969	2810.5	179.327	48.8814	803.819	19.7353	259.218	0.377948	0.775559	1	0.000790044	0.00117863	0.000906295	0.00192574	NA
Pocjvirus	253.054	140.524	509.482	239.626	45.5843	253.182	549.298	141.661	400.439	507.457	573.851	128.879	95.7565	933.854	158.581	100.552	132.543	907.804	183.579	717.657	175.316	191.49	179.613	163.008	143.669	134.447	77.116	88.2001	199.941	111.861	63.3272	217.103	809.797	258.566	237.838	624.38	30.0478	0.377977	0.775559	1	0.00056619	0.000458193	0.000561411	0.000268099	NA
Mamastrovirus	61.3979	8.6715	0	67.325	0	11.1811	45.9906	0	40.422	60.3802	86.1416	0	11.9402	0	124.254	38.4737	0	0	0	12.3209	6.72878	0	0	38.3182	0	11.136	0	19.0256	31.8001	143.249	0	9.65986	0	21.778	4.74653	0	29.5269	0.378632	0.775559	1	4.7986e-05	4.67862e-05	6.5397e-05	0.000166245	NA
Demosthenesvirus	0	0	16.5444	0	0	21.3268	0	0	7.4569	1.70846	209.777	0	0	17.9039	0	0	0	0	0	0	9.81595	2.26412	0	0	2.07169	0	0	32.6895	13.8985	0	0	1.95161	0	0	0	0	0	0.382108	0.775559	1	2.18406e-05	5.93274e-05	1.0884e-05	3.37306e-05	NA
Eiauvirus	0	14.1162	65.3609	0	34.2383	15.3036	0	0	0	0	38.3707	14.5831	12.1462	1179.47	0	0	0	9.55975	0	54.8539	9.25007	14.1579	0	12.8187	2.07169	4.72278	0	10.5336	0	0	1.01031	1.95161	23.3734	0	33.4944	0	0	0.388391	0.775559	1	0.00019491	0.000641509	1.81767e-05	2.63764e-05	NA
Alphafusellovirus	0	37.1524	0	0	0	0	0	0	0	0	0	0	0	0	0	0	0	0	53.583	0	0	0	0	0	12.0997	0	0	0	0	0	0	0	15.6693	0	0	0	7.14421	0.390458	0.775559	1	7.33329e-06	2.84017e-05	6.64604e-06	1.61204e-05	NA
Siadenovirus	0	0	0	0	0	4.70548	0	56.9769	10.9152	0	0	0	0	0	0	0	0	0	0	0	0	16.1677	0	0	0	0	0	0	0	20.7475	0	0	0	0	0	0	0	0.390458	0.775559	1	1.38985e-05	4.63843e-05	8.80686e-06	2.8957e-05	NA
Alphaentomopoxvirus	8097.59	7256.64	12456.4	14174.3	3018.56	14425.5	10131	3779.49	8321.8	17146.7	11990.8	3885.86	2831.84	4741.97	9689.14	7812.59	3909.12	8650.44	7450.64	10534.9	6289.83	1615.17	8191.16	5577.71	2784.38	3059.84	864.619	3140.7	6913.6	1807.33	1456.94	5813.06	29695	4509.59	5743.75	16076.6	2251.98	0.394938	0.775559	1	0.0144064	0.0036778	0.0133285	0.00527357	NA
Bicaudavirus	3886.71	132.301	556.019	1195.86	9.57254	210.48	86.3736	1883.07	235.2	601.111	215.482	80.565	23.9272	54.4634	735.441	2536.18	3185.77	1821.81	994.356	2138.95	106.401	22.4631	451.639	431.295	38.2521	69.2241	32.8279	57.591	135.003	111.377	52.2849	208.828	261.983	191.779	212.714	558.826	42.6707	0.394938	0.775559	1	0.00105737	0.00176128	0.00103499	0.00169733	NA
Kp15virus	601.806	31.9892	537.23	345.828	16.3473	125.969	198.297	25.9167	170.452	742.856	215.784	44.2187	72.7329	286.567	256.281	200.603	0	676.266	19.0937	375.597	122.386	164.293	339.038	44.1558	32.133	62.533	21.6357	30.4702	61.7517	48.1085	31.6134	86.9785	435.761	10.0145	109.924	423.236	30.3482	0.394938	0.775559	1	0.000334097	0.00020418	0.000287127	0.000225407	NA
Inovirus	0	0	0	0	0	0	0	0	0	56.387	3.96555	0	0	0	0	0	0	57.3214	0	0	0	0	0	0	0	0	0	0	0	0	0	0	0	0	0	0	0	0.395664	0.775559	1	3.53099e-06	1.25135e-05	2.99933e-06	1.40681e-05	NA
Wphvirus	0	0	0	0	0	0	0	0	2.91172	0	0	0	0	1.907	0	0	0	0	0	0	0	0	0	0	0	0	0	0	0	0	0	0	0	0	4.48967	0	0	0.395664	0.775559	1	6.63202e-07	1.78412e-06	5.91767e-07	2.77563e-06	NA
B4virus	982.771	811.52	2534.23	516.198	198.301	1653.84	291.893	902.609	693.474	362.909	228.631	380.782	292.467	372.749	771.577	142.657	206.803	568.29	564.123	398.951	122.699	150.213	422.937	272.96	543.052	210.784	79.3064	406.938	1457.92	119.464	96.9294	166.609	5961.62	319.694	3921.93	1477.95	124.336	0.412352	0.775559	1	0.00128383	0.000792221	0.00162137	0.00245124	NA
Bpp1virus	1375.15	106.336	391.166	96.7218	89.2688	609.733	12.0239	4.86579	337.018	482.719	234.977	123.795	80.1954	296.268	262.864	20.4333	0	627.133	258.054	602.429	94.2969	206.437	141.51	33.1332	41.0304	219.773	26.8541	61.7565	4.2591	105.575	26.7832	280.844	414.909	41.3959	287.149	81.7649	87.4762	0.412352	0.775559	1	0.000450886	0.000394111	0.000376763	0.00031544	NA
Centapoxvirus	268.734	195.51	431.946	301.735	7.00919	242.198	111.665	20.7845	229.279	354.952	291.904	95.3392	56.9459	178.168	429.911	22.8515	0	478.179	771.622	1510.62	117.826	31.4604	179.941	140.457	94.3615	125.164	29.6674	86.751	66.2177	62.2436	46.1994	60.5292	409.489	170.479	169.958	238.031	59.4995	0.412352	0.775559	1	0.000324677	0.000146047	0.000372986	0.000221692	NA
Silviavirus	62.9974	287.651	524.838	152.468	112.164	666.482	336.248	15.5827	169.596	455.231	219.858	156.451	44.0789	43.1431	116.495	4708.45	160.027	262.915	1581.81	386.064	90.3321	75.3679	142.841	367.855	24.0053	206.269	22.2913	231.449	859.734	47.9775	3.27623	156.53	297.768	514.024	51.8512	169.273	13.6225	0.412352	0.775559	1	0.000373347	0.000271889	0.000703906	0.000957788	NA
Toursvirus	1350.88	376.905	1253.21	840.422	594.634	927.982	775.524	537.853	495.176	4873.42	945.734	176.675	331.993	581.712	1186.84	527.677	639.61	1069.91	4123.48	7442.12	576.819	247.385	681.964	741.036	93.1136	347.116	185.147	485.891	1242.12	487.084	134.69	270.371	1686.44	2925.05	612.018	681.947	88.5732	0.412352	0.775559	1	0.00151998	0.000850809	0.00208016	0.00220351	NA
Percavirus	0	0	3.15865	0	14.3242	40.9432	18.5356	0	5.46254	0	14.8107	0	2.76009	0	0	0	0	0	0	0	3.36698	0.966889	0	0	0	0	28.7916	0	0	3.11316	0	0	0	0	3.12489	90.6567	8.99512	0.424665	0.775559	1	1.27571e-05	2.00354e-05	2.23053e-05	6.32011e-05	NA
Lit1virus	7.48889	20.8948	0	0	0	0	1.83469	0	15.1155	4.50112	20.062	0	0	0	0	25.3293	5.26844	0	30.2296	9.12353	0.59395	0	0	0.715711	0	3.33111	0	0	0	1.16712	0	0	13.3331	0	32.8579	161.433	4.82101	0.434396	0.775559	1	8.73005e-06	1.73561e-05	1.99213e-05	4.89615e-05	NA
Seuratvirus	97.948	34.3334	48.7884	18.8105	26.5435	93.0362	85.1308	0	11.3812	181.173	141.496	4.52978	45.2906	126.842	86.5342	167.929	9.14532	294.356	108.756	159.96	19.7398	2.80896	72.3935	6.89364	18.5689	49.1861	23.2669	2.77533	64.7423	40.9256	8.19238	28.4994	28.1748	3.18523	25.6244	0	16.4923	0.439282	0.775559	1	0.000109044	8.02325e-05	9.73288e-05	8.64017e-05	NA
Sextaecvirus	33.9131	102.082	312.72	19.3908	6.04529	68.0451	45.1958	13.5427	44.3182	176.789	734.374	3.7811	42.9532	109.767	0	8.12165	0	70.4238	37.5432	64.6698	39.5539	6.99656	7.15196	0.974271	38.2352	55.2104	0.756193	24.3404	41.3916	2.15364	30.1389	73.1307	156.292	21.3068	267.88	66.8877	18.0065	0.439282	0.775559	1	0.000158824	0.00020533	0.000118938	0.000166693	NA
Ampullavirus	0	0	0	0	0	0	0	0	0	0	0	0	0	0	0	0	0	0	0	0	0	0	0	0	0	0	0	0	0	0	0	5.34308	0	0	0	0	0	0.4409	0.775559	1	0	0	7.71764e-07	3.61989e-06	NA
Aviadenovirus	0	0	0	0	0	0	0	0	0	0	0	0	0	0	0	0	0	0	0	0	0	0	0	0	0	0	0	0	0	0	1.08698	0	0	0	0	0	0	0.4409	0.775559	1	0	0	4.08544e-07	1.91624e-06	NA
Badnavirus	0	0	0	0	0	0	0	0	0	0	0	0	0	0	0	0	0	0	0	0	0	0	0	0	0	0	0	0	0	0	0	55.9777	0	0	0	0	0	0.4409	0.775559	1	0	0	8.08552e-06	3.79244e-05	NA
Bracovirus	0	0	0	0	0	0	0	0	0	0	0	0	0	0	0	0	4.67882	0	0	0	0	0	0	0	0	0	0	0	0	0	0	0	0	0	0	0	0	0.4409	0.775559	1	0	0	5.43155e-07	2.54762e-06	NA
Epsilonretrovirus	0	0	0	0	0	0	0	0	0	0	0	0	0	0	0	0	0	0	0	0	0	0	0	0	0	0	23.9774	0	0	0	0	0	0	0	0	0	0	0.4409	0.775559	1	0	0	1.04941e-05	4.92215e-05	NA
Parapoxvirus	0	0	0	0	0	0	0	0	0	0	0	0	0	0	0	0	0	0	0	0	0	0	0	0	0	0	0	0	0	0	0	0	0	0	0	58.8757	0	0.4409	0.775559	1	0	0	3.62418e-06	1.69989e-05	NA
Pestivirus	0	0	0	0	0	0	0	0	0	0	0	0	0	0	0	0	0	0	0	0	0	0	0	6.32737	0	0	0	0	0	0	0	0	0	0	0	0	0	0.4409	0.775559	1	0	0	8.62983e-07	4.04775e-06	NA
Platypuvirus	0	0	0	0	0	0	0	0	0	0	0	0	0	0	0	0	0	0	0	0	0	0	0	0	0	0	0	0	0	0	12.221	0	0	0	0	0	0	0.4409	0.775559	1	0	0	4.59328e-06	2.15444e-05	NA
Soupsvirus	0	0	0	0	0	0	0	0	0	0	0	0	0	0	0	229.001	0	0	0	0	0	0	0	0	0	0	0	0	0	0	0	0	0	0	0	0	0	0.4409	0.775559	1	0	0	9.69877e-06	4.54913e-05	NA
Septima3virus	27.2581	12.9629	11.4419	140.887	0	47.719	0	0	7.82174	184.194	79.6147	18.3163	37.4824	104.796	46.6714	15.8576	0	94.501	4.29565	201.511	17.8827	17.0206	56.113	24.1014	6.62354	10.1628	9.33751	71.751	1.09495	28.6163	12.2355	33.7556	185.237	0	22.7467	110.303	18.149	0.447976	0.779562	1	7.36735e-05	7.45526e-05	8.76252e-05	7.73854e-05	NA
Se1virus	334.54	89.7606	668.557	461.359	170.288	321.817	1064.76	667.14	226.528	615.083	3524.43	2755.02	148.73	35.6246	1251.17	106.264	0	1713.62	1581.3	3909.63	67.6534	53.3362	124.079	88.635	29.6674	504.179	89.139	323.281	84.2008	115.832	281.063	261.56	858.982	223.529	38.4805	143.001	1280.29	0.448515	0.779562	1	0.00167924	0.00274987	0.0010962	0.00153605	NA
Salterprovirus	29.8327	22.6546	0	0	50.4566	0	7.94477	17.9697	3.69467	0	0	7.74975	0	0	0	0	0	0	0	0	0	0	0	12.462	0	6.27683	0.9016	0	0	0	0	52.0344	0	0	20.1702	47.0014	11.4919	0.466987	0.7804	1	2.76492e-05	5.30918e-05	1.91724e-05	3.94983e-05	NA
Vhmlvirus	1276.84	43.3441	206.532	65.139	348.06	710.849	24.7434	0	97.8179	159.113	200.513	0	100.357	104.683	97.8345	199.724	0	249.056	1952.88	61.8844	59.7539	5.9401	54.8396	20.2232	44.3044	41.4643	2.6172	37.3448	11.5715	27.2749	31.4131	87.5889	133.238	80.6782	83.3303	14.399	11.66	0.467146	0.7804	1	0.000377226	0.000494781	0.00018972	0.000254018	NA
Ab18virus	152.897	251.194	793.206	90.4556	76.5061	745.579	468.647	181.88	232.98	363.438	350.508	498.885	89.665	956.096	270.898	9.57334	5.30636	433.458	826.314	510.595	157.733	105.91	166.637	268.652	163.824	78.6668	44.3052	118.573	762.145	78.2668	83.9663	153.056	892.874	37.0844	236.464	115.258	39.434	0.467251	0.7804	1	0.000694058	0.000587681	0.000476211	0.000292205	NA
Hapunavirus	81.5966	33.2543	34.7074	111.81	16.7737	155.381	61.5671	66.2035	11.7662	168.925	81.5833	12.6456	16.1164	76.0478	153.373	24.4208	10.3104	4.32315	232.815	271.677	34.3818	28.7246	120.078	86.9507	37.7208	40.9138	5.34038	73.6676	111.291	175.136	11.2356	92.136	109.971	1.91433	48.9066	132.919	3.56518	0.467251	0.7804	1	0.000112506	5.95993e-05	0.000174571	0.000198617	NA
Muvirus	427.486	50.9479	2005.95	180.201	397.676	496.146	48.1103	98.422	237.728	416.176	5227.21	41.4431	53.6189	1240.5	143.798	397.304	437.246	216.238	1658.08	647.385	52.9466	60.2717	664.479	156.837	117.133	62.4522	17.7888	283.285	1658.97	82.7005	254.614	69.9553	247.012	1013.58	2941.16	4.26818	2891.75	0.467251	0.7804	1	0.000998102	0.00150836	0.00188161	0.00361514	NA
P2virus	8968.57	1713.24	5976.05	2901.09	6386.2	4722.83	5614.41	3318.95	1953.05	6536.52	6290.73	500.704	1630.32	18920.9	3762.57	4509.28	4182.88	6032	2699.55	6049.31	1749.32	695.588	1858.6	6100.41	692.782	1508.71	1598.73	1443.49	2624.67	2393.44	1503.84	1662.28	5993.3	532.953	4394.42	3174.19	755.788	0.467251	0.7804	1	0.00991097	0.0101154	0.00698789	0.00463734	NA
Gammasphaerolipovirus	0	10.6524	114.466	57.3784	0	0	35.8988	8.47247	21.4682	77.8496	20.7984	23.6184	13.655	10.1571	40.1554	13.3196	0	4.65613	37.9896	0	16.5571	4.75416	104.109	21.4484	10.3268	31.026	6.65788	11.1864	27.1145	8.94855	20.7982	142.998	127.767	0	8.87027	86.4623	12.3389	0.475863	0.7804	1	4.34286e-05	3.18667e-05	7.73334e-05	9.92862e-05	NA
Ff47virus	97.4088	19.872	30.4893	16.9754	2.23924	99.8403	8.58262	0	85.708	75.7291	65.7188	38.0935	8.82168	21.1736	47.1352	0	8.53592	0	26.0345	21.8614	26.273	0	13.9807	8.32418	7.97662	69.8809	7.63166	29.4813	8.36342	7.92772	26.507	20.6828	47.4321	12.7581	49.0025	19.9885	5.76017	0.476518	0.7804	1	6.55698e-05	5.36612e-05	6.18635e-05	7.40581e-05	NA
Gammacoronavirus	481.554	125.256	568.307	258.119	0	181.788	97.6041	0	181.457	578.688	233.957	10.418	39.3161	100.441	1233.52	20.4207	0	563.132	556.464	1180.07	233.657	167.869	163.125	88.3669	61.4676	80.0892	35.6116	60.4329	63.0638	157.935	52.8692	169.931	134.216	481.221	4.7939	85.1654	15.2259	0.48631	0.7804	1	0.000346541	0.000364791	0.000422763	0.000412095	NA
Cba181virus	1231.68	287.857	3660.21	110.158	14.7703	382.184	308.399	66.6552	185.17	1109.62	220.893	99.0114	21.4411	220.39	709.631	0	8.32002	334.976	75.073	364.184	141.724	401.472	242.929	116.786	84.729	106.176	4.48763	80.6609	245.876	119.999	119.449	127.712	251.524	226.938	199.233	235.311	197.551	0.486414	0.7804	1	0.000675733	0.000728937	0.000486412	0.000441819	NA
Pagevirus	7878.21	791.479	929.88	1662.36	188.164	1036.19	820.357	103.927	584.27	3211.4	1042.53	676.027	479.591	291.173	858.769	54.6016	26.7183	4742.27	814.078	9012.89	455.818	176.997	1237.56	480.471	389.394	369.553	255.041	206.235	2880.57	442.549	283.15	632.624	3358.55	371.92	633.82	1193.57	386.192	0.486414	0.7804	1	0.00201215	0.00216201	0.00211036	0.00156066	NA
Phic31virus	475.09	174.438	371.41	319.199	106.954	169.669	737.358	163.251	204.966	963.459	379.488	163.921	117.214	45.2794	1907.01	378.043	14.2452	139.626	280.203	447.283	193.437	78.3718	487.026	164.282	146.416	258.054	27.4417	46.0038	37.1804	49.3611	69.5509	175.77	906.546	15.57	682.214	675.817	107.548	0.486414	0.7804	1	0.000646135	0.00056255	0.000520447	0.000438012	NA
Phicbkvirus	1017.44	171.104	847.961	967.575	1038.61	647.315	805.806	112.098	590.932	1926.03	1200.58	352.728	387.082	334.223	1043.18	9344.97	21.3437	1191.4	3196.16	1151.04	205.545	69.1536	1369.26	187.423	176.075	310.624	98.1756	454.615	261.048	103.735	244.308	367.665	2250.72	85.7746	147.257	439.323	255.154	0.486414	0.7804	1	0.00133008	0.000902167	0.00141102	0.00176678	NA
unclassified	454293	199282	682765	536866	148439	483921	294311	218125	293312	655865	540106	150534	118173	232418	505719	646909	193835	456274	804764	676368	184381	104266	335822	195738	111854	144388	64283	124656	295918	116803	71373.1	181890	725409	150816	212792	409186	124615	0.486414	0.7804	1	0.588567	0.0447666	0.571713	0.0543442	NA
Moonvirus	0	0	0	0	0	30.682	0	9.37638	0	0	7.13494	10.5134	19.9783	72.2131	6.31234	58.8855	0	0	0	0	0	7.00441	0	7.80319	10.0559	4.34227	0	0	0.322226	0	0	39.9417	28.1055	0	0	0	0	0.497361	0.793603	1	2.56101e-05	4.53766e-05	1.51125e-05	3.02704e-05	NA
Bcepmuvirus	259.515	179.375	878.163	526.187	615.907	347.93	943.97	217.076	1190.43	711.306	1958.1	109.374	203.228	615.209	574.245	503.896	86.9715	552.986	1926.38	1699.69	141.512	224.579	516.429	136.7	248.217	229.03	80.0196	329.802	802.047	176.451	50.2859	267.062	323.839	72.8831	483.659	660.785	86.0971	0.505993	0.794355	1	0.00108372	0.000762195	0.000817144	0.000404508	NA
Cba41virus	5389.36	87.7576	77.5523	495.202	14.7695	691.421	281.413	176.616	60.8368	1761.64	375.951	217.001	73.6082	257.157	247.547	214.762	0	991.238	244.334	115.81	358.73	85.7703	59.4812	57.6143	45.9147	1154.9	23.8019	87.8468	120.422	351.01	271.756	185.731	641.47	2.04912	10.4361	269.922	223.758	0.505993	0.794355	1	0.000896402	0.00155838	0.000736383	0.00108886	NA
Schizot4virus	2114.01	168.796	5142.3	167.261	0	185.086	278.484	339.058	80.0193	435.863	276.989	72.4236	288.148	210.419	153.741	1375.11	1029.46	280.191	1017.35	2921.84	297.352	176.781	74.9104	98.5374	60.3275	137.179	33.6718	53.6574	461.193	185.987	30.7644	147.27	398.846	375.333	89.3292	157.2	72.0449	0.505993	0.794355	1	0.000826546	0.00111426	0.00071336	0.000636423	NA
Alphaendornavirus	0	0	35.9609	0	0	5.94601	0	0	1.44205	6.63894	100.257	0	0	14.9122	9.28093	0	0	102.662	0	187.249	16.3449	250.348	0	9.57048	0	28.2623	0	4.88223	0	0	7.29167	0	7.01737	21.5854	0	0	0	0.511019	0.797954	1	1.3268e-05	2.89182e-05	8.45164e-05	0.000262739	NA
Tin2virus	0	4.20655	25.0849	0	0	0	0	0	0	55.2355	0	0	4.9086	0	8.24051	1.58121	0	15.2331	0	0	0	0	0	0	0	26.0078	0	0	0	2.61448	0	8.35341	0	0	0	0	0	0.513993	0.798329	1	7.70476e-06	1.38303e-05	7.58043e-06	2.32868e-05	NA
Rudivirus	79.1113	76.4852	446.208	128.966	1.40958	284.089	151.922	79.956	194.021	294.945	401.368	73.2322	59.038	71.8492	576.32	0	0	146.642	316.521	493.643	105.92	45.7052	213.444	27.1609	42.8957	45.8572	5.68796	47.7372	437.859	44.8535	30.7777	141.237	574.2	99.5506	131.889	77.6144	38.3383	0.525955	0.799927	1	0.000285994	0.000166024	0.000256425	0.00016981	NA
Felixo1virus	63.4868	61.928	0	34.6501	12.2648	26.2315	145.655	3.12008	70.041	18.2774	161.967	5.53454	22.2801	217.497	74.239	72.8532	5.62226	122.751	4.29565	18.5846	44.7145	1.30414	27.6065	20.4044	33.1122	68.907	2.23494	29.7083	40.1923	0.343279	9.45241	65.2986	9.58196	5.29925	66.7739	16.4721	17.4075	0.525979	0.799927	1	0.000113548	0.000125802	8.19737e-05	7.96644e-05	NA
P1virus	2024.99	510.052	2025.89	971.557	626.68	1035.04	3689.47	266.445	882.544	1300.18	6944.24	131.06	548.561	23248.6	1199.54	186.964	3564.99	937.117	338.706	1174.24	406.301	253.232	248.962	396.11	112.333	1078.52	269.723	259.605	707.983	342.788	168.295	1627.44	11108.3	425.481	1359.03	1456.44	3021.07	0.525979	0.799927	1	0.00556073	0.0123358	0.00306914	0.00395129	NA
Phaeovirus	23748.9	14384.6	39714.8	25062.8	13827.8	23259.9	28100.7	14721.7	19323.3	30917.7	21687	16901.9	6468.52	10853.9	23370.8	11408.5	9408.09	25797.9	107084	60186.4	10540.8	9005.47	18978.5	13734.7	7303.42	8831.8	3515.21	9487.83	21475.1	6864.88	4045.07	13351.7	38790.6	9613.56	10204.2	33598.4	5385.7	0.525979	0.799927	1	0.0372685	0.0133437	0.0363986	0.0105011	NA
Phikmvvirus	0	0	98.5958	8.21518	0	27.9811	0	0	1.26532	0	0	0	24.464	71.1408	54.8378	4.78667	0	34.6903	4.29565	143.502	9.73394	4.34354	146.749	3.84563	0	15.4317	0	12.2452	0	21.1971	1.30919	0	49.4459	0	8.82031	0	0	0.529278	0.800773	1	3.14635e-05	5.08814e-05	3.56048e-05	5.9285e-05	NA
Kpp10virus	52.2775	25.2617	152.934	60.6991	660.551	97.1469	459.213	0	30.9653	94.4943	152.562	0	107.668	27.8785	0	0	0	186.559	65.3986	197.559	105.581	18.9739	9.77715	176.379	6.09499	65.4587	28.8852	25.7138	60.1293	26.2508	8.32867	50.9035	21.4434	70.2432	28.5725	180.648	20.3029	0.545885	0.807811	1	0.000328356	0.000685235	0.000148492	0.000131529	NA
Gammapolyomavirus	0	0	0	0	0	0	0	0	7.13454	0	0	0	0	0	0	0	0	19.6759	0	0	0	0	0	0	0	1.78809	0	0	0	0	1.1613	0	0	0	0	0	0	0.546858	0.807811	1	9.62184e-07	3.72652e-06	1.80017e-06	5.29139e-06	NA
Deltacoronavirus	0	13.3947	0	0	0	0	0	0	0	24.747	0	0	0	11.2827	0	0	0	0	0	0	3.60848	45.7444	0	0	0	5.76604	0	5.91638	0	52.2214	0	0	0	0	0	112.891	0	0.551334	0.807811	1	5.66579e-06	1.23121e-05	3.31624e-05	7.98328e-05	NA
Jerseyvirus	0	0	58.5838	48.5247	0	13.3096	0	0	0	153.396	87.4948	0	0	72.3158	95.1141	0	0	20.073	0	0	21.2654	5.12317	0	0	0	12.9347	7.7155	0	0	0	0	17.9803	10.5518	6.96848	21.9078	0	6.95297	0.555297	0.807811	1	4.10903e-05	5.6097e-05	1.99475e-05	2.67854e-05	NA
Vendettavirus	11.4706	19.97	51.9057	68.7889	8.60177	131.789	6.61674	0	60.9862	338.447	37.1136	17.8854	31.334	27.8301	18.8852	0	0	81.6902	31.8328	133.562	6.60077	1.24547	9.06071	73.4522	11.1515	86.3521	9.50676	5.33748	0	0	2.24391	45.227	153.21	0	49.252	184.54	10.1719	0.555877	0.807811	1	7.86629e-05	7.85794e-05	7.90927e-05	9.56095e-05	NA
Phayoncevirus	21.1802	0	0	0	0	0	25.3128	620.248	16.2555	11.7052	149.827	0	0	6.88761	0	0	0	22.4322	0	0	11.3975	0	172.295	0	10.6664	0	0	0	0	0	2.92408	0	0	0	61.6451	0	35.5918	0.558238	0.807811	1	0.00015069	0.000502987	3.69067e-05	8.00967e-05	NA
Tm4virus	23.1085	23.569	3.53384	0	0	38.1884	0	0	1.76942	8.52123	13.302	7.68072	28.8066	46.9326	49.4971	0	0	45.9543	0	27.4226	71.2938	0	19.9393	10.8604	37.1465	0.676574	3.18772	11.4409	0	0	11.393	4.04861	8.75487	0	0	10.3332	0	0.558516	0.807811	1	3.43706e-05	4.43382e-05	3.51136e-05	6.15007e-05	NA
Chivirus	3.31647	0	27.4739	0	0	8.30183	0	0	1.91926	0	0	36.6559	0	15.6732	0	14.36	0	0	0	2.06006	0	2.51691	39.0471	0	0	43.8679	0	0	0	0	0	0	0	0	85.6321	0	0	0.564291	0.807811	1	1.4613e-05	3.74686e-05	2.38154e-05	6.42414e-05	NA
Mudcatvirus	332.951	99.3019	582.109	398.743	0	216.229	39.4259	162.509	438.112	324.798	500.386	26.5058	210.205	91.0137	165.949	0	60.1517	224.222	103.59	197.346	89.6747	82.2193	49.2338	155.381	76.1288	214.955	72.3981	48.4588	0	122.085	108.513	68.696	882.2	12.987	794.932	6.89759	23.0306	0.567036	0.807811	1	0.000384677	0.000295371	0.0004132	0.000512198	NA
P12002virus	207.997	37.4706	93.7292	25.7631	578.345	59.161	456.333	2.58694	27.5162	137.145	51.2482	37.5564	141.394	98.8058	66.6694	16.7311	0	2654.09	113.559	46.9336	159.239	54.0016	10.6316	15.0546	8.9049	97.6404	155.969	19.4623	0	38.6595	14.5719	156.998	25.8053	3.81693	29.1197	106.271	96.7873	0.567105	0.807811	1	0.000343888	0.000603248	0.000349484	0.000691386	NA
Sfi21dt1virus	167.72	131.317	1230.28	779.181	0	468.902	249.951	304.381	508.074	255.639	126.217	634.565	159.209	248.402	778.093	74.2327	23.6718	1152.58	950.058	56.1393	113.857	34.1404	2529.19	294.415	154.664	65.9162	20.7498	60.5913	252.608	120.705	130.636	181.201	152.888	95.17	297.083	2446	128.599	0.567128	0.807811	1	0.000712903	0.000604508	0.000797087	0.00106267	NA
Spo1virus	694.53	1047.66	2266.91	2380.35	499.598	2545.19	499.988	428.925	1457.99	3900.27	1903.24	880.919	1197.88	1071.01	2067.06	3849.33	165.746	2379.03	982.297	975.55	592.365	321.898	1554	1187.94	460.579	487.691	221.972	627.581	1663.86	247.447	378.032	845.245	2201	659.891	762.934	3688.01	286.129	0.567128	0.807811	1	0.00259381	0.00130776	0.00228476	0.00106337	NA
Bernal13virus	0	0	24.1797	8.44437	0	0	17.5935	5.86066	42.4532	1.70846	0	21.6689	10.7871	16.985	214.97	0	11.8749	66.5154	26.1213	37.1754	25.2277	4.35317	0	27.4857	25.377	0	1.49028	7.31081	17.5754	0	6.03487	3.1015	45.6361	0	62.4275	19.415	3.7431	0.57388	0.812212	1	4.06962e-05	6.8557e-05	3.9359e-05	4.56252e-05	NA
Fri1virus	0	0	1.69708	0	0	0	0	66.2014	0	6.44182	0	0	0	0	0	0	0	2.92615	0	0	8.61697	0	0	0	5.27194	11.1257	19.1762	0	0	0	0	0	0	0	0	0	4.23786	0.579117	0.812212	1	1.4423e-05	5.397e-05	1.41347e-05	4.01192e-05	NA
Gaiavirus	275.076	274.188	504.295	319.543	30.5585	241.74	578.634	117.48	336.154	906.422	976.408	296.287	54.1934	174.893	176.221	168.522	53.9825	483.68	252.869	620.624	157.377	41.5425	243.741	166.565	64.6503	137.753	49.9157	76.3302	301.299	67.7294	33.0615	156.476	490.278	168.363	213.996	461.462	73.9354	0.588265	0.812212	1	0.000561172	0.000353686	0.000415575	0.000153155	NA
P23virus	1513.73	340.309	1128.63	692.668	295.429	1663.64	932.851	1010.63	711.362	1433.03	1436.58	615.435	313.212	459.469	3671.26	962.741	821.739	1022.75	1840.68	2264.25	273.023	77.9574	479.573	467.661	317.623	2062.85	41.4771	4233.15	521.526	192.397	336.789	2213.71	6184.38	196.091	1286.11	654.783	404.177	0.588265	0.812212	1	0.00177567	0.000996472	0.00299188	0.00443712	NA
T4virus	8189.84	3389.97	8601.31	6522.4	2426.98	7443.31	6307.74	2824.52	7810.78	17882.9	9927.88	2609.2	2698.7	5059.83	10243.7	16858	3932.76	8962.03	16050.1	11396.2	3860.12	2636.31	7995.64	3495.43	1936.36	2921.61	1480.18	1978.87	5471.9	2021.29	1471.27	4403.92	10355.2	2545.43	4877.78	7345.31	2721.68	0.588265	0.812212	1	0.0109505	0.00265634	0.0114961	0.0022582	NA
Tectivirus	22.5731	5.56764	86.7642	111.331	8.65994	162.429	16.5303	413.121	349.196	236.352	278.188	275.983	194.264	62.5621	118.857	96.5024	97.3864	33.5587	11.2649	248.168	63.0915	15.9145	14.9921	47.6669	54.9259	165.839	16.0484	35.872	60.9756	32.2731	31.6784	286.921	117.31	6.3547	44.9639	53.4291	37.6214	0.588265	0.812212	1	0.000361115	0.000439478	0.000194125	0.000212611	NA
Betaguttavirus	0	0	0	0	0	7.7153	0	49.2618	0	0	0	11.6589	0	7.47731	0	0	0	45.6546	47.7784	0	0	4.12851	0	6.61486	12.9005	2.72297	0	0	17.6662	0	0	0	0	0	0	0	1.60795	0.589688	0.812212	1	1.5203e-05	4.08073e-05	1.07131e-05	1.83491e-05	NA
Ea92virus	14.9533	10.1082	17.2839	208.195	0	80.8106	0	0	38.6351	77.3174	156.34	5.9257	25.6249	2.61362	16.1232	0	0	0	194.341	8.70932	25.7124	56.3868	0	29.7392	16.8431	11.5543	0	25.3225	0	0	4.66226	51.3478	71.1483	0	0	25.4428	6.70047	0.592627	0.812428	1	5.95325e-05	7.06644e-05	5.31498e-05	7.073e-05	NA
Betabaculovirus	172.028	208.183	376.228	249.552	37.011	354.994	134.494	31.9805	622.251	447.409	283.878	41.2349	49.9635	108.996	784.82	0	0	225.973	212.353	122.743	121.956	267.734	97.1463	107.989	92.9985	79.0495	46.4456	47.8465	73.9932	124.849	27.9057	147.804	315.246	13.9643	283.222	363.198	32.4304	0.609738	0.825071	1	0.000396172	0.00032207	0.000340002	0.0003056	NA
Phietavirus	1398.45	763.926	1557.59	4422.6	2575.65	2426.63	2333.38	1294.57	1163.4	3711.32	1679.89	449.434	982.491	751.181	1937.08	1333.46	176.832	1740.29	5443.87	3786.53	1760.99	373.395	1170.14	980.373	390.811	910.063	151.834	282.905	2087.36	440.328	420.84	581.358	2570.92	994.056	2476.65	1435.31	634.011	0.609759	0.825071	1	0.00335849	0.00229685	0.00274706	0.00151166	NA
Mastadenovirus	0	0	9.83599	0	0	0	35.2495	0	0	0	0	0	3.01258	0	0	0	0	0	0	0	0	0	0	2.04201	0	0	0	8.46354	0	0	0	7.56988	0	0	0	0	0	0.612849	0.825071	1	6.18206e-06	1.79919e-05	3.22125e-06	9.86383e-06	NA
Kp34virus	0	9.94297	0	0	49.5174	7.22662	0	0	1.47875	22.5889	233.34	0	0	234.553	3.13757	0	0	0	0	360.342	4.24026	0	0	0	2.85693	1.38761	39.6694	0	0	0	0	0	35.5152	10.1369	19.1789	0	9.68944	0.613152	0.825071	1	6.80188e-05	0.000143136	3.8167e-05	9.35315e-05	NA
Alphamesonivirus	84.5553	12.2327	55.711	24.0417	0	62.2363	9.72135	13.6541	17.8538	170.043	0	21.2908	50.7658	81.0369	0	1767.66	0	629.675	190.149	194.386	473.498	0	0	16.023	0	110.671	41.9582	8.58641	11.6293	0	7.23765	9.6861	67.8827	216.924	0	207.683	0	0.617171	0.82667	1	7.01742e-05	7.4494e-05	0.00028972	0.000484026	NA
Kpp25virus	0	0	0	0	0	0	0	0	11.0849	1.77399	39.9923	0	0	0	12.5598	0	0	0	0	15.8923	0	19.6399	0	0	0	0	0	0	0	0	0	12.7312	0	0	0	0	2.96644	0.621352	0.82847	1	5.5714e-06	1.26268e-05	7.50474e-06	2.21537e-05	NA
Rb49virus	19.6807	39.0014	239.481	58.0329	17.809	24.943	298.971	0	112.04	203.09	832.361	0	15.8627	146.19	71.6463	0	0	388.765	351.552	319.475	28.8631	86.731	57.9783	78.9045	23.0375	89.1664	16.0051	34.6809	402.48	17.6025	0	63.8174	123.226	56.2909	20.1643	0	14.6841	0.630885	0.829987	1	0.000192488	0.00025217	0.000180043	0.000167284	NA
Rsl2virus	1128.52	270.662	1194.5	641.446	51.5176	735.435	255.557	136.517	382.883	1418.96	525.57	425.233	346.834	136.475	366.568	216.836	54.5407	1191.44	497.089	1315.89	246.323	134.43	645.531	135.84	34.848	184.962	260.26	289.582	70.628	171.94	169.775	557.153	726.348	177.223	86.8951	582.568	95.0163	0.631595	0.829987	1	0.000845693	0.000483723	0.000810805	0.000598501	NA
Sfi11virus	87.8671	86.7433	49.9728	73.5588	0	118.421	41.9374	49.7434	73.9252	345.554	132.73	8.4741	91.152	21.3688	162.587	43.3132	0	796.712	44.912	21.96	65.3224	28.3108	138.334	147.02	22.8173	6.50236	2.3435	10.0991	19.8838	42.189	19.5498	37.5202	222.601	2.79845	74.1187	27.4578	55.6018	0.642616	0.829987	1	0.000147968	0.00012254	0.000161291	0.000204257	NA
Pbunavirus	17.7861	12.7674	6.24497	20.9091	1.40958	20.6369	0	0	5.3028	105.908	92.1939	0	26.9072	0	72.0292	54.0115	0	48.3557	12.0782	0	16.4129	25.2654	4.88857	0	15.3859	8.11238	0	28.9008	0	0	1.72625	18.8516	0	0	16.5509	0	4.45087	0.646557	0.829987	1	3.6717e-05	4.55234e-05	3.16384e-05	4.09813e-05	NA
Roseolovirus	0	22.1446	0	0	0	38.5345	0	0	5.66686	0	22.209	0	0	1484.47	0	0	0	0	0	0	0	0	0	343.214	8.97605	0	0	68.7717	0	0	0	134.008	108.614	0	0	0	0	0.649206	0.829987	1	0.000220702	0.000813031	8.74845e-05	0.000238409	NA
Plasmavirus	885.74	23.7351	112.353	188.518	64.9195	4.02678	19.0063	0	66.0392	474.776	60.78	38.4865	0	39.3409	85.5065	0	287.094	190.676	253.056	547.943	57.4016	0	63.4116	19.1657	50.6949	144.558	0	44.5076	0	54.8388	25.1359	25.0035	3884.71	32.199	0	45.0418	9.40914	0.652678	0.829987	1	0.000177621	0.000263943	0.000321979	0.000705166	NA
Bcep78virus	115.644	29.865	483.693	85.1647	7.28175	365.071	35.8532	15.2811	77.2721	742.689	383.84	43.242	45.8512	181.209	408.453	81.7686	0	136.363	98.0449	810.143	58.4853	435.405	124.565	75.9415	73.0559	66.8773	99.3081	31.83	22.1975	5.69546	44.5717	112.655	228.399	17.3438	28.9016	96.3932	40.0385	0.653757	0.829987	1	0.000256223	0.00019513	0.000312934	0.000464626	NA
Betalipothrixvirus	529.219	561.701	1254.65	821.11	28.7286	585.846	552.966	148.088	978.124	1564.09	836.422	397.872	186.306	277.214	1337.9	13.6823	377.352	482.063	888.212	839.37	361.702	88.3912	1141.54	759.386	348.929	229.405	27.8826	191.918	533.232	141.955	125.44	400.683	1378.54	215.213	247.819	811.747	215.589	0.653757	0.829987	1	0.00104276	0.000513394	0.000970459	0.000529738	NA
Cp8virus	903.49	334.416	1280.82	463.105	48.9359	1093.92	191.986	67.407	392.098	1625.48	659.772	232.655	375.327	1548.01	594.289	253.798	37.3824	669.825	1162.82	6382.9	318.905	103.198	616.42	227.062	222.344	288.664	23.117	216.761	920.869	42.3875	88.3438	228.129	1000.17	428.299	96.9517	469.024	161.88	0.653757	0.829987	1	0.00104055	0.000782447	0.000932583	0.000869532	NA
Sitaravirus	1387.73	389.718	4665.62	2240.49	154.673	3358.07	1019.38	573.127	1373.21	2568.98	1162.74	864.167	451.793	211.219	1556.15	173.607	476.679	937.562	3425.63	2721.82	393.896	281.26	578.609	2148.65	480.865	728.324	86.2507	986.501	1389.49	466.753	225.394	258.982	2217.17	387.929	658.493	3350.06	365.87	0.653757	0.829987	1	0.00214466	0.00110234	0.00213049	0.00145905	NA
Twortvirus	3.53554	141.025	14.7544	47.6702	132.553	156.446	68.0391	87.0184	495.014	357.53	336.507	55.4867	122.956	81.4116	93.7612	29.8577	21.9894	241.598	270.681	51.9564	62.0265	197.198	139.983	306.056	14.5897	43.571	131.441	19.3357	109.606	42.9977	5.82747	93.2282	886.27	3.1799	194.375	87.6819	6.14159	0.653757	0.829987	1	0.000297019	0.000267756	0.000307985	0.000356931	NA
Pipefishvirus	0	0	0	0	0	0	0	0	15.3504	0	0	0	0	0	180.568	0	0	0	0	0	0	0	0	3.02971	0	0	0	0	0	0	0	0	0	0	0	0	10.4167	0.666949	0.839435	1	1.68286e-05	5.71488e-05	2.98512e-06	1.21265e-05	NA
S16virus	0	0	0	0	0	0	0	0	15.7863	0	0	0	0	8.04571	0	0	0	0	0	0	0.774689	0	0	0	0	0	0	4.85303	0	0	0	0	0	0	0	0	0	0.666949	0.839435	1	3.27031e-06	9.07309e-06	1.17528e-06	4.97731e-06	NA
Spn3virus	614.576	73.0691	448.608	514.841	0	228.515	218.831	0	232.418	259.616	278.209	52.5865	66.819	27.8073	173.703	0	0	310.652	279.927	151.753	34.7385	2.93749	236.367	278.435	88.7981	88.1848	16.9131	148.797	1268.77	123.204	23.5523	57.2015	482.982	4.31165	80.4298	152.605	21.8787	0.676048	0.84025	1	0.000294486	0.000201276	0.000354457	0.000447686	NA
Yatapoxvirus	570.813	56.5685	474.596	412.205	0	456.928	21.8751	11.4821	277.923	353.719	118.421	1.31728	9.38511	175.318	350.673	401.864	659.05	165.278	284.362	641.877	19.8927	0	158.108	53.0362	57.3477	44.1752	0	35.8553	164.447	11.4913	21.868	110.076	108.004	110.887	9.36251	130.112	81.0636	0.676157	0.84025	1	0.000279943	0.000233394	0.000273428	0.000343255	NA
Secunda5virus	99.2529	38.9307	219.869	169.528	58.7498	217.639	269.749	3.55236	157.187	349.44	397.109	32.7886	67.5591	58.0985	403.921	21.6514	15.1404	136.847	761.118	951.02	156.303	57.2779	201.278	51.5589	113.248	123.762	62.4756	20.5962	42.0707	32.1186	45.7938	216.346	307.983	18.4426	17.9936	140.849	44.5446	0.676229	0.84025	1	0.000253983	0.000152541	0.000297783	0.000217378	NA
Ichnovirus	0	0	0	0	0	0	0	0	0	0	0	0	46.3056	49.3139	0	0	0	359.94	0	0	21.7153	0	0	0	35.8397	0	157.476	0	0	0	0	0	0	0	0	0	0	0.682079	0.843928	1	2.29893e-05	6.58128e-05	9.90361e-05	0.000330328	NA
Kp36virus	5.95532	21.3679	170.971	62.6141	0	270.289	57.3913	0	189.386	176.346	544.04	61.1885	21.3422	165.781	5.12684	1435.16	0	248.844	32.3453	20.6729	22.7278	3.98533	41.4199	0	14.5019	126.236	0	68.0989	77.6161	6.65707	4.78348	80.1808	1212.27	35.2434	0	62.3476	62.2694	0.698397	0.857588	1	0.000172597	0.000178226	0.000218265	0.000347652	NA
Potyvirus	165.831	115.275	236.705	144.561	21.5521	514.04	245.914	111.132	213.149	298.589	406.378	86.267	74.9456	59.7948	270.604	25.3358	16.5218	71.9309	70.825	879.337	176.629	54.7085	511.002	235.006	36.6894	28.2873	26.2904	167.93	1248.73	25.5096	51.4042	219.725	1093.46	13.423	347.018	579.002	24.2892	0.698993	0.857588	1	0.000320132	0.00015586	0.000491273	0.000481501	NA
Bignuzvirus	9.24889	2.02516	32.3256	16.7399	0	27.7021	155.206	33.049	1.82957	81.6942	0	51.2533	0	2.31764	56.5217	0	3.94414	89.0151	0	0	15.222	40.5062	38.3931	15.2169	6.57379	0	0	2.11504	0	9.15439	47.7546	0	238.546	0	0	158.901	7.77973	0.705676	0.862164	1	5.72122e-05	8.80066e-05	6.4885e-05	0.000101844	NA
Xp10virus	30.3795	29.4341	94.5776	36.4762	16.6015	20.2847	0	0	14.2902	344.295	769.106	5.84875	5.33104	251.299	0	145.559	0	87.2345	198.391	60.6998	2.31555	23.515	7.16418	34.4976	0	8.54415	0	16.3432	208.299	4.40189	10.0136	98.7296	48.357	386.835	65.3256	0	0	0.709093	0.862729	1	0.0001395	0.000243282	0.000144749	0.000303853	NA
Cvm10virus	476.137	73.6902	49.6047	26.9608	0	88.2486	404.366	531.906	41.2381	195.605	164.019	149.956	298.904	854.039	0	0	304.459	108.577	288.734	151.896	211.117	108.977	149.636	14.4175	14.0042	118.411	33.4105	25.3423	88.1677	98.6198	0	46.736	360.078	83.4769	245.78	12.6928	39.3362	0.721873	0.874634	1	0.000522373	0.00064763	0.000278157	0.000243003	NA
Okavirus	0	0	0	0	0	0	0	0	0	0	0	0	0	0	6.84752	0	0	0	0	0	0	0	0	38.8711	0	0	0	0	0	7.85995	0	0	0	0	0	0	0	0.768743	0.916346	1	5.59672e-07	2.1676e-06	7.25411e-06	2.6087e-05	NA
Asfivirus	192.509	150.86	299.811	754.477	77.4682	288.257	234.594	169.105	326.739	410.674	560.471	209.269	138.831	140.838	326.661	2632.8	9.69755	301.719	242.882	1232.49	819.973	56.1377	471.962	122.458	38.0881	77.1657	71.7913	93.7836	47.453	61.9889	199.864	155.74	376.812	7259.72	122.779	620.715	155.185	0.768852	0.916346	1	0.000486736	0.000201697	0.00188659	0.00564434	NA
Epsilon15virus	194.785	71.4391	121.4	104.602	201.62	187.861	217.912	32.3583	195.421	254.466	442.252	9.14899	29.203	2735.35	151.704	17.582	111.935	74.8955	136.668	184.501	116.64	108.415	6.7385	53.6571	182.709	166.856	93.4713	40.3009	53.9298	289.976	18.4487	166.42	180.77	30.8152	4.84987	342.656	63.3589	0.768852	0.916346	1	0.000635451	0.0014478	0.000355663	0.000385473	NA
Rb69virus	150.865	223.632	135.224	195.751	72.8853	214.979	371.147	63.2579	1272.44	327.413	294.718	77.7239	104.321	295.039	271.555	228.986	30.6006	207.937	313.198	458.632	217.772	265.731	620.6	623.337	43.4906	60.2169	50.538	140.62	100.992	160.549	47.4751	108.94	490.463	129.935	77.0251	401.088	33.2235	0.768852	0.916346	1	0.000510286	0.000601238	0.000512984	0.000438343	NA
Rhadinovirus	223.76	37.359	19.4718	422.122	47.654	61.6336	15.82	6.14835	31.494	313.297	43.6371	66.8486	17.9373	159.514	0	0	0	265.181	3885.69	32988.9	314.217	41.9916	34.3718	82.6592	31.6895	45.1146	54.8402	41.9336	52.2807	37.7861	12.5298	6.24147	34.9477	58.7806	4.47045	0	9.50383	0.780571	0.918404	1	0.00015009	0.000139814	0.00130734	0.00479722	NA
Whispovirus	77.3515	41.9335	1469.54	3690.42	0	97.6866	0	0	789.184	165.608	1523.78	7.34953	24.6156	254.424	100.719	0	12.2743	388.959	336.476	139.496	60.4435	27.5619	30.1305	111.891	24.4645	33.8995	13.082	24.4312	11.7272	42.7856	0.795325	51.8632	367.872	22.8853	61.926	463.598	21.8292	0.780571	0.918404	1	0.000652257	0.00110055	0.000171269	0.000151016	NA
Fibrovirus	0	0	0	0	0	0	0	0	0	0	0	0	0	0	45.0038	0	0	0	0	0	0	0	0	0	0	0	0	0	0	0	0.807838	0	0	0	0	0	0	0.782369	0.918404	1	3.67832e-06	1.42461e-05	3.03628e-07	1.42414e-06	NA
Andromedavirus	362.131	182.203	565.968	1540.25	90.0213	226.779	355.464	8.72074	327.112	643.696	328.974	97.8914	130.544	90.3697	201.159	0	0	326.463	707.479	823.889	135.692	114.627	88.438	188.267	203.567	198.151	44.0227	87.2614	226.695	179.014	38.4102	242.864	382.177	7.84103	267.136	443.896	78.7252	0.792583	0.918404	1	0.000504204	0.000375532	0.000472084	0.00028457	NA
Cyprinivirus	129.95	10.4828	48.7928	63.9169	24.5137	331.063	167.649	0.634781	42.5221	111.024	79.7195	50.4054	18.3664	4.56695	3.92405	242.135	0	45.2856	74.7443	398.522	196.069	49.4814	11.3923	40.189	17.5263	69.2199	2.88743	8.3819	26.7609	21.6376	1.35428	26.5196	33.278	113.173	39.3096	0	217.621	0.792583	0.918404	1	0.00011558	0.000122045	0.000184839	0.000273021	NA
Psavirus	65.1104	49.8935	171.082	171.089	4.47849	41.7369	88.0601	1.93197	69.6021	79.6508	139.473	20.1609	38.2653	16.2782	59.7998	0	4.81337	148.885	77.8954	24.2329	29.1639	5.42729	62.898	85.1918	17.853	116.438	0	29.1648	80.3251	54.327	13.2087	53.8824	235.987	16.0818	41.4235	263.292	14.3579	0.792583	0.918404	1	0.000103255	6.27174e-05	0.000135028	0.000122319	NA
Cr3virus	693.267	196.895	772.399	402.946	49.3026	379.762	190.665	484.257	153.296	463.268	439.26	34.7134	42.766	244.439	266.134	1186.89	171.705	868.063	2779.4	1604.94	93.7736	85.6344	271.162	48.194	50.0697	1859.79	72.0989	57.8168	437.105	76.037	46.8727	76.0894	132.908	132.591	100.555	665.507	38.0338	0.792595	0.918404	1	0.000497085	0.000336333	0.000881101	0.00156358	NA
Tlsvirus	3.00239	0	0	0	1.40958	0	0	0	1.24858	0	13.1032	0	0	0	0	0	0	6.16266	0	8.18959	0	0	4.88857	0	0	0	0	2.47096	0	0	0	2.91745	0	0	0	0	12.439	0.797103	0.919977	1	1.7464e-06	3.91779e-06	4.99739e-06	1.44704e-05	NA
Gordtnkvirus	0	7.12757	0	17.725	35.0761	48.8848	86.7602	0	23.0574	61.2472	91.6794	7.11664	3.10862	0	113.601	0	0	3.52675	76.9448	17.8724	38.9502	9.62261	75.519	50.0656	11.3226	32.4451	0	1.2742	0	0	10.6261	13.5262	92.4575	4.22254	1.7853	49.6009	8.14622	0.815236	0.931357	1	5.32907e-05	5.77741e-05	4.81975e-05	5.04258e-05	NA
Coccolithovirus	3140.25	840.444	1879.09	1924.79	191.388	1586.73	1409.74	512.207	1477.02	3420.86	2510.64	625.502	784.647	612.911	1708.28	1832.35	151.726	1835.23	2476.81	4149.99	1491.21	506.212	1095.37	548.395	735.052	801.85	513.728	401.147	806.051	617.332	192.315	723.58	1565.81	1027.69	370.647	1873.21	302.555	0.816532	0.931357	1	0.00237822	0.000886469	0.00238035	0.00118891	NA
Nonagvirus	61.1374	70.9185	226.996	45.0473	44.011	125.245	59.7032	21.273	60.5137	48.0368	9635.86	18.4259	17.0997	379.542	46.0054	11.5445	1253.83	22.1571	575.625	53.6157	39.172	10.4474	27.2505	49.8284	61.7387	42.3646	16.0101	17.2244	43.7233	9.1473	64.8707	68.0263	231.097	12.3221	99.5912	80.3571	15.621	0.816532	0.931357	1	0.00085868	0.00271642	0.00028797	0.000663669	NA
Sp6virus	91.0796	40.553	127.718	2.45561	0	398.921	3.91535	0	64.1174	122.817	322.823	106.176	44.0775	62.5644	140.993	0	0	111.273	74.2213	55.8304	71.3808	6.68151	98.742	23.7737	49.595	36.6167	0	38.0752	203.795	33.9408	10.2007	79.3701	248.555	52.1338	0	19.456	25.1824	0.840314	0.943781	1	0.000160519	0.00015878	0.000123941	9.91355e-05	NA
Ea214virus	120.057	55.3073	317.727	247.524	12.0715	213.928	49.4673	9.74291	277.553	648.498	66.3751	41.1579	12.7564	218.269	473.767	11.3793	147.275	51.7802	111.571	172.586	61.7149	89.8651	222.424	21.405	167.447	57.0313	119.784	39.5798	218.93	118.173	21.0834	145.694	288.602	19.6794	311.105	20.8447	10.7112	0.840641	0.943781	1	0.00025014	0.000198708	0.000322355	0.00031276	NA
Nit1virus	522.257	617.671	838.907	727.793	316.094	1047.08	472.96	398.05	847.19	970.435	705.74	269.673	294.138	354.113	1145.26	120.543	44.3343	715.036	953.617	1629.43	613.293	188.517	1525.74	571.102	458.248	278.896	344.491	279.508	334.211	132.195	108.495	459.326	1554.01	374.283	337.047	1081.42	120.979	0.840641	0.943781	1	0.00112047	0.000390248	0.00125498	0.000781587	NA
Spbetavirus	2291.36	1178.66	1693.19	1991.18	390.311	2530.47	1218.27	615.927	2261.46	4223.93	3884.18	689.069	612.814	837.588	2743.94	498.421	1194.33	3916.13	44349.8	3019.34	770.274	501.697	2465.67	1727.9	535.561	668.819	122.19	579.512	900.939	1775.27	364.911	1268.9	3241.12	552.565	1237.45	1915.42	312.922	0.840641	0.943781	1	0.00283212	0.000972142	0.00422796	0.00564593	NA
Crinivirus	0	0	0	0	0	0	0	0	1.00318	0	0	0	0	0	0	0	0	0	0	0	0.83442	0	0	0	0	0	0	0	0	0	0	0	0	0	0	0	0	0.843585	0.943781	1	1.35291e-07	5.23982e-07	1.23716e-07	5.8028e-07	NA
Betaentomopoxvirus	805.054	899.059	1704.2	1773.12	458.7	1094.58	880.91	341.718	1381.39	1191.31	1534.89	287.426	348.606	780.19	1520.97	381.467	217.244	1392.07	508.989	861.814	763.128	203.407	1258.8	1092.06	347.938	329.956	169.664	561.546	742.116	605.777	326.582	740.142	2837.04	172.962	772.185	3079.36	240.28	0.864901	0.957911	1	0.00166447	0.000542576	0.00182668	0.00105443	NA
Che8virus	497.157	200.345	371.929	791.909	1514.73	955.917	315.012	76.4064	671.682	1230.93	440.819	334.401	170.531	109.191	158.475	2925.59	1171.53	471.615	2376.95	3589.19	260.289	174.135	422.91	140.106	93.9854	166.537	39.001	233.869	262.588	106.542	69.5456	325.58	396.06	10.2589	69.3752	323.335	160.392	0.864901	0.957911	1	0.00106985	0.00143648	0.000921029	0.000806841	NA
P68virus	2585.63	0	0	0	0	0	0	0	0	0	653.947	0	0	0	0	0	0	0	0	0	0	0	0	1.99107	0	0	0	11.464	0	0	12.4644	5.97213	0	0	0	0	0	0.866056	0.957911	1	0.000251719	0.000796931	8.32391e-06	2.44276e-05	NA
Muscavirus	0	36.9381	0	0	4.52388	0	0	0	7.27099	0	0	20.4678	5.32196	31.8779	0	0	0	2.55229	0	0	28.4367	9.99018	0	0	18.3162	0	0	0	0.644452	0	0	0	57.7162	10.7381	38.9212	0	0	0.87314	0.962102	1	2.12475e-05	3.55348e-05	1.99869e-05	3.60736e-05	NA
Cronusvirus	5.60395	0	9.03327	0	52.1423	2.21989	0	0	24.9671	18.9956	14.7763	2.72209	0	273.992	0	0	0	1.71156	0	0	1.42077	0	9.35243	0	0	13.1638	0	8.49873	174.036	8.50345	8.10705	1.94021	33.0808	6.25934	0	0	4.02488	0.88457	0.968926	1	6.01495e-05	0.000154091	2.70009e-05	6.06826e-05	NA
Velarivirus	15.395	0.745122	34.2221	0.903621	14.2542	18.5225	0	0.634781	9.38132	46.0986	9.71873	1.84713	13.3476	11.4463	5.13434	0	0	64.2547	2.73886	10.212	0.72218	18.9153	2.00923	12.8739	1.48768	1.41854	0	11.0646	26.0654	0	5.40942	13.9689	14.5306	0.490292	14.6605	32.463	0.57923	0.889158	0.968926	1	2.05586e-05	2.0872e-05	2.37764e-05	2.76278e-05	NA
Smoothievirus	23.1691	76.8331	371.909	605.608	28.3192	203.582	68.9925	0.634781	159.47	527.783	195.667	57.5242	37.0433	67.8793	84.8267	1880.16	567.736	798.692	1342.7	337.75	71.3699	19.1259	5.08257	27.5097	44.7639	33.9319	2.80001	41.6183	476.401	33.7753	6.55395	73.5714	269.298	52.8047	51.8883	136.971	18.6214	0.889288	0.968926	1	0.000226005	0.000166936	0.000378389	0.000471852	NA
Mardivirus	0	10.5985	0	0	0	19.343	108.365	0	1.68168	5.83335	9.58659	0	0	47.4808	0	0	35.2162	0	0	0	20.074	9.78989	0	0	0	0	0	10.3067	0	11.95	0	40.3987	22.6416	18.0135	0	0	20.4969	0.90468	0.977341	1	2.59771e-05	5.80766e-05	2.93242e-05	4.15655e-05	NA
Luz24virus	0	0	0	19.2888	0	0	0	0	8.38711	0	0	0	3.09706	0	0	0	0	19.3841	0	0	0	0	0	0	0	0	11.0672	0	0	0	13.656	0	33.4609	0	0	0	0	0.909913	0.977341	1	3.60301e-06	7.52608e-06	1.23066e-05	3.24478e-05	NA
Jwxvirus	56.8162	68.2883	105.387	177.763	18.0178	66.6594	30.5644	47.7334	85.2185	9.68038	199.644	14.9531	13.7917	83.7224	19.7678	0	0	113.001	20.8092	3.70708	57.3892	23.7537	108.974	215.409	10.3541	12.1014	0	26.1066	111.832	20.4826	18.1919	61.5117	113.566	8.19244	210.424	242.711	38.6536	0.913761	0.977341	1	0.000110119	6.90456e-05	0.000155938	0.00017554	NA
Ipomovirus	432.789	238.89	996.379	1002.05	127.31	181.426	464.74	216.272	421.897	835.099	543.68	146.194	105.927	208.407	162.567	1831.3	1540.57	361.282	7695.71	4212.72	160.868	114.753	398.706	251.461	117.394	153.832	39.1913	61.0777	284.715	92.0902	34.8951	200.998	703.861	231.322	46.561	454.11	94.0327	0.913781	0.977341	1	0.000626251	0.000239314	0.00103994	0.00124004	NA
Tg1virus	617.477	33.0944	209.596	360.96	46.9492	56.6607	142.467	7.69608	56.8943	146.631	39.5656	6.00252	8.64691	101.975	37.0195	23.1897	254.447	274.406	178.045	1524.37	31.2369	22.6324	51.4767	24.0338	1.46501	47.463	19.1077	8.56594	140.459	0	10.6448	74.063	35.678	293.004	28.5048	55.9305	11.4433	0.913781	0.977341	1	0.000171321	0.000186353	0.000220075	0.000307974	NA
Hk578virus	0	0	0	0	0	0	0	0	0	0	0	5.18286	7.5188	0	0	0	0	18.3534	0	0	0	0	0	0	0	0	0	0	0	7.24798	0	0	0	0	32.1525	0	0	0.917094	0.977341	1	3.96679e-06	1.10312e-05	6.99873e-06	2.14146e-05	NA
Titanvirus	28.8457	2.18575	54.8186	0	0	0	24.109	0	7.85881	398.687	0	0	0	79.1364	18.9518	0	0	0	20.0926	0	8.12297	0	8.51215	0	39.2989	5.20208	0	3.49158	70.4218	4.58281	19.3748	2.61892	0	0	5.50421	17.6119	4.02292	0.922896	0.979948	1	4.55079e-05	9.31293e-05	2.98337e-05	5.38131e-05	NA
Batrachovirus	0	0	0	0	0	0	18.1611	0	11.739	1.9142	0	0	14.9204	0	0	0	0	0	77.4395	0	0	0	89.8974	0	0	6.79636	0	0	0	6.43788	0	0	0	0	0	0	6.78728	0.934508	0.985612	1	9.22629e-06	2.16128e-05	1.38897e-05	3.5207e-05	NA
Charlievirus	0	0	0	2268.95	0	0	144.504	0	2.67129	162.078	0	0	9.06822	12.5885	337	13.3196	0	21.7949	91.7452	3.65192	58.3967	0	94.2318	7.84549	1.70045	21.34	0	50.9793	1.23512	0	0	2.42249	10.6555	1.04223	0	0	0	0.935716	0.985612	1	0.000226006	0.000634079	3.81925e-05	7.03096e-05	NA
Ranavirus	480.921	486.978	396.193	705.852	2288.63	1554.24	1193.37	87.7571	470.328	1476.65	1124.45	162.538	142.428	60.2261	1589.52	179.687	45.3781	674.521	967.459	1424.85	561.917	88.8073	564.543	1041.22	193.413	342.958	303.932	282.431	138.906	710.96	31.8627	307.776	2741.18	150.896	322.279	8103.35	160.959	0.938356	0.985612	1	0.00158826	0.00219661	0.00167052	0.00231304	NA
Capripoxvirus	35.5595	0.502734	0	0	27.4698	0	0	0	24.5552	0	0	0	0	0	0	0	0	0	0	0	0	0	0	0	0	3.40599	0	0	0	0	4.44159	24.7827	5.37245	0	15.3102	30.1277	0	0.952689	0.990117	1	1.35332e-05	3.11135e-05	9.96939e-06	2.09507e-05	NA
Bdellomicrovirus	0	0	21.7107	0	0	0	0	0	0	0	0	0	0	17.6134	0	0	0	0	128.309	0	0	0	0	6.76482	0	0	0	0	0	0	0	0	0	0	10.3722	0	0	0.958491	0.990117	1	3.65224e-06	1.03648e-05	5.98778e-06	1.84477e-05	NA
Circovirus	0	0	43.0987	0	0	0	0	0	0	0	0	0	0	0	2.31135	0	0	0	0	0	2.29459	0	0	0	0	0	0	0	0	0	0	0	0	0	129.057	5.17565	0	0.958491	0.990117	1	2.47913e-06	8.84784e-06	1.76694e-05	7.96681e-05	NA
Patiencevirus	2.45986	0	0	7.286	0	20.5981	0	0	87.3155	170.818	9.11664	0	0	0	120.487	0	0	67.3179	411.129	18.5846	121.964	0	0	0	2.3478	71.1436	0	4.4661	0	0	0	33.0053	5.80686	0	0	0	0	0.959069	0.990117	1	3.46208e-05	6.41395e-05	5.38296e-05	0.000112508	NA
Prasinovirus	6960.62	2671.82	12313	7984.82	1599.33	5933	3970.27	1500.71	4792.51	7751.98	4422.46	1981.69	1225.21	3322.77	5418.36	6606.05	5852.94	4614.38	16006.2	9719.34	3038.28	1039.5	5369.17	2977.18	1233.91	1595.46	564.163	1655.04	4239.9	1551.39	847.495	2658.13	5383.06	3203.95	2130.34	5953.73	1049.85	0.96299	0.990117	1	0.00736772	0.00148458	0.00772581	0.00246756	NA
Una961virus	66.8923	121.507	300.961	432.289	104.139	105.075	63.5393	67.8171	284.799	228.714	204.176	140.802	74.4521	408.214	156.551	6.00571	5.30636	302.236	134.42	137.483	108.822	80.5837	686.227	234.964	98.6203	204.441	160.089	67.5891	111.8	59.9423	38.0529	89.3205	298.007	22.4679	68.8249	371.186	60.5483	0.96299	0.990117	1	0.000336423	0.000214637	0.000403488	0.000377099	NA
Cjw1virus	538.857	41.1022	142.057	137.324	60.246	227.424	70.5185	0	262.279	448.888	419.167	26.6698	106.471	102.245	188.14	502.276	0	558.722	472.039	2298.93	87.0691	117.523	124.971	54.1594	39.9025	160.793	8.62725	53.2088	48.1709	15.5677	25.915	149.181	482.504	9.09197	24.7026	81.1528	68.5287	0.97532	0.997912	1	0.000278891	0.000191837	0.000331421	0.000342028	NA
Tl2011virus	981.377	40.4305	183.19	60.8834	72.0818	77.8836	137.991	36.5624	47.5968	16.5135	13.5482	22.6505	12.7546	475.545	74.5304	2.62051	83.3212	0	20022.1	33.4525	14.2977	52.7092	383.373	64.9442	38.6746	14.0963	15.7785	103.005	281.005	0	15.6379	78.6377	367.929	0	12.2055	46.3297	34.9214	0.987657	0.997912	1	0.000243474	0.00035133	0.000747393	0.00267457	NA
Chlorovirus	31989.6	13062.9	56356.5	40758.4	10624.6	25452.9	27185.9	6273.47	23714.9	38589	42086.8	9643.14	7672.44	12398.5	30316.7	45488.6	29657.9	31773.8	132699	67312.9	12129.9	6305.97	21557.7	15503.4	6773.54	9903.41	4649.46	7578.78	22667.9	7491.91	4683.69	13790.1	35197.3	11356.3	10858	32036.9	6067.11	0.987659	0.997912	1	0.0389374	0.00854161	0.0425558	0.013087	NA
Likavirus	609.377	419.942	1156.14	1223.56	114.875	451.125	819.021	46.9261	1103.98	1283.74	1234.43	344.435	435.688	369.797	1099.28	513.886	32.6363	1083.06	1058.38	1510.72	690.729	236.943	674.077	503.516	174.931	309.534	190.729	377.843	389.729	164.949	198.05	478.635	1238.38	199.964	372.227	1345.62	195.711	0.987659	0.997912	1	0.00116574	0.000594528	0.00117706	0.000512874	NA
Nonanavirus	83.0215	91.7445	51.128	54.681	217.437	191.445	17.8218	4.63425	290.058	25.9232	39.2639	45.1601	85.3772	1202.21	104.786	50.1495	7.92153	192.026	62.9461	269.576	58.2535	17.8983	76.3264	6.16438	92.5313	76.9649	2.96353	15.6272	0	68.1074	59.0153	55.8254	971.247	382.953	52.9178	254.125	9.13231	0.987659	0.997912	1	0.000373292	0.000652085	0.000257665	0.000329955	NA
N4virus	2823.11	549.811	4026.47	1919.57	277.883	1274.3	1141.82	422.456	705.348	1743.13	1461.76	359.583	316.618	1210.24	975.14	6454.26	1239.73	2026.17	6980.47	4739.17	945.696	437.842	699.19	226.224	237.763	267.07	251.921	470.097	725.907	728.161	86.6964	615.5	1200.42	1433.9	457.263	813.216	222.54	1	1	1	0.0018666	0.000691027	0.00232458	0.001514	NA
Pg1virus	19.343	55.3397	3.25471	98.7258	0	0	24.0886	0	2.74389	3.30907	5.48778	0	0	0	3.35594	28.7136	0	0	5.93653	12.3993	2.41563	0	0	1.84356	0.737319	3.62876	3.35227	4.56328	100.909	11.4187	0	0	0	0	0	0	19.91	1	1	1	2.41908e-05	4.81959e-05	2.08966e-05	4.11249e-05	NA
Vespertiliovirus	18419.9	695.049	14.2511	352.303	0	37.3933	2871.71	0	97.4973	126.32	21.9842	46.8287	8.42305	0	8.30225	50.2519	0	61.2645	150.009	232.716	43.0545	0	15.3742	1831.43	29.4031	69.0098	0	23.3832	88.1111	50.8084	4.95971	626.349	6675.1	3.61958	0	0	102.906	1	1	1	0.0020309	0.00565309	0.000698935	0.00165268	NA

## Sheet: T2D
	SRR341616	SRR341617	SRR341618	SRR341619	SRR341620	SRR341690	SRR341621	SRR341622	SRR341623	SRR341624	SRR341693	SRR341625	SRR341694	SRR341626	SRR341695	SRR341627	SRR341696	SRR341697	SRR341628	SRR341629	SRR341698	SRR341631	SRR341700	SRR341701	SRR341634	SRR341702	SRR341703	SRR341704	SRR341705	SRR341706	SRR341707	SRR341581	SRR341583	SRR341584	SRR341585	SRR341586	SRR341587	SRR341588	SRR341654	SRR341589	SRR341655	SRR341656	SRR341657	SRR341658	SRR341590	SRR341591	SRR341592	SRR341593	SRR341594
Bcep78virus	0	1.13633	47.2973	13.8606	50.2036	0	29.7786	0	12.7725	0	0	28.032	0	0	40.066	0	315.407	40.9792	47.6588	0	0	0	9.10339	26.002	75.1384	40.8859	40.0774	9.27767	13.4661	27.3779	33.3048	0	28.0942	56.7652	23.9792	26.5631	0	15.8029	221.623	70.1323	0	48.1297	6.72224	67.8548	105.682	16.6742	37.3877	14.1104	45.0226
Gaiavirus	54.2004	11.4724	67.2801	31.0982	127.977	31.6661	23.9032	3.1503	73.4495	0	35.5242	222.426	47.7025	18.7066	62.9794	24.8371	262.437	68.6089	14.6081	35.3082	54.3545	134.867	64.1027	29.0397	7.31145	103.03	361.884	71.5903	130.606	148.044	54.1593	18.0276	69.7282	72.1895	240.316	165.311	381.279	84.7625	202.082	166.073	64.2792	36.5349	150.908	109.068	17.1206	101.356	8.03481	156.933	67.8328
L5virus	3.42843	5.58189	100.257	219.36	24.5096	3.44163	49.775	0	19.0403	10.2305	22.3168	21.1397	9.05249	4.63101	196.014	21.1251	0	5.99438	0	0	16.8862	83.1804	132.097	35.7057	0	15.4387	2.12795	4.89904	45.5388	64.1683	78.6191	12.3583	63.0316	17.5028	156.45	49.8731	0	7.34193	29.3945	8.09538	76.4422	58.8976	260.045	8.75946	406.517	18.2638	14.038	52.6892	110.981
Phifelvirus	42.7026	93.3458	128.496	56.5901	191.233	32.9978	78.6488	5.52294	202.702	16.8728	24.628	2.90006	31.823	0	85.8499	33.8294	202.827	4.72928	69.2107	38.2534	55.7371	23.7461	41.708	2.71514	48.6715	186.663	368.591	90.2405	148.947	154.129	242.295	55.5048	76.8665	56.3229	240.154	93.2358	51.6687	86.6597	48.8748	216.994	354.131	228.283	39.0749	107.269	237.712	30.9325	2.78423	112.671	50.9904
Bc431virus	98.416	61.8809	306.918	198.88	897.979	105.083	162.576	2.01416	237.518	186.124	246.856	140.096	87.4831	31.5022	455.481	72.6345	275.187	308.072	156.305	21.7986	244.232	259.561	258.573	184.41	131.835	1218.75	804.266	108.776	781.146	612.151	809.785	16.447	540.491	536.801	715.304	937.383	45.1141	410.522	14.3783	892.258	52.2169	466.881	497.712	1038.39	327.218	44.627	79.0129	531.697	248.142
Varicellovirus	0	0	113.052	0	39.6155	4.56206	0	0	14.85	0	0	9.28963	0	0	187.529	73.467	43.9209	48.1657	0	107.378	56.6986	0	51.2582	0	1.63517	113.73	21.4901	23.4528	54.2326	14.5576	392.734	0	11.4476	70.7679	256.887	58.8529	234.867	159.073	20.8543	49.9271	36.9199	0	25.9707	90.6862	30.1142	20.1661	0	17.7045	9.93206
Tp21virus	33.6245	19.6936	228.451	116.513	83.3431	4.72699	98.1181	49.5267	82.6145	32.1197	0	7.85197	9.48978	0	66.4555	9.88244	95.1544	16.0607	61.1259	115.416	205.257	0	46.8506	41.1313	73.5009	197.889	24.3148	61.1401	100.231	49.6025	66.2626	0	68.679	57.4668	35.152	154.867	48.9266	0	11.0104	54.4969	8.88999	10.0441	13.2079	26.2133	89.2316	0	0	0	36.4212
Spn3virus	67.1006	37.8363	76.7474	51.3681	125.683	21.7992	42.5838	0	59.1428	20.7806	32.6056	120.793	143.521	7.62143	118.468	0	58.3479	12.546	132.962	21.1308	80.4158	0	138.568	23.7903	95.3394	155.17	152.71	13.0306	183.307	101.94	184.404	14.6708	94.8398	0	27.751	53.3012	31.7019	21.9194	25.3979	87.9702	5.95298	0	37.4436	51.8521	64.56	0	0	0	101.433
Rtpvirus	0	0	0	0	0	0	0	0	0	0	0	0	0	0	0	0	0	0	7.30258	0	0	0	0	0	22.264	0	0	0	0	0	12.8544	0	17.6172	51.4862	0	8.81832	0	0	7.05832	12.5247	0	0	0	0	0	0	0	3.47436	13.3424
P1virus	150.923	65.0611	545.458	383.693	531.273	1244.04	371.182	111.609	112.011	275.33	220.715	548.24	598.138	292.802	97.8884	320.879	1139.14	75.9379	142.077	54.4381	198.899	224.62	2178.72	245.361	143.582	295.482	359.667	331.986	139.253	130.999	273.898	97.5193	380.591	193.898	516.267	326.595	466.915	211.051	464.03	906.749	260.154	251.996	101.34	424.44	160.046	200.439	653.3	562.44	334.731
Lambdavirus	2380.41	1478.63	6462.33	1994.23	2762.38	1028.44	2532.81	336.879	2888.81	1524.99	3217.31	966.251	2096.88	1530	9967.08	1487.99	4191.84	1087.35	5680.37	6376.32	960.226	2607.37	3031.86	886.786	3558.31	4314.88	4996.32	1275.51	2315.93	1666.15	4870.39	4202.18	9837.58	20227.1	5385.21	2605.53	2438.94	1142.39	10936.2	3875.32	802.822	1057.94	4046.08	2481.3	5927.27	4490.44	1057.07	3871.43	8940.31
Titanvirus	0	0	7.85739	9.95449	18.2547	0	6.3677	0	0	0	0	5.52755	1.65673	0	0	0	21.0547	5.84465	26.1406	0	0	0	0	3.65844	0	0	4.88298	14.4282	0	0	0	0	0	0	19.4094	0	0	0	0	0	0	0	0	0	0	0	0	0	0
Fri1virus	0	0	0	0	29.517	0	0	0	0	0	0	0	0	8.7619	0	0	0	0	0	0	0	0	0	0	129.744	0	0	0	0	0	0	0	0	25.4608	0	46.6954	0	0	4.06773	0	0	0	0	8.54036	14.9034	0	0	0	0
Cp1virus	9.09031	0	0	0	41.4311	0	11.3946	0	0	0	68.3572	0	114.968	0	40.8122	0	72.7969	57.1063	246.412	0	0	0	0	0	0	77.6883	710.822	144.697	22.6311	18.4323	133.344	11.8114	211.537	0	0	54.5466	23.8675	0	29.6215	5.55907	73.8951	9.26764	116.578	139.147	0	20.6111	84.6744	16.9365	42.7479
Gammapolyomavirus	0	0	0	0	2.01819	0	0	0	0	0	0	0	13.2799	0	0	0	0	0	0	0	0	0	0	0	0	19.2195	0	0	0	6.68917	0	0	0	0	0	0	0	0	0	0	0	0	0	0	0	0	0	0	0
Avipoxvirus	89.6167	55.2662	281.159	760.985	94.5321	16.1303	208.069	43.5781	354.891	27.9768	61.5906	49.9855	59.103	120.808	197.888	22.8844	196.768	318.629	0	12.827	47.4095	539.273	3.65828	108.433	442.506	125.684	743.994	10.8057	31.8461	197.62	173.477	11.0109	87.568	92.6675	259.991	152.802	16.4855	7.99478	2.89818	71.1162	0	67.4498	18.6579	173.657	44.197	416.812	7.40977	109.263	7.39721
Batrachovirus	0	0	7.41772	8.93598	0	0	0	0	0	0	24.3408	0	30.4695	16.0716	0	0	0	0	0	16.1508	6.4343	0	0	0	6.29443	0	0	0	13.19	30.6203	0	0	0	0	0	0	0	0	0	0	0	0	0	0	12.9052	0	0	0	17.6404
Corndogvirus	0	0	0	24.6305	0	0	19.057	0	0	0	0	0	0	20.0331	0	82.6867	0	12.8413	0	0	0	0	37.3886	0	0	0	0	0	0	0	0	0	0	0	0	0	0	0	0	0	0	0	0	0	0	0	0	0	0
Pithovirus	850.313	522.946	1107.19	502.11	1495.47	103.284	489.03	47.6232	642.469	103.864	299.956	610.799	479.378	370.278	2317.12	494.373	1129.87	689.89	491.359	407.627	444.243	1385.17	1388.8	626.344	584.424	1332.92	3883.78	551.989	1394.32	1452.27	1852.95	202.334	1972.46	1415.27	1048.09	1442.83	350.15	178.441	753.552	1381.5	286.078	2591.09	1661.48	2119.88	829.168	1225.73	137.877	3020.98	350.318
Hk578virus	5.49287	0	0	0	0	0	0	8.86728	0	0	0	0	0	0	0	9.88244	1.54442	0	0	0	0	0	0	11.1111	0	0	0	0	9.46579	0	0	0	0	0	0	8.81832	0	0	0	0	0	0	0	0	0	0	0	0	0
Biseptimavirus	189.444	0	44.1274	2029.19	2688.04	3.14993	0	0	5.392	300	26.017	72.673	5139.94	33.6734	11070.8	530.901	4455.45	26.911	32.7151	34099.9	3088.97	1006.04	0	29.2121	578.819	194.482	175.24	18.3962	139.4	1330.6	9.84308	50.4965	663.057	9425.83	9113.21	714.412	266.213	0	338.625	2437.1	65.1827	16.3658	78.2106	1306.64	122.78	356.58	126.766	556.196	490.459
Slashvirus	200.156	85.9022	408.435	1950.7	329.455	54.715	262.181	8.73883	222.178	36.6807	72.8295	331.805	380.612	0	274.009	136.868	123.945	38.4645	86.8328	1232.77	170.143	92.6473	180.275	8.84266	74.1659	301.317	344.508	193.022	602.082	148.002	810.17	41.4503	147.739	45.6188	636.017	62.9446	48.6908	7.34193	47.1603	191.094	62.2804	224.435	17.1764	58.4965	144.962	50.8566	76.1858	110.167	119.637
Alphacoronavirus	0	0	0	0	42.1374	0	0	0	0	0	0	0	151.041	0	0	0	63.6597	0	0	0	0	0	0	0	0	0	0	0	0	0	0	58.553	27.4236	22.9396	0	0	0	13.4363	0	23.7169	0	5.00584	0	0	0	0	0	15.9814	0
Yuavirus	126.528	35.8352	117.89	9.16466	85.4646	0	113.673	0	89.5222	0	0	86.5366	8.22014	0	153.559	37.0758	88.5241	3.28673	0	55.2375	77.1512	0	231.678	0	23.5303	52.2031	2.54995	355.138	197.219	131.143	276.842	0	13.4971	0	170.058	6.87948	7.41784	23.2878	0	25.9222	50.3205	20.7109	13.9799	18.4365	48.2446	0	4.90635	29.0072	0
Kp32virus	0	0	0	0	0	0	0	0	0	0	12.6732	0	0	34.4755	0	0	5.37701	8.45829	0	0	0	0	0	0	22.6795	0	30.5191	0	2.62835	27.5396	0	30.1226	0	0	0	2.11168	120.65	48.3552	0	787.37	319.533	0	0	0	5.6895	0	38.7643	11.1534	0
unclassified	52599.5	61799.8	122721	94640	158369	51734.1	76795.7	28585.7	82679.5	27661	32029.7	108806	94298.4	19270.8	193294	43767.8	107383	84686.7	80616.8	81300.6	78278.4	220527	103797	76088.2	130499	169312	259431	115890	140833	108230	176259	33895.1	133364	128130	176619	68922.4	51421.5	35868.3	57557	108100	76550.3	59575.9	65156	97995.5	96443.1	74680.8	26162.6	97098	85822.4
Deltacoronavirus	0	0	0	0	7.521	0	0	0	0	0	0	0	0	0	0	0	0	7.99517	58.193	0	16.7283	0	8.30962	0	0	42.5049	0	0	9.21325	6.16431	50.6729	0	0	27.2454	0	0	0	0	0	0	0	0	0	0	0	0	0	0	0
Gordtnkvirus	19.3805	26.9802	29.1604	0	46.2523	0	10.2703	0	3.85261	0	9.95144	0	16.8632	0	8.26435	0	7.39693	0	0	7.09539	5.45795	0	0	0	0	0	0	0	3.52952	29.3894	29.7598	0	0	0	52.5347	0	0	0	0	6.68592	0	24.016	60.326	0	0	0	0	0	0
Tl2011virus	0	0	68.1111	36.7293	45.7428	16.6803	72.1219	0	126.025	52.9285	0	0	33.03	16.1661	49.41	16.0217	54.3959	22.6922	5450.53	0	25.8617	9008.86	26.3179	12.456	0	11.4231	102.688	24.8609	22.7517	0	9.6357	25.6956	5646.14	150.826	173.84	174.237	0	0	101.659	226.038	2.12166	12.8824	113.878	14.1171	0	27.8092	26.7213	86.563	26.3988
Bdellomicrovirus	0	0	0	0	0	0	0	0	0	0	0	0	1.40632	0	0	0	0	0	0	0	0	0	0	0	0	0	0	0	0	0	0	0	0	0	0	2.29614	0	0	0	0	0	0	0	10.89	0	0	0	0	0
Chlamydiamicrovirus	0	0	0	0	0	0	0	0	0	0	0	0	2.81263	0	0	0	0	0	0	0	0	0	0	0	0	0	0	0	0	0	0	0	0	0	0	4.59227	0	0	0	0	0	0	0	0	72.7407	0	0	0	0
Epsilon15virus	94.044	20.4048	27.2949	147.989	136.367	0	87.2456	1.78499	129.201	63.3888	193.133	173.25	21.6411	78.7186	24.3018	9.88244	65.2382	24.3591	83.0709	38.3744	78.4132	41.5522	76.5041	4.95868	33.0525	44.0361	24.5733	12.4493	43.9531	82.6892	41.8984	0	115.757	124.067	263.625	92.3665	24.136	161.334	1037.01	197.176	13.9124	0	0	108.75	63.6645	47.3099	28.2748	33.9906	27.1457
Elvirus	0	23.2374	27.8521	0	89.9494	7.84146	72.6252	0	10.0165	14.9919	21.8299	4.02788	44.5611	0	159.68	104.063	45.0247	33.0722	7.11852	0	15.2322	0	43.8215	25.191	67.6743	56.8039	757.171	14.1333	22.0256	4.19477	63.9503	0	33.309	154.149	19.471	9.13279	0	135.753	10.9181	60.1907	2.99318	43.9935	40.7851	60.597	44.1364	3463.61	54.6204	36.4912	3.72532
Eiauvirus	0	0	4.18013	6.13576	24.7082	0	0	0	0	14.6499	2.82779	0	6.8769	18.1759	0	0	0	23.5604	0	0	0	0	0	0	0	0	0	0	0	6.04514	19.9843	0	0	0	0	0	0	4.85467	2.82858	0	0	0	0	0	0	0	0	11.5085	0
Closterovirus	0	13.5863	38.0518	26.0165	70.7326	3.64896	80.9933	0	74.9713	4.67873	3.6601	38.7963	29.1313	0	29.9649	0	35.0873	22.6975	40.0812	0	7.83197	6.08525	46.6011	11.6635	23.0305	150.166	65.3273	10.9839	21.6389	7.9408	103.385	0	170.461	4.33504	74.6391	5.91852	0	5.4331	0	38.0247	3.52571	0	15.7948	18.0264	12.4744	0	0	8.53025	4.88776
Pakpunavirus	0	17.3045	0	23.0356	21.225	23.9627	0	0	18.9977	0	0	1.9178	0	0	0	0	25.5744	0	0	38.595	5.2358	21.8752	0	0	9.98451	12.808	0	22.2412	39.0195	0	27.8059	170.717	0	9.2407	11.1402	3.00962	0	0	35.6047	69.5138	32.7115	26.0274	0	17.4181	57.6409	83.4018	0	17.8969	0
Bernal13virus	0	1.13633	0	0	0	0	15.6636	0	6.06657	0	0	0	0	0	0	0	33.8915	0	0	0	0	0	5.95689	0	0	0	0	0	0	0	0	11.7829	6.51775	0	8.056	0	5.93878	2.76774	0	67.5105	0	0	0	0	0	0	0	0	0
Patiencevirus	0	0	0	0	0	0	0	0	56.7137	0	0	0	0	0	0	0	0	0	0	0	0	0	0	0	0	0	0	0	0	0	0	0	0	0	0	9.89904	0	0	0	179.748	0	0	0	8.87518	0	0	0	0	0
Circovirus	0	0	0	0	0	0	0	0	0	0	0	0	0	0	0	0	0	0	0	0	0	0	0	0	0	0	0	0	0	0	0	0	0	0	0	0	0	0	0	0	0	0	0	0	0	0	0	0	0
Tectivirus	18.0798	18.7666	37.2102	34.8668	26.7249	0	60.0603	0	120.648	0	15.2419	33.0886	5.07048	8.80165	53.3394	57.5494	0	42.1788	0	0	0	0	16.8603	0	0	88.1513	55.2777	110.202	9.09091	47.0336	17.0337	0	40.9724	0	32.2547	17.4982	0	0	4.94683	16.9514	44.6253	35.8056	7.59844	0	0	31.5547	0	1.84287	13.4326
Jerseyvirus	44.2815	0	0	11.3554	0	5.62972	0	0	0	0	0	0	0	0	0	0	0	0	0	0	0	0	0	0	0	0	0	0	4.54988	5.08229	4.70127	0	20.3234	5.4915	14.208	0	0	0	0	36.7307	0	0	0	14.4507	11.9743	0	0	0	21.5771
Phieco32virus	24.0212	3.14673	206.461	29.7459	132.689	3.27287	119.697	53.8927	7.45393	0	7.63744	13.8203	0	0	38.902	2.26639	35.0853	11.0189	17.0714	21.5332	24.7927	4.53959	35.3007	28.3059	0	49.7235	206.799	81.9836	27.6595	64.9722	29.552	33.3999	7.02647	16.8745	73.4743	0	0	34.502	0	26.7958	92.5502	33.4288	12.0227	81.1976	55.2945	48.391	8.22785	58.2412	101.069
Simplexvirus	76.6374	0	70.6652	0	6.90684	0	0	0	0	0	14.4892	0	0	0	7.87533	0	0	0	0	0	0	59.7742	8.14237	0	12.0104	11.3437	32.4431	0	6.68538	0	1.37875	0	26.9574	10.3254	692.918	0	0	77.8104	0	7.7842	0	0	0	0	0	0	0	0	0
V5virus	0	85.1852	1.6025	68.65	99.7042	15.1533	108.839	0	0	0	12.1438	6.40307	20.625	0	39.2733	18.4127	69.4514	70.651	40.2414	0	16.4562	139.271	81.9786	10.2838	102.363	143.842	5.53926	114.13	181.263	56.0539	212.022	28.3412	98.5142	124.047	43.9852	128.522	0	0	17.343	0	0	69.0619	0	21.2653	21.648	38.2529	0	23.1791	83.7766
Ydn12virus	113.533	29.9355	105.078	59.3376	144.226	4.91018	75.0134	0	20.0359	0	1.84401	211.46	23.3666	17.2557	84.1301	93.8983	45.0925	45.8112	124.928	13.9157	14.7674	543.173	148.875	39.7946	75.7567	279.609	653.325	115.968	87.6098	94.3166	139.521	0	31.9298	15.699	151.478	37.132	69.2014	0	7.64717	90.5738	42.8839	49.8918	148.408	122.471	112.314	14.8989	0	87.2787	23.2727
Prasinovirus	709.319	987.761	1387.92	1843.49	2886.89	500.099	1257.44	191.432	1333.1	289.481	615.403	1499.06	1779.05	157.607	1964.88	674.224	2009.56	1482.79	1206.54	933.12	776.63	3891.78	2028.15	1037.16	2689.65	2286.27	4061.27	3013.9	2027.77	1821.05	2522.89	256.791	2771.8	1530.93	2576.52	775.771	826.63	259.594	264.812	1699.89	331.531	799.854	1390.4	1574.9	1311.13	1148.53	242.119	2636.69	1560.33
Ea214virus	0	93.1436	9.86966	60.2453	33.9514	0	22.1708	0	24.6016	0	20.4096	0	293.807	0	67.3283	16.1101	0	0	13.6283	0	9.79639	77.1643	25.9843	0	3.04483	18.4135	3.71503	92.4708	15.704	24.4254	157.066	4.84642	24.9374	90.1184	63.9004	225.387	0	0	8.67387	135.738	0	0	486.179	505.334	94.3703	50.6035	0	0	91.5803
Lineavirus	5.13449	28.4134	30.7463	27.7622	22.7753	0	0	7.43192	0	0	11.828	0	17.1321	0	7.34063	0	59.2737	0	14.8382	12.8352	6.72861	45.5946	4.23569	6.98705	0	0	33.2107	11.3909	0	4.80027	115.859	0	0	109.319	2.98667	1.9702	0	0	0	7.76436	24.9085	0	27.1567	109.726	7.67276	0	0	9.06286	0
Vegasvirus	472.25	340.811	587.301	371.86	1067.33	304.476	571.728	190.433	710.918	85.0947	44.7334	659.967	186.081	693.241	837.285	213.88	486.1	1235.28	249.223	597.421	463.267	200.365	873.506	140.863	596.005	1124.95	794.403	1009.63	796.298	1860.97	1883.91	507.983	661.626	136.518	1812.1	188.704	1735.79	127.336	427.766	901.123	338.925	631.403	2007.4	385.785	522.199	377.118	302.698	1431.02	1122.48
Alphapolyomavirus	0	0	25.9537	0	0	0	0	0	0	0	0	0	0	0	0	0	0	0	0	0	0	0	0	7.2163	0	0	0	0	0	0	0	0	0	0	0	0	0	0	0	0	0	0	0	0	0	0	0	0	0
Betafusellovirus	0	0	7.10862	0	38.9222	0	0	0	0	0	0	0	0	0	0	0	0	0	0	0	0	0	0	0	0	0	0	0	0	0	0	0	0	0	0	0	0	0	0	0	0	0	0	0	0	0	0	0	0
Mastadenovirus	0	0	0	0	0	7.62713	0	0	0	0	0	0	0	0	0	0	0	0	0	0	0	0	0	0	0	0	0	14.8632	0	0	0	0	0	0	0	0	0	0	0	0	0	0	0	0	0	0	0	0	0
Bxz1virus	60.1586	59.437	511.804	115.151	552.273	86.8242	188.478	26.6473	242.318	33.9649	36.1127	99.6892	137.512	32.7609	242.897	84.6013	140.66	149.946	139.581	84.1046	230.933	12.3177	300.899	39.35	96.0203	305.462	343.28	193.626	202.963	164.785	392.954	81.6031	280.952	70.7949	456.685	80.5048	89.2519	13.0426	134.658	604.686	45.0604	178.157	119.367	166.832	210.67	138.039	50.0762	247.885	69.7616
E125virus	392.458	445.008	402.894	509.159	1143.16	304.286	851.961	266.312	362.7	307.407	115.97	2270.98	496.482	137.582	797.776	295.19	1371.73	985.129	534.046	2365.6	614.104	627.566	629.857	384.576	428.795	832.507	1388.59	820.051	865.526	671.943	1517.32	194.499	1311.28	547.175	1335.03	674.674	193.996	216.074	137.653	694.778	579.832	506.499	1042.85	1378.47	814.375	238.229	242.413	888.873	8792.34
Seuratvirus	33.3333	0	0	124.143	25.2732	18.2506	99.4247	0	4.91978	0	8.19345	47.9602	82.5945	0	24.7138	42.6554	55.385	0	11.6038	0	46.717	3.6079	19.7493	0	21.1397	5.59576	63.498	0	22.8044	0	39.683	0	29.8567	51.4419	5.01169	12.3505	0	0	0	46.8267	0	0	11.9232	0	24.8953	27.7489	0	12.8956	127.21
Rudivirus	0	58.6995	12.076	54.3708	82.4758	29.9974	27.0154	19.7254	84.6532	32.8071	28.2383	28.5493	53.9857	49.0857	19.8884	21.1175	61.7014	78.4497	34.9323	18.8258	104.253	40.0888	84.9745	28.8611	42.7572	199.302	32.1703	66.8007	37.4221	62.8186	51.7594	21.6193	61.8923	12.0862	160.145	20.9824	11.9993	42.1013	0	83.4143	21.9713	44.4935	19.2203	46.1485	39.4194	31.8345	9.50993	25.4334	99.6599
Betaentomopoxvirus	282.9	524.061	731.011	193.54	848.039	42.4118	352.317	63.6452	467.171	39.1626	188.474	274.189	214.635	119.116	853.474	236.836	224.455	329.286	162.211	30.7837	406.096	74.0383	372.259	87.7299	1007.29	670.914	974.927	302.456	661.082	324.75	1407.41	35.363	495.187	278.296	319.235	180.506	185.237	0	79.6009	335.235	233.814	248.499	197.232	441.497	430.996	80.2669	45.7284	95.5991	171.169
Agrican357virus	43.717	0	3.22252	65.3018	107.519	12.4789	27.3115	0	0	20.9092	0	0	8.96174	0	172.477	23.4814	108.31	7.05601	39.9284	207.32	5.39628	54.6114	33.993	0	46.8613	68.7758	80.7881	1.41269	0	22.067	58.5147	0	48.0603	0	153.315	0	17.1097	0	0	53.8644	0	73.2956	5.74923	20.7279	11.4853	21.1202	0	0	66.5673
Tin2virus	0	0	39.8352	0	0	0	0	0	0	0	0	0	0	0	0	0	0	0	0	0	0	0	0	0	0	15.8204	0	0	0	0	0	0	0	0	0	0	0	0	0	0	0	0	0	14.6046	2.56843	3.60384	0	0	1.86004
Asfivirus	237.839	7.21434	184.879	753.755	224.234	21.1213	90.4815	40.8968	92.401	16.0076	5.55686	1136.01	46.7681	32.0342	1805.62	94.453	88.7612	65.8114	20.6515	10.1476	142.205	83.55	266.563	68.4816	76.7157	117.402	577.681	128.676	65.3033	78.6156	109.193	35.6175	142.081	35.6618	206.762	91.31	3.98987	9.74609	19.4654	137.878	30.0115	52.7403	75.813	130.495	41.2437	111.858	25.9818	88.1406	75.9854
Kayvirus	119.271	68.3761	129.021	618.976	409.596	87.1012	155.271	39.2474	291.922	117.469	101.249	1156.03	390.446	67.3571	2208.23	94.7694	1360.28	28.537	438.403	206.934	363.777	1195.48	131.001	351.627	1286.09	614.74	1161.44	149.884	264.015	285.225	341.219	181.397	714.71	969.797	1450.41	346.054	273.769	422.796	88.0862	284.843	50.2377	49.6057	39.8485	562.56	319.029	638.293	477.925	698.316	507.641
Mardivirus	0	0	0	0	4.50292	0	16.5483	0	0	0	0	0	7.42801	0	0	0	20.0986	0	0	0	29.8824	0	4.33662	0	18.6847	0	0	0	0	11.3737	0	4.42133	0	0	0	0	0	0	0	0	0	0	0	0	0	22.4676	0	0	33.5516
Pepy6virus	81.5673	366.665	32.7397	0	300.662	0	323.82	127.214	0	0	0	122.494	0	0	213.268	149.165	45.8095	0	209.723	0	1.44401	0	0	0	0	237.806	0	18.4393	176.485	386.257	0	0	154.103	0	252.445	0	0	0	0	133.59	63.2041	0	0	66.8345	0	0	0	0	0
Yatapoxvirus	0	10.4126	61.0423	21.8009	56.0248	10.2074	0	0	34.6008	0	0	356.495	0	0	0	0	21.8012	2.13393	16.7151	112.564	24.6122	636.543	22.8005	87.9817	145.615	30.2016	0	45.3553	163.841	69.3222	50.2067	0	101.432	9.05854	21.0021	3.22331	0	0	0	45.0077	22.1255	41.8835	6.85779	358.334	38.5935	7.03593	0	0	42.4296
Ff47virus	0	0	0	0	43.6216	0	0	0	0	0	0	8.04409	0	0	12.1991	0	0	24.9136	0	0	33.2627	0	20.7778	0	0	8.71642	9.11854	0	12.4811	0	33.1217	0	4.52568	0	5.36361	0	4.39081	11.027	13.7666	0	0	0	44.8919	0	0	0	18.8363	76.2069	0
Potyvirus	27.8944	40.3263	94.8403	4.44156	132.111	44.2807	42.9662	18.0072	56.6574	26.9242	7.53749	21.7551	18.2763	0	218.913	85.7805	12.3801	32.4782	63.8981	0	37.4409	11.6409	150.262	11.0831	64.6858	52.9378	186.554	96.3641	106.263	95.7001	130.892	12.0092	33.2309	29.2498	98.2542	48.7804	0	10.7472	40.7523	124.025	43.2679	26.19	75.5188	83.7707	33.753	0	0	42.7095	8.29755
Wildcatvirus	46.4384	23.9047	61.8204	236.459	110.306	7.47839	22.2523	25.3013	98.7515	0	0	143.694	315.007	0	158.521	30.3377	97.8517	7.65271	40.8525	164.695	95.2472	2236.23	118.531	221.319	476.35	91.2155	5.66943	615.231	101.98	101.823	8.02627	0	137.557	139.187	69.6664	65.1616	26.4932	26.8776	0	119.043	25.0562	41.2559	21.5084	161.858	92.2981	149.956	24.8054	42.7846	91.5423
P12002virus	21.6241	28.8184	54.146	60.3145	69.3648	0	12.8666	14.893	30.9983	16.4355	5.64324	8.17222	6.67051	3.37928	62.0047	5.23833	6.3106	5.5195	71.1097	0	5.62886	0	2.47697	19.022	19.8327	180.959	2.84598	0	47.8432	6.88217	28.6292	9.89502	25.6717	195.518	33.7713	34.6796	21.9393	36.6181	20.7716	43.6377	0	20.1659	0	20.8233	34.3923	34.3992	5.38822	21.017	59.0804
Percavirus	0	0	0	0	13.895	1.64399	0	0	0	0	0	0	9.11041	0	0	0	0	0	0	0	1.21588	0	0	100.078	0	23.9411	0	0	0	0	0	0	0	15.3988	18.4139	0	84.1551	0	11.5224	0	0	0	0	13.4345	0	0	0	0	0
Sp18virus	0	5.46946	33.0064	0	28.1655	29.9559	20.173	0	0	0	0	0	0	0	20.4922	24.0231	14.9556	0	51.4981	8.10198	5.28748	0	51.7832	0	22.4683	29.7429	14.5136	8.75128	0	104.891	28.8965	0	29.6273	23.9505	16.9546	0	0	0	0	0	0	0	7.94697	10.545	0	0	0	0	0
D3112virus	0	0	4.00206	76.1538	52.648	35.4049	75.1706	13.5656	53.0948	1813.92	8.47875	34.191	0	33.8542	37.2957	14.8783	352.576	20.5287	269.264	4.9563	15.3074	59.6422	0	38.7465	46.3534	149.043	45.0734	60.6825	40.7132	56.9009	38.9925	5.16959	18.7674	194.338	120.053	10.9346	70.6759	29.0954	6.70574	105.497	6.16415	369.75	3.78658	109.512	12.7549	232.894	29.3895	112.94	15.0429
T1virus	0	0	0	0	5.10626	0	0	0	0	0	0	0	0	0	0	0	0	0	0	0	0	0	0	0	0	0	0	0	10.283	0	0	0	0	0	26.4695	0	0	0	0	0	0	0	0	0	0	0	0	0	0
Moonvirus	0	0	13.1702	0	20.3072	0	0	0	0	0	0	0	0	0	31.538	0	17.3026	0	0	8.09696	0	0	0	0	36.519	0	187.817	0	7.78017	0	23.0229	0	0	0	0	15.1308	0	0	15.9586	0	0	0	6.38935	0	0	0	0	20.9765	0
Pandoravirus	1612.32	1827.35	3271.28	3460.48	5077.29	1056.32	2306.68	424.444	2776.16	810.193	782.212	2970.77	4389.72	480.291	8878.38	1106.41	3821.51	2757.9	1869.29	3297.42	1766.52	9435.78	3124.16	3148.3	6402.81	4058.74	17106.3	3196.36	3831.36	3527.68	6253.16	490.535	5342.72	4313.53	6295.48	1692.89	724.894	567.806	682.867	3381.34	1106.32	1914.1	2256.89	3213.42	2404.29	2120.67	789.953	3607.54	4303.98
Nit1virus	145.144	164.08	373.78	127.696	377.084	32.8193	283.349	25.8768	226.86	4.67873	15.9528	50.0389	83.8583	0	188.796	37.1938	257.168	476.305	114.653	263.375	166.383	0	370.217	15.7696	184.877	850.951	363.442	273.835	357.495	271.586	740.882	8.80251	252.825	294.057	517.419	175.339	25.7456	5.4331	57.0523	342.337	102.884	234.055	178.142	187.421	200.977	94.8324	120.429	111.394	921.765
P70virus	7.06151	10.4957	98.9898	116.823	182.32	33.7211	103.845	51.0165	203.325	17.6109	50.1761	89.9866	141.83	44.1258	506.451	33.5745	153.307	62.4632	65.33	163.146	246.026	566.458	76.0397	32.5222	169.872	185.687	391.777	93.1025	139.334	215.095	266.061	39.075	92.2054	41.2361	808.857	51.379	0	98.6726	62.7206	155.315	26.3258	61.7757	60.1104	319.564	30.804	273.131	18.4602	682.414	96.7299
Scutavirus	0	0	60.6887	0	48.7585	0	0	0	0	29.3865	0	0	0	0	17.7989	0	0	0	0	0	7.04091	0	12.7216	0	0	0	482.786	0	0	2.34543	32.3364	0	0	0	0	0	0	0	0	0	0	1.53432	0	0	0	6.45065	0	63.2682	0
Wphvirus	0	0	0	0	0	0	0	0	0	0	0	0	0	0	20.1773	0	0	0	0	0	0	0	0	0	0	0	0	0	0	0	3.8272	0	42.7294	0	0	0	0	0	10.9841	0	0	0	3.68409	0	0	0	0	0	0
Ranavirus	70.1696	20.1218	136.986	339.427	635.885	16.8041	178.297	0	131.649	8.06144	114.423	121.949	368.048	26.9931	688.531	35.866	146.24	28.5861	100.822	25.3611	64.6223	252.203	108.068	29.0016	127.531	710.261	970.213	1.80154	124.296	280.75	534.61	106.379	95.5242	185.186	391.506	205.405	13.7734	1.57006	231.291	364.697	199.694	31.9024	170.758	299.882	134.879	138.387	57.5452	81.7663	117.697
Bafinivirus	0	0	0	0	0	0	0	0	0	0	0	0	0	0	0	0	0	0	0	0	0	0	0	0	0	0	0	0	0	0	0	0	0	0	0	0	0	0	0	0	0	0	0	0	0	0	0	0	0
Betaretrovirus	0	0	0	0	0	0	0	0	0	0	0	0	0	0	0	0	0	0	0	0	0	0	0	0	0	0	0	0	0	0	0	0	0	0	0	0	0	0	0	0	0	0	0	0	0	0	0	0	0
Cytomegalovirus	0	0	0	0	0	0	0	0	0	0	0	0	0	0	0	0	0	0	0	0	0	0	0	0	0	0	0	0	0	0	0	0	0	0	0	0	0	0	0	0	0	0	0	0	0	12.5378	0	0	0
Fibrovirus	0	0	0	0	0	0	0	0	0	0	0	0	0	0	0	0	0	0	0	0	0	0	0	0	0	0	0	0	0	0	0	0	0	0	0	0	0	0	0	0	0	0	0	2.00334	0	0	0	0	0
Phlebovirus	0	0	0	0	0	0	0	0	0	0	0	0	0	0	0	0	0	0	0	0	0	0	0	0	0	0	0	0	0	0	0	0	0	0	0	0	0	0	0	0	0	0	0	0	0	0	0	0	0
Whispovirus	0	51.2748	23.0843	29.9779	129.196	0	37.2368	49.8121	8.64465	0	11.7532	0	42.7385	0	2.52711	6.61655	0	0	101.779	14.0969	50.4768	203.81	13.8615	0	280.02	37.1738	0	1.54422	80.4893	3.464	169.033	0	217.599	31.6746	49.5102	930.687	9.43146	0	0	0	0	16.5892	0	13.5001	25.5556	0	4.00779	0	2.6767
Macavirus	11.7598	3.17123	91.1979	0	82.7652	5.14951	46.9421	2.87977	62.0755	14.9919	40.2908	161.434	46.555	0	152.877	28.8039	67.1333	45.1055	52.6035	12.9584	18.7979	103.774	74.333	16.7055	75.9047	76.5367	100.539	0	27.7027	88.554	53.2158	25.6323	109.454	63.1543	126.039	11.5036	71.1194	9.17795	0	98.289	11.982	6.71304	92.2984	87.1938	18.7487	0	20.355	62.8169	11.979
T5virus	155.271	31.6202	155.102	83.3965	278.958	40.209	203.083	12.1167	71.8892	0	48.8779	59.9707	146.447	0	98.6281	35.2507	97.0293	73.2395	78.3019	21.0625	53.9654	68.9619	684.152	80.9681	33.2282	309.977	189.123	304.861	238.693	66.0392	164.54	0	356.275	48.9237	68.9664	7.87775	211.64	143.198	213.94	189.542	26.7437	143.834	168.94	73.6205	137.598	46.5409	66.0613	69.0589	118.956
Gammacoronavirus	19.4311	0	41.2186	19.6088	46.3596	0	59.5542	0	122.735	55.9211	0	77.2018	121.125	0	155.386	0	119.618	0	50.1365	64.4499	33.4931	1393.74	91.1543	5.49804	323.327	108.798	0	0	47.8294	63.8593	63.7559	13.2499	517.004	86.3793	494.474	38.4996	0	504.407	11.6687	120.205	6.36467	23.8001	3.11968	183.311	73.7762	41.4945	28.4659	6.97707	110.485
Pamx74virus	56.4626	109.437	327.613	89.4882	141.385	0	0	17.4953	102.509	0	12.5397	20.3113	854.322	0	27.9808	8.82094	76.3502	17.2215	329.111	0	41.1077	2938.5	853.045	57.8349	729.786	11.8708	18.7385	37.4585	19.7972	9.26434	65.6828	88.731	38.6476	322.797	104.765	34.2027	44.7807	0	15.748	48.3733	0	129.804	53.5209	224.278	44.9805	131.679	5.48059	172.188	147.094
Pipefishvirus	0	0	0	0	20.3483	53.0744	0	0	0	0	0	0	0	0	0	0	0	0	0	0	11.0388	0	0	0	0	0	10.3169	0	4.54988	14.6022	6.47626	0	0	0	0	7.31166	0	0	0	0	0	0	16.5122	0	0	25.1386	0	0	0
Tlsvirus	0	0	0	0	6.54334	0	0	0	0	0	0	0	0	0	0	0	9.82164	0	0	0	0	0	0	0	0	0	0	0	0	7.01485	0	0	0	0	0	0	0	0	0	0	0	0	24.8898	3.75503	0	5.70933	0	8.94843	0
Schizot4virus	24.7367	37.5065	15.9809	6014.42	253.281	23.2111	65.0458	15.6218	196.002	31.8253	20.864	79.3944	130.521	22.1248	202.433	19.899	402.366	68.6481	129.456	50.0517	91.2192	759.206	71.4813	402.092	720.482	1159.02	213.21	71.8579	56.5939	94.5123	86.09	53.7524	368.403	249.337	158.223	303.439	140.014	63.3225	14.0304	127.956	94.0692	29.1734	96.9264	274.547	122.85	499.929	33.8029	126.043	68.4033
Jd18virus	0	197.067	138.111	20.3332	121.467	3.04429	18.7242	0	0	0	40.3443	0	19.2338	45.5925	93.0023	20.1989	63.3449	27.5333	0	0	6.93968	6.27426	204.472	20.3534	12.7731	4.15747	70.6602	21.939	141.705	6.45249	229.068	0	0	9.51701	18.0838	0	0	0	0	63.5691	12.8687	34.5581	1.152	64.5873	56.9074	18.2002	0	38.6398	14.178
Habenivirus	80.0318	27.0406	47.0132	27.4949	76.178	0	0	0	0	10.124	0	51.8175	0	0	0	0	0	21.6456	19.0251	0	11.3434	13.0075	3.86079	0	0	46.5516	0	0	16.2639	4.8745	21.8343	0	0	10.4625	27.4803	0	0	22.3605	0	0	0	0	0	17.8023	32.7758	14.8099	12.5325	0	0
Betalipothrixvirus	46.6552	84.7634	293.106	156.273	260.769	10.8087	109.117	27.9047	180.117	19.0274	33.4968	70.6318	57.506	0	188.84	63.5903	102.975	97.5457	18.6394	52.5924	180.007	72.6708	266.382	27.6899	121.719	210.872	463.938	102.332	303.876	78.6394	396.037	5.20281	306.967	76.2816	276.784	85.0098	74.5388	0	47.3054	131.632	66.1666	104.329	14.9031	189.343	136.094	176.259	36.92	143.311	180.211
Ab18virus	21.0333	63.9318	81.6575	47.438	173.723	5.21678	216.654	0	35.8503	55.4739	16.9571	20.8135	12.2849	76.7858	85.1209	39.8063	127.665	109.901	30.9352	0	62.8881	128.26	287.003	31.024	99.9007	127.387	210.538	127.242	177.006	97.3293	416.03	21.045	55.3437	70.7544	66.6088	35.3665	0	23.352	15.0812	197.022	21.1109	152.643	12.1469	93.2534	113.25	54.3745	37.577	10.6572	90.2183
Sextaecvirus	0	0	16.9129	31.9459	58.2337	0	23.3404	0	0	0	4.64936	23.3528	10.2717	0	28.9083	3.36429	28.4433	0	29.2231	0	53.914	0	0	20.692	0.829827	44.2948	43.8299	2.90663	10.1962	26.2652	9.80988	14.0642	0	14.9883	0	49.1471	0	0	29.6851	17.2216	12.5447	5.75454	1.152	32.1419	16.6564	0	0	33.8295	14.8193
Decurrovirus	0	0	11.7948	0	13.1828	0	25.5837	0	0	0	0	28.784	0	0	0	0	0	0	11.7117	0	0	0	0	0	0	0	0	0	0	0	33.9696	0	13.285	507.294	16.0707	0	0	0	10.9489	48.5522	0	0	0	0	0	0	0	0	0
Leporipoxvirus	0	0	0	0	0	0	0	0	0	0	0	0	0	0	33.7567	0	22.5012	41.4176	0	0	0	0	0	0	0	19.7686	0	0	33.9113	0	0	0	0	0	0	0	0	0	0	27.2151	0	0	0	0	0	0	0	0	0
Chlorovirus	4462.55	3115.48	9747.86	10581.7	13591.5	3095.07	5365.14	1432.66	6241.84	1267.01	1886.2	6985.43	10032.5	1080.2	17489.1	2886.79	8091.29	5850.47	6233.06	5044.43	4595.8	26220.3	7071.82	27158.3	20383.8	9028.67	26381.1	7140.86	9724.56	7174.32	11222.3	1514.52	16359.6	8071.3	14892.5	4944.39	3939.38	1583.09	2275.58	8520.18	2550.26	4306.88	4739.33	8822.62	6191	4430.06	2181.36	9275.1	7310.63
Molluscipoxvirus	0	0	21.3792	50.862	0	0	0	0	0	0	0	121.494	144.24	0	53.8945	0	28.6348	28.7566	28.5954	31.4904	0	79.6859	0	10.6109	184.304	0	132.811	0	0	13.6893	49.3749	0	211.124	0	12.8429	53.2461	47.0962	0	0	59.2557	10.3671	0	570.184	63.7442	0	40.8894	0	53.5204	100.405
Rhadinovirus	40.9809	0	7.41772	203.825	14.5576	0	12.4182	2.84838	0	0	0	932.556	106.209	0	39.9453	44.809	80.0116	134.534	18.3404	235.307	25.7243	424.384	6.46765	132.611	211.726	4.36533	59.1935	0	131.329	3.56196	65.7709	0	259.633	168.833	0	25.6832	0	0	0	81.1037	0	0	0	79.5422	18.5422	210.7	12.4616	40.1564	146.745
Capripoxvirus	0	0	0	0	93.0878	0	0	0	0	0	0	0	0	0	0	0	0	19.9925	0	0	0	0	0	0	0	9.26814	0	0	0	0	0	0	0	0	0	0	0	0	0	0	0	0	0.630066	0	0	0	0	0	0
Coopervirus	0	0	21.8881	0	2.24359	0	0	0	9.84289	0	0	0	0	0	0	0	0	0	0	0	48.7699	124.109	0	0	0	35.0984	5.94851	0	42.707	0	0	0	0	0	0	0	0	0	0	0	27.4041	12.4297	17.3912	17.3568	0	1.63325	0	2.19531	0
Suspvirus	84.7549	61.7685	94.0753	492.981	188.385	3.16297	115.391	0	10.0208	0	2.49298	158.367	346.918	11.9121	542.144	0	182.689	1.20642	104.24	32.5822	21.0886	236.702	21.2446	69.1997	112.503	422.017	10.5826	14.1799	106.82	84.1663	143.549	68.5145	28.9838	117.463	368.869	0	0	0	11.164	9.89682	13.3023	0	54.7327	113.503	39.7604	28.4719	26.1406	63.0253	159.555
Psavirus	0	51.9046	71.8288	131.573	77.4129	9.19406	39.2947	0	17.4741	0	11.4971	0	28.4298	0	23.0239	0	0	0	0	0	1.94756	39.6415	114.325	0	0	49.1099	23.6742	0	53.8494	13.4549	136.177	10.3919	15.6748	0	135.788	0	0	8.52016	20.7163	27.3575	0	8.13338	48.2725	74.1666	1.84894	13.3952	19.1763	0	7.44015
Che9cvirus	0	0	31.7797	35.1363	87.4908	0	0	0	3.97559	0	55.4026	0	0	0	0	0	0	35.6346	76.4207	0	3.01717	0	59.5641	7.51152	0	48.1024	0	0	11.3597	5.24138	12.6277	0	98.3163	0	19.6424	55.7505	0	0	12.6013	30.8588	0	43.06	53.2665	0	9.76785	41.8848	0	72.8975	0
Badnavirus	0	0	0	0	0	0	0	0	0	0	0	0	0	0	0	0	0	0	0	0	0	0	0	10.2863	0	0	0	0	0	0	0	0	0	0	0	0	0	0	0	0	0	0	0	0	0	0	0	0	0
Deltaretrovirus	0	0	0	0	0	0	0	0	0	0	0	0	0	36.7954	0	0	0	0	0	0	0	0	0	0	0	0	0	0	0	0	0	0	0	0	0	0	0	0	0	0	0	0	0	0	0	0	0	0	0
Ichnovirus	0	0	0	0	0	0	0	0	0	0	0	0	0	0	0	0	0	0	0	0	0	0	0	0	0	0	0	0	62.3394	0	0	0	0	0	0	0	0	0	0	0	0	0	0	0	0	0	0	0	0
Lentivirus	0	0	0	0	0	0	0	0	0	0	0	0	0	0	26.6798	0	0	0	0	0	0	0	0	0	0	0	0	0	0	0	0	0	0	0	0	0	0	0	0	0	0	0	0	0	0	0	0	0	0
Muromegalovirus	0	5.46946	0	0	0	0	0	0	0	0	0	0	0	0	0	0	0	0	0	0	0	0	0	0	0	0	0	0	0	0	0	0	0	0	0	0	0	0	0	0	0	0	0	0	0	0	0	0	0
Pradovirus	0	0	0	0	0	0	0	0	12.2207	0	0	0	0	0	0	0	0	0	0	0	0	0	0	0	0	0	0	0	0	0	0	0	0	0	0	0	0	0	0	0	0	0	0	0	0	0	0	0	0
Soupsvirus	0	0	0	0	0	0	0	0	0	0	0	0	0	0	0	0	0	0	0	0	3.17422	0	0	0	0	0	0	0	0	0	0	0	0	0	0	0	0	0	0	0	0	0	0	0	0	0	0	0	0
Centapoxvirus	37.5882	36.1288	241.607	110.25	241.159	9.97986	90.1892	12.6826	54.1507	0	4.18969	92.5353	226.947	31.4921	664.18	0	101.477	49.5937	19.9939	108.355	16.1022	212.54	74.8388	97.9689	118.785	71.2985	18.5508	18.2533	72.712	82.7224	63.1476	0	150.48	112.144	334.572	56.9498	0	0	8.90197	143.205	0.881842	57.893	14.4094	83.815	101.308	59.9042	17.9838	94.4599	166.007
Spbetavirus	287.51	266.396	563.859	317.474	745.861	234.741	298.722	121.974	236.128	106.864	292.697	269.626	649.645	21.1134	1267.12	85.0143	210.536	277.963	229.67	128.012	251.517	6790.75	556.744	91.0045	1090.02	664.468	2258.84	542.957	811.62	604.889	892.195	38.5499	1527.4	210.264	918.622	580.131	141.155	92.6206	282.623	2295.11	180.845	420.286	269.412	633.721	1787.22	365.88	40.3376	510.217	423.522
Phijl1virus	0	0	0	23.5485	10.3587	148.854	0	0	56.704	0	0	18.087	65.2521	0	0	17.8448	38.2901	0	42.6983	0	0	0	0	18.1133	70.2918	0	4.62108	0	0	31.1073	0	0	0	32.2156	67.4469	0	0	0	0	0	0	0	0	0	0	50.8323	0	0	0
Kp36virus	10.2853	0	6.78163	0	103.052	34.0474	136.537	0	29.3606	0	0	0	6.86998	0	0	0	685.834	0	17.7298	0	14.59	78.1159	1.95239	0	0.829827	373.041	8.32154	292.981	86.4302	0	5.37588	0	44.3516	0	22.2886	0	0	0	0	9.19989	11.7988	0	0	9.33345	0	49.741	0	122.786	0
Cecivirus	119.424	187.85	724.555	62.1312	651.168	47.2667	219.911	121.068	234.135	85.8444	79.8577	60.7177	58.3978	108.431	560.809	120.015	222.864	160.969	98.5438	69.2098	82.9762	21.4334	316.593	44.4227	107.301	279.596	465.583	345.821	548.647	236.834	602.04	89.0744	135.164	202.798	531.553	176.658	54.55	90.9974	269.335	458.194	147.403	145.48	227.544	216.605	861.518	55.4135	60.2851	252.797	93.8643
Omegavirus	115.935	285.698	95.6932	238.395	562.502	12.8904	70.0711	53.2296	469.224	43.4935	173.205	214.178	312.713	0	356.797	158.838	254.834	428.079	166.108	80.3393	142.959	265.014	257.794	140.636	1075.76	366.228	54.001	70.9287	284.342	261.519	343.347	0	521.174	73.2993	318.774	432.001	70.2699	154.912	63.0776	244.823	23.6657	232.387	20.9735	266.3	272.354	152.517	24.12	103.139	615.995
Che8virus	98.6357	220.428	89.0073	318.935	217.689	78.9357	213.098	0	140.129	0	31.6302	62.7602	566.074	3.47489	43.145	63.5155	258.768	129.581	63.5114	23.823	44.976	252.901	44.0493	852.114	254.586	99.9649	107.083	99.87	130.39	161.689	370.115	56.126	119.736	634.89	114.732	106.798	120.717	42.5245	51.396	198.479	21.1896	143.318	24.1139	156.078	71.4326	142.848	22.6685	332.036	291
P68virus	0	0	0	0	0	0	0	0	80.0293	0	0	0	0	0	0	0	0	0	0	0	0	0	1.98911	0	7.07388	0	0	0	0	0	0	0	12.8555	0	0	0	0	0	0	0	0	0	0	0	0	0	0	0	0
Np1virus	21.7899	53.0715	44.5025	204.207	143.297	54.3574	40.3731	0	64.6375	0	13.6805	40.7605	23.7604	0	24.7426	7.1513	97.8525	33.4377	60.8442	68.7232	30.2136	38.1884	98.5043	65.1704	67.8335	94.5434	40.8343	61.7473	88.7284	28.1925	132.852	0	80.7593	136.612	268.233	23.3068	124.504	21.0603	9.17483	120.813	9.69188	0	20.0717	76.5854	6.98869	6997.71	17.5199	170.371	94.6376
Betabaculovirus	0	0	60.0346	17.3433	82.504	8.37854	52.4081	20.6757	0	18.4396	3.30378	15.8908	17.4497	22.2317	0	0	35.5359	16.7624	12.2519	0	65.1542	4.67736	79.4343	4.63674	76.2068	127.931	221.787	0	64.9643	52.1911	72.2155	23.4371	0	82.5933	20.8648	56.4265	23.8675	20.2908	33.6656	56.7299	1.62438	49.401	354.565	44.6999	3.98384	21.1485	19.6648	40.3106	23.6214
Demosthenesvirus	0	0	0	0	69.5982	0	0	6.62772	8.98801	17.6859	0	0	1.89987	0	0	0	7.96736	0	7.85136	0	0	29.6965	0	0	0	0	0	0	0	0	11.8597	0	0	0	26.678	0	0	4.85467	11.4868	0	0	0	0	0	0	35.6265	0	0	0
Charlievirus	13.0355	12.2572	35.1333	0	0	0	0	0	0	0	0	0	0	0	0	129.88	34.792	0	0	0	0	36.3528	17.8671	0	26.6246	0	13.0773	81.6833	0	4.73758	74.9206	0	0	0	79.1763	34.6805	77.0171	0	3.96663	27.5901	0	0	0	74.0005	0	15.1121	0	239.51	0
Una961virus	33.7176	55.1324	62.7422	35.6453	156.829	14.5068	74.8858	23.6018	65.8721	43.7045	5.88217	5.0359	5.10392	22.0157	145.299	42.7827	50.1429	76.9966	14.9984	7.93814	28.5369	33.6326	105.378	0	24.2375	67.5859	532.488	139.411	103.282	183.516	116.66	5.16959	142.636	37.7238	36.5254	33.0221	9.28193	1.69805	0	98.8396	37.5221	27.5262	61.9025	67.6192	62.2257	47.5788	54.3664	33.7853	29.5338
Nona33virus	101.943	25.8357	133.815	26.4215	178.674	66.2582	625.414	117.872	89.4582	114.348	30.3602	19.6424	51.7048	167.792	3290	25.6744	301.925	109.07	112.908	9210.53	254.13	18.8456	67.0383	57.7295	0	428.108	139.585	14.0008	102.136	114.625	155.643	119.141	147.511	135.186	197.435	137.038	24.3179	25.4984	2191.47	207.807	82.3493	77.6227	44.023	173.24	254.217	223.492	53.7247	316.806	261.298
Phicbkvirus	38.297	142.744	108.294	410.392	123.345	40.6708	88.8068	51.0013	78.9133	4.86273	28.6092	140.964	160.087	32.0342	217.95	77.1448	256.97	272.572	120.509	16.3738	170.796	360.941	41.3484	39.2417	221.133	264.919	79.2668	221.064	206.43	207.727	111.407	34.7196	56.9672	194.132	53.6392	188.036	13.0543	25.7947	17.2155	271.06	0	175.755	81.1961	614.978	143.071	181.08	90.2095	30.2082	45.8958
Sap6virus	0	0	0	0	20.266	0	14.3201	0	0	0	0	122.86	0	0	0	0	1.65979	0	0	0	3.58763	0	7.06372	0	12.9555	0	16.9298	8.00897	0	0	73.158	0	45.2518	0	28.194	0	0	0	0	0	0	0	0	27.8324	6.60758	13.0772	0	3.77076	0
Phic31virus	106.499	11.902	112.613	0	189.489	12.4563	41.0834	0	86.8812	0	33.2471	13.303	34.0006	19.9924	38.4136	0	27.9432	17.1379	283.518	5.9534	132.75	0	13.0417	0	0	519.593	128.536	77.204	146.15	366.909	214.608	22.9947	128.178	2.62206	160.565	295.091	0	0	61.4614	117.888	90.2761	61.899	7.9043	86.8144	115.501	121.806	5.32271	80.0656	14.1195
Jimmervirus	11.575	0	147.573	101.137	145.153	31.5993	121.892	10.9281	128.169	21.6891	18.5103	29.8093	26.8808	0	42.7783	27.6298	72.64	20.4959	28.1675	3.7882	51.1922	21.6231	41.6715	9.96741	49.3002	347.451	33.4207	0	84.8104	116.834	95.6772	31.7006	51.3368	16.0485	421.584	58.6356	0	12.862	16.8282	179.685	0	79.2247	12.0364	54.4979	76.0853	46.3765	0	40.2584	8.24759
Vespertiliovirus	0	160.789	232.258	60.564	89.7176	0	61.8268	0	1364.59	0	0	27.1739	0	0	16.331	14.5228	16.3707	0	55.1443	0	6.5704	0	77.1084	0	0	346.33	102.207	16.1861	212.431	0	24.1336	0	129.631	0	85.2273	0	0	0	25.7636	13.6009	0	56.9421	0	107.709	22.8981	37.5817	0	22.2962	195.371
Chivirus	0	0	0	0	3.00957	5.28406	0	0	0	0	0	0	0	0	0	0	0	12.1903	0	0	0	0	0	0	0	0	0	0	0	2.30794	0	0	0	0	0	0	0	0	0	0	0	0	0	1.23286	0	1.63325	0	0	0
T7virus	0	151.338	26.1853	118.817	129.476	60.7577	53.8887	3.59077	28.1801	0	126.894	560.791	306.861	3.37928	310.851	61.3696	282.379	5.15962	415.768	848.493	111.937	1135.97	36.3014	4581.28	529.393	48.111	71.0949	0	105.097	89.9255	86.5186	37.8186	36.3536	313.318	97.026	30.8646	26.7634	153.53	0	360.006	144.087	1.84122	3.68409	218.436	178.841	239.693	15.0498	159.216	14.5182
Vendettavirus	0	0	0	0	86.4272	0	0	0	0	0	0	0	0	0	0	18.9045	132.319	12.3729	15.7655	0	0	0	1.81626	0	0	5.85906	0	9.38918	8.46245	82.1307	39.3328	0	36.8112	0	31.058	0	0	0	8.08996	0	39.6903	32.9309	0	8.26369	0	0	0	0	0
Gammalipothrixvirus	0	0	0	0	0	0	0	0	0	0	0	0	0	0	0	0	5.74558	0	0	0	0	0	0	0	0	0	0	0	0	0	0	0	0	0	0	0	0	0	0	0	0	0	0	14.1336	0	0	0	0	18.3322
Xp10virus	0	0	0	57.8705	35.6357	20.5164	22.6844	0	0	0	1.99316	4.02363	0	28.8791	0	9.73753	102.06	13.4925	10.7151	0	9.80031	27.0176	0	31.1366	47.6698	0	0	0	11.3312	6.45453	0	18.942	1.97088	0	11.5357	0	0	0	4.36577	0	0	10.9678	10.4139	17.9813	27.1155	38.1161	0	29.4461	0
Sfi21dt1virus	174.386	13.2012	436.157	48.6504	146.375	5.24629	21.2177	211.149	55.3428	0	0	28.4241	0	0	310.163	169.523	83.8192	103.832	67.0182	109.76	47.6585	0	101.942	0	24.1493	62.6002	842.667	291.643	377.384	135.425	225.711	0	43.6981	53.5853	208.498	14.8254	0	2.67672	33.1141	185.798	55.4596	12.5139	10.9469	31.571	88.1451	34.4147	5.3913	0	58.3905
Bpp1virus	0	73.3543	85.5248	74.1833	290.294	10.4667	51.7047	66.3643	27.0875	75.0253	92.8473	305.494	43.0177	33.7726	36.4253	89.9123	127.391	199.211	26.3701	81.5658	44.5606	122.926	47.4655	51.043	22.7427	137.744	134.691	0	42.9535	97.8951	113.001	18.2308	114.868	170.82	461.78	6.12907	0	0	55.2347	33.0993	19.4244	50.3585	151.685	141.352	381.759	3.68466	6.85346	98.9196	25.5729
Mavirus	0	0	0	0	0	0	0	0	0	0	0	0	0	0	13.7343	0	0	0	0	0	0	0	0	0	0	0	0	0	0	0	0	0	0	0	0	0	0	0	0	11.916	0	0	0	0	0	0	0	0	0
Ascovirus	358.713	396.634	1253.93	666.542	1589.68	280.276	777.486	157.166	482.841	197.15	242.798	471.125	927.722	69.7019	1053.21	381.032	871.015	614.321	425.355	918.098	556.505	1347.82	728.767	955.042	637.475	1331.06	833.584	753.768	935.034	755.997	1357.11	177.834	925.452	663.11	1963.12	383.193	455.273	105.985	110.932	811.165	739.707	455.284	425.083	882.821	569.445	331.583	291.586	916.045	588.891
Coccolithovirus	222.107	207.506	546.098	692.946	616.587	1459.72	135.572	177.946	372.563	465.242	114.406	407.716	320.507	58.8234	602.322	172.523	922.912	213.435	249.283	484.861	391.132	562.773	211.219	255.148	321.155	874.31	2076.09	303.329	631.793	343.887	728.164	135.382	1077.85	816.88	1205.97	288.189	250.12	40.3959	113.108	873.571	128.218	230.423	157.927	612.306	461.23	346.335	759.396	669.636	558.107
Bignuzvirus	0	0	0	12.244	8.42977	0	35.007	0	0	0	0	0	21.0526	17.0605	12.8075	0	26.8526	0	200.691	0	0	0	0	0	0	89.5026	3.13003	7.1993	0	10.6802	221.37	0	0	0	0	31.6542	0	0	0	0	0	0	0	3.23577	4.37765	64.1346	0	0	0
Cyprinivirus	0	0	27.2244	97.8692	160.76	14.6153	0	18.7311	0	15.6493	1.88916	42.3284	28.0089	0	26.3493	15.7638	53.7535	42.0651	35.5331	27.6325	1.95112	0	0	12.8644	13.5052	50.4524	1133.98	0	2.3866	10.8407	72.3921	14.4452	57.9884	44.178	94.2907	6.3133	21.2692	3.6467	12.6444	0	6.70339	11.8463	126.813	15.58	3.86731	89.4055	0	68.341	16.7537
Iridovirus	214.76	440.609	1297.81	84.0264	758.358	24.4721	396.918	177.551	569.98	39.4254	53.2884	48.9817	168.908	61.1006	632.212	203.617	159.566	221.82	44.2275	538.944	315.826	31.015	360.24	46.3587	259.359	638.996	1514.09	229.019	665.759	251.759	750.448	269.561	442.476	251.932	434.948	359.609	112.808	11.6895	82.7503	347.971	62.5173	71.9415	167.159	603.542	431.616	29.8227	4.00779	429.689	221.286
T4virus	1446.62	2260.92	3114.85	3351.57	3852.99	927.342	1601.76	577.771	2261.15	812.996	832.887	2467.16	4507.05	484.888	4548.6	995.777	2766.62	2393.01	1691.14	1211.6	1460.84	2751.7	2710.35	2730.46	2977.7	2987.99	7289.17	1668.06	2359.24	1904.87	4794.23	845.449	3497.5	1922.21	3331.89	1638.48	1524.55	926.742	542.526	2648	825.231	1078.09	1809.17	2480.77	1643.8	2462.81	843.411	3255.26	3249.18
Inovirus	0	0	0	0	34.9654	0	0	0	0	0	0	0	0	0	0	0	0	0	0	0	0	0	0	0	0	0	0	0	0	0	0	0	0	0	0	0	0	0	0	0	0	0	0	1.92377	0	10.543	0	0	0
Wbetavirus	40.8212	0	423.069	48.6705	336.937	27.846	278.258	26.2055	118.698	0	44.661	21.4874	28.759	0	187.228	43.6161	94.8617	68.1558	191.845	0	25.2646	0	333.513	0	9.89513	306.4	297.746	123.443	584.753	120.893	593.664	62.056	8.69181	12.2493	88.9431	110.974	0	13.2196	37.202	493.776	40.9023	653.278	37.0084	48.9774	66.5285	0	0	27.013	32.0558
Cba181virus	224.243	10.7011	121.11	48.0032	116.013	14.8927	123.417	112.52	93.4829	73.8494	146.064	7.98953	57.3371	25.2145	66.0052	127.925	89.6506	3.04642	34.9243	0	92.9684	0	122.026	6.77913	85.9444	106.38	39.6808	42.1031	67.5274	148.059	30.1109	63.1797	126.392	58.5796	226.125	170.756	13.3016	73.3075	25.8837	34.761	0	18.6979	33.6581	95.4595	125.42	220.7	152.361	119.552	97.1012
Bronvirus	0	10.9389	0	13.9544	0	0	13.5597	3.84002	0	0	0	6.14649	0	0	3.64359	0	51.4684	7.97559	0	9.7939	2.79427	0	26.2829	0	12.6236	70.8838	0	216.843	13.3733	24.2111	8.24639	24.5609	14.7484	10.4612	0	14.1112	0	0	31.2386	52.6444	0	89.5279	0	23.8663	20.5708	0	0	6.79281	0
Pa6virus	194.369	0	0	120.14	0	0	0	0	0	0	37.1147	0	18.1757	0	61.1842	0	0	0	9.35468	0	0	18.7321	0	22.5049	67.9825	0	238.729	4.89904	0	2.26294	0	0	40.4904	0	0	0	339.807	40.8469	0	90.6414	0	0	0	70.9598	119.237	131.865	0	0	0
Tm4virus	0	0	0	0	35.2807	1.6798	0	0	0	6.9697	0	0	0	0	21.8056	0	0	143.806	59.667	0	0	0	0	0	0	57.3534	5.13095	0	0	0	6.47626	5.61422	0	0	1.32119	0	0	0	0	0	0	0	40.488	18.9617	0	0	0	0	0
Phikzvirus	0	0	20.427	0	6.30413	0	0	0	0	0	0	0	0	0	42.9336	0	18.0033	0	0	0	5.2642	0	0	0	34.7086	0	91.0937	0	0	40.2341	0	0	0	0	26.8625	0	0	9.09272	0	23.0687	0	2.75348	0	37.6579	24.9179	0	0	0	0
Saetivirus	0	0	0	0	0	0	0	0	14.9276	0	15.7275	0	0	15.6655	41.992	0	34.4737	10.9462	0	0	0	0	0	0	13.4288	13.8635	0	39.6571	0	3.32807	0	0	15.2949	0	0	0	11.4655	0	7.45758	6.7023	9.62439	0	15.2829	11.7445	9.12608	0	0	26.493	0
Jenstvirus	462.337	631.207	1408.16	1864.38	1405.08	1625.26	1629.36	612.908	1160.14	4124.15	147.483	790.034	779.709	263.559	1995.02	970.277	1977.63	446.408	1519.45	1757.83	801.241	5716.17	1303.16	3530.63	1793.32	2984.72	495.359	1134.32	1228.22	1671.6	2350.5	495.154	1815.9	576.854	5800.7	1528.15	194.824	279.993	762.273	1286.88	356.482	1724.95	274.306	3711.03	2017.99	984.289	421.107	1688.73	1278.27
Spo1virus	226.146	148.499	490.812	340.561	781.467	117.896	468.787	38.0475	319.892	17.1234	127.245	301.461	210.324	67.6507	530.934	360.635	339.682	573.718	503.238	365.551	556.06	1383.8	496.459	175.793	285.289	308.017	1323.83	556.379	553.359	471.312	1143.34	153.34	1518.48	142.393	1017.79	210.526	133.875	279.452	75.6659	520.552	78.6334	331.963	167.286	525.73	314.165	1991.48	120.46	297.935	451.591
Sk1virus	63.9068	0	16.9841	9.91662	2.03998	14.4992	231.321	17.135	16.8164	14.0761	0	0	0	0	26.389	0	20.7812	0	111.325	25.2142	124.232	33.9286	79.7154	18.1771	0	104.732	14.6952	10.7002	37.1744	83.3903	27.1438	0	41.3678	0	0	57.4921	5.52242	0	1.4448	247.455	0	68.6206	17.6642	86.0368	4.72533	0	0	87.2738	28.453
Nonagvirus	21.7899	15.3009	0	12.5013	29.961	25.2419	0	0	25.0096	0	27.361	109.499	186.828	39.5501	80.1087	0	30.0537	50.5234	0	0	28.1933	103.699	23.6287	32.4451	277.925	18.5949	21.8362	51.5053	58.665	10.6452	43.2371	0	35.7797	7.02762	10.0234	544.582	40.9973	11.8431	158.675	175.262	17.4407	0	35.4315	63.8623	16.112	474.745	0	32.4783	0
Kpp10virus	0	0	3.89307	77.0941	89.1009	0	0	52.3893	5.39527	0	2.49298	12.6232	21.246	0	29.9633	28.2785	47.1602	12.9309	33.6831	25.1974	9.57994	35.329	23.9025	10.064	10.291	45.9715	0	241.016	20.3295	8.0582	23.9385	0	46.7292	82.0767	97.5615	0	0	103.711	3.88329	17.9811	0	59.2436	0	48.884	0	125.448	119.203	87.4268	12.2976
Tg1virus	19.8533	10.1539	9.41986	62.9942	7.54461	0	29.001	11.4933	39.0259	0	0	89.3771	76.0724	0	202.05	0	136.658	40.305	0	48.7978	44.8719	134.939	0	51.2096	186.859	49.8011	45.8212	0	3.60141	6.41814	24.7862	0	113.866	43.4708	33.8482	0	22.7394	19.9888	2.89818	31.7449	0	12.3028	27.181	64.8836	21.5189	32.5236	0	97.7875	69.1236
Rogue1virus	0	0	0	0	0	0	0	0	19.4208	0	0	0	16.5062	0	0	0	19.6433	0	0	0	26.6112	0	0	0	0	2.15948	0	0	0	2.74117	0	0	0	0	9.47959	0	0	0	0	0	0	0	0	0	0	32.5552	59.741	8.94843	0
Agatevirus	64.5878	216.104	350.341	94.5512	435.196	44.8193	122.985	81.7659	188.95	67.9301	87.0291	67.3186	71.1738	19.6928	265.388	69.5604	200.437	88.7724	186.836	1.52338	184.403	55.3188	307.758	28.1994	78.8103	208.129	765.15	708.942	195.067	82.1405	451.51	160.15	325.599	94.6097	511.383	200.309	27.9779	203.575	66.671	299.425	76.4171	180.127	105.921	135.936	301.615	100.686	74.4686	134.97	150.522
Alphaendornavirus	0	15.7688	10.7982	0	22.5739	8.63965	0	0	11.2425	23.8973	0	0	0	0	57.4246	0	19.6667	0	0	0	0	0	0	0	15.5763	9.00246	0	87.0481	5.1032	1.90054	0	0	0	0	17.3269	0	0	0	18.2987	0	0	0	0	0	6.62332	9.59357	0	25.2005	0
Cervidpoxvirus	0	3.22052	0	38.9419	5.43624	0	31.9001	8.88916	154.198	96.0135	21.342	34.5435	568.817	0	110.795	0	145.692	0	15.2647	77.7818	0	23.3357	17.3595	16.2069	0	18.8087	0	17.9471	20.9174	22.8871	46.226	0	53.5912	63.4197	63.8203	83.763	2.92378	0	0	78.4014	0	8.38629	5.94339	115.023	62.8465	19.7562	0	42.4582	33.512
Tsarbombavirus	42.7531	76.575	165.693	41.163	125.857	78.0674	113.991	40.2521	117.611	21.7824	25.1201	320.405	23.3804	47.4642	104.848	75.2346	71.2241	23.1834	30.105	29.7031	53.2696	5.39219	84.1743	24.0538	53.2502	223.972	263.193	304.55	240.191	124.177	216.449	25.9877	177.477	39.7324	317.131	26.9219	26.3889	42.1013	35.2822	108.479	38.637	26.702	91.2963	134.638	39.3067	50.4779	0	115.17	105.513
Phikmvvirus	0	3.22399	9.38787	0	0	0	0	0	0	0	0	0	0	20.0321	0	0	1.25732	0	0	0	0	0	0	0	167.704	10.2035	0	0	40.1949	15.5555	0	0	0	0	0	27.4256	0	0	2.73411	0	0	0	0	45.1505	0	0	0	0	0
Sep1virus	0	0	38.6222	27.6103	15.4395	25.9751	34.295	0	29.1922	0	0	39.2886	0	0	26.8749	0	15.6727	8.11741	49.7408	8.84397	0	11.1634	0	0	32.664	0	40.3823	20.6659	11.838	18.1743	1.23542	166.296	0	18.2128	18.4573	0	0	0	0	0	0	39.1048	14.1725	41.8979	0	4.93651	0	0	0
Triavirus	54.202	42.5401	34.6867	49.1863	208.782	16.526	105.653	19.3874	71.6411	0	6.70953	11.0404	0	42.1824	202.952	32.8937	28.3279	93.3162	92.8526	25.376	251.451	22.0126	32.1537	39.3667	66.476	19.8792	166.096	28.0163	68.5531	146.798	70.4544	0	49.7274	174.514	172.906	34.6545	5.50145	259.19	70.1068	20.7027	16.3159	37.2068	34.2639	45.4504	121.271	41.0868	7.9329	54.7449	104.352
Luz7virus	0	0	0	0	0	0	0	0	0	0	0	0	0	0	0	0	36.1798	0	0	0	0	0	0	0	0	4.61773	12.0726	0	0	7.94799	0	0	0	0	242.089	0	0	0	0	0	0	0	0	0	0	0	0	0	0
Alpharetrovirus	0	0	0	0	0	0	13.1594	0	6.14621	0	0	0	0	0	0	0	0	6.22663	0	0	0	0	8.74472	0	0	0	0	0	0	2.75768	1.88149	0	0	0	0	0	32.2373	0	0	3.09337	0	0	0	25.5522	0	22.1351	0	36.7252	0
Alphaentomopoxvirus	970.424	1811.66	3243.55	1842.24	4976.91	588.869	2799.72	406.119	2761.41	314.772	750.838	2214.62	1339.21	236.4	4840.31	1827.66	2427.28	1778.04	1953.71	1546.66	3554.81	888.469	6172.68	1393.63	1883.15	4564.6	10355.8	3565.89	4291.68	2678.49	5918.19	399.907	5824.99	1160.56	5857.76	2687.71	720.338	267.812	603.515	4491.74	2341	1731.01	1987.12	2649.79	2640.7	782.079	855.197	3246.18	2418.99
Cd119virus	326.86	427.967	779.621	569.803	652.411	256.796	367.546	229.816	289.072	161.215	156.753	512.563	531.816	144.029	3916.66	220.772	795.638	512.214	874.768	825.081	323.601	1749.03	541.066	989.901	864.019	534.688	1122.63	561.778	772.485	628.517	860.943	342.86	586.927	568.631	569.943	439.914	171.099	187.031	117.841	1248.69	251.56	471.355	306.533	915.059	694.017	279.299	122.294	853.427	1418.37
Lit1virus	0	18.1592	0	0	24.5841	0	0	0	0	0	0	0	0	0	0	0	1.97421	4.62787	0	0	0	0	0	0	0	0	115.072	0	0	0	0	0	0	0	16.6327	0	0	0	0	0	0	0	7.14406	31.9549	0	0	0	0	26.1921
Negevirus	15.873	23.8942	0	0	0	2.3364	0	0	0	0	0	0	3.38289	0	0	0	0	0	0	0	8.39344	0	0	0	0	0	0	0	0	0	0	0	0	0	0	0	0	0	0	0	0	0	0	12.4079	0	0	0	0	0
Kelleziovirus	2.70655	13.5772	0	10.6437	204.931	0	5.31818	6.62772	0	14.8799	0	0	0	0	0	79.3241	13.9474	0	0	0	23.8867	0	37.2556	3.64542	64.6843	52.9186	14.6727	7.55953	0	31.6559	0	15.9814	0	100.115	277.824	12.3828	0	0	15.4748	25.0839	0	37.4536	0	22.1911	40.6365	29.4257	0	17.7806	0
C5virus	126.456	76.842	301.564	172.037	506.993	92.578	48.0874	45.2868	166.772	242.518	84.3894	142.228	78.1649	21.0686	151.755	104.694	272.89	206.286	121.131	70.8711	124.377	62.6575	259.514	77.2204	147.913	1021.86	162.422	243.872	407.317	153.827	343.509	57.1013	160.523	71.4435	392.09	105.84	60.3435	49.0438	37.6874	229.956	21.9711	287.882	27.9733	271.604	96.2507	102.945	61.4222	257.696	110.145
Plasmavirus	15.267	0	59.3412	0	97.4843	0	41.6349	0	0	0	0	33.1325	65.8667	0	37.2913	35.9168	0	0	54.6412	0	2.70234	0	97.1838	0	13.723	68.6569	0	17.1342	446.008	48.1973	19.1252	0	88.4399	0	34.204	52.5031	52.1728	0	0	40.4409	0	21.5245	73.2489	39.0696	31.4345	0	126.073	52.843	4.38887
Alphapleolipovirus	0	0	0	0	0	0	0	0	0	0	0	0	0	0	0	0	0	0	0	0	0	0	0	0	0	0	9.71434	0	19.7782	0	0	0	0	0	0	0	0	0	0	0	0	1.45932	0	0	0	0	0	0	0
Deltalipothrixvirus	25.5899	25.9826	0	0	0	0	0	0	0	0	0	0	0	0	0	0	0	0	0	0	0	0	0	0	0	0	0	0	0	0	0	0	0	0	0	0	0	0	0	0	0	0	0	0	0	0	0	0	0
Liefievirus	0	0	13.5166	0	0	0	0	0	7.15083	0	0	0	0	0	0	0	0	0	0	0	0	0	0	0	0	0	0	0	0	0	0	0	0	6.9195	0	0	0	0	0	0	0	0	0	0	0	0	0	0	0
Hp1virus	31.7599	89.0016	161.413	37.2382	234.317	42.5242	35.3826	36.5514	27.6047	26.9792	41.6115	90.8495	9.08686	26.7062	62.9624	22.4187	44.2084	297.794	43.0509	43.7137	80.5966	6.04524	125.359	9.50186	50.1337	214.148	148.481	91.9326	155.583	135.323	229.608	9.89502	282.708	77.3136	146.704	71.5929	51.6818	7.31143	26.1053	217.842	39.8313	98.697	16.5001	122.122	169.992	49.4765	8.16576	147.862	62.7598
Likavirus	283.402	262.054	748.431	488.599	878.579	32.9494	403.696	50.2753	441.211	8.56365	85.6061	179.541	257.38	0	595.908	161.677	241.167	168.126	286.106	116.085	99.3453	446.814	361.136	142.324	426.079	481.536	1513.37	487.466	374.976	243.053	337.098	114.077	457.025	225.432	1453.89	185.349	151.088	1.69805	121.087	490.347	58.2369	139.013	158.426	481.85	380.4	1115.26	55.6057	419.655	375.165
Soymovirus	0	0	0	13.9035	9.8251	0	0	0	0	0	0	33.2393	18.31	0	0	0	34.5388	0	0	0	0	0	0	16.9415	5.70785	0	0	0	0	0	0	0	0	0	92.6568	0	0	0	0	0	0	0	0	14.873	0	0	0	0	0
Betacoronavirus	0	0	149.646	92.6113	50.1341	0	96.3303	0	49.9159	0	76.3086	39.1342	153.024	0	161.949	0	68.0973	0	11.4307	0	93.9851	0	38.3475	0	82.564	151.816	39.3528	0	52.9048	6.20015	53.0506	0	0	0	80.1131	59.709	68.3621	0	32.8528	196.698	0	58.303	27.3172	0	35.6617	0	47.9153	0	5.43343
Phayoncevirus	0	106.222	404.174	0	0	0	80.9825	102.733	0	0	5.6623	0	0	0	0	69.5355	207.211	0	12.6625	0	0	0	0	19.2167	39.0167	11.4986	0	0	25.3083	0	11.8098	0	20.1638	0	77.3865	0	0	0	1.4448	0	0	22.262	16.5122	0	0	17.0788	0	0	9.1637
Lymphocystivirus	105.016	14.5069	254.418	21.4251	250.72	23.5895	0	135.237	179.546	0	0	461.917	22.3719	0	500.057	29.6235	99.765	60.8417	159.542	48.6258	114.953	64.4339	222.109	210.66	48.8832	59.8623	377.995	176.481	607.859	18.5061	212.666	0	162.743	214.415	176.507	198.923	0	0	2.60217	70.6721	0	0	609.34	12.6275	23.6301	0	44.4932	211.321	126.771
Cp220virus	140.293	74.84	148.666	289.109	431.104	225.328	170.964	53.0321	104.596	35.2026	150.291	72.4674	1501.23	84.7255	1418.94	176.823	359.592	151.717	3004.81	132.153	259.071	1234.05	141.671	489.158	707.097	273.101	221.098	552.42	865.846	304.855	797.134	40.4201	795.189	193.939	370.045	100.331	274.422	92.8957	29.8871	1501.7	969.681	187.463	238.206	1169.13	756.134	357.994	88.3066	460.106	1737.7
Cp8virus	55.9721	114.577	82.723	153.223	453.92	46.0817	62.7804	50.8491	124.904	168.483	80.841	270.65	313.863	0	517.261	111.92	358.121	154.89	72.6428	561.045	76.1223	188.682	199.865	369.531	255.407	362.867	89.1013	148.14	358.042	114.974	425.67	50.8622	1807.32	69.4576	153.041	271.818	144.976	23.6244	10.893	570.71	73.5583	131.827	156.512	256.631	376.94	194.091	47.9153	170.639	82.3342
Sitaravirus	55.2183	167.674	577.719	270.212	967.362	151.518	372.477	114.833	399.698	83.4609	40.3744	185.18	103.137	18.6399	1007.53	70.2971	163.928	1134.09	1828.42	346.207	1276.74	814.801	680.687	55.8524	311.967	782.03	950.327	668.084	933.939	493.007	417.333	74.1982	550.929	129.78	778.09	177.303	1204.27	163.427	77.1029	511.675	120.81	129.414	135.55	282.29	428.003	518.832	64.3374	376.58	72.5644
Smoothievirus	6.36261	63.5402	7.62296	124.77	57.6574	19.0734	0	4.8173	42.8321	252.952	5.55686	60.2182	302.656	0	152.562	0	51.3797	63.0154	61.0869	73.0409	8.36032	179.861	37.6347	67.8676	132.077	62.826	39.3876	16.2773	38.0213	30.0681	90.1673	7.53445	122.118	103.315	71.4306	13.9484	0	9.74609	6.61643	146.407	17.2135	33.9924	53.9156	63.8464	63.7882	519.987	0	51.76	19.3316
N4virus	168.7	178.505	560.263	501.347	506.548	146.854	242.284	9.30548	224.166	64.8379	28.2416	649.77	1152.2	77.1721	730.008	78.7685	430.529	320.624	104.872	286.436	1274.13	711.162	305.205	319.841	566.403	491.585	1890.97	452.185	276.658	216.978	717.676	38.0512	1197.66	357.238	433.944	268.989	490.519	266.325	28.2675	495.861	147.476	126.815	125.142	442.644	268.165	352.493	42.4958	367.178	592.208
Phaeovirus	3433.58	3527.52	6757.84	6549.65	9024.02	1676.38	5279.7	1873.48	4719.33	2183.36	2545.67	3210.19	4799.12	685.375	12335.8	3575.93	8228.08	4971.18	5080.21	3153.9	5456.75	19145	8708.64	4997.97	8699.98	9179.67	13726.9	6561.06	6981.27	7610.99	12034.1	1351.92	9287.21	7976.86	10693.3	4991.65	3847.61	3511.82	1257.3	6412.33	4709.33	4039.83	2994.28	6025.96	9019.44	3648.58	2945.69	7374.8	6087.74
Kp34virus	0	0	0	0	0	0	10.1174	0	0	0	0	0	0	15.0774	0	4.01054	0	0	0	0	0	0	13.0449	14.1787	0	0	2.54995	0	0	0	17.3238	0	0	0	10.5863	2.23103	0	0	0	0	0	0	0	0	27.0375	0	10.7766	0	0
Rslunavirus	141.839	150.432	185.08	143.53	299.507	84.083	197.323	11.5201	283.813	15.803	26.8612	199.982	471.048	76.3832	363.065	30.1412	174.417	231.078	58.2294	98.9266	142.01	292.38	146.186	49.6207	426.493	260.506	127.817	144.294	222.514	225.363	458.012	82.1134	250.414	122.823	120.638	123.282	79.347	9.57219	72.765	217.217	67.271	216.203	63.3407	252.835	228.838	129.622	69.9869	69.1964	221.844
Septima3virus	27.386	0	0	0	9.84373	2.11419	0	0	0	0	0	0	11.0943	0	45.4519	28.6353	5.91845	17.5205	0	0	26.5161	0	18.3059	0	2.72986	11.7283	839.589	0	29.7266	12.1251	27.4945	0	0	0	0	0	0	0	13.4958	15.9907	0	23.6821	41.0144	52.4944	0	0	0	0	0
Se1virus	139.413	0	43.7433	621.446	323.9	187.679	177.471	479.057	144.746	312.064	1.99316	318.875	440.356	91.6713	1752.57	11.723	1213.35	3.86476	1379.7	104.747	19.4848	748.708	33.9333	22.1198	412.267	111.217	307.696	72.8255	346.547	83.5342	160.906	0	256.702	66.7555	38.2203	34.159	6.74511	253.105	70.482	122.871	6.62534	532.72	81.8144	153.514	9.34519	312.195	27.0466	73.7331	343.185
Mooglevirus	0	17.7725	23.6413	0	20.3072	28.4784	22.6691	0	0	0	0	0	6.09131	0	8.6858	0	0	3.98733	9.58839	0	1.29053	0	14.5944	4.44753	39.7296	0	1.56317	18.2519	0	25.1288	45.7111	0	2.06973	120.965	22.4361	30.137	0	0	0	16.2277	2.84683	1.5475	3.36579	2.38083	0	39.1659	5.32487	0	0
Roseolovirus	0	0	0	26.502	27.9544	0	0	0	0	0	0	0	0	0	0	0	0	0	0	0	0	0	0	0	0	0	0	0	0	0	0	0	0	0	0	0	0	0	0	0	0	24.0278	0	0	0	0	0	0	0
Kp15virus	5.16794	0	78.9223	252.572	97.9198	1786.99	28.594	69.228	57.9433	14.2296	19.4391	53.3912	14.8416	64.0019	119.015	8.08043	94.0366	35.4611	92.1979	8.20406	136.184	0	28.6431	70.4293	140.938	396.963	124.199	48.3794	118.039	102.442	65.304	31.8742	88.4401	85.5958	138.216	18.3292	191.94	100.654	199.564	107.76	5.95298	47.1758	161.299	202.825	36.6066	117.14	0	211.626	53.9327
P100virus	200.497	0	22.434	27.088	23.7307	0	17.8197	0	0	0	0	0	8.79724	0	11.4657	0	29.5891	1.30551	0	0	14.1327	0	13.3721	0	0	46.3001	383.962	37.0438	41.3114	19.347	0	0	0	0	36.7735	6.12907	0	0	0	65.6613	3.07216	7.05237	0	0	7.95215	1.63325	0	32.8264	4.57223
N15virus	0	0	42.5617	0	46.0302	0	21.7589	13.3433	0	0	0	0	82.5348	133.302	10.3296	0	52.4023	26.9071	10.5946	9.65428	23.8721	0	270.308	122.439	0	11.8915	6.11341	13.6921	25.2964	0	7.76147	0	68.4461	5.33989	0	0	0	10.641	58.4318	7.38532	14.7679	10.7209	0	7.23208	10.5717	0	0	33.3255	0
Barnyardvirus	0	20.8304	17.5858	10.0097	22.6555	0	15.7164	0	17.0511	0	0	25.4859	0	0	16.7229	0	0	0	0	0	3.67166	0	11.299	0	30.9955	9.39532	0	36.7447	19.3157	3.43028	0	0	85.3865	0	31.4173	0	0	0	0	23.8912	0	4.45255	0	18.7479	0	0	0	0	0
Vp5virus	0	0	0	0	3.58406	5.28406	5.31818	0	0	3.41016	0	0	0	0	13.0505	0	7.62008	0	0	0	0	9.65633	0	5.10082	42.2567	7.69292	0	0	7.09405	3.10935	0	0	0	0	0	0	0	0	0	0	0	0	3.10811	5.24534	0	52.6073	0	33.7181	0
Rsl2virus	66.3747	118.715	176.826	55.6973	429.307	67.2935	75.1279	45.654	171.157	53.0726	57.8358	102.57	54.3025	0	348.673	213.484	351.432	129.915	176.654	27.0853	112.817	76.6763	176.238	53.9665	87.6183	333.912	786.492	29.8827	236.737	1319.5	353.274	0	294.618	185.802	233.924	101.386	0	5.35152	202.882	304.781	77.698	73.121	99.3254	163.292	165.805	96.8316	24.7156	151.379	135.168
B4virus	33.5534	125.678	31.3688	58.4518	64.9021	62.2752	233.014	14.6487	52.637	50.8967	33.6321	71.6535	176.41	20.269	257.924	30.5983	49.3763	458.522	127.376	3.7882	99.026	302.238	38.8329	72.4197	18.8498	130.358	1574.43	52.1515	399.009	86.2699	1314.35	30.0921	90.5123	18.9426	45.7329	26.1575	25.1867	0	14.7573	55.4732	648.285	222.907	89.4731	283.614	178.196	41.7141	12.4576	259.213	164.168
Salterprovirus	0	0	0	0	0	0	0	0	0	0	17.9387	0	0	0	0	0	0	0	0	23.9691	0	0	0	0	0	0	12.3415	5.4633	0	0	16.9256	0	0	0	0	0	0	26.5965	0	0	0	0	0	0	0	0	0	0	0
Mudcatvirus	300.133	148.712	32.7397	0	219.849	0	306.474	55.4686	0	0	22.1659	69.1862	18.2229	0	66.6554	126.226	0	6.22587	139.138	0	41.2569	0	17.9976	0	0	440.07	0	12.7657	155.172	338.457	68.0883	0	203.888	0	212.883	0	0	0	50.1508	112.598	313.384	19.4772	0	110.358	13.5006	6.995	0	0	0
Pagevirus	241.769	292.967	439.405	440.089	330.714	111.805	159.67	156.249	369.83	134.279	35.1118	279.874	259.965	0	104.538	152.589	412.647	264.082	218.911	51.8307	268.719	656.73	320.883	81.1754	422.749	1336.75	164.072	197.356	353.187	280.839	273.934	234.302	524.29	585.479	767.832	279.89	44.4856	90.7399	58.445	591.969	33.0111	121.243	193.474	727.273	171.701	147.881	29.3746	313.128	230.336
Acadianvirus	0	16.5628	13.9689	0	201.485	0	50.3065	0	426.698	0	0	0	11.3977	13.9205	8.94517	0	19.3295	52.8548	36.1438	0	95.8855	0	59.6892	0	0	15.7033	0	0	18.0535	30.473	46.4076	20.5222	0	8.25499	173.372	134.569	0	0	0	186.184	0	0	11.9425	4.99519	45.8498	0	7.72298	15.6354	0
Sp6virus	22.8493	19.2982	0	35.6242	18.587	9.64122	54.8119	0	0	0	8.66153	0	0	0	0	24.8544	55.5661	78.6876	0	0	13.0821	0	76.3527	0	15.6153	224.962	0	39.7573	37.599	30.9454	105.081	0	108.597	41.8738	12.061	0	0	0	15.8775	17.7233	0	22.9515	0	1.85569	44.7499	0	0	20.3403	48.041
Silviavirus	15.0509	5.31962	510.114	115.261	191.159	14.0853	14.7263	112.194	343.623	12.551	13.346	37.4937	71.8665	0	71.8205	45.8839	140.343	71.741	64.8122	0	64.2843	485.494	109.582	651.26	45.8898	162.222	843.123	195.531	95.5939	239.6	124.941	24.5609	611.036	97.9883	189.903	29.4931	23.7322	15.6806	8.74875	83.0531	23.9138	34.504	133.587	30.7595	75.7902	324.53	51.577	67.1587	126.211
Rb49virus	25.1669	0	73.5808	60.5255	82.9964	15.2943	28.2946	29.801	195.79	0	46.1439	21.5486	221.943	0	141.154	22.0753	76.7476	68.8742	0	0	39.8213	22.0365	56.7082	24.1632	62.2863	3.68806	0	69.6025	13.8723	45.8541	80.0701	0	114.301	0	104.43	25.3415	20.024	7.20211	212.534	46.9244	3.77272	0	0	31.4616	128.175	18.5111	0	15.81	77.5834
Orthopoxvirus	50.0199	105.474	129.684	142.87	187.163	13.4163	50.6794	37.7309	110.919	31.4511	7.36223	151.93	213.47	12.2512	448.115	0	184.159	241.834	18.7623	130.349	114.124	538.671	179.272	233.561	170.381	162.582	645.693	434.053	195.005	147.885	200.531	50.4965	232.789	203.331	149.531	210.561	84.2988	27.4241	54.4831	192.735	25.8024	132.687	102.872	228.7	95.5952	160.297	8.83419	204.528	188.11
Cc31virus	0	17.0067	21.8184	0	20.6361	0	0	0	14.7871	0	0	0	0	0	0	0	0	1.20849	0	0	10.8361	0	2.97765	0	21.7156	4.20074	77.3391	0	1.47334	0	52.5855	0	0	35.7975	0	30.137	0	0	0	1.39216	0	0	0	0	0	0	0	0	136.866
Bastillevirus	0	0	0	0	21.502	4.16618	0	0	14.1379	0	0	17.4618	0	0	9.38035	10.7076	0	0	0	0	4.76065	0	0	0	0	0	67.4645	0	21.0205	6.09396	5.20404	0	7.66801	6.17001	0	0	0	0	32.4731	14.5909	0	22.9011	0	8.66489	14.4312	0	0	0	0
Bcep22virus	398.112	37.3654	526.619	368.093	169.447	124.306	196.935	139.436	610.319	81.7979	48.4969	393.096	365.729	0	1575.02	200.496	293.065	42.1908	486.34	20.5708	831.838	1654.14	1466.8	434.654	215.546	996.385	866.377	302.746	977.752	1192.45	641.473	23.1505	239.356	407.176	193.736	347.629	62.8838	213.771	91.9409	468.03	83.8309	130.493	2672.86	684.45	798.314	271.21	174.845	770.132	133.591
Phietavirus	308.655	210.718	316.063	319.789	782.264	20.7264	265.616	126.577	301.964	161.884	112.086	490.103	798.268	223.011	884.256	182.588	401.722	203.584	535.629	34.4128	434.906	1799.17	252.078	610.186	643.128	938.827	425.651	437.496	833.463	572.955	534.93	121.609	1834.74	759.131	680.064	213.716	124.685	905.686	136.518	885.828	138.373	530.039	168.356	415.386	773.021	260.168	100.845	656.859	365.994
Velarivirus	19.3285	0	0	0	11.6579	8.74228	0	0	10.6402	27.6786	1.97477	11.6186	5.24236	0	0	17.3746	9.32927	0	0	0	9.41556	0	17.6946	10.2857	0	12.2114	6.68121	0	7.24822	0	0	0	0	4.70201	12.1628	3.58125	0	2.96935	0	3.24593	0	6.58362	0	7.84778	2.47493	0	0	11.5346	14.8733
Alphabaculovirus	178.482	257.997	305.604	369.225	438.964	58.4511	90.7738	19.6584	173.653	23.5657	27.2923	120.114	417.771	13.7955	402.21	167.377	101.298	140.63	157.224	270.21	141.928	53.0804	223.501	31.6409	379.19	266.181	105.087	186.085	559.138	219.54	315.421	40.8647	201.233	248.133	325.061	130.936	102.951	92.4468	39.9921	246.858	111.543	106.204	69.1793	189.879	68.6782	107.418	101.719	181.63	253.786
Gammaretrovirus	0	0	0	0	46.0981	0	0	0	0	0	0	0	0	0	0	0	6.23798	21.3327	0	0	0	0	0	0	0	0	26.9513	0	0	0	0	0	0	0	11.7266	35.499	0	0	0	0	0	0	12.125	0	0	0	0	0	0
Hapunavirus	0	16.3074	31.0863	44.2216	43.5427	22.7084	18.3669	0	13.1079	0	8.83708	39.7976	44.48	0	41.8893	45.7227	41.1389	37.6001	0	8.89918	18.1097	28.4249	6.80697	13.8052	0	43.9437	17.9426	14.6574	34.3441	22.1956	2.38039	0	0	0	28.3731	13.0374	0	4.85467	7.1153	60.6376	39.1292	48.3109	27.3798	44.4759	29.3998	41.8959	9.95248	0	39.8576
Bcepmuvirus	19.8824	95.0389	215.316	181.05	263.825	63.9741	88.3625	0	57.3579	21.1779	26.1652	94.4644	218.791	17.7732	426.938	47.27	205.185	412.605	226.162	22.38	173.548	914.2	148.025	28.5164	240.714	306.667	234.882	155.814	209.784	153.371	250.478	5.29834	138.88	89.7651	119.161	112.974	33.7645	7.86372	95.837	88.5015	39.7952	47.2679	34.2768	254.002	298.757	288.878	78.7013	443.133	131.559
P23virus	144.856	430.565	386.743	207.529	634.635	116.261	448.464	150.18	299.338	105.349	204.81	175.126	154.176	33.6374	975.084	106.961	178.911	168.957	153.856	297.733	233.338	156.821	298.887	270.383	315.466	945.804	272.685	286.786	404.681	257.349	844.246	41.2847	566.508	83.6094	304.129	726.028	111.973	160.696	199.586	309.713	756.094	290.165	18.9499	198.839	285.684	296.34	29.5771	1636.19	331.781
Alphamesonivirus	0	0	0	202.632	27.5707	0	0	0	0	104.895	0	14.6229	38.5502	0	27.9423	39.0914	95.7093	0	9.94537	1451.01	0	214.27	17.7261	22.1041	68.414	0	0	0	112.489	33.3952	42.0748	115.267	9.62035	164.471	185.907	17.6753	235.101	31.2579	0	33.7993	0	0	0	0	74.1655	60.4651	0	0	44.4889
Nonanavirus	0	0	7.72777	0	115.81	4.72699	39.4305	0	0	13.3512	33.8481	0	0	0	22.3616	0	23.7394	30.654	60.2737	8.98043	22.5808	466.814	146.32	0	0	0	4.63208	20.8876	44.5697	7.34684	240.935	5.63959	0	75.6713	75.5202	9.39654	0	0	16.6711	73.6658	2.13554	0	0	10.9834	0	2.65785	0	0	0
Cr3virus	53.1586	0	33.405	249.717	190.737	40.4732	12.735	34.3719	90.32	33.2495	1.99316	77.2608	178.434	25.3933	116.239	47.1761	262.923	87.1042	93.291	221.731	31.501	919.059	99.53	148.164	396.158	192.265	58.4266	88.9642	922.158	69.9136	53.2965	15.1619	292.583	71.9375	651.875	71.9382	0	56.3914	2.51317	130.724	94.5241	3.47009	71.6163	63.6638	70.5139	73.1862	23.3033	458.62	130.035
Proboscivirus	46.7251	0	0	215.469	38.7971	0	0	52.4815	0	0	5.43095	48.3582	91.3255	0	218.407	0	124.643	27.1096	30.2556	192.039	9.68416	0	3.99609	121.699	121.311	25.5492	0	0	15.7996	64.9003	13.1325	0	120.665	80.7015	4.51056	92.2576	0	0	0	51.0963	0	3.67485	0	82.2865	51.4702	9.02106	16.5069	24.5666	72.4197
Lymphocryptovirus	72.4726	0	0	0	117.789	2.93567	0	0	0	0	7.12456	0	3.52068	0	10.6753	0	0	3.36499	0	0	16.1764	0	685.915	0	0	0	172.482	0	13.0934	70.3604	5.03552	0	0	162.445	0	87.3606	0	0	0	1.05932	0	0	7.01821	1.49481	0	0	0	112.285	9.4458
Camvirus	0	7.43572	0	0	447.063	0	0	0	0	0	0	0	0	0	0	0	0	0	0	0	0	0	0	0	0	0	22.3577	0	0	1.34634	5.64043	0	65.5535	0	4.59526	3.00962	0	0	0	0	0	0	0	30.737	0	0	0	0	3.35727
Felixo1virus	143.899	86.076	60.2399	0	43.4459	0	0	3.66909	41.0926	0	21.4286	0	39.0806	0	0	0	27.5306	2.41698	164.919	0	0	0	12.4234	0	7.47021	92.1612	0	2199.32	2.58245	24.4078	126.814	12.3583	20.5474	0	64.8317	2.23103	60.0312	0	0	14.5991	0	0	29.7412	0	37.6366	0	1.58343	31.9711	5.35727
F116virus	7.8037	99.0048	57.7594	27.3155	278.907	6.91236	91.2271	12.1059	11.7705	7.55112	9.71259	6.16526	12.2265	63.145	45.3448	20.896	94.3436	0	9.4272	101.341	25.3478	49.5421	6.51381	10.9646	94.1787	135.031	15.8069	62.3992	22.2776	11.7411	41.7401	25.5241	18.9581	1.99177	23.0677	27.8991	8.65794	0	21.6563	24.7315	50.0627	6.58504	0	78.4786	163.256	121.753	36.4207	342.061	41.6479
Ipomovirus	115.616	17.3755	194.436	106.377	165.088	20.8204	38.9971	15.8397	59.117	0	18.1684	208.24	105.86	0	227.128	52.3118	196.346	56.8971	81.879	182.506	143.151	690.788	37.9037	680.368	442.682	117.197	83.9069	47.5486	141.294	88.1917	138.366	0	247.416	183.206	101.159	43.0245	19.2923	7.87936	36.3108	175.349	0	87.912	50.6356	139.71	169.803	115.491	33.0641	29.0693	179.886
Siadenovirus	0	0	0	0	0	0	0	0	0	0	82.8074	0	0	0	0	0	11.3668	0	0	0	0	0	0	31.4706	0	0	0	0	12.3591	0	0	0	0	100.676	0	0	0	0	0	0	0	0	0	3.77928	0	13.5055	0	0	0
Megalocytivirus	61.0381	56.3571	143.247	0	122.806	0	63.1375	63.2105	44.3051	0	3.88129	57.1429	9.497	0	69.7988	0	31.052	2.40573	0	0	65.8756	0	56.247	19.9106	33.863	30.9509	0	50.3486	243.786	0	67.5796	0	28.531	33.1582	139.888	0	60.8543	59.7711	0	132.638	16.7872	36.1426	19.8713	27.1915	147.046	0	0	31.0827	60.8889
Vi1virus	7.29892	0	27.9353	152.366	112.873	26.9546	19.7316	0	46.9372	0	1.99316	25.9571	273.206	26.0468	95.6839	20.4447	30.9599	5.81843	0	63.124	0	455.677	0	7.12215	153.863	59.915	14.1153	0	91.4187	38.721	29.0544	67.6842	104.814	190.804	106.933	15.9399	58.0245	25.2185	0	18.1792	0	0	0	42.816	32.7455	276.667	0	0	67.2503
Bicaudavirus	196.814	53.3591	115.171	643.649	115.855	28.8543	59.3207	13.5614	116.775	52.1088	23.1675	125.342	228.483	0	174.379	180.597	76.9954	51.7037	81.6056	104.938	41.231	1769.95	70.1977	233.967	1433.23	410.582	170.594	202.408	72.7032	78.7283	228.675	0	196.904	124.693	760.785	45.6964	0	7.21557	32.1504	1328.01	52.384	118.407	98.0181	321.895	119.049	79.6084	31.6272	203.437	273.954
Toursvirus	92.9841	143.115	178.517	1066.74	283.598	356.086	133.061	52.2792	228.634	67.5617	91.8549	330.145	145.977	69.2914	354.212	59.5046	617.325	141.738	1613.59	283.6	205.37	2170.2	186.555	920.755	1122.56	368.601	1777.73	198.017	292.85	325.687	473.689	49.4579	1638.22	468.179	454.806	92.5319	223.608	76.9619	78.1098	609.19	49.9884	168.197	120.026	1044.85	283.759	236.171	312.924	127.629	269.765
Cjw1virus	12.6876	17.4083	62.8886	170.37	144.506	63.6035	59.4891	0	24.9747	0	0	78.3146	233.203	14.1818	80.2304	43.1928	284.535	107.079	76.303	30.8041	54.2525	714.414	37.0653	19.6365	150.658	59.6822	874.36	0	28.0798	71.9761	45.9692	166.296	174.329	9.2407	214.945	27.9923	0	0	46.9728	164.889	0	27.2791	99.9812	104.637	27.2812	570.878	0	274.643	19.4958
P12024virus	120	93.2125	24.1923	362.142	64.339	20.6534	758.025	13.3176	116.664	152.582	112.782	719.581	446.807	46.1697	428.61	47.0397	506.973	32.7265	226.644	441.471	113.343	2914.9	509.106	5034.26	645.959	97.2884	5.25589	6.80385	76.7453	802.912	104.56	11.3709	1538.82	573.335	75.5785	60.2764	367.156	177.443	7.95543	178.852	0	64.9648	0	301.897	815.764	570.406	465.63	364.981	83.4604
Abouovirus	140.586	160.176	612.146	138.067	326.298	232.693	107.103	25.8154	191.297	159.443	99.7281	165.584	242.121	11.0323	427.405	134.685	92.5704	690.788	126.447	91.1271	525.24	247.887	241.036	20.7229	547.126	481.334	457.7	433.285	977.693	574.827	608.718	138.95	393.991	137.035	529.89	228.642	57.2314	72.5754	73.0567	881.506	134.364	454.076	149.493	267.477	229.711	218.011	0	346.842	476.607
G7cvirus	0	28.7651	6.80389	28.6185	11.9361	0	8.47337	0	17.7484	0	4.95569	0	0	0	6.41986	57.0728	60.6459	0	12.9416	0	0	0	10.7758	77.6413	46.9048	31.2074	2.36953	0	2.01311	7.93619	5.49842	12.4134	35.4965	0	24.6754	7.36497	2.92378	0	0	21.8909	0	0	33.9484	47.8367	11.6584	9.09127	0	43.9293	14.829
Fishburnevirus	6.98399	10.293	0	0	8.42977	0	0	0	34.1431	0	0	0	31.589	0	0	5.87418	13.8767	0	0	0	0	634.551	0	0	0	15.8774	69.6534	0	0	0	0	0	4.45086	0	0	10.9555	30.8802	0	0	0	0	0	1.24843	24.7479	0	4.13346	0	0	0
M12virus	65.5782	13.7995	75.8553	131.96	217.725	15.9121	103.528	17.1592	64.322	46.2352	116.562	157.845	291.578	166.895	624.766	14.679	266.686	71.9824	42.0912	193.377	57.7105	775.222	54.5067	91.1702	609.643	185.551	55.4444	35.9185	66.6322	103.77	88.9997	43.922	457.924	181.595	278.067	42.1665	0	35.1545	19.3238	232.257	0	0	48.9533	257.425	79.3165	147.241	11.9747	249.871	199.966
Gammasphaerolipovirus	0	23.2029	20.2806	0	18.0471	0	0	21.2472	15.3301	0	2.15637	0	10.2157	0	25.1924	3.36429	0	31.9959	0	0	0	0	19.8558	0	0	1.83373	0	0	12.0592	3.32807	10.68	0	0	22.6128	0	15.2095	0	0	21.9598	24.1342	0	0	0	54.0679	6.62442	0	0	0	7.24538
Rosebushvirus	0	0	11.5727	0	29.2359	10.4087	10.4077	0	6.8384	0	0	0	0	0	14.2526	0	11.2128	0	0	0	2.91727	59.7735	0	0	20.725	28.9379	107.315	29.476	15.5416	0	28.9312	0	0	16.0381	0	47.7936	41.2941	0	0	243.814	0	0	0	0	0	429.552	0	0	0
Mamastrovirus	5.16976	24.7413	26.4409	0	0	19.9331	0	16.3796	31.936	12.0535	16.791	0	0	0	0	0	0	0	0	0	44.1882	0	0	0	0	5.20124	0	0	0	0	36.002	0	0	31.2317	0	0	0	0	0	32.2414	0	0	6.87474	0	5.16426	78.9907	0	0	0
Rb69virus	148.484	209.238	107.899	53.9072	226.743	34.048	101.667	0	49.728	0	0	10.1403	136.124	0	130.411	86.4774	131.676	85.8261	59.6371	78.1286	57.0612	18.6775	360.14	16.9415	79.5765	258.672	965.522	112.354	217.545	97.4005	164.753	30.5764	100.29	72.3531	150.44	77.6063	68.0316	5.35152	28.5176	115.525	31.6926	2.35826	95.69	33.611	21.8374	23.2165	28.2218	125.582	110.948
Marseillevirus	50.7816	126.565	377.711	113.005	793.258	35.6867	196.967	303.11	1408.5	71.1009	23.4188	100.188	39.4907	13.5206	431.856	37.6945	296.44	208.675	364.233	66.382	95.181	4.05408	341.348	202.4	97.9994	542.571	318.642	223.468	558.808	383.977	625.184	5.33243	320.861	131.128	281.825	193.157	0	25.0581	88.6233	531.556	253.173	247.395	66.3319	223.434	176.404	69.2989	98.2405	400.947	88.3946
Woesvirus	0	2.97157	0	7.47516	3.97161	1.37159	0	0	0	0	0	0	0	0	16.0434	0	0	3.5686	48.1068	18.0591	0	0	45.7895	0	26.4689	6.22148	279.183	0	0	0	0	0	0	0	0	10.6615	20.7833	0	0	0	33.1107	0	5.38236	2.78958	0	0	0	0	32.035
Cvm10virus	0	0	108.987	235.328	198.004	10.3752	18.3084	19.695	24.657	88.1677	4.49104	39.0935	65.68	56.1033	18.5915	4.93374	25.0922	63.2844	14.9267	13.1303	43.7023	4.53959	35.2013	57.1854	4.52704	82.7043	4.954	101.391	23.8214	40.8766	16.8502	10.9494	120.114	13.849	3.32599	14.1112	0	38.1771	117.346	16.4258	7.4147	38.3183	28.8808	11.3407	124.58	35.8002	19.333	87.9859	35.4655
Secunda5virus	0	68.482	216.78	16.2379	227.461	6.02476	105.662	7.14652	21.0628	15.077	46.6799	59.6843	0	15.2519	133.911	77.4346	42.656	29.999	0	9.32555	32.5485	213.073	143.874	0	125.668	261.184	51.8999	8.87049	97.2999	129.1	107.015	4.42133	17.338	18.5751	92.9323	74.035	25.0982	59.7762	40.2648	28.2607	51.4634	32.3443	11.8291	83.1099	57.6125	32.3557	33.1252	71.0947	62.802
Alphasphaerolipovirus	0	0	0	0	0	0	0	0	0	0	0	0	0	0	0	0	0	0	12.8393	0	0	0	0	0	0	8.25124	0	0	0	0	0	0	9.43466	0	0	0	0	0	0	0	0	0	0	0	0	0	0	0	0
Pbunavirus	0	1.13633	24.4399	0	15.8415	0	28.4771	0	0	0	0	0	0	0	0	0	0	12.5897	0	20.7413	11.464	34.9727	5.27059	0	9.31464	0	35.1406	12.731	9.54309	7.13244	2.48161	0	0	5.05558	0	17.5326	0	0	123.691	75.88	0	0	0	14.1196	8.24988	0	0	31.0499	6.29177
Harrisonvirus	51.2108	41.742	177.032	93.8799	229.449	129.833	84.0071	58.4197	119.375	87.4584	20.6828	145.327	25.7418	21.0686	272.632	7.85452	171.281	375.008	171.184	30.5697	115.98	64.9541	201.726	13.8927	72.2291	316.171	315.777	65.2315	143.431	171.775	448.693	153.281	130.884	57.7176	357.399	130.274	72.7873	38.4694	78.8223	147.15	13.7061	61.5463	53.6402	235.281	30.6441	181.12	0	214.275	92.7583
Jwxvirus	0	0	129.018	4.44156	57.7905	0	25.0094	0	19.342	0	16.6979	8.74877	0	0	82.385	0	0	11.2329	0	0	42.1246	0	28.0335	0	34.374	12.6602	46.8393	341.217	28.4886	50.8959	48.5826	0	52.8994	16.5454	12.8747	0	8.05461	0	0	18.2491	3.07216	10.1559	49.1836	0	36.0809	29.8208	0	17.9355	0
Pg1virus	0	0	0	0	0	0	0	0	0	0	0	8.90761	0	0	9.62947	10.1293	120.798	0	0	0	0	2.20128	0	5.86977	0	3.73765	0	0	13.3031	37.1189	20.5897	0	0	19.9179	12.2198	0	0	0	0	7.4408	0	0	0	32.0096	2.9965	0	0	7.37233	0
Arv1virus	0	0	0	0	83.48	0	0	20.4509	0	0	0	9.8059	0	0	18.7558	48.5005	33.5384	0	16.8982	0	0	0	68.6987	0	0	23.3618	173.546	0	56.8373	83.6693	206.349	0	20.4114	0	58.1875	0	0	0	0	13.1159	3.95916	114.6	0	18.5233	116.258	0	0	32.3818	6.64832
Pocjvirus	0	98.9171	167.533	10.9828	349.395	35.2211	169.477	0	37.4786	265.315	61.9264	236.348	91.0348	34.9547	898.206	132.349	159.712	73.55	14.0057	151.352	99.5036	213.708	190.615	0	235.637	80.1711	175.12	15.1313	134.706	169.392	603.568	0	54.2109	34.1889	69.5754	66.8181	86.0543	146.713	3152.89	181.086	87.1586	78.0533	59.8699	276.752	106.944	11.6122	21.5197	434.732	187.099
Betaguttavirus	0	0	0	26.7638	0	0	0	0	0	0	0	0	47.0576	0	13.7146	0	228.041	0	0	0	3.02104	0	0	0	0	0	0	0	0	0	0	0	0	0	0	0	0	0	0	0	0	0	0	0	43.6947	0	0	0	61.4336
Alphafusellovirus	0	0	0	0	0	0	0	0	0	0	0	0	0	0	0	0	0	0	0	7.97007	0	0	0	0	0	0	0	0	0	0	0	0	0	0	0	0	0	0	0	0	0	0	0	0	0	30.3468	0	0	0
Alphavirus	0	0	10.4786	0	0	0	0	0	0	0	0	0	0	0	0	0	0	0	0	0	0	0	0	0	0	0	0	0	0	0	0	0	0	0	0	0	0	0	0	0	0	0	0	0	0	0	0	0	0
Cronusvirus	6.07715	0	0	0	28.2349	0	3.51505	0	0	0	0	0	9.51315	0	0	45.7227	0	0	0	0	18.0719	0	22.5656	16.3573	0	0	0	0	0	0	0	18.942	16.7679	0	0	0	0	0	0	32.0844	0	1.74847	0	0	0	3.88755	0	0	0
P22virus	49.4776	62.015	221.64	74.7061	213.493	60.8592	69.5453	47.5589	83.8131	8.97568	167.973	125.549	15.4191	105.563	339.498	143.721	799.976	76.8142	141.186	57.4837	23.7545	159.934	227.704	48.9041	570.188	215.735	146.76	126.255	172.988	82.7507	170.691	28.3413	42.5468	88.5124	77.4191	139.798	0	0	162.085	138.346	51.786	41.758	172.686	122.968	125.625	178.533	17.5431	117.698	153.65
Kpp25virus	0	0	31.9608	0	0	18.9631	0	0	0	0	0	0	0	0	8.79619	0	0	0	0	0	11.1591	0	0	0	13.2042	0	0	0	0	0	0	0	8.32497	0	16.3583	0	0	0	0	0	0	0	0	0	0	0	0	0	0
Andromedavirus	94.9322	74.5567	94.5204	252.22	139.483	73.9865	19.4504	0	96.2417	0	0	55.5813	156.55	39.0947	373.396	75.0843	79.2411	17.2003	80.6638	172.867	80.1566	220.18	139.872	578.706	178.438	102.196	85.828	47.658	144.886	121.639	104.118	0	476.497	192.813	70.861	60.7936	91.0891	23.8783	102.617	77.0346	129.849	31.6625	10.6479	216.244	67.6219	76.866	14.3803	102.297	165.894
Vhmlvirus	9.78559	5.46946	12.1724	52.1042	63.3332	9.80593	42.1771	36.346	174.258	7.86809	0	32.3905	45.5645	0	38.4932	17.981	52.879	12.6047	59.0322	49.0134	198.975	25.4181	29.4975	17.3134	115.874	18.26	17.3658	15.2749	102.413	117.621	152.814	717.579	144.283	66.3044	241.292	69.2761	0	0	31.0585	43.8529	6.98227	15.5754	7.83807	75.8526	107.066	0	0	54.8231	22.8868
C2virus	18.2014	69.7425	101.708	26.6214	185.041	14.1088	122.087	3.58952	35.0884	72.9707	23.186	54.3072	1.33995	0	81.9377	14.5293	28.9466	62.7906	19.6007	0	22.6511	0	115.99	0	13.2623	122.045	1197.75	68.3259	69.2919	63.3624	201.387	0	75.5567	791.334	134.083	1.9702	20.4199	24.9999	32.3765	93.119	2.02368	51.1391	55.0281	46.816	69.0626	78.5437	0	123.181	81.7414
Muvirus	28.2516	5.26343	40.5222	0	169.891	12.3413	56.7401	20.2128	0	0	3.47317	33.4609	506.211	0	329.209	0	274.064	340.255	211.974	52.7444	41.679	330.8	89.0898	56.5468	320.995	112.314	457.902	45.7193	103.843	106.428	77.6783	0	84.2023	107.968	61.9497	15.6974	0	32.304	8.53462	130.405	0	83.5788	11.6262	550.596	26.7926	42.8972	87.2455	92.6513	53.7894
Cba41virus	0	32.038	85.3521	49.478	307.289	196.189	38.8648	70.4856	95.0917	65.0797	6.8141	130.423	85.8985	24.3145	68.3867	53.1794	596.744	12.1495	43.0643	77.0186	545.558	424.763	146.654	55.4234	371.974	151.186	26.1936	7.57353	273.323	165.993	42.3392	0	95.7276	254.236	82.0608	121.966	208.081	41.2189	41.5423	43.742	6.51139	57.6158	1.89844	95.6882	145.093	33.681	406.767	68.9715	295.841
Crinivirus	0	0	24.6943	0	0	0	0	0	0	0	0	0	0	0	0	0	0	0	0	0	0	0	0	0	0	0	0	0	0	0	0	0	0	0	0	0	0	0	0	0	0	0	0	0	0	0	0	0	0
Marvinvirus	6.98399	10.293	51.6692	0	89.4603	9.991	58.3617	81.4117	0	0	134.166	23.554	0	0	85.3587	0	13.9477	38.6693	7.11852	69.836	84.6422	0	0	0	4.77024	107.365	56.2263	25.6954	93.3775	116.713	153.967	0	13.285	88.7476	23.3739	0	0	0	1.55297	81.0687	0	0	104.507	79.0503	11.7353	15.1093	26.419	93.8033	0
Js98virus	0	73.2108	0	26.1154	151.177	11.2856	116.392	0	0	0	5.61952	0	0	18.7661	4.90142	0	37.7336	24.8186	17.674	0	0	0	65.9487	31.4572	0	93.7035	3.04928	24.7051	116.699	25.6774	282.995	0	40.1172	37.2675	0	16.8228	0	0	0	14.9861	0	56.4562	0	46.072	36.5719	12.8152	0	16.2748	74.9513
Cp51virus	212.38	451.502	537.813	602.763	855.841	319.159	323.639	28.7036	454.324	11.771	151.891	662.763	104.926	36.2861	868.741	143.491	628.45	669.745	139.963	181.83	389.338	1071.98	503.063	214.614	337.764	687.281	1361.06	374.577	559.909	300.536	1003.99	570.509	462.936	573.287	512.09	241.722	81.6802	25.161	220.294	590.499	152.053	253.227	280.533	440.201	338.273	1934.46	65.0358	472.387	342.771
P2virus	924.773	568.002	566.11	340.779	5508.27	995.338	1398.69	807.111	2241.7	5862.59	309.37	1388.85	697.787	834.807	8141.59	729.951	1110.26	1522.92	728.604	291.998	3328.04	550.679	1636.61	399.69	1503.7	5746.07	1381.34	1186.14	2066.22	902.369	1036.35	236.171	974.504	805.574	1489.73	672.474	1251	548.106	1966.4	2829.74	1052.01	369.992	11287.1	1635.75	654.627	1978.35	897.23	2158.7	1362.88
Phi29virus	7325.88	7072.48	15890.4	9776.42	21090.3	3873.67	9191.45	1981.65	9644.31	2218.17	3907.87	8434.83	11342.9	1595.73	18468.2	5094.17	12332.3	10658.9	7072.18	5955.91	6296.09	19573.7	14124.9	7571.34	13078.4	20785.4	38630.6	14995.3	15476.6	10008.9	23919.2	1784.6	15922.9	8517.41	22687.2	8785.42	3317.97	2896.53	3271.55	15456.8	7193.74	7857.35	9100.35	13906.7	10207.2	7274.15	2318.74	10727.7	11291.2
Muscavirus	36.4891	0	0	0	0	0	0	0	0	0	0	0	0	0	0	0	32.1717	23.5576	0	0	0	0	0	0	0	0	22.8339	6.84172	0	0	36.7302	0	0	0	0	0	0	41.8149	0	0	68.4786	0	1.152	0	0	8.09314	0	0	0
Sfi11virus	0	186.224	87.022	0	3.32134	3.79529	219.865	26.4284	20.5358	28.4054	27.5965	4.75524	88.653	0	231.432	13.0706	7.29416	29.6903	39.9605	34.5561	17.4066	6.64651	32.3731	0	12.9555	89.8854	530.396	0	24.0736	13.8112	8.06871	0	52.7144	0	36.7324	0	0	29.1419	11.0464	20.6672	5.79322	22.8359	180.815	10.6942	32.0571	0	0	207.487	402.032
Twortvirus	36.2087	32.3654	7.0914	39.5185	2.24359	41.313	0	0	43.5233	17.7582	10.5545	1.4077	15.3846	0	57.9752	18.6592	2.79155	5.38424	52.5723	11.6659	26.66	26.9339	189.599	0	0	6.25526	747.712	18.7339	46.0406	48.7999	15.4219	57.8481	21.3748	15.139	73.4356	66.4425	25.0316	0	14.6059	25.7863	161.272	0	3.53122	14.8218	0	93.0098	31.0539	0	20.4797
Ea92virus	0	0	0	12.8738	91.7946	0	64.2503	39.2223	0	0	0	21.5486	4.87358	0	14.2428	0	0	4.1843	0	0	0	0	11.8844	0	3.46774	12.409	8.28669	5.78783	0	7.42474	0	0	57.4143	30.2859	100.306	23.5576	0	0	0	0	0	0	0	7.27214	42.6874	0	0	32.9669	0
Luz24virus	0	0	0	0	30.861	0	0	0	0	0	0	0	0	0	0	0	31.5675	5.52561	0	0	0	0	0	0	0	0	0	0	0	12.82	0	0	4.92872	0	0	0	0	0	0	0	0	0	3.68409	0	0	0	0	6.79281	0
Msw3virus	0	0	29.0881	0	12.0383	0	0	0	0	0	6.52993	0	0	0	0	0	0	0	0	0	0	0	18.2897	0	0	4.24265	0	0	24.6236	0	0	0	2.06973	0	0	47.401	0	0	2.82858	0	0	0	0	0	0	0	0	118.346	0
[truncated: 17 more columns]

## Sheet: CD
	SRR2145361	SRR2145362	SRR2145363	SRR2145364	SRR2145365	SRR2145366	SRR2145368	SRR2145369	SRR2145370	SRR2145372	SRR2145373	SRR2145374	SRR2145375	SRR2145376	SRR2145377	SRR2145378	SRR2145379	SRR2145380	SRR2145577	SRR2145578	SRR2145580	SRR2145583	SRR2145585	SRR2145586	SRR2145587	SRR2145588	SRR2145589	SRR2145590	SRR2145591	SRR2145592	SRR2145593	SRR2145594	SRR2145595	SRR2145596	SRR2145597	SRR2145599	SRR2145600	SRR2145603	SRR2145605	SRR2145607	SRR2145608	SRR2145611	SRR2145612	SRR2145614	SRR2145615	SRR2145616	SRR2145617	SRR2145618	SRR2145619
Whispovirus	2.0936	0	264.867	80.6165	27.9767	64.2207	0	66.4522	0	7.37673	515.66	327.853	29.8465	26.6944	88.1062	0	32.8388	66.6992	21.8045	0	71.6179	0	0	0	0	0	0	0	0	0	0	0	0	6.64817	0	8.56854	0	35.6115	299.133	0	0	0	0	14.9328	13.8811	44.7795	72.5545	38.7207	0
Proboscivirus	8.70409	0	5.39979	42.8703	0	35.4283	0	50.5494	165.658	0	66.7418	0	11.2532	5.93928	49.912	0	0	39.2691	0	0	0	0	0	0	0	0	0	0	0	0	0	0	0	0	0	0	0	10.279	2.6657	0	0	0	0	7.58358	22.496	13.1322	1.61277	2.67032	0
Np1virus	9.39624	18.4228	15.088	205.516	6.59477	74.7548	6.61438	7.96851	3.66747	9.1488	59.0512	0	30.6289	106.663	88.1511	54.848	10.2522	21.4475	60.6197	35.0784	10.417	0.549603	7.3175	1.50664	0	0	0	0	0	4.67489	0	0	0	0	0	5.11466	0	71.0371	6.50719	6.13468	2.04928	0	19.4883	0.975252	7.16846	0	2.06587	0	10.7763
Deltacoronavirus	0	0	11.2779	0	0	5.50439	0	0	0	0	0	0	6.38916	50.6633	15.4289	0	0	0	0	0	0	0	0	0	0	0	0	0	0	0	0	0	0	0	0	0	0	0	26.958	0	0	0	0	0	0	0	0	0	0
Tin2virus	4.48565	15.8331	0	10.2412	0	0	0	0	0	0	0	0	0	0	0	0	0	0	0	0	0	0	0	0	0	0	0	0	0	0	0	0	0	0	0	0	0	0	0	0	0	0	0	0	0	0	0	0	0
Kayvirus	337.976	215.406	347.631	476.436	241.644	275.57	117.735	438.663	2873.81	29.3137	685.661	145.736	135.331	185.874	275.44	117.179	47.6712	40.8465	44.7874	172.766	133.539	20.9766	48.3349	90.163	77.152	47.6372	57.9552	0	57.7802	11.1975	0	19.445	40.5776	152.388	66.6752	29.4688	40.4818	134.765	208.44	0	0	62.8573	218.066	56.3936	155.124	13.3392	13.7695	23.6651	62.148
Bastillevirus	0	28.6971	0	2.56824	2.75957	2.29343	0	0	0	31.377	0	0	0	38.0964	40.7036	0	0	8.47504	0	26.6127	0	0	0	0	0	0	0	0	0	0	0	0	0	0	0	0	0	2.8146	0	0	0	0	0	0	0	0	0	2.67512	0
Ipomovirus	74.5926	16.2887	50.9674	107.338	92.1082	89.4453	34.291	149.401	796.465	18.3258	84.8048	75.4553	48.947	29.651	126.827	45.6443	28.1742	90.0406	39.2345	284.961	24.9065	29.3412	70.7486	27.3076	0	24.2211	2.97342	39.8139	8.48585	41.578	15.358	36.6878	23.8898	31.9819	10.9516	50.0358	20.8527	82.5895	10.6674	8.83243	15.4846	61.0101	15.616	3.41517	28.3691	42.225	89.5572	6.7226	101.999
Pithovirus	1342.91	646.933	1640.26	1500.25	1070.65	856.99	791.193	328.895	153.436	261.44	1928.82	390.381	108.196	4328.94	690.723	3226.14	149.298	298.618	3971.17	2108.22	207.574	208.638	398.914	443.736	11.2743	113.681	134.129	164.223	261.261	166.143	0	378.445	116.109	201.5	88.836	482.931	116.6	564.518	378.207	64.5089	23.7761	269.595	515.418	44.0776	162.26	134.863	142.834	71.24	188.217
Ampullavirus	0	0	0	0	4.63026	0	0	0	0	0	0	0	0	0	0	0	0	0	0	0	0	0	0	0	0	0	0	0	0	0	0	0	0	0	0	0	0	0	0	0	0	0	0	0	0	0	0	0	0
Cp220virus	92.6444	133.648	39.7408	88.7953	243.176	191.281	71.882	92.8322	1832.89	137.936	591.144	140.558	78.567	256.33	217.418	160.332	100.89	259.411	274.279	173.777	72.409	63.9272	40.9042	69.7298	5.48772	52.3404	122.061	13.5969	52.0243	37.7816	0	59.5111	35.2817	2.36718	32.1383	89.3881	97.2856	194.171	74.5262	4.63071	7.57503	54.6545	23.7627	99.7782	16.6365	0	26.9861	23.5963	93.735
Cp1virus	0	0	0	0	0	32.9841	0	16.6603	0	0	8.43506	11.5636	13.2464	0	0	0	0	0	184.704	507.14	81.4957	0	0	0	0	174.661	12.7357	0	69.1529	10.0572	0	0	0	10.7652	0	0	0	149.226	0	0	0	0	3039.56	3.71861	0	0	0	0	0
Rtpvirus	0	0	0	0	0	0	0	21.0884	35.7345	0	0	0	20.3006	0	0	0	0	9.93019	0	0	1.21556	0	0	0	0	0	0	0	0	0	0	0	0	0	0	0	0	0	0	0	0	0	24.1101	0	0	0	0	0	0
Schizot4virus	38.5031	67.657	83.6632	114.335	82.9286	47.1525	15.0635	0	552.901	24.7152	90.5019	0	28.7536	90.173	46.6465	41.7772	14.6946	155.063	104.195	95.118	14.5499	0	27.1227	28.1843	0	41.9865	0	1.68395	6.45564	4.41419	0	4.29825	0	5.20507	8.2039	22.4821	2.60589	37.1135	14.5612	0	0	71.2086	58.3533	15.3134	9.37705	1.64875	18.1889	10.3672	11.0235
Kpp10virus	0	6.6463	8.58975	96.1912	2.7105	60.6886	0	0	7.00104	0	173.965	0	7.13008	25.2745	54.6428	0	11.642	11.1019	0	0	0	0	13.5291	0	0	1.21028	0	0	3.94	0	0	0	0	0	0	1.75128	3.49314	0	13.0971	0	0	6.94444	0	0	26.2176	0.617951	3.92449	0	11.4946
Suspvirus	64.6437	13.0201	18.5404	184.298	9.5909	182.549	12.9956	29.0664	23.3331	0	34.1209	0	126.531	100.717	171.48	8.48463	12.3575	63.8045	0	31.9883	16.9534	130.28	178.432	115.174	0	1.72181	0	0	4.24418	0	0	0	78.6035	49.6795	51.5977	237.376	0	0	80.4054	0	0	10.947	7.50611	14.7511	51.3281	48.254	0	0	12.6729
Wildcatvirus	14.8671	3.85292	23.0996	160.851	73.1344	72.0648	27.0499	17.1542	379.638	94.1449	103.487	0	15.9887	6.54585	87.5847	0	12.7531	28.8347	1.6584	22.8344	8.00596	0.846599	17.0735	0.916656	0	2.65587	0	0	3.85014	0	0	6.48089	0	5.19598	5.34985	27.4698	0	27.4095	27.8531	0	0	25.0659	8.32106	0	0	0	0	0	7.77239
Cr3virus	31.4346	47.5491	110.377	132.997	76.0178	55.8304	0	0	306.922	98.8828	154.801	45.003	22.8448	40.022	15.0532	17.0632	170.82	62.2411	2.70807	0	0	6.36162	198.129	7.51819	2.68547	6.1065	1.54645	0	42.6772	4.20837	0	0	135.525	22.0381	1.97048	6.29059	1.74977	56.5703	14.7932	1.71097	0	0	0	0	106.963	0	30.0729	3.5486	117.353
N15virus	24.6323	0	0	20.6357	0	0	0	0	0	0	3.11747	0	0	0	0	6.81004	20.252	0	0	218.39	0	0.549603	0	1.50325	17.2144	66.5282	14.4892	0	231.001	22.0231	0	0	0	24.5299	1.83492	0	0	7.86589	48.8265	557.759	0	55.7409	188.534	1.33138	0	0	8.34291	0	0
N4virus	158.787	235.569	346.322	705.404	160.493	277.272	68.0317	44.3481	567.535	103.747	506.001	80.8795	42.037	115.842	280.021	74.7079	152.662	196.831	75.0556	238.957	48.0284	89.1598	220.736	33.8548	0	42.9481	5.25558	0	99.8425	20.2321	0	78.0725	54.7538	169.964	82.6168	73.2825	167.382	244.053	118.842	4.1564	2.72584	222.799	302.573	221.427	119.571	81.5595	69.7236	116.206	144.144
Kp36virus	8.14676	0	0	0	10.0503	0	0	0	0	0	30.9981	12.3779	0	0	0	0	0	0	0	7.6745	0	0	0	0	0	1.79865	0	2.98887	210.048	69.1356	0	18.3008	0	0	0	4.51295	0	0	7.87739	366.943	5.18663	0	48.2202	7.07011	45.0394	12.7213	61.3175	0	80.0787
Muscavirus	0	0	0	0	0	0	0	0	0	0	0	0	0	0	0	0	0	0	21.5916	0	19.8442	0	0	0	0	54.2877	0	0	15.607	0	0	0	0	0	0	0	0	0.817239	0	0	0	101.966	58.7071	7.20035	0	0	8.04659	0	0
P12024virus	385.75	1.27011	32.1021	166.439	27.0162	90.3064	10.0051	339.505	583.294	69.3616	521.116	75.1063	551.729	701.001	156.307	47.344	229.484	43.3171	0	0	285.674	31.4897	93.6662	173.271	0	0	0	125.642	0	55.81	254.425	1054.53	18.8225	8.00935	78.7968	205.529	91.9266	0	119.55	7.49016	4.1837	0	0	0	144.034	242.046	51.5262	115.588	23.0314
Alphamesonivirus	8.49932	0	0	42.9682	0	6.03157	0	30.6568	0	0	23.3949	0	0	0	23.9037	0	2.58234	0	0	0	0	0	0	0	0	0	0	0	0	0	0	0	0	0	0	42.1941	0	0	0	0	0	0	0	0	47.1177	26.2496	46.1538	1.96945	0
Phaeovirus	4201.37	2732.03	1822.23	5918.5	2512.34	4684.61	858.872	3036.36	8127.71	1362.65	7109.53	1653.62	1868.75	1676.88	3528.69	1122.8	1226.4	1393.29	1520.9	1907.47	1212.69	1370.62	2348.3	2114.5	105.158	500.979	228.754	525.328	695.193	461.708	342.227	665.084	577.164	1117.64	826.47	2316.38	1822.36	4504.9	2967.64	169.537	122.6	1139.17	657.986	968.112	2032.5	1579.76	1525.61	2092.64	2595.23
Plasmavirus	47.4696	0	48.8189	54.7802	0	61.2354	0	14.6845	0	0	10.373	21.1095	0	0	174.092	110.26	0	41.1025	76.559	0	0	0	0	0	0	9.8511	1.15047	0	6.59369	0	0	0	0	0	0	0	0	26.3194	49.3802	0	0	0	0	0	0	0	0	0	0
Coopervirus	0	0	0	0	0	0	0	0	0	0	0	0	0	0	0	0	0	0	0	0	0	0	0	4.1666	0	0	0	0	0	0	0	0	0	0	0	0	0	4.60628	0	0	0	18.0893	0	0	0	0	11.8194	0	0
Coccolithovirus	350.269	310.804	309.366	898.359	570.895	522.684	26.6056	162.056	178.951	63.4771	696.099	159.197	87.1557	206.674	277.418	65.3031	256.733	460.987	646.593	765.131	94.2927	76.1531	103.58	159.962	0	54.0935	71.3299	13.8132	8.67524	2215.95	563.589	1492.11	686.923	545.992	546.347	147.486	50.805	295.831	111.103	2.8788	4.02391	171.669	126.998	62.4509	111.014	130.294	59.9453	91.0434	214.523
Toursvirus	152.483	104.286	135.068	356.143	28.8535	183.162	126.528	197.178	109.992	8.41609	437.291	130.183	79.9437	216.363	271.096	59.2517	93.7502	138.981	184.758	106.853	129.399	5.57158	98.5551	68.4486	2.05057	43.1959	8.39753	9.65236	15.6167	32.7529	0	13.0169	35.908	46.5011	92.0739	157.64	37.6979	94.8964	69.3535	2.44543	2.72584	150.356	94.9651	90.8464	117.605	60.1761	105.863	60.2369	138.365
Biseptimavirus	12.2465	42.7326	13.9768	335.184	11.4919	539.665	0	110.989	7.33853	0	249.176	32.017	139.446	0	0	6.87465	2.70735	41.7181	800.063	1.86948	23.0517	150.043	349.01	555.234	4.5829	4.469	6.56119	11.3912	8.78832	79.7696	31.257	17.0937	908.463	2367.83	226.303	11.6874	0	119.208	98.913	0	0	3.39498	680.024	0	320.135	4.5676	9.49023	50.9811	8.96952
Gammasphaerolipovirus	4.44992	33.7605	8.01325	27.6619	19.5484	8.36171	10.2589	0	0	0	170.743	0	13.2404	25.208	0	0	0	10.5406	2.45549	0	0	0	0	0	0	0	4.12342	0	0	13.5403	0	43.8374	0	0	0	0	0	8.77078	5.25501	0	0	0	24.6587	0	0	0	0	0	0
Soymovirus	0	0	0	79.9896	0	8.93522	0	0	0	0	0	0	0	0	0	0	0	0	0	0	0	0	0	0	0	0	0	0	0	0	0	0	0	0	0	0	0	0	0	0	0	0	0	0	5.51388	0	0	8.93344	0
Chlamydiamicrovirus	0	216.548	21.1962	0	0	181.518	288.15	0	25.9585	0	171.822	0	0	0	54.5813	0	0	25.2554	40.7441	0	19.0147	12.2578	493.025	786.243	26.013	0	18.9646	97.4435	0	80038.2	121.636	0	0	0	0	16.5947	195.534	28.6139	0	0	0	0	0	0	0	0	0	0	0
Corndogvirus	0	0	0	0	0	0	0	0	0	0	0	0	0	0	0	0	0	0	0	0	0	0	0	0	0	0	0	0	0	0	0	0	0	30.4134	6.12871	0	0	92.6527	0	0	0	0	0	0	0	0	0	0	0
Agatevirus	69.2353	25.5005	74.9892	215.098	403.327	507.684	71.7737	61.5502	16.844	98.9024	329.885	63.5247	72.591	44.0515	56.1233	0	132.529	59.8116	452.582	225.077	0	4552.43	138.001	30.2914	0	17.0251	8.08523	42.7695	30.4666	29.5616	2.33725	36.3184	21.9763	25.0336	51.4403	88.2635	143.371	111.984	84.8722	0	0	38.6452	25.4883	4.16689	17.4359	1.37635	7.01268	3.33576	51.5736
Bafinivirus	0	0	0	2.49528	0	0	0	0	0	0	0	0	0	0	0	0	11.1464	0	0	0	0	0	0	0	0	0	0	0	0	0	0	0	0	0	0	0	0	0	0	0	0	0	0	0	0	0	0	0	0
Rhadinovirus	7.57651	0	1.89536	3.20278	5.96098	24.8414	0	0	56.7305	0	110.021	0	49.2772	34.3007	40.0494	0	6.23071	8.76728	8.69039	54.1336	0	73.2571	533.473	0	0	67.7696	6.20584	0	0	0	0	0	0	2.17852	16.1823	0	0	2.85962	3.25359	69.3788	39.5112	184.034	29.3003	0	0	0	0	0	2.37287
Jwxvirus	0	0	0	30.0148	19.9851	0	0	20.0366	14.1643	24.0104	0	46.6253	6.13382	0	17.4862	0	7.14498	57.5718	0	0	0	0	0	0	0	0	0	0	0	0	0	3.68979	0	0	0	0	0	0	0	0	0	0	0	0	0	0	0	0	0
Alpharetrovirus	0	0	7.02885	0	0	34.4106	0	0	19.4547	24.6337	0	0	0	0	0	0	0	0	0	0	0	1.52734	2.99248	0	0	0	0	0	0	0	0	0	0	0	0	0	0	0	0	0	0	0	0	0	0	0	0	0	0
Phieco32virus	12.0466	227.169	22.9159	15.2538	38.9376	22.9154	50.3783	26.5931	0	0	5.53696	10.6442	0.792525	17.7781	62.8598	17.5214	49.9369	3.23708	102.379	99.4679	25.5396	0	32.031	42.4416	0	6.3154	1.36695	0.345288	2.55375	0	13.8841	0.90553	0	10.8668	172.83	6.43349	0	13.2878	33.8879	0	0	15.8826	41.1777	0	0	0	0	0	1.71842
Marseillevirus	497.147	257.641	56.7672	505.186	112.251	252.671	86.801	154.588	23.2758	107.453	374.688	30.0706	68.5215	92.7175	196.314	41.8632	74.871	31.0193	468.686	405.388	61.4741	116.05	160.831	240.262	24.2944	93.2312	20.5137	47.8399	43.3762	35.2565	7.7094	39.7605	10.601	25.7384	11.4274	71.6453	29.7042	249.916	83.8774	3.00032	9.3556	244.908	98.5098	146.967	24.5553	9.47903	39.3549	13.0479	79.8647
P2virus	2533.46	202.049	239.881	827.649	458.593	8814.1	158.302	3699.5	678.787	101.988	2810.8	302.199	430.64	225.867	436.964	70.655	363.613	1447.63	368.88	628.431	2701.09	297.198	9450.13	1182.55	8909.51	326.27	7220.16	211.112	6064.56	111.042	7.81494	40.5793	857.416	14249.8	612.005	473.068	169.917	5945.73	619.007	218.483	0	1926.7	2474.22	164.326	2089.97	1271.27	817.905	265.706	303.892
Cc31virus	8.81484	0	52.4318	0	23.3918	0.74483	3.95122	356.475	0	0	17.8692	0	0	0	8.43098	6.41653	0	0	0	9.04196	0	0	0	13.4444	0	0	0	0	8.98568	0	0	0	16.6135	0	0	0	0	3.40187	17.4584	6.13468	0	0	10.3474	0	0	0	2.58767	0	0
Pepy6virus	0	289.093	0	0	37.7741	318.876	195.706	241.873	0	0	150.862	197.914	84.168	56.0237	130.675	119.256	0	156.502	0	291.544	31.2442	53.5938	10.9792	0	0	0	0	0	0	57.7309	12.5505	0	0	0	41.4857	39.2825	357.009	142.54	83.3527	5.63381	16.0224	0	0	17.8624	0	17.2207	0	42.1886	0
Marvinvirus	12.5681	57.9224	7.6704	26.6246	0	19.6079	17.0928	8.05278	0	11.8683	340.589	12.6267	0	0	23.8446	0	0	13.3929	0	0	54.9014	0	0	0	0	0	0	0	0	0	0	0	0	0	16.2139	16.8358	0	22.6472	0	0	0	0	0	0	0	0	4.84724	14.6851	18.0551
Vegasvirus	456.341	263.092	325.087	429.829	403.715	474.863	11.0324	234.229	352.638	184.36	891.557	416.664	69.3928	61.0234	474.203	149.034	174.933	135.38	41.5337	275.815	199.193	202.051	118.426	228.629	14.4018	34.5851	22.0426	209.27	39.2693	359.08	203.968	49.385	135.168	78.7926	355.089	627.307	110.519	3267.43	697.825	9.93561	104.066	19.2423	146.368	232.745	122.295	222.751	57.9922	67.8233	119.084
Sputnikvirus	0	0	0	0	0	0	0	0	0	0	40.534	0	0	0	0	0	0	0	0	0	0	0	0	0	0	0	0	0	0	0	0	0	0	0	0	0	0	0	0	0	0	0	0	0	0	0	0	0	0
T4virus	2275.04	661.022	1132.85	1819.26	1386.67	1660.52	253.423	1166.43	2793.73	589.892	2555.71	905.716	752.687	553.192	1378.84	719.806	740.835	925.599	1697.73	2417.59	769.73	583.744	940.782	905.897	126.436	322.12	180.864	313.697	318.413	375.757	26.8831	284.506	425.028	263.617	647.355	738.083	583.903	1707.75	610.219	76.9236	56.952	1208.4	805.792	389.268	925.245	592.509	622.954	347.889	763.119
Circovirus	0	0	0	0	0	3.42572	0	0	0	0	0	0	0	0	0	0	0	0	0	0	0	0	0	0	0	0	0	0	0	0	0	0	0	0	0	0	0	8.12303	0	0	0	0	0	0	0	0	0	0	0
Woesvirus	0	0	0	0	0	0	0	0	0	0	1.95498	0	0	0	0	2.24925	0	0	0	28.7174	0	29.6978	20.6011	1.53896	0	0	0	0	0	0	0	13.4225	0	0	0	26.4193	0	0	0	0	0	4.31196	0	0	0	0	0	0	0
Capripoxvirus	0	0	0	0	8.19037	15.861	0	0	0	0	1.42681	0	0	0	0	0	0	0	0	0	0	0	0	0	0	0	0	0	0	0	0	0	0	0	0	0	0	26.5765	0	0	0	0	0	0	0	0	0	0	0
Betaentomopoxvirus	148.427	224.559	227.252	213.727	186.687	560.955	56.495	141.395	22.9772	111.163	383.699	238.759	202.057	168.547	413.014	0	82.6372	119.792	94.3366	194.491	59.5611	96.5659	228.231	138.235	0	13.0028	0	77.9824	1.44267	22.3747	12.0257	52.0199	15.6543	24.4898	53.4841	48.234	47.7805	648.889	231.619	27.1747	15.3051	59.7966	71.2171	115.421	126.38	43.4325	93.6705	17.1703	93.2202
Alphabaculovirus	124.21	237.415	106.884	475.253	158.864	294.931	38.9742	195.742	602.028	41.684	201.275	75.0271	0	0	126.499	64.0159	11.4025	40.275	116.908	82.3209	200.222	18.7143	11.5155	60.3073	0	5.15524	4.9234	49.4854	11.6693	77.2441	24.2843	54.6135	15.2086	20.6015	37.5837	47.0695	88.5604	207.708	0	14.7955	18.6177	61.1418	20.3957	100.224	98.3461	144.09	58.1251	2.7822	49.9858
Phi29virus	7584.05	7561.51	4919.9	10892.2	9688.69	15003.8	2636.77	5479.46	9590.6	5748.9	17298.4	3992.46	2292.45	1746.87	6751.4	2414.18	4014.24	4429.61	5848.15	8999.3	3894.83	31493	4957.04	5075.41	129.543	1869.25	561.589	996.487	1825.05	2765.88	172.426	2895.18	2608.42	2580.86	4776.63	5691.83	3729.23	10964.5	4535.66	330.895	309.159	8746.79	3284.29	2941.08	3996.22	2610.3	3718.7	2180.05	4531.9
Slashvirus	93.3442	111.173	129.513	184.634	158.833	129.499	18.1473	140.235	40.1693	42.5231	571.449	77.7246	33.8713	0	171.224	134.828	34.816	122.446	120.834	124.362	100.671	31.5203	84.7581	19.343	0	8.57321	24.8467	0.345288	24.044	54.9206	18.8382	18.93	7.31211	0	63.0667	58.2566	19.0804	211.101	49.2294	0	0	0	53.5644	3.33597	0	0	1.05062	10.2697	35.7522
Closterovirus	47.9171	4.01798	0	98.7099	48.8924	12.2277	0	2.62552	11.1505	0	26.8316	29.7293	15.2584	17.1262	22.912	0	15.8168	1.18387	4.80884	64.1457	2.79231	11.4613	19.3594	21.8387	0	0	0	0	0	9.26095	0	4.71607	23.6169	1.84295	28.7184	0	0	39.7369	12.4746	0	0	0	0	0	0	15.1595	20.3546	0.766398	19.8235
Hp1virus	123.875	20.3533	10.3773	75.1351	75.3798	185.904	57.7423	27.1465	0	28.1462	160.673	53.1389	34.085	0	83.2295	74.5368	52.0311	102.917	26.354	56.8621	34.433	32.6723	50.7322	30.7103	0.679755	0.751896	9.92107	31.9459	2.03289	15.2848	0	26.8799	15.6114	17.4127	25.8569	79.766	44.5874	122.166	42.6332	6.56436	3.54482	13.7566	19.3023	19.0613	26.5178	18.5667	42.4675	40.8702	44.9245
Gammacoronavirus	79.1274	5.17553	10.8689	242.908	39.6571	114.204	0	0	0	0	50.4018	0	17.8374	23.0338	24.0703	11.2246	26.355	0	0	0	0	3.45469	48.8918	2.48065	0	0	0	0	0	0	0	0	6.42922	6.98482	9.9088	15.5331	14.9485	3.99073	16.8603	0	0	0	0	0	21.7093	4.54499	14.2706	5.76878	48.572
Spn3virus	43.4951	11.3726	2.22959	29.9482	113.7	29.6529	0	12.861	57.7568	0	116.432	0	0	0	18.5621	0	0	0	49.8809	16.6951	0	0	48.8337	41.5853	295.662	0.593849	0	0	174.582	0	0	0	2.15062	1.19506	6.72194	0	0	33.9621	0	3.05722	1.72982	17.0399	40.6408	2.5598	2.57852	7.35541	2.7218	0	13.8054
Roseolovirus	0	5.61331	0	0	0	0	0	0	0	0	32.9068	51.1041	0	0	20.6518	0	0	0	0	51.3699	0	0	20.0756	0	0	0	0	0	0	0	0	0	0	0	0	0	0	0	0	0	0	0	0	0	0	0	0	0	0
Bxz1virus	75.5751	122.633	47.8614	184.67	213.893	220.435	81.2587	40.3758	43.2334	56.8506	638.796	47.6455	32.6459	33.2534	133.914	70.6201	68.6255	16.5385	197.257	234.363	20.7821	61.6169	101.674	63.3163	0	29.3356	0	2.97069	29.3506	39.6576	0	34.7462	27.3813	25.153	116.175	159.69	26.8535	121.227	57.0624	7.59506	5.47601	120.811	52.5265	24.4338	44.9854	28.3518	59.2137	23.8542	120.611
Yatapoxvirus	9.62083	0	29.8305	34.2575	34.9366	41.9747	0	0	148.559	0	36.4564	36.4956	0	0	18.375	8.11364	16.0267	79.8289	1.60577	0	0	35.5821	30.5168	12.8381	0	6.60161	0	0	2.83472	0	0	0	0	0	0	5.95146	14.5799	239.068	0	0	0	0	0	48.3384	0	0	0	9.59596	2.42258
Bcep78virus	12.1992	0	12.832	19.9639	0	10.7738	0	0	12.5621	0	164.917	28.31	0	0	18.6858	55.1761	0	26.732	4.31838	126.667	0	10.611	37.641	71.4994	0	6.20243	0	0	28.5641	21.7027	0	0	94.7864	82.1554	71.6096	71.7912	30.0193	17.9201	1.38618	0	0	137.914	358.926	5.43251	0	0	2.59103	3.00042	18.8389
Vi1virus	74.6602	24.3132	0	11.2523	71.8027	95.4052	0	0	101.215	0	25.1096	0	15.0084	4.30455	7.43616	0	35.2022	25.1644	0	25.6971	33.856	0	0	0	0	0	0	11.6242	0	10.2908	0	1.56232	0	0	8.50206	0	0	11.9216	8.8018	0	0	0	0	0	12.1587	2.11093	12.0669	10.7537	3.96537
Rsl2virus	144.122	116.864	133.642	352.796	2386.17	201.676	105.251	9.72557	63.8419	0	219.226	58.206	23.7603	35.9503	100.37	13.0948	39.7268	40.7932	133.002	327.558	39.6986	73.0555	64.2831	54.2634	0	10.2895	16.0751	1.85236	2.80395	10.1955	0	34.2605	112.326	50.7794	114.752	59.3528	37.175	176.244	65.7664	0.43337	1.65019	104.83	104.095	7.36384	60.7311	58.7013	56.3694	71.5076	114.989
C5virus	446.987	149.607	91.518	5227.38	625.262	103.488	214.293	43.3055	69.9319	107.366	570.904	113.379	52.8129	47.1317	173.583	10.5774	170.976	38.6659	39.5857	29.2366	62.3888	47.888	45.0399	66.6769	0	81.1	0	30.9889	23.5223	82.7681	3.19924	216.444	50.0805	122.459	80.9545	120.301	101.886	592.963	116.305	14.773	50.2809	3.03577	42.2561	34.6584	39.2229	41.0225	73.5936	9.04789	106.593
Phicbkvirus	92.6497	151.259	309.489	236.247	31.326	193.284	80.5387	482.218	179.213	35.0799	313.225	136.934	67.5847	57.2543	297.835	115.415	243.869	30.4663	413.426	216.661	43.2244	52.4776	157.195	70.3394	0	6.37719	0	53.777	41.2294	94.247	95.7206	76.5347	264.273	206.98	859.322	119.489	76.6272	81.1567	49.7369	1.94395	2.33676	27.4231	35.7749	13.1256	162.283	130.506	46.3553	47.3298	334.982
Cp8virus	40.3803	32.0178	117.977	86.7461	80.3793	150.432	89.3745	0	135.128	0	256.177	17.3679	41.9761	8.26523	107.256	101.544	142.744	235.64	85.6983	81.1768	30.5234	37.8557	106.32	75.6622	0	20.1356	0.747284	34.9409	11.0065	14.1423	0	57.5038	14.5567	23.42	0	54.2042	26.5155	157.452	251.802	21.6247	1.66231	11.9382	39.8314	10.4533	19.7558	3.15379	16.8366	55.1258	20.9846
Phikzvirus	71.1087	0	0	27.653	15.7346	4.5859	0	0	106.56	0	10.348	0	0	0	14.7043	23.6144	0	0	0	4.18441	0	0	5.39338	3.29364	0	1.08788	0	0	0	0	0	0	0	0	2.65136	4.53281	40.2459	28.3823	0	0	0	17.5855	8.7046	0	0	0	0.677944	0	0
Gammapolyomavirus	0.812293	0	0	0	0	5.62822	0	0	0	0	0	0	0	0	0	0	0	0	0	0	0	0	0	0	0	0	0	0	0	0	0	0	0	0	0	0	0	0	0	0	0	0	0	0	0	0	0	0	0
P1virus	396.852	296.316	274.298	341.477	123.173	146.49	77.3863	86.132	117.032	28.1433	315.349	59.9734	170.704	22.8871	347.933	42.8165	104.34	115.171	146.109	281.157	203.599	44.8177	52.7111	143.438	5.37093	139.453	357.087	20.601	527.417	76.326	7.38596	38.1894	88.18	134.923	52.9734	242.72	36.0286	116.018	364.735	34.4086	3.10675	8599.61	1235.22	1076.91	70.3065	36.5811	103.036	99.6983	195.489
Rosebushvirus	0	0	0	0	8.83959	18.6801	0	0	4.12644	0	22.1997	0	0	0	0	12.2345	4.82417	0	57.0305	35.0784	0	0	0	0	0	0	0	0	0	0	0	0	0	0	0	0	0	0	0	0	0	0	11.5428	0	0	0	0	0	0
Lineavirus	0	10.156	2.47786	0	0	9.23788	0	0	0	36.987	18.9568	72.4931	0	0	0	0	6.52593	1.5783	8.36837	0	0	0	0	0	0	0	0	0	0	0	0	0	0	0	0	0	0	0	0	0	0	0	0	0	13.7069	0	0	0	2.71065
Chlorovirus	3215.4	2657.82	2213.76	6954.46	4502.46	5891.6	1392.04	2587.68	7178.37	1418.71	8338.24	1880.58	2195.34	1366.23	4525.04	1091.28	4584.65	2863.72	3387.54	7860.94	2184.35	1890.43	2759.04	2608.46	817.331	1043.36	314.356	596.272	957.731	633.108	34.6349	1621.47	1212.18	1135.34	1505.05	2459.55	993.031	6082.25	2465.8	63.7433	146.354	2750.85	2140.52	1272.06	2926.81	2135.01	2198.89	1936.22	2749.32
Bicaudavirus	15.9535	33.3222	61.9679	24.2064	195.556	98.1723	15.5138	8.21795	315.227	4.7881	176.402	13.2698	9.39557	10.7018	3.07418	0	2.42628	14.8585	1.25463	0	0	0	0	13.5837	0	0	0	0	0	0	0	7.40173	0	30.4626	0	31.0498	11.5629	57.9309	25.0005	0	0	0	6.78807	12.3156	65.63	1.7395	10.5219	0.436393	0
Phijl1virus	0	0	0	98.793	0	8.4866	0	0	0	0	0	0	0	0	0	0	0	0	34.6093	0	1818.96	3.04037	70.8581	117.527	0	0	0	0	0	0	0	0	0	0	0	2547.04	0	0	0	0	0	0	0	0	0	0	0	0	0
Tsarbombavirus	23.589	20.4801	56.6536	300.415	65.4256	88.3063	3.16348	100.068	30.9546	59.5037	167.313	16.2245	14.3106	14.4262	79.8666	22.9504	47.72	15.8349	78.8862	61.4197	13.8935	17.6114	22.5944	21.8555	0	0	0	0	0	37.8437	0	13.5477	20.0572	2.17496	25.8134	8.40868	35.8033	160.623	33.3038	2.0926	6.21349	31.2869	8.90056	0.975252	7.61463	0	22.3833	17.5163	17.0379
P22virus	256.227	68.1986	34.284	398.779	49.8614	150.761	0	55.0727	0	201.301	197.743	75.4667	10.2389	0	244.898	55.9597	168.327	47.495	12.1454	124.7	69.2715	28.7347	57.6921	43.2012	2.68547	63.9151	1.54645	0	147.724	7.59888	0	6.25054	4.87535	4.29011	20.5755	9.97501	6.61656	295.813	66.3161	70.9467	0	132.32	149.977	58.8995	0	0	0.677944	0	101.476
Lit1virus	0	0	0	0	0	0	0	0	0	0	0	0	0	0	0	0	0	0	0	1.92511	2.11046	0	0	0	0	0	0	0	0	0	0	0	0	0	0	0	0	0	0	0	0	0	0	0	3.87883	4.93373	4.10802	22.9817	0
Kp34virus	0	0	0	0	0	2.18107	0	0	0	0	0	0	0	0	0	0	0	0	0	0	0	3.05526	3.25863	19.577	0	0	0	0	33.2808	0	0	0	0	0	0	0	0	22.7664	0	0	0	27.2256	12.267	4.09392	0	0	0	0	0
P70virus	138.207	88.1005	91.1256	91.0191	220.756	267.707	38.0381	0	12.276	22.563	406.68	16.3274	22.8043	32.9694	87.008	25.3095	15.1489	6.91412	12.3585	162.457	41.4372	100.415	54.0221	103.563	0	0.832703	2.22108	9.37969	5.77558	14.5158	12.6127	53.826	3.04479	24.3249	62.3892	44.093	18.9542	92.8519	34.1344	10.0854	0	7.20284	12.0108	3.09309	60.5381	30.616	36.9	50.6525	40.9377
Megalocytivirus	0	0	0	201.044	0	48.4462	0	0	0	0	5.463	0	0	0	0	0	0	0	0	23.7543	180.414	16.3499	0	0	0	0	0	0	0	0	0	0	16.4129	0	0	0	0	0	20.526	0	0	0	0	0	0	0	0	18.5923	0
Betafusellovirus	0	0	0	0	0	0	0	0	0	0	0	0	0	0	0	0	0	0	0	0	0	0	0	0	0	0	0	0	0	0	0	0	0	0	0	0	0	4.30634	0	0	0	0	0	0	0	0	0	0	0
Demosthenesvirus	0	0	0	0	0	0	0	0	0	0	0	0	0	0	7.25942	0	0	0	0	0	0	2.28054	4.57866	7.96349	0	2.26167	0	0	3.03013	0	0	0	0	0	0	0	0	0	0	0	0	0	0	0	4.68785	2.45879	11.1758	5.77461	0
Simplexvirus	0	23.2495	0	20.8363	0	0	0	0	0	0	31.2879	0	0	0	24.794	0	13.4707	0	0	0	0	13.8327	10.2175	9.63296	0	16.1079	4.17035	0	27.7145	0	0	0	15.9737	14.4119	30.278	0	0	151.197	20.7654	0	0	70.7301	15.7377	0	32.4683	3.10829	6.64493	11.4715	0
Bcepmuvirus	213.559	53.0578	116.675	181.274	271.127	172.81	25.5603	471.109	189.102	32.088	356.739	15.7601	97.8772	157.977	164.279	131.614	106.754	115.069	275.436	237.012	82.4837	32.4718	114.545	107.254	31.1945	66.8154	30.5569	19.9752	135.288	74.0273	93.74	86.5513	49.0408	94.7325	400.098	69.3655	47.0666	116.29	19.1577	0.43337	2.04928	643.442	311.579	0.975252	86.5369	42.518	89.7111	162.865	135.904
Phic31virus	52.0179	172.453	45.2574	173.274	102.304	30.2158	25.6608	54.5072	8.22662	98.8828	168.394	0	5.61528	0	32.775	80.502	56.9533	6.38403	15.3051	0	38.2616	22.7797	54.6114	161.817	0	1.08788	14.8014	0	30.6216	109.003	0	0	8.23146	0	34.3136	24.9759	0	119.292	74.8836	0	0	0	0	45.4888	15.9198	0	1.05062	3.71896	23.3463
Sfi11virus	53.6288	47.8795	9.93071	24.5835	0	22.887	28.7709	0	0	56.2338	68.4537	6.44547	0	0	13.2199	0	14.0131	0	25.0115	29.8249	12.1358	0	12.2559	0	0	0	0	4.18475	0	7.56343	13.3566	16.6678	12.7138	5.07093	6.2535	0	7.17822	5.99609	0	0	0	27.7676	37.8062	18.4687	0	0	15.451	0	0
Mamastrovirus	43.7693	42.0904	0	0	44.3649	6.79119	31.6638	0	0	0	224.027	0	0	0	0	0	168.715	0	0	0	0	0	0	0	0	0	0	0	0	0	0	0	23.2034	16.901	11.2082	0	0	0	0	0	0	0	0	0	0	0	0	0	23.9304
Pamx74virus	62.5523	12.8283	86.48	115.402	36.327	83.721	73.3495	0	0	10.8806	101.84	17.1287	52.1883	0	137.572	69.6506	1.04802	100.277	6.20533	9.88087	108.333	1.99286	129.641	79.5531	6.99547	4.5806	5.65387	0.345288	9.28227	19.403	23.0533	0.90553	33.8731	3.70298	0	24.4002	2.74424	22.7853	2.84666	0	0	9.91649	0	5.5205	151.889	77.779	162.271	277.947	22.8597
Jimmervirus	22.1166	15.7205	18.7642	53.986	79.9793	135.523	28.7864	6.23123	56.8358	9.72514	225.036	28.8267	6.43567	0	30.9279	24.8558	46.4359	70.1156	15.6517	0	16.4681	23.6321	41.286	16.9196	0	2.32116	6.11024	4.82178	22.5285	22.5618	0	1.56232	0	32.0398	43.4639	57.697	12.1367	172.337	64.9314	0	0	0	0	8.20982	12.0626	8.19837	0	150.612	27.5582
Seuratvirus	0	5.38854	1.80088	39.0837	21.3465	3.92783	0	1.47913	107.566	0	14.614	44.5759	0	0	12.7079	0	7.57316	30.0072	3.58919	123.286	0	0	0	0	0	18.2901	0	0	0	0	0	0	16.1173	15.0941	0	0	0	17.1656	0	0	0	28.0064	1.54859	0	108.417	48.1482	39.3857	16.0797	0
Alphapolyomavirus	0	0	0	35.3343	39.611	0	0	0	0	0	0	0	0	0	0	0	0	0	0	0	0	0	10.0989	0	0	0	0	0	0	0	0	0	0	0	0	0	0	0	0	0	0	0	0	0	0	0	0	0	0
Cjw1virus	48.9478	0	299.428	77.0283	67.2429	172.843	10.5656	103.062	37.0727	0	100.458	48.11	0	0	0	4.27988	0	0	0	93.4848	6.96615	0.549603	20.3709	47.0726	0	9.45953	5.54402	0	19.0065	30.8143	0	0	10.3939	9.28327	0	64.9361	219.935	254.206	4.21859	0	0	58.1132	59.2662	27.1758	24.055	2.8729	10.8616	4.30091	1.34696
Ichnovirus	0	0	0	0	0	64.4829	0	0	0	0	0	0	0	0	0	0	0	0	0	0	0	0	0	0	0	0	0	0	0	0	0	0	0	0	0	0	0	8.9815	0	0	0	0	0	0	0	0	0	0	0
Spumavirus	0	0	0	133.8	0	0	0	0	0	0	0	0	0	0	0	0	0	0	0	0	0	0	0	0	0	0	0	0	0	0	0	0	0	0	0	0	0	0	0	0	0	0	0	0	0	0	0	0	0
Alphapleolipovirus	0	0	0	0	0	0	0	0	0	0	0	0	0	0	0	0	0	0	0	0	0	0	0	0	0	0	0	0	0	0	0	0	0	0	0	0	0	0	0	0	0	0	0	0	0	0	0	0	0
Triavirus	66.8003	20.1521	11.17	138.816	83.0281	19.743	0	0	96.4393	31.2456	112.48	42.4021	4.12864	0	2.0943	0	3.30176	15.5385	53.3836	29.0665	30.6014	6.53956	40.8035	1.50664	0	3.79852	9.52564	1.85236	40.4244	14.6341	0	0	28.8087	24.9624	56.2201	52.1347	16.6456	18.4382	29.8221	1.71097	0	17.7532	11.3348	17.8525	8.97868	10.304	40.2378	5.47629	30.9341
Yuavirus	3.59048	37.2623	3.18197	0	7.22542	6.97985	0	0	0	0	34.5088	30.0114	0	0	50.3337	0	0	0	0	0	0	29.6919	29.7942	53.6426	0	0	12.829	13.9682	0	2.22649	2.33725	8.47213	0	0	7.88385	0	28.7927	35.4027	12.7583	0	0	0	0.651347	0	0	21.6238	7.58534	68.1133	9.5849
Sep1virus	46.5651	0	0	14.4103	23.1085	0	16.9731	1.51504	0	0	3.71474	0	0	0	22.236	0	0	0	108.32	53.1915	0	0	0	10.2545	4.48096	0	9.52307	0.345288	3.09555	2.16504	13.1948	0.90553	0	0	0	9.36887	8.01003	2.52469	39.653	0	0	5.33139	0	0	9.58678	0	13.4025	11.7041	0
Mudcatvirus	8.99276	200.022	0	10.3149	57.381	284.34	66.1125	17.334	0	0	196.08	59.8714	154.419	98.9167	149.1	170.693	0	72.9998	0	0	16.589	85.8463	21.7965	0	0	0	0	182.571	0	285.841	0	174.495	37.5061	0	22.1096	31.4029	38.0717	205.156	104.73	5.20044	11.0719	0	1.49238	12.1307	4.60595	0	0	12.0091	0
Vhmlvirus	1792.84	32.2428	657.129	48.0948	58.3208	43.4673	10.7505	22.5376	13.3281	0	173.347	47.2652	31.2774	29.2008	16.1636	0	13.7328	41.7074	0	55.6382	23.8403	37.5847	38.7395	26.2979	0	0	4.35311	21.5275	0	12.6725	24.5949	2.46785	0	19.7021	17.3687	32.6915	17.3784	6.56757	12.3323	3.22241	4.45751	181.088	67.1066	12.438	42.9154	20.451	23.6004	33.9751	72.933
Varicellovirus	0	24.5688	41.9159	100.091	34.7135	273.856	0	0	6.24727	25.6949	24.8119	0	23.0933	0	342.207	66.0823	67.605	3.77901	2.93981	38.8501	52.158	0	0	33.8323	8.9226	92.8037	4.54005	0	290.634	0	0	0	0	0	0	26.9249	0	643.272	20.1529	0	0	6.68359	16.9972	0	3.27768	2.95465	8.50458	0	47.2465
Potyvirus	28.8968	7.73932	5.88734	16.0715	174	53.9894	0	17.3743	26.7272	0	154.016	26.7908	5.6724	12.2463	36.1179	0	9.51965	9.33203	103.018	11.2005	20.0724	0	13.1899	26.0005	0	0	0	0	0	14.5559	0	0	9.16575	9.81064	19.7728	5.64831	0	26.9392	20.3992	0	0	20.5048	3.59131	12.4594	8.44848	0	1.58979	7.45358	0
Ranavirus	66.0632	117.018	114.123	404.353	35.3585	127.48	0	76.3653	103.054	92.6319	393.793	312.009	90.835	45.9921	111.415	77.0912	5.02797	114.219	3153.39	1370.14	67.5816	47.3474	38.3076	61.7797	0	56.891	278.315	5.62338	951.72	16.7382	0	76.7959	35.7771	72.0615	109.861	169.463	85.306	487.502	102.101	0	0	50.7071	2.08358	89.9409	20.0653	70.9625	7.56037	3.87629	15.9321
Bc431virus	338.194	111.772	103.936	947.354	405.239	394.104	28.7783	89.6272	148.934	36.2121	1344.23	39.912	95.7421	66.5886	236.988	150.756	106.967	19.7479	171.622	149.13	169.721	250.846	458.423	372.101	0	34.849	1.2711	33.4346	35.1433	181.208	0	90.9209	56.8827	188.354	123.623	1032.53	266.281	382.863	216.474	6.72331	3.10675	25.0034	544.303	71.6175	96.3002	56.5609	64.6477	126.672	333.106
Rslunavirus	92.0378	54.467	82.4947	114.636	117.717	187.941	30.8405	31.4767	61.9282	19.9756	167.335	59.1465	717.421	191.918	74.9614	101.292	91.6982	161.852	56.7151	239.038	81.3017	36.9783	75.9923	30.9039	0	36.2642	0	72.0562	10.6728	214.347	37.813	122.199	34.0818	28.3854	50.8601	167.6	35.8885	177.922	56.4427	6.77044	5.33867	154.94	56.6773	10.3107	111.724	48.026	46.0184	7.79792	142.822
Tectivirus	0	138.318	65.4827	14.7846	156.986	40.0311	123.084	9.66262	0	20.2874	1292.98	0	0	0	3.46833	0	30.0292	550.654	0	0	7.35693	16.3515	16.387	19.6147	0	0	0	0	0	48.4604	0	9.91063	0	0	0	20.0021	21.1565	62.4149	30.0937	0	0	0	3.64562	119.592	5.24887	4.32379	21.7498	22.6579	53.7419
Rb69virus	20.495	7.25121	65.015	140.487	22.2916	101.095	0	3.89734	201.802	0	14.9237	0	8.82622	12.1268	105.466	0	3.27912	0	34.3664	127.143	0	30.3992	184.264	21.9673	0	24.8196	6.21588	0	40.67	0	0	16.0578	9.55248	7.05466	0	0	0	86.3377	11.5283	0	0	96.7211	123.127	1.70989	24.6953	6.44114	32.683	20.3948	56.2483
Vp5virus	58.3073	0	12.9005	0	4.74743	0	0	0	0	0	0	10.728	0	0	0	0	9.27331	0	0	0	0	0	0	0	0	0	0	0	0	0	0	0	0	0	0	9.2734	105.739	0	0	0	0	0	0	0	0	0	0	0	10.1157
Velarivirus	0	0	0	0	10.5841	0	0	0	3.1551	0	50.8274	0	7.08472	9.14368	17.8628	0	0	0	0	0	0	0	0	9.55425	0	0	0	0	0	0	0	0	0	5.49135	0	0	0	0	0	0	0	0	0	6.39101	12.7238	0	0	2.95826	0
Charlievirus	0	0	0	0	0	0	86.0656	0	0	0	49.2956	0	0	0	17.4798	0	1.84481	59.4262	0	0	0	0	7.39643	3.46401	0	0	0	0	0	0	0	0	0	0	0	4.92753	36.0426	18.5414	0	0	0	0	0	0	0	0	0	0	0
P100virus	10.1156	18.2453	11.662	30.9685	0	9.61199	0	1.51504	0	0	0	77.6642	0	0	2.0943	0	39.8426	11.8783	18.1285	3.57867	0	0	0	12.0266	0	0	0	13.1628	0	5.2709	0	4.90463	0	0	2.70286	0	0	122.476	0	0	0	0	0	20.3683	0	0	17.7708	0	0
Mavirus	0	0	0	0	0	0	0	0	0	0	0	0	0	0	0	0	0	0	0	0	0	0	0	0	0	0	0	0	0	0	0	0	0	0	0	0	0	0	0	0	0	0	0	0	0	0	0	0	0
Lymphocryptovirus	0	0	0	0	0	37.2238	0	0	0	0	15.9571	0	0	0	0	38.1818	0	0	47.9837	278.734	0	0	0	0	0	0.582615	8.30724	0	1.64296	0	0	0	0	0	0	0	0	0	0	0	0	45.1667	0	0	46.7639	14.6217	0	0	0
Bpp1virus	16.9615	0	155.132	21.6642	211.049	24.7796	0	44.3599	0	13.6272	48.3385	10.0867	312.577	0	20.6908	0	127.552	26.9195	23.469	27.9944	39.5321	48.8569	60.6822	64.9669	0	13.0774	6.67185	0	57.8006	48.2637	0	17.6792	16.1173	15.0941	22.9631	11.1159	0	120.556	10.3679	0	0	334.7	1424.06	14.4418	23.7452	1.2575	39.5661	25.7964	129.517
Ea92virus	29.9762	6.201	10.9626	140.247	0	27.2669	0	0	0	7.41885	26.1581	0	0	12.7591	0	0	0	141.813	0	11.5471	19.4004	0	0	0	0	1.67533	0	0	2.04817	0	0	0	0	0	0	16.1063	11.0645	6.9182	0	0	0	6.51987	2.35995	14.3848	0	0	0.677944	0	2.59928
Alphacoronavirus	0	0	14.8131	0	0	0	0	0	0	0	0	0	0	0	0	0	0	4.71277	0	0	0	0	0	0	0	0	0	0	0	0	0	0	0	0	0	0	0	0	0	0	0	0	0	0	0	0	0	0	0
Inovirus	0	0	0	0	0	0	0	0	0	0	0	0	0	0	0	0	0	0	0	6.07901	0	0	0	0	0	0	0	0	0	0	0	0	0	0	0	0	0	0	0	0	0	0	0	0	0	0	0	0	0
Centapoxvirus	41.2578	76.9628	37.8094	190.833	60.42	131.476	0	0	9.87348	9.80756	93.127	40.5186	1.14024	0.777169	35.9044	13.0853	41.1294	66.745	0	0	12.3637	3.64829	5.66682	13.4771	0	1.63771	0	22.2466	5.13077	7.53432	0	118.692	5.2638	23.7898	10.2032	42.9362	28.3957	52.634	15.0422	3.06037	1.66231	12.4239	23.5294	9.26622	51.6445	44.4715	32.1557	5.03409	10.6236
Vespertiliovirus	18.857	0	0	8.34072	104.38	30.9678	0	58.1655	0	0	1.9423	0	0	0	170.568	0	0	44.6194	0	0	0	0	0	0	0	1.71974	0	0	0.659316	28.6781	0	0	121.935	205.484	30.2889	14.7349	0	358.135	0	0	0	0	49.7274	0	0	0	0	0	55.9202
Che8virus	240.486	44.961	27.7448	114.826	210.437	182.179	29.4562	0	43.5379	48.7616	60.3947	19.771	17.0977	0	54.7473	63.1036	15.4691	30.8997	35.151	33.7102	91.0632	51.2992	4.12759	26.858	44.5137	24.1949	30.2416	6.1884	20.3476	32.7922	0	15.3	23.0381	24.4482	82.8447	358.164	111.31	15.3038	12.8463	2.21293	5.81348	64.7039	47.2351	53.2123	125.448	47.5126	0	716.914	166.272
Moonvirus	0	0	0	0	16.312	0	0	0	0	0	0	0	0	0	0	0	0	0	8.69039	15.6496	0	0	0	0	0	0	0	0	0	0	0	0	0	0	0	0	0	0	0	0	0	22.1507	56.7608	0	0	0	1.20457	0	0
Smoothievirus	238.172	12.7992	47.7978	8.70945	97.2005	35.1607	26.7996	12.2893	1.00555	0	68.4031	45.3173	0	16.6453	58.2325	76.5146	21.9957	0	109.779	73.4314	12.9093	35.2059	56.5371	56.0727	0	12.4308	0	1.85236	6.05062	29.9631	0	17.8171	8.24996	5.15994	33.7742	44.5993	7.25013	49.3843	3.04946	0.43337	0.863498	132.768	211.93	38.3338	39.4929	37.6358	35.8048	83.4725	16.0616
Nonagvirus	10.6183	7.73746	19.3442	35.2741	46.4028	0	44.0363	0	315.484	0	93.9485	9.83089	19.8546	3.37565	0	4.27988	7.18085	18.9833	8.70651	19.0154	4.79133	0	1.11506	0	16.3574	36.4511	0	4.92869	40.701	6.79297	0	0	0	5.01993	4.11255	0	0	8.29358	10.6942	505.444	3.59401	46.0994	208.246	3.41517	44.6354	0	0	25.3224	11.9727
Betaguttavirus	0	0	0	0	0	0	0	0	0	0	0	0	0	0	0	0	0	0	0	0	0	0	0	0	0	0	0	0	0	0	0	0	0	0	0	0	0	0	0	0	0	0	0	0	0	0	0	0	3.28731
Mastadenovirus	0	0	0	0	0	0	0	0	0	0	0	0	0	0	0	0	0	0	0	0	0	0	0	0	0	0	0	0	0	0	0	0	0	0	0	0	0	0	0	0	0	0	0	0	0	0	9.97432	1.78626	0
T1virus	0	0	0	0	0	0	0	0	0	0	0	0	0	0	0	0	0	0	0	0	0	0	0	0	0	0	0	0	0	0	0	0	0	0	0	0	0	0.485314	0	0	0	0	0	0	0	0	0	0	0
Tlsvirus	0	0	0	0	0	0	0	0	0	0	0	0	0	0	0	0	0	0	0	0	0	0	0	0	0	0	0	0	0	5.80516	0	0	0	0	0	0	0	30.6554	0	0	0	0	96.4404	0	0	0	0	0	0
Molluscipoxvirus	0	0	1.23025	12.6812	0	0	0	0	0	0	23.8436	0	0	0	0	0	0	92.9688	20.6926	82.3159	6.72655	0	0	0	0	10.269	1.9869	0	2.2196	0	0	14.6798	0	0	0	0	0	0	0	0	0	6.99667	13.9996	0	0	0	3.12507	0	0
Sp18virus	5.28106	9.34783	2.05466	17.7381	8.66951	13.9606	0	0	0	0	0	91.2412	0	0	0	0	0	0	1.22774	0	0	0	2.6834	12.874	0	0	0	0	0	0	0	156.597	99.6739	25.6963	3.41109	0	0	1.6647	5.86434	0	0	0	0	0	0	0	0	0	29.8511
Vendettavirus	0	53.431	0	33.3476	0	16.839	0	15.7828	0	0	5.02435	13.3015	29.472	0	17.8318	10.5196	0	34.0533	0	0	2.40863	23.226	24.4125	0.673666	0	0	0	0	0	0	0	0	0	6.39121	9.30748	90.2221	0	0	17.5327	0	0	0	0	45.6775	43.5758	0	0	47.2367	0
Ff47virus	7.44968	0	583.524	13.3899	0	16.0277	37.0594	0	0	9.80764	99.4902	0	0	0	0	5.9479	7.44786	0	0	0	1.52836	14.6911	5.37763	14.9032	0	2.38419	5.54402	0	3.35674	2.26488	0	0	0	0	0	7.84205	1.74977	2.86677	2.09744	6.36364	0	4.28992	1.25891	0	0	0	0	0	0
Luz24virus	8.77278	0	0	0	0	0	0	0	0	0	0	0	0	0	0	0	0	0	0	0	0	0	0	0	0	0	0	0	0	0	0	0	0	0	0	22.343	0	0	0	0	0	0	0	0	0	0	0	0	0
Alphaentomopoxvirus	1320.65	949.693	1218.49	3224.11	2152.82	3005.51	191.713	652.429	1414.39	781.751	3843.82	802.02	481.091	216.958	735.618	505.268	666.117	1093.66	1473.59	1409.41	658.736	684.362	792.04	800.078	24.0623	206.963	178.698	213.274	145.884	302.726	38.9864	848.549	556.457	314.589	592.937	1159.38	1834.86	3141.69	1252.85	63.4918	51.7825	678.533	439.453	532.059	644.071	635.3	435.873	451.702	914.021
Luz7virus	0	0	0	0	0	0	0	0	0	0	5.99564	0	0	0	0	0	0	0	0	0	0	0	0	0	2.68547	3.62844	1.54645	0	5.18698	0	0	2.93464	0	0	0	0	0	0	0	0	0	6.1022	36.1243	0	0	0	3.18328	11.2626	0
Epsilon15virus	32.2855	23.0312	21.9456	100.885	13.0871	61.1124	28.3982	5.93603	0	3.48279	147.013	0	36.3187	72.2985	44.4292	17.8515	3.04599	39.4747	5.9581	0	17.2753	4.96428	54.2839	46.4214	0	73.2146	0	0	31.5483	0	0	0	17.852	16.4851	0	0	12.6616	64.8261	36.3786	84.1288	0	406.942	1133.89	6.21631	32.6426	1.46658	34.4868	38.0546	30.0109
Bdellomicrovirus	11.8463	0	0	0	24.4939	0	0	0	0	0	87.1814	0	0	0	15.9666	0	0	0	0	0	0	0	0	0	0	0	0	0	0	478.448	0	0	0	0	0	0	0	0	0	0	0	0	0	0	0	0	0	0	0
Deltaretrovirus	0	0	0	0	0	0	0	0	0	0	0	0	0	0	0	0	0	0	0	0	0	0	0	0	0	0	0	0	0	0	0	0	0	0	0	0	0	0	0	0	0	0	0	0	0	0	0	0	0
L5virus	33.3998	11.7691	66.3105	10.216	17.8737	86.3293	2.94787	57.7344	0	0	8.91599	0	0	0	8.01092	71.761	200.344	0	175.589	24.2026	9.59825	82.1328	17.8967	642.318	0	6.08355	1.59525	6.26158	4.67895	35.3625	4.81404	10.9325	11.2888	46.4673	12.0997	28.9593	0	337.372	6.32485	0	0	59.4012	64.3392	34.996	7.3862	5.82439	4.22511	0	7.89502
M12virus	116.643	23.0142	43.6724	49.6446	42.9775	41.6451	102.177	0	19.5922	53.0175	171.548	0	136.414	48.7248	387.526	0	15.4077	67.3154	20.615	80.6516	24.4826	84.8527	90.4413	97.4899	0	21.7579	0	27.8815	4.25367	39.3465	7.00612	30.0909	45.495	47.3764	12.0732	49.5058	20.0368	69.4292	296.679	0	0	75.0246	25.9491	2.71266	38.991	16.6101	98.9938	88.9454	19.1806
Phifelvirus	252.863	35.6154	91.8085	106.193	76.804	90.6794	62.1068	28.2504	13.8435	338.019	229.883	51.1515	9.13357	10.4343	53.0255	11.4814	95.0757	19.8044	109.638	0	78.6235	96.2527	77.7398	27.2069	19.2898	11.9487	19.7097	44.0834	34.5619	87.4872	13.761	91.8808	48.1723	139.715	85.9127	41.2288	26.1953	184.994	42.2936	7.76767	20.737	295.485	3049.01	21.1979	10.2421	0	29.0429	124.638	53.8281
Alphasphaerolipovirus	0	0	0	0	0	0	0	0	0	0	0	0	0	0	0	0	0	0	0	0	0	0	0	0	0	0	0	0	0	0	0	0	0	0	0	0	0	0	0	0	0	0	10.445	0	0	0	0	0	0
Crinivirus	0	0	0	0	0	0	0	0	0	0	0	0	0	0	0	0	0	0	0	0	0	0	0	0	0	0	0	0	0	0	0	0	0	0	0	0	0	0	0	0	0	0	0	0	0	0	0	0	0
S16virus	0	0	0	0	0	0	0	0	0	0	0	0	0	0	0	0	0	0	0	0	0	0	0	0	0	0	0	0	0	0	0	0	0	0	0	0	0	4.45092	0	0	0	25.6183	12.566	0	0	0	0	0	0
Pg1virus	0	0	0	0	21.5835	6.93561	0	0	0	0	0	0	0	0	0	0	0	0	0	0	0	0	0	0	0	0	0	0	0	0	0	0	0	0	0	0	0	0	0	0	0	0	0	0	4.93169	4.20251	8.31041	16.057	0
Kpp25virus	12.7755	4.19924	0	18.9545	23.5776	5.62822	0	0	0	0	39.405	0	0	0	0	0	1.04802	0	1.22774	0	0	0	0	0	0	0	0	0	0	0	0	0	0	8.62426	4.76281	16.3305	0	0	0	0	0	0	0	0	0	0	0	0	4.41816
Bcep22virus	248.87	302.865	310.007	1908.26	527.901	2346.14	114.122	20.2791	12.5621	208.387	339.676	406.909	6.20026	1.58918	126.129	33.9402	36.1439	467.331	51.6647	228.602	45.0401	3.63741	81.466	363.792	37.9902	48.8468	39.2321	4.65891	85.2889	36.7835	151.751	47.7383	316.694	106.665	279.094	122.881	1700.69	153.146	58.9005	6.85073	9.12751	125.054	883.686	74.6782	305.381	99.363	183.036	50.2383	157.817
Ydn12virus	53.8245	15.434	9.64827	71.6902	76.1686	86.7288	26.2391	18.5533	4.6486	12.6761	96.3309	13.3544	0	0	34.1482	17.0258	20.1154	14.8398	17.1208	56.4798	55.2614	30.7789	62.0891	18.4524	0	0	0	1.85236	0	6.31625	0	3.66281	17.5735	10.7895	8.68587	34.7836	15.1748	146.097	19.8651	0.43337	1.65019	3.24923	9.77385	10.691	3.56646	15.3029	6.40004	0	36.9511
Wphvirus	0.746161	0	0	0	0	0	0	0	0	0	0	0	0	0	0	0	0	0	0	0	0	0	0	0	0	7.04217	2.03507	0	12.9183	0	0	0	0	0	0	0	0	3.32117	0	0	0	0	0	0	0	0	0	0	0
Phayoncevirus	0	0	0	964.13	27.6864	0	0	0	0	0	0	17.7737	44.755	0	0	42.0917	0	0	0	6.83423	0	0	2.56907	0.673666	0	0	0	0	0	0	0	0	0	0	0	0	0	3.47077	0	0	0	260.145	1174.15	0	0	0	0	0	0
Bernal13virus	2.4598	0	0	58.6095	0	0	0	14.0642	0	0	13.9083	0	0	0	20.7961	0	0	0	0	0	0	0	0	16.1535	0	0	0	7.53614	0	0	0	4.19866	0	4.71259	0	0	0	4.24325	0	0	0	8.57985	4.46607	1.84968	0	0	0	0	0
Spo1virus	222.486	507.47	298.573	543.058	446.033	824.959	144.733	181.944	80.4096	24.9864	532.345	104.768	36.6646	20.7392	207.65	217.138	165.146	219.048	81.6422	243.109	200.76	101.477	156.064	154.312	2.68547	51.4859	69.2108	23.9249	43.6156	89.7171	0	173.709	105.192	168.831	125.803	424.292	110.539	561.161	161.736	21.0911	19.7013	137.608	124.808	82.2118	114.631	123.172	37.951	73.5614	196.367
Rb49virus	95.5119	0	8.33017	7.47858	66.9353	39.8149	18.1156	15.9534	18.9714	26.2561	93.5484	0	0	13.5648	17.1671	0	0	35.204	62.0046	0	10.5049	6.64062	9.0279	0	2.68547	5.94973	1.54645	24.9628	13.5222	0	0	115.684	0	0	0	0	0	0.687271	50.0509	0	0	96.53	0.577052	0	0	0	16.6638	0	18.1642
P12002virus	13.0413	3.44503	0	24.3784	6.73433	200.273	0	72.5642	7.92212	28.6548	94.2994	19.4161	18.9573	5.93928	16.561	0	18.4227	8.8659	0	0	12.1188	0	0	21.9911	0	44.0547	28.1743	0	150.564	0	0	0	2.93125	2.70423	0	156.514	41.5313	4.45808	8.49898	0	0	0	0	0	11.7363	8.28474	26.1646	11.3988	19.7932
Barnyardvirus	0	0	0	0	0	0	0	26.2482	4.39219	0	0	0	0	0	0	0	0	0	0	0	1.35276	0	0	0	0	0	0	0	0	0	0	6.66012	0	0	0	0	0	0	0	0	0	0	3.86112	0	0	0	0	0	0
Harrisonvirus	641.302	110.504	97.7371	79.0992	22.061	162.054	0	46.1201	51.341	0	312.07	25.6773	58.6421	9.32856	90.8696	110.666	216.559	18.7724	16.1062	47.6042	440.326	87.1992	130.977	145.349	0	6.03764	0	370.798	14.0579	350.956	0	153.234	15.8287	24.0191	65.5009	415.082	116.68	151.412	103.832	11.9914	42.9377	0	11.1514	102.565	176.491	9.76562	28.5069	26.2965	81.9542
Prasinovirus	663.807	638.553	357.321	2422.28	879.834	1679.71	173.953	421.021	1839.7	419.311	2035.31	529.706	386.009	220.277	918.258	205.348	396.212	367.291	1040.36	1821.1	665.851	394.008	643.391	496.641	12.0946	83.1705	25.0215	203.725	53.2906	135.597	0	397.057	304.236	314.713	349.63	771.017	369.081	1340.73	559.789	145.157	83.949	967.756	442.399	302.252	652.678	414.172	451.757	376.956	479.521
P23virus	84.6312	867.458	138.697	381.413	50.2328	565.886	68.973	2159.65	663.283	120.381	574.933	98.8136	21.1047	0	261.699	33.4257	95.9899	138.243	471.136	149.932	467.307	462.397	642.642	936.519	0	5.92397	4.74329	259.215	100.542	1485.72	232.023	40.1737	0	7.32803	34.6917	58.0771	13.4747	739.289	951.623	0	0	0	0	32.8039	49.6632	16.1039	0	169.284	21.5339
Cecivirus	390.597	151.726	27.6325	185.873	559.35	703.332	105.751	31.045	116.885	50.2814	911.903	66.9642	21.772	40.9444	99.2121	138.89	172.378	108.962	37.0709	256.91	123.09	265.59	81.1362	174.536	0	264.341	140.633	22.7011	479.591	62.9748	0	15.5069	73.0559	53.1591	211.035	307.087	88.4321	650.34	239.096	221.976	151.114	23.8854	28.1316	818.686	93.2911	64.6283	17.3249	73.9357	77.4064
Macavirus	177.619	13.4335	43.5593	47.9598	41.8401	62.4673	0	60.4346	0	18.7817	66.3664	0	7.63497	0	30.7562	0	7.90185	4.06852	80.6134	60.2986	17.7184	47.6221	10.874	21.5569	0	0	0	0	0	0	0	0	12.7957	0	0	25.9339	19.0958	28.6985	0	0	0	31.694	4.45574	0	22.1295	19.4689	18.4888	74.402	10.2684
Bignuzvirus	0	0	0	12.2641	0	0	0	0	32.9926	0	0	18.7115	0	0	0	8.14563	0	0	0	0	6.73033	6.70868	86.9664	53.7118	0	0	0	0	0	0	0	0	0	0	0	0	0	0	0	0	0	0	0	0	0	0	0	0	0
Ea214virus	0	17.0235	106.749	39.6451	0	25.4468	26.8806	45.9499	11.8977	2.09205	78.3523	0	0	0	0	0	0	94.3474	0	0	1.31985	0	1.11506	0	0	0	0	0	12.8783	0	0	0	9.00684	1.11174	3.20503	18.9086	0	60.8454	0	0	0	0	0.651347	5.78907	4.93169	4.20251	6.3804	8.14253	0
E125virus	1073.54	467.75	233.124	633.14	422.089	980.507	103.277	49.2161	1223.26	46.2027	1251.36	235.141	149.405	185.618	252.983	148.579	144.543	124.627	325.733	1174.06	255.607	155.19	209.807	291.09	16.2706	513.681	60.4061	71.4575	386.469	91.4907	0	78.5711	213.139	145.187	224.202	342.167	204.358	646.864	91.7008	37.3974	34.5673	1417.25	759.958	185.38	240.22	178.561	328.532	439.268	243.192
Tp21virus	35.7172	17.4164	1.30498	409.718	62.3516	0	0	13.2154	19.9833	53.6463	130.024	42.3529	5.36153	0	123.891	0	23.3195	16.3335	0	29.8131	43.174	34.7619	24.0678	3.20137	0	0	0	0	39.109	5.10638	0	55.0477	8.41484	1.93831	54.5373	82.5636	85.3852	41.9806	32.5874	1.71097	0	0	0	30.9124	0	0	0	0	7.42665
Betacoronavirus	0	0	0	45.454	11.4842	0	0	0	47.2642	107.537	6.88188	87.1157	0	0	121.635	0	0	0	132.987	0	0	16.9533	0	0	0	118.311	23.3094	0	37.5771	0	0	0	0	0	0	7.35398	12.6994	0	5.65457	0	0	0	0	0	0	0	0	0	0
Sk1virus	13.005	50.7353	72.1055	44.5784	0	120.264	0	0	20.6587	0	31.1438	0	0	0	10.6213	26.2268	67.8932	0	5.86963	0	4.71436	0	0	0	27.4464	0	115.683	0	20.5705	0	0	0	0	4.08172	0	40.4153	0	29.5382	2.93547	0	0	0	0	53.047	0	0	0	0	0
Cyprinivirus	8.07044	4.32061	5.82317	99.4052	116.184	12.5177	0	1.44945	0	0	92.0233	0	7.63862	0	14.9085	0	2.42628	61.0414	24.4367	41.9616	26.0732	0	0	14.6535	0	8.16769	0	0	0	10.8696	0	0	15.9125	0	0	0	0	6.74835	0	0	0	9.77067	5.39909	0	21.4247	1.75947	12.7246	15.6902	1.5846
Saetivirus	0	2.645	0	21.6594	0	0	0	5.99349	0	0	2.29983	0	0	0	20.5468	0	11.4009	13.2568	82.9531	0	23.5084	0	0	0	0	1.71974	0	0	0.659316	11.622	0	0	0	5.38535	0	0	0	18.0098	0	0	0	3.95619	3.63006	8.70703	0	0	0	0	11.226
Leporipoxvirus	6.62479	0	0	3.19597	0	19.3034	0	0	0	0	0	0	0	0	0	0	0	0	5.45112	97.9366	0	0.916492	21.7118	0	0	19.0631	0	0	0	0	0	0	0	0	0	0	0	0	0	0	0	47.3065	9.00452	0	0	0	0	0	8.85559
Likavirus	136.205	93.2766	168.465	416.55	314.866	279.377	94.6585	84.1448	14.6182	159.295	223.219	157.172	41.3534	34.2585	310.582	343.584	72.6786	37.8265	591.744	358.384	39.0354	142.815	104.137	49.9269	0	17.3957	5.93812	105.707	3.75268	102.818	0	9.51225	46.6951	53.3444	108.621	39.6271	69.3014	316.936	77.9536	2.6463	14.6869	179.327	152.506	2.80046	229.616	65.6633	93.425	132.797	142.608
Ap22virus	0	0	0	0	0	0	0	0	0	0	0	0	0	0	0	0	0	0	0	0	0	0	0	0	0	0	0	0	0	0	0	0	0	0	0	0	0	0	0	0	0	0	0	0	0	0	0	0	0
Deltalipothrixvirus	0	0	0	0	0	0	0	0	0	0	0	0	0	0	0	0	0	0	0	0	0	0	0	0	0	0	0	0	0	0	0	0	0	0	2.08467	0	0	0	0	0	0	0	0	0	0	0	0	0	0
Gammalipothrixvirus	0	0	0	0	0	0	0	0	0	0	0	0	0	0	0	0	0	0	0	0	0	0	0	0	0	0	0	0	0	0	0	0	0	0	0	0	0	14.169	0	0	0	0	0	0	0	0	0	0	0
Negevirus	0	0	0	0	0	0	0	0	0	0	0	0	0	0	0	0	0	0	0	0	0	0	0	0	0	0	0	0	0	0	0	0	0	0	0	0	0	0	0	0	0	0	0	0	0	0	0	0	0
Omegavirus	85.3438	141.252	113.64	205.5	242.187	196.557	66.8549	104.572	43.2145	33.2108	88.3976	127.287	8.36134	20.9243	144.427	28.3218	122.495	41.8842	35.615	210.8	87.2831	100.422	136.719	111.449	0	0	0	13.6987	0	16.1725	0	39.2124	11.0096	25.4719	57.3403	110.069	47.1907	134.524	150.755	6.61902	46.2722	48.046	22.2255	75.6831	160.118	153.708	97.5183	15.6486	80.0307
Phikmvvirus	0	0	23.9581	0	0	13.4378	0	0	0	0	101.544	0	0	0	0	0	0	0	0	0	0	0	0	0	0	0	0	0	0	0	0	7.52301	56.3466	9.98062	0	10.5339	0	0	0	0	0	25.2816	112.306	0	0	0	0	0	14.2745
Rogue1virus	0	0	78.5588	5.64795	0	0	18.5297	11.7622	0	0	38.5344	0	0	0	0	0	0	0	0	0	0	0	0	0	2.68547	3.62844	1.54645	0	5.18698	0	0	0	21.2088	51.0601	0	0	25.618	10.8088	0	4.93099	0	0	0	0	0	0	0	0	0
Una961virus	77.9231	63.0604	9.25954	39.6976	142.82	144.35	62.8637	15.8784	0	71.3586	238.859	75.4511	16.8425	0	12.2555	0	67.2171	5.35801	7.31348	111.273	12.9291	46.1099	34.1258	46.0012	0	0	0	1.85236	0	54.2635	0	27.9221	68.6819	212.742	48.5366	54.9343	37.3918	76.7384	23.9222	0.43337	0.863498	74.7651	68.8089	0.975252	99.2262	37.8078	71.883	28.8146	26.266
Andromedavirus	61.4271	108.426	41.4205	130.718	398.852	162.314	0	44.1986	29.4944	0	253.604	65.7609	11.9669	21.8663	5.42052	12.3505	25.6987	68.2589	321.677	141.062	0	7.51326	49.5865	49.2206	10.0062	55.3176	9.03996	0	119.218	9.90348	0	35.1811	0	1.19506	12.861	104.258	76.161	110.495	44.2808	0	13.7135	15.6708	70.2335	105.32	77.9086	48.8108	90.805	66.8058	30.6105
Hk578virus	0	0	0	0	0	0	0	0	0	0	0	0	11.1882	0	0	0	0	0	0	0	0	1.60413	3.99572	3.20137	0	0	0	0	0	5.80516	0	0	0	0	0	0	0	32.4572	0	0	0	0	0	0	0	0	0	0	0
Pandoravirus	1664.36	1418.43	1206.6	3142.16	1253.34	2478.53	350.888	441.361	1653.36	564.471	3484.21	868.508	540.649	579.561	1163.12	276.503	1238	1465.12	1997.45	3114.8	811.479	879.849	1261.35	1062.93	15.0438	438.084	188.924	235.002	255.547	655.968	116.674	614.183	605.204	455.618	439.763	998.071	719.818	2348.54	893.496	54.115	52.3137	1823.54	1069.24	369.679	1113.61	819.308	699.016	814.733	1311.36
Percavirus	0	0	0	3.89089	0	0	0	0	0	0	0	0	0	0	0	0	12.7852	0	0	0	0	0	0	0	0	0	0	0	0	0	0	0	0	15.0434	0	0	0	0	0	0	0	0	0	0	0	0	0	0	0
Muvirus	267.206	44.7063	12.8232	69.1371	15.567	13.9778	28.8569	150.506	96.393	79.8512	435.674	62.1608	37.3857	27.5113	76.6616	84.4536	0	510.791	1069.15	2392.54	54.1659	10.3157	30.2255	62.8887	25.6227	70.6176	14.2476	6.86157	135.323	4892.04	166.754	839.764	26.4124	22.0199	13.6143	159.722	105.281	66.0236	8.3116	0	0	507.994	6290.57	11.6397	48.2246	68.7189	849.998	20.6149	11.7137
Cba41virus	1404.6	156.246	336.673	80.635	142.735	222.443	0	0	149.312	68.3811	484.026	35.3517	148.677	332.151	67.3106	29.4588	12.2936	6.0856	96.6726	68.0466	12.4293	39.2141	63.1124	103.147	51.5705	16.3063	18.5717	5.08435	23.5652	24.0071	19.3092	14.328	69.6741	24.0166	215.844	351.453	3161.76	9.85073	104.657	0	0	34.6133	17.3835	0	0	0	0	30.3885	179.613
Phietavirus	150.611	124.637	174.237	180.601	277.181	581.094	73.859	100.763	131.581	444.326	649.994	166.838	36.5032	102.389	171.59	132.759	74.3238	214.392	74.9422	79.8783	145.375	103.41	38.9848	75.3445	22.7848	11.0473	13.428	57.5282	64.945	169.121	56.0655	51.9458	26.1445	73.2752	57.3898	116.835	37.2484	313.702	218.915	5.53084	0	42.5098	171.471	30.0373	43.0356	48.4939	51.7561	38.1206	169.347
Pipefishvirus	0	0	0	0	3.83749	0	0	0	0	0	0	0	0	0	0	0	0	0	0	69.5345	0	0	0	0	0	0	0	0	0	0	0	0	0	0	0	0	0	0	0	0	0	0	7.6484	0	0	0	0	0	0
Nona33virus	54.7317	53.1942	88.5419	141.164	35.0075	134.995	19.1176	3.48275	11.5332	0	80.5479	31.399	129.712	34.5668	18.9889	86.0433	49.0617	22.1478	13.3069	63.5308	51.3326	49.6097	65.1222	17.5684	0	23.0148	1.09559	2.28549	55.0642	40.4239	0	12.9836	64.1556	59.6742	33.2835	42.5689	12.207	42.4475	47.6615	35.9067	2.2818	149.22	147.023	0.975252	60.045	17.4588	27.9547	52.989	49.9118
Betabaculovirus	3.23929	0	50.0395	91.673	36.327	173.608	0	2.16883	7.38514	0	31.8366	0	21.8114	22.8831	33.0839	14.5979	35.0334	0	0	19.0749	0	96.5081	43.1793	116.103	0	0.832703	1.9869	0	2.2196	0	0	0	0	0	0	26.2418	9.16466	67.6169	117.942	0	0	19.1169	6.91553	0	0	0	12.5471	6.45394	54.9947
Elvirus	69.9955	20.8789	26.5015	83.0008	67.1124	80.6994	46.1599	0	10.3651	0	98.5485	25.0661	6.53334	15.8658	0	23.6144	0	0	11.283	106.057	56.0749	2.83946	42.1657	4.63257	0	11.0982	0	0.772527	6.02041	4.35145	0	2.53515	83.6491	48.3985	11.2393	33.0991	109.167	82.8399	8.76416	0	9.56575	121.555	101.806	0	5.11285	14.1985	5.53599	3.5748	26.3336
Psavirus	144.491	9.15813	0	0	4.93529	12.7036	53.7926	56.2311	8.71152	0	15.7085	23.74	18.1546	0	0	0	5.15547	8.1088	0	0	10.565	0	0	10.7395	17.8639	15.5297	111.939	0	10.2699	4.42836	0	0	0	30.1968	0	0	0	62.142	11.3046	0	0	0	0	16.1703	11.8973	1.61383	1.09728	18.0089	0
Lentivirus	0	0	0	0	0	0	0	0	0	16.7196	0	0	0	0	0	0	0	0	0	0	0	0	0	0	0	0	0	0	0	0	0	0	0	0	0	0	0	0	0	0	0	0	0	0	0	0	0	0	0
Mardivirus	28.5301	16.3305	0	14.9673	0	0	0	0	0	0	129.97	0	0	0	0	0	0	0	0	0	6.38099	12.9553	0	0	0	2.74014	0	0	1.64296	0	0	0	27.3775	6.01997	22.541	0	25.3906	0	0	0	0	17.3824	0	0	0	0	0	0	7.04635
Soupsvirus	0	0	13.8848	0	0	0	0	0	0	0	0	0	0	0	0	0	0	0	0	0	0	0	0	0	0	0	0	0	0	0	0	0	0	0	0	0	0	0	0	0	0	0	0	0	0	0	0	0	0
Betaretrovirus	0	0	0	0	0	0	0	0	0	0	0	0	0	0	0	0	0	0	0	0	0	0	0	0	0	0	0	0	0	0	0	0	0	0	0	0	0	0	0	0	0	0	0	0	0	0	0	0	0
Bracovirus	0	0	0	0	0	0	0	0	0	0	0	0	0	0	0	0	0	0	0	0	0	0	0	0	0	0	0	0	31.9524	0	0	0	0	0	0	0	0	0	0	0	0	0	0	0	0	0	0	0	0
Liefievirus	0	0	0	0	0	0	0	0	0	0	0	0	0	0	0	0	0	0	0	0	0	0	0	0	0	0	0	0	0	0	0	0	0	0	0	0	0	0	0	0	0	0	0	0	0	0	0	0	0
Orthonairovirus	0	0	0	0	0	0	0	0	0	0	0	0	0	0	0	0	0	0	0	71.941	0	0	0	0	0	0	0	0	0	0	0	0	0	0	0	0	0	0	0	0	0	0	0	0	0	0	0	0	0
Pradovirus	0	0	0	0	0	0	0	0	0	0	0	0	0	0	0	0	0	0	0	0	0	0	0	0	0	0	0	0	0	0	0	0	0	0	0	0	0	0	0	0	0	0	0	0	8.96414	0	0	0	0
Pocjvirus	141.458	11.2288	29.0231	113.385	18.0253	125.202	0	39.1207	96.7801	6.0394	27.0674	27.404	0	0	51.1828	64.1276	141.323	17.105	223.925	536.495	59.8307	32.7767	31.038	125.309	0	11.216	0	25.145	49.2704	75.6327	0	92.9374	3.80113	2.39012	7.55525	41.1712	25.5297	74.6517	9.36566	42.1683	4.7875	27.3501	74.0482	33.1272	61.4192	20.7452	20.1751	2.65948	58.5743
Fishburnevirus	4.46399	0	0	0	3.62174	0	66.9403	0	0	0	0	0	0	0	0	13.7688	0	0	0	0	0	0	32.031	39.1944	0	3.92713	1.15047	0	6.59369	0	0	0	0	0	33.7114	0	0	0	0	0	0	0	0	0	0	0	0	0	0
Alphaendornavirus	0	0	0	0	15.4913	17.2031	0	0	0	0	0	0	0	0	0	0	0	0	0	0	0	0	0	0	0	0	0	0	0	0	0	0	0	0	0	0	0	0	0	0	0	0	12.1346	0	0	0	0	0	0
Twortvirus	6.87075	0	1.93788	3.53443	44.787	20.0024	58.811	29.9167	11.3325	29.6062	43.426	31.8894	0	0	21.9997	44.3491	0	85.6698	342.501	85.6597	0	0	3.31161	0	0	1.21028	9.96377	0	34.1512	7.93622	0	6.79885	25.6161	0	0	7.39005	120.351	49.9447	3354.33	0	0	7.52272	0	0	7.34101	19.0785	0	0	17.4566
Tm4virus	15.9437	0	0	1.55136	0	0	0	0	0	9.72514	15.2268	0	0	0	50.5843	13.3738	0	0	0	0	0	0	0	0	0	0	0	0.345288	0	3.95751	0	0.90553	0	0	0	0	0	1.91593	0	0	0	0	0	1.18707	0	0	0	23.3918	0
Ascovirus	428.007	276.344	144.984	977.632	379.58	512.932	115.238	389.675	326.042	249.608	1163.69	183.083	76.9445	78.7122	386.534	130.533	160.556	155.998	168.491	310.996	240.083	169.81	338.654	283.002	0	186.283	46.3897	93.2075	118.286	64.5613	0	106.538	130.01	134.813	169.354	355.057	113.452	595.831	563.567	40.4415	16.0321	367.063	168.752	108.052	334.895	293.761	260.864	151.239	393.046
Msw3virus	7.18095	0	0	11.1017	0	0	0	0	0	0	0	0	0	8.48777	0	0	9.6054	0	0	19.9624	0	0	0	0	0	0	0	0	0	0	0	0	0	0	0	1.75128	3.49314	0	0	0	0	0	0	0	0	0	9.92614	6.81034	0
Jerseyvirus	0	0	0	0	0	5.13231	16.5261	0	0	0	0	0	0	4.97004	0	0	0	0	0	0	4.21919	2.30713	4.68503	0.836664	0	0	0	0	0	7.22248	0	0	0	0	0	4.37783	0	0	0	0	0	0	0	0	0	0	0	0	0
Titanvirus	0	0	0	15.3473	4.93529	8.26226	0	1.20205	0	0	16.1905	0	0	0	0	0	0	0	0	0	6.29901	0	0	0	0	20.8691	1.54815	0	3.5375	0	0	0	0	0	0	0	0	0	0	0	0	31.8269	5.07873	1.2895	0	0	0	0	5.81544
Hapunavirus	53.6184	6.55992	44.9712	10.8497	38.3748	55.2923	0	39.4556	0	0	84.1815	0	5.28875	3.78334	25.4436	4.48709	7.3258	19.9915	44.7149	23.5201	17.2548	2.30561	21.3357	9.46675	0	0	0	142.251	0	17.2161	48.6578	10.0137	0	18.9885	1.83492	59.8727	14.3455	8.0443	0	167.552	0	0	31.4425	11.1702	13.6424	33.2033	203.981	224.601	29.5333
B4virus	228.808	18.2498	10.6066	24.9709	4.56252	49.2534	37.6617	146.678	61.3432	74.8996	109.157	108.302	48.8986	10.9992	77.7885	43.9353	101.526	44.6375	1201.66	1282.7	182.272	43.9883	333.444	2.13492	0	3.01161	14.346	40.8909	156.986	7.64037	0	149.788	308.063	396.146	116.165	275.966	140.109	9.92798	19.7507	16.5458	15.401	0	13.8776	41.6078	61.1503	106.009	9.2158	55.5784	16.1298
Avipoxvirus	27.3776	27.3973	38.1915	113.175	65.8748	178.268	87.3993	122.358	8.76817	24.1929	149.385	0	162.05	40.5648	0	0	24.8349	2.10735	100.87	122.199	143.224	30.0049	0	0	0	3.28731	0	22.5716	0	11.6386	19.0724	0	0	53.8363	6.45071	130.682	16.3225	36.3036	42.3677	0	0	10.4152	19.4043	24.8697	52.734	115.695	27.1836	33.7399	148.268
P68virus	0	0	0	0	0	0	0	0	0	0	0	0	0	0	0	0	0	167.372	0	0	0	0	0	0	0	0	0	4.02299	0	22.8457	0	0	0	0	0	0	0	0	0	0	0	0	6079.12	0	0	0	0	0	8.62635
Jenstvirus	1151.86	2075.02	536.054	2613.49	1755.36	1161.92	116.774	2364.97	2294.23	242.9	1976.21	314.973	261.972	148.345	863.759	258.264	188.623	2323.17	505.405	513.346	875.457	535.898	629.745	604.8	26.4666	42.2398	68.5126	345.246	45.8392	1607.2	274.27	368.409	151.598	257.065	147.175	470.569	293.361	1984.33	1454.88	11.268	46.0759	108.961	144.729	380.775	441.483	122.007	195.118	229.486	1342.57
Silviavirus	0	27.1407	347.298	181.688	19.3027	31.1323	28.5822	0	815.892	5.43186	41.6574	30.8517	0	5.61704	47.4707	0	16.2036	0	16.1778	188.089	10.1195	9.22854	33.4527	14.0014	0	0	2.09145	0	0	82.2933	0	47.619	0	4.34992	0	56.6637	1.74977	14.8985	0	0	0	99.2118	342.578	0	11.657	0	0	15.7007	39.0312
Felixo1virus	15.9916	0	0	13.3514	0	0	25.9953	0	0	0	28.8582	5.41151	0	0	24.6575	0	7.16615	0	42.3112	53.6427	0	0	0	0	0	0	0	0	0	0	0	0	17.852	16.4851	0	0	0	12.8851	0	0	0	25.2816	112.594	14.7511	0	0	0	0	13.5881
Sitaravirus	78.5069	82.7178	18.3743	197.428	602.133	509.031	234.608	118.331	107.928	29.8157	595.888	226.592	84.0669	10.7863	71.5149	154.417	176.039	10.2808	663.252	286.258	119.93	80.974	295.332	1.53896	0	12.2267	17.6177	59.5185	15.8306	103.625	0	29.6409	24.1966	34.7857	335.476	108.327	39.8528	257.694	158.962	10.9845	0	55.2566	38.4326	43.5766	20.1939	76.4419	9.36144	22.673	145.937
Sfi21dt1virus	103.926	50.8512	82.9952	59.8647	70.1047	26.2997	15.4394	32.0778	25.0711	6.9141	217.53	98.4545	30.8326	35.9494	13.2001	196.583	0	637.767	17.3121	32.2061	132.501	293.067	14.5702	0	0	3.4072	37.8061	8.4247	3.03013	81.6815	9.59773	94.5445	60.3681	74.5912	42.8248	15.5216	18.0979	418.69	51.2877	3.94033	3.44433	48.6592	59.9021	19.0199	37.1104	51.7984	0	0	1.81942
Cronusvirus	13.2469	0	0	0	59.2511	8.65801	7.66621	0	0	0	64.0565	0	10.2842	3.6006	0	0	0	0	13.8957	0	0	0.549603	3.75508	1.50325	0	0	0.744643	0	13.2602	29.5582	0	0	5.40761	18.9743	1.83492	2.57381	0	17.9541	14.6874	10.6959	0	0	0	3.49854	41.751	19.4886	7.42629	18.4889	17.708
Pagevirus	114.58	27.9159	327.838	287.751	382.802	381.431	110.662	93.492	86.8101	175.133	568.514	71.5449	76.6596	19.3613	807.464	268.839	124.389	44.4264	46.1976	108.843	188.843	178.352	170.177	199.022	48.299	35.0987	68.2707	21.5669	90.3612	185.857	8.00892	35.095	139.621	61.2815	56.2266	177.702	121.113	96.7069	280.406	11.033	39.7098	0	0	63.8194	96.1632	45.5662	103.068	89.3201	247.086
Lambdavirus	2323.82	1530.34	488.028	2902.38	1144.51	878.434	437.075	5501.81	3771.72	480.616	4386.47	2781.67	755.371	1201.19	1118.97	334.168	346.636	3378.68	1009.62	2778.75	861.071	619.841	862.262	906.617	341.856	1206.98	219.182	298.622	2047.34	289.452	10.013	319.141	300.19	303.06	377.837	1668.26	719.724	1881.27	1352.52	4774.06	68.8856	1659.62	4724.52	708.181	3402.2	1373.42	524.122	1192.98	1244.26
Gordtnkvirus	0	0	0	5.38247	322.44	2.11471	0	0	0	0	11.8741	12.6267	0	0	0	0	0	13.3929	0	0	0	57.7293	0	0	0	0	0	0	0	0	0	0	0	0	0	0	0	0	0	3.06037	1.66231	13.0375	7.17985	9.26622	0	0	27.9627	2.67512	5.82498
Arv1virus	36.2597	0	0	47.9384	50.4965	130.609	0	0	0	0	66.7042	14.8075	4.50034	0	0	0	12.3314	0	4.3528	2.77092	0	11.1705	40.6959	17.1624	0	0	0	0	0	9.79908	0	14.8601	0	0	0	12.8227	26.2765	19.7807	0	0	0	0	14.1657	0	0	7.81441	18.9126	0	17.708
Sextaecvirus	0	30.2333	23.1025	6.73817	38.0815	16.5832	3.95122	26.4392	0	0	34.2687	0	0	15.9637	0	0	10.6308	23.0963	32.2182	1.86948	0	1.69046	1.11506	0.583153	0	0	0	0	0	6.57586	0	0	0	0	29.451	0	0	36.195	12.7221	0	0	0	389.417	0	0	0	0	0	15.926
Pbunavirus	53.9613	0	10.9626	11.531	0	21.806	14.9376	0	0	0	0	11.0595	0	0	8.20641	0	46.6782	0	0	0	1.83777	6.91918	4.24592	0	0	12.1291	0	0	18.7084	0	0	0	16.151	15.4491	0	0	0	9.55267	0	3.68701	4.98016	41.6894	38.4327	0.975252	8.14536	0	0	0	0
Kp15virus	45.7702	32.6988	26.2759	62.7225	80.7858	7.96395	25.8099	2.24599	12.2453	17.6644	102.637	0	19.6846	0	127.176	16.2286	0	0	177.741	238.524	18.8741	1.99286	40.4025	26.8213	12.9176	38.7287	19.7438	3.98635	18.2443	15.432	4.14585	8.9237	35.2427	3.36519	24.2473	0	25.5276	16.6161	0	0	0	77.8124	60.9671	4.92803	12.3457	0	34.0692	42.0036	24.0845
Pa6virus	0	0	0	24.3478	0	97.8827	0	0	0	0	91.6451	41.0359	0	0	0	0	17.7309	0	628.229	283.93	0	0	0	0	0	0	0	0	0	25.7627	0	4.19866	31.7928	17.5744	8.61469	0	0	0	104.609	0	0	13.982	10.9929	0	0	0	0	0	23.2338
Mooglevirus	0	4.44511	0	0	31.8585	5.62822	7.46555	0	0	2.78771	33.9738	35.4284	0	0	5.61028	0	0	0	0	0	3.55361	0	0	0	20.3641	1.21028	0	0	18.2399	1.96939	0	0	0	0	23.8342	12.6939	0	14.2167	0	0	0	0	0	0	91.0159	72.2121	0	61.6914	0
Septima3virus	35.6297	13.05	31.4684	69.4928	7.49418	24.0868	0	10.857	0	0	12.1531	0	4.66541	0	0	26.4739	0	0	5.35704	247.668	0	0	11.3888	14.7518	0	0	0	0	0	0	0	0	19.1948	6.66543	15.0334	22.6882	0	6.95486	0	0	0	64.0443	27.6802	0	5.40433	4.75632	12.1056	13.2011	31.3636
Alphatorquevirus	0	0	0	0	0	0	0	0	0	0	0	0	0	0	0	0	0	0	25.2252	0	0	0	0	0	0	0	0	0	0	0	0	0	0	0	0	0	0	0	0	0	0	0	0	0	0	0	0	0	0
Aviadenovirus	0	0	0	0	0	0	0	0	0	0	0	0	0	0	0	0	0	0	0	0	0	0	0	0	0	0	0	0	0	0	0	0	0	0	0	0	0	2.68652	0	0	0	0	0	0	0	0	0	0	0
Cytomegalovirus	0	0	0	0	0	0	0	0	0	0	0	0	0	0	0	0	0	0	0	0	0	0	0	0	0	0	0	0	0	0	0	0	0	0	0	0	0	0	0	0	0	0	0	0	0	0	0	0	0
Fibrovirus	0	0	0	0	0	0	0	0	0	0	0	0	0	0	0	0	0	0	0	0	0	0	0	0	0	0	0	0	0	0	0	0	0	0	0	0	0	0	0	0	0	0	0	0	0	0	0	0	0
Gammaretrovirus	0	0	0	0	0	0	0	0	0	0	0	0	0	0	0	0	0	0	0	0	0	0	0	0	0	0	0	0	0	0	0	0	0	0	0	0	0	0	0	0	0	0	0	0	0	0	0	0	0
Pbi1virus	0	0	0	0	0	0	0	0	0	0	0	0	0	0	0	0	0	0	0	0	0	0	0	0	0	0	0	0	0	0	0	0	0	0	0	0	0	0	0	0	0	0	0	0	0	0	0	0	0
Phlebovirus	0	0	0	0	0	0	0	0	0	0	0	0	0	0	0	0	0	0	0	0	0	0	0	0	0	0	0	0	0	0	0	0	0	0	0	0	0	0	0	0	0	0	0	0	0	0	0	0	0
F116virus	45.6383	19.2569	219.542	20.1904	34.7193	49.2723	34.2984	17.1729	70.5009	45.0696	285.044	3.81354	6.32099	0	9.334	11.2074	21.4299	0	14.6603	174.773	51.1977	14.9924	34.6403	52.7646	0	17.7546	2.7339	0	82.4181	36.2467	0	106.63	30.7922	16.4736	10.3071	72.5552	0	79.0573	0	1.71097	0	27.4053	43.2927	1.07414	6.49513	22.7451	107.934	19.2415	1.88317
T5virus	320.931	326.634	63.1603	41.72	35.7668	54.3947	54.2248	99.1736	12.9443	73.8617	76.8258	0	31.3801	12.7245	30.8912	0	12.5357	38.177	30.6649	168.066	44.9693	15.8541	5.60495	14.032	0	14.5504	1.18191	0	12.2186	0.984696	0	23.7138	14.5379	35.5125	105.429	18.2796	0	87.8585	67.3425	4.75309	0	138.184	42.9116	12.5733	15.8232	0.617951	30.9397	57.2863	0
Pakpunavirus	0	13.0835	211.116	0	28.9807	0	3.95122	0	0	0	52.1202	0	15.6297	0	0	0	0	0	0	0	5.2003	0	0	0	0	1.21028	23.3078	0	3.94	0	0	0	0	0	2.10702	9.48118	23.5062	1.32361	0	0	0	0	12.9616	0	0	0	0	0	0
Tg1virus	10.2265	21.3123	10.8753	6.49045	19.4431	24.8773	0	7.77079	66.9881	0	47.8761	0	0	0	4.50425	5.6698	25.3173	50.6843	30.8714	54.2459	0	0	16.3066	10.2998	0.511848	67.002	2.5971	0	6.46978	8.30601	0	5.31854	11.434	4.85902	11.2393	0	12.5826	29.9476	11.0918	0	0	26.6251	33.4016	0	11.706	17.0315	14.6744	15.2089	0
Agrican357virus	19.749	0	83.9022	20.8363	46.9744	16.2377	0	0	5.8927	0	78.0613	0	0	40.9691	15.4756	0	0	9.18446	18.7709	381.886	29.9919	24.1095	0	0	0	55.3645	0	0	29.628	0	0	0	13.0985	23.5461	14.4323	26.639	0	2.85962	0	0	0	314.707	63.3891	26.2101	9.26642	5.96465	2.85526	10.0073	0
Siadenovirus	0	0	0	0	0	0	0	35.2302	0	0	16.8942	0	0	0	0	0	0	0	0	0	0	0	12.8205	0	0	0	0	0	0	0	0	0	0	0	0	0	0	9.54283	0	0	0	0	0	0	0	0	0	0	0
V5virus	112.265	0	8.33017	39.1432	3.87062	2.11471	0	0	26.3921	8.44341	0	120.547	6.93873	0	49.7383	0	19.7626	31.9048	22.083	22.8695	10.3204	29.2267	0	26.0052	0	0	0	9.65236	17.9847	3.54795	0	18.6547	2.27762	42.5455	12.2307	24.6078	13.8889	0	0	2.44543	2.72584	0	42.5773	30.231	28.113	17.5342	23.1592	24.304	106.72
Patiencevirus	1.62952	0	0	31.9364	0	0	4.12658	0	0	0	34.3781	0	0	0	0	0	0	0	0	0	0	1.75601	8.05096	0	0	0	0	0	0	0	0	0	0	0	0	0	0	18.5822	0	0	0	0	0	0	0	0	0	0	3.16753
Spbetavirus	369.923	163.117	203.243	510.296	452.626	744.325	11.0174	401.066	525.838	157.739	558.616	86.8479	68.9627	223.107	207.961	62.7386	253.903	140.048	142.031	356.318	100.606	367.203	242.843	243.78	33.9174	47.0105	6.4498	296.994	27.4868	128.48	69.6499	182.279	123.348	307.99	126.297	193.685	64.2163	695.121	185.568	9.87313	33.8664	163.279	96.9919	118.48	96.6	54.7705	85.9745	76.0631	405.359
Secunda5virus	80.4912	18.5422	23.9414	192.277	37.6647	7.91236	14.5427	3.01508	0	0	62.8991	3.76674	19.6824	13.6651	13.1917	21.0422	206.833	16.8844	276.03	36.2103	28.686	14.9223	35.1031	42.7512	19.5453	16.2195	20.7176	0	31.7199	14.0826	0	5.84476	0	14.0762	0	28.8519	0	163.654	208.155	0	0	7.84418	0.288526	7.76885	12.5534	0	1.05062	2.57924	33.634
Decurrovirus	0	0	0	22.2627	0	0	19.1425	0	0	0	8.49519	0	0	0	0	0	0	0	0	0	21.8462	0	1.62936	6.11884	0	0	0	0	16.6821	0	0	0	0	0	0	18.8301	0	0	0	0	0	0	0.288526	17.0674	0	0	0	0	0
Wbetavirus	60.7474	53.0523	44.3751	40.9315	450.11	99.1397	19.3044	172.838	0	11.8061	123.972	117.497	0	0	256.301	24.8159	0	0	0	0	13.3477	27.9393	83.1188	93.6551	0	2.38419	14.7001	16.6045	10.3149	2.97461	0	17.116	0	232.406	3.79173	455.185	5.77383	119.938	73.6536	3.94463	5.06171	0	0	35.3355	40.435	15.0568	39.953	12.3677	38.4041
Xp10virus	0.812293	0	0	0	0	38.6756	0	0	0	0	104.512	23.0196	0	0	3.80822	0	6.60351	15.2707	0	32.1411	0	13.6178	16.2373	0	0	12.3748	0	0	0	2.99491	0	0	0	0	0	0	9.90841	0	4.03192	0	0	10.7214	3.46513	0	0	11.3481	16.6533	0	21.7961
Camvirus	0	0	0	0	1.70722	0	0	0	0	0	70.4638	0	0	0	0	0	0	0	0	0	0	6.36162	0	0	0	0	0	0	0	0	0	0	0	0	0	0	0	0	0	2.21293	12.9564	34.9746	11.7405	0	0	0	0	0	0
Ab18virus	176.26	3.67375	45.0758	30.2144	36.2035	110.883	15.8272	256.193	13.0376	0	249.707	0	32.796	4.96407	35.7677	0	0	111.496	3.13418	222.419	250.633	51.0053	96.4196	53.6299	0	14.1582	4.79897	31.5884	18.3316	77.1541	26.0635	6.8968	25.5401	8.58819	13.186	79.4767	56.8581	338.573	83.3945	1.71097	0	29.2993	13.4978	0	9.59326	5.79945	58.4813	52.7498	79.8007
Sap6virus	0.746161	0	0	0	0	0	45.8199	0	0	0	6.73941	30.3907	0	0	0	0	0	0	0	0	0	0	0	0	20.6922	0	2.94224	0	0	3.5572	0	0	0	0	0	0	0	0	0	0	0	0	0	0	0	0	0	0	0
Lymphocystivirus	114.896	182.886	51.1185	730.762	115.776	657.538	23.4002	90.4902	0	40.0242	110.627	15.1532	0	0	69.0544	45.853	66.8817	0	474.981	26.4142	204.5	26.2973	0	11.1674	767.381	5.92397	52.7357	2.39637	39.5296	7.57955	9.25088	10.7595	79.4473	11.2036	60.9409	85.8078	0	566.546	0	0	0	124.919	2.88587	57.3986	197.234	9.58331	113.369	107.65	8.06316
unclassified	90617.3	50127	38904.6	92555.4	770556	102459	20848.4	54429.7	96458.7	27457.4	146977	35831.8	27689.4	27181	61818.1	46043.4	36166.7	42247.5	63320.5	80894.3	40271.5	36132.6	42394.4	45318.1	10919.6	18751	18869.9	51152.9	29491.9	302334	8496.54	33671.1	21020.5	26797.6	46926	45595	34305.8	83948	46973.8	6273.7	4535.47	52262.7	105512	25764.7	31102.5	19159.5	23806.7	30308.9	37704.6
Abouovirus	267.353	92.8136	57.0552	293.483	542.457	371.788	42.4399	77.606	151.498	25.9795	665.943	165.139	93.1641	4.58655	174.165	61.8919	150.588	100.637	110.129	142.873	36.2558	80.122	52.9526	176.981	0	12.9738	40.8797	102.678	55.4437	188.68	0	121.898	101.752	62.8708	104.178	87.8276	24.1711	391.885	303.841	7.79402	2.78371	22.016	10.5264	45.8242	62.1677	45.3989	128.725	79	139.247
Fri1virus	0	0	9.10442	0	0	0	0	0	0	0	10.0487	0	0	0	0	0	0	0	0	291.544	0	0	0	0	0	0	0	0	0	0	0	0	0	0	0	0	0	0	0	0	0	0	3.57928	0	0	0	0	0	0
Sp6virus	24.4067	24.8072	186.81	0	65.1287	16.1621	239.249	0	33.7495	0	0	3.85478	0	0	22.4819	0	40.7771	0	0	0	56.9605	12.2578	72.184	792.785	0	0	0	120.709	0	7837.36	121.636	33.9601	1.67079	2.55481	24.2771	44.7164	37.1317	30.7429	0	9.8227	5.83047	0	0	3.53505	59.4432	0	12.594	2.95826	25.2041
Rudivirus	15.8141	20.683	32.4679	0	25.1027	17.7409	0	77.9509	78.0118	0	63.7521	42.9503	13.5838	0	86.2623	0	35.6657	9.83994	10.763	3.49403	22.5455	3.39038	12.0482	50.181	0	0	0	2.97069	0	2.774	0	67.5811	0	0	14.7313	41.6884	31.8222	52.613	34.5897	4.45835	6.21128	0	0	2.5598	26.3157	22.7472	14.2796	5.06828	0
Alphafusellovirus	0	0	0	0	0	0	0	24.6353	0	0	0	0	0	0	0	0	0	0	0	0	0	0	0	0	0	0	0	0	0	0	0	0	0	0	0	0	0	13.3743	0	0	0	0	0	0	0	0	0	0	0
Orthopoxvirus	83.996	113.89	97.4158	169.921	108.271	89.8599	21.1646	49.2563	55.4623	107.744	168.06	60.379	23.2932	6.54585	57.9112	0	17.8981	45.6029	162.939	245.607	18.2733	43.9639	77.6162	89.8845	61.9333	46.0924	59.647	5.74129	57.1243	14.2751	0	35.5028	27.0631	19.0143	51.4208	37.8901	47.3589	203.254	69.4207	0.43337	2.04928	154.981	84.733	0.975252	30.3365	38.8392	59.6513	32.8715	103.82
Cd119virus	437.405	173.183	431.677	477.999	324.946	705.606	135.3	309.569	1173.96	209.057	1819.3	198.922	109.93	63.6877	596.528	92.5486	560.131	105.045	297.845	420.334	256.278	219.071	228.939	206.596	0	160.897	149.607	136.625	278.577	317.68	18.4397	189.204	70.2688	99.7993	98.2045	620.458	295.206	1372.6	897.79	19.7796	18.8912	25.6471	59.8014	307.146	116.798	113.483	57.8157	105.375	316.204
Batrachovirus	5.84893	3.1016	0	0	0	0	0	0	18.0587	0	32.9068	0	0	0	0	0	0	0	0	0	0	0	0	0	0	0	0	0	0	0	0	0	0	7.26085	4.13945	0	0	0	0	0	0	0	0	0	0	0	0	0	3.7663
Cba181virus	34.7075	31.6188	17.3143	180.316	67.3915	203.29	7.66621	18.3297	196.209	9.72514	249.257	38.5574	36.1188	38.5708	23.2271	8.02345	9.11043	18.7817	18.2519	0	108.755	81.0496	66.8824	81.1828	0	5.20568	1.09559	0	4.13812	61.374	0	8.70021	26.2498	66.6148	32.6309	406.133	153.726	41.3617	13.906	0	8.14863	0	0	0	10.7232	88.1646	22.9809	9.86827	47.9627
T7virus	18.1477	34.2718	39.5087	179.853	118.669	55.3739	0	0	550.911	0	22.129	0	135.075	26.2407	56.8537	5.25672	69.0138	14.3543	22.2292	0	27.8037	93.8225	40.0608	23.3354	0	5.68642	0	25.1307	2.80395	31.4488	27.5344	24.5399	16.1173	15.0941	0	132.937	11.3823	84.8217	141.651	4.18314	5.45374	0	258.469	3.89118	98.647	8.78246	34.2495	23.602	3.33521
Nit1virus	101.542	81.3924	107.751	325.474	219.943	267.388	0	167.474	47.7539	90.8787	444.343	135.97	27.9257	30.5416	69.9566	106.093	107.347	28.6036	327.16	328.217	155.476	50.8125	115.068	67.0078	13.8538	19.8593	47.0592	15.36	23.5869	38.7256	0	17.062	48.057	25.4426	68.5951	89.8739	83.5711	539.418	105.784	4.99104	15.817	66.2257	95.8498	61.8352	52.1556	7.69006	13.1814	20.7623	50.5158
D3112virus	53.8252	15.0493	12.9962	6.16839	35.5915	60.791	27.0979	186.637	0	3.51338	591.328	0	19.1511	1397.16	143	14.6225	0	41.8388	0	82.6748	16.5157	17.107	47.6906	39.6891	0	39.5224	44.0985	16.6972	9.85225	3.77444	11.8278	4.22715	17.852	45.2354	13.9097	53.0426	18.406	8.9452	0	4.27859	2.63448	32.8461	101.614	0	17.3679	11.0473	33.5275	81.8237	4.66082
Cervidpoxvirus	30.4696	8.02597	0	15.3297	14.6776	0	36.4667	9.99389	0	0	14.9734	0	0	0	10.1843	0	0	0	0	0	0	0	31.3112	7.92027	0	9.22134	2.94992	0	4.79011	0	0	3.06454	0	0	0	36.4822	34.0804	50.9282	5.7399	0	0	0	0	0	0	0	0	0	31.7131
Scutavirus	0	90.4571	0	0	0	0	0	0	0	0	35.2331	0	0	0	0	0	0	0	0	0	0	0	0	0	0	0	0	0	258.972	0	0	0	0	0	0	0	0	0	0	0	0	0	0	0	0	0	0	0	0
Acadianvirus	188.788	16.4016	0	17.8623	0	82.2459	0	10.857	0	0	36.705	21.9005	0	0	30.5953	0	19.8574	34.2425	0	20.9414	0	21.7163	0	10.952	0	0	0	0	0	15.8372	0	0	2.78907	5.32648	0	52.572	13.8696	40.3722	28.5462	0	0	0	0	0	0	0	3.62017	22.1215	12.9484
Tl2011virus	0	0	79.486	6.29377	0	28.2755	0	21.1574	2.2013	0	199.473	0	0	0	24.5617	0	23.9689	0	3.50653	3.3797	12.6876	10.8374	0	0	0	56.6241	0	0	21.1851	0	0	0	9.34089	1.70441	2.1747	0	0	43.3983	0	0	0	85.2434	246.67	31.3223	0	0	0	0	0
Che9cvirus	24.2448	665.622	0	39.7331	6.55421	1.78985	0	0	0	0	28.5029	0	0	12.524	91.2403	0	94.9614	0	314.866	0	5.11721	0	0	8.65877	0	0	2.90074	0	0	0	0	0	0	0	0	15.4908	0	38.4035	726.815	2.21293	7.05075	39.4856	12.3919	12.971	8.65675	0	0	10.3771	27.2459
Se1virus	824.412	2.06568	70.244	135.297	239.627	114.587	27.9356	3.71865	17.307	494.414	88.7454	0	11.4861	9.39534	134.99	12.2744	3.31568	11.5407	14.7128	159.324	22.4847	12.4432	91.1267	61.085	0	2.29851	0	0	37.2075	75.4684	0	0	29.0076	40.467	10.1124	93.1503	25.5814	176.154	22.1377	2.71312	2.04928	96.3458	44.3475	0.975252	7.83194	21.3686	4.09436	9.14419	4546.1
Betalipothrixvirus	125.603	183.259	77.5434	124.013	178.053	155.758	0	45.3485	15.6712	53.4036	134.246	83.557	0	0	67.3545	13.2767	83.9694	23.9523	17.0558	38.8549	92.3182	23.0283	93.3444	76.4734	0	18.3777	4.28826	2.28549	18.3743	3.14041	0	49.7963	64.4993	15.3698	15.7338	42.1729	63.0479	224.865	82.0673	1.83914	30.8619	16.3641	8.31292	18.8943	175.845	24.1057	79.519	30.1882	18.9573
C2virus	3.36358	10.9307	38.9877	247.106	71.022	52.1704	0	14.6676	1.00555	0	67.2064	67.9335	13.223	0	31.684	51.038	35.5819	20.519	1.48528	114.818	61.8095	15.9179	32.2908	20.1544	0	0	5.03083	7.41312	0	12.0931	0	6.89413	0	0	21.8836	22.312	16.5269	15.8649	4.94268	10.8011	3.12852	2.13355	27.9238	34.8602	35.7252	8.6702	7.21954	0	13.8714
Kelleziovirus	3.79949	0	3.32537	22.6935	21.4872	22.3576	15.9203	1.75511	0	0	20.2534	23.9579	8.79445	0	3.89261	0	0	0	0	0	0	6.78076	2.56907	47.3353	0	0	0	6.85487	0	0	0	11.4521	0	0	0	0	0	18.1184	26.6164	0.43337	6.56499	0	0	0.975252	0	1.61383	12.8205	1.96945	8.8276
Cvm10virus	9.33025	0	70.7288	0	0	50.8963	4.21261	0	297.311	0	22.0422	0	23.1094	45.4829	113.5	0	7.3258	23.2991	0	0	18.7062	9.4169	0	0	61.9333	47.9757	54.2657	0	105.529	44.7263	0	0	16.1173	15.0941	0	98.2071	17.6664	11.008	90.8266	4.27859	2.63448	14.6582	6.67549	18.1763	19.9374	31.5	72.7544	87.8126	10.8788
Habenivirus	244.39	11.4707	0	2.69072	0	2.26459	40.4623	0	34.7392	0	0	0	0	0	10.8323	0	0	0	6.37894	159.181	0	5.80937	5.70391	0	0	0	0	0	0	0	0	0	0	10.2508	0	0	27.2392	20.403	0	0	0	0	1.02737	0	0	0	0	0	50.3629
Cp51virus	263.354	149.713	426.639	496.406	334.477	305.231	152.505	58.3685	304.155	107.506	468.485	237.522	18.3812	20.9243	99.3196	61.5049	105.239	122.214	141.782	620.63	161.361	227.181	214.066	318.233	0	16.0825	0	40.3854	14.2493	49.1058	0	109.292	142.601	70.8945	34.3659	178.257	101.356	525.503	171.212	74.5094	22.4333	90.8733	50.4586	53.3008	182.195	36.6617	93.9514	74.2384	155.713
Salterprovirus	0	0	0	0	39.8656	0	0	0	0	0	0	0	0	0	0	0	0	0	0	0	0	0	0	0	0	0	0	0	0	0	0	0	0	0	0	0	0	0	0	0	0	0	0	0	0	0	0	0	0
Bronvirus	18.8877	16.1259	0	3.8622	0	0	4.21261	0	0	19.1372	40.6948	0	0	0	18.7855	15.7604	0	0	0	0	0	0	0	22.8784	0	0	0	7.53614	0	0	0	4.19866	9.53029	57.3542	28.9152	10.7914	24.2357	7.5047	12.0149	0	0	0	0	5.28054	0	0	0	0	7.2305
Js98virus	41.8197	10.9833	1.98872	21.6377	0	14.966	24.9801	0	0	8.44341	23.2031	25.5744	0	0	0	8.70496	25.3007	54.8533	0	16.8936	10.3204	22.8161	36.235	23.344	0	1.64552	0	6.49963	1.96667	3.54795	0	12.2434	26.007	2.697	14.909	82.1767	30.4405	93.7837	4.37909	2.44543	2.62243	37.6548	171.929	13.3885	4.68785	32.3337	6.49141	28.4107	31.5157
Kp32virus	10.0749	0	0	0	0	0	0	28.377	0	0	0	0	0	0	28.7815	0	0	0	0	0	0	0	0	0	0	0	0	0	0	0	0	0	0	0	0	2.74447	0	0.3433	0	5.2561	2.7426	0	0	0	32.4056	18.217	13.0983	1.78626	0
Iridovirus	633.293	306.15	339.398	309.558	671.43	486.039	0	151.056	69.141	32.2467	312.903	142.303	53.1462	132.406	653.329	27.1153	23.799	29.4573	451.257	533.83	156.313	144.348	221.9	100.339	54.7739	40.6991	0	2.28549	26.6718	47.5367	0	63.8964	148.236	72.2258	108.403	20.6349	168.117	366.255	369.085	65.9618	19.6763	118.242	34.1015	92.3493	113.56	27.8914	91.1919	42.2161	159.986
Asfivirus	65.7116	29.7907	74.9106	111.789	34.0515	101.236	23.3862	45.0702	1.00555	0	549.297	23.4409	7.94514	16.6453	10.3337	23.0657	22.7551	9.28843	25.2018	70.4599	16.0351	9.60297	42.4381	19.5088	0	0.630577	0	1.85236	1.45034	1.36245	0	5.42237	65.5876	73.6527	15.7854	50.074	24.76	129.103	52.4878	0.43337	0.863498	2488.09	36.4975	0.975252	19.7145	13.5616	44.6736	48.8405	72.8185
Okavirus	0	0	0	0	0	0	0	0	0	15.8682	0	0	0	0	0	0	0	0	0	0	0	0	0	0	0	0	0	0	0	0	0	0	0	0	0	0	0	0	0	0	0	0	0	0	0	0	0	0	0
Gaiavirus	128.74	44.8505	36.7354	172.409	52.7609	36.367	34.4795	6.57362	0	0	232.551	27.0245	0	0	140.431	27.0132	98.6264	8.30603	35.2098	118.026	42.6405	0	8.60004	23.4695	0	29.7608	0	13.136	1.96667	80.241	0	65.0604	32.9238	146.644	63.3128	38.3467	6.79907	0	55.9327	0	0	100.062	416.665	16.6411	15.4006	1.7395	3.1702	0	49.1118
Chivirus	0	0	2.76221	0	0	0	0	0	0	0	6.73941	6.57322	0	0	0	0	0	0	0	6.69454	0	0	0	0	0	0	0	0	4.49397	0	0	0	0	0	0	0	9.82081	0	0	0	0	27.1046	18.082	0	0	0	0	0	0
Eiauvirus	2.4598	0	0	0	20.8425	0	0	0	0	0	0	3.81354	0	0	0	0	0	0	43.1007	8.27278	0	0	0	0	0	0	0	0	0	0	0	0	0	0	0	0	0	0	7.76853	0	0	12.2098	10.0453	0	0	0	0	0	0
Jd18virus	69.6947	17.7288	0	48.9963	94.6534	48.1234	0	56.7343	0	0	106.757	48.0905	0	0	45.2954	0	66.9195	286.797	0	0	44.704	30.8937	38.8959	37.5342	0	0	19.8633	4.1553	0	3.10806	0	5.37936	0	7.23265	17.5475	37.3157	13.0909	175.557	112.577	2.07764	2.45812	2.73947	1.16939	5.61937	11.039	0	29.4593	6.8767	76.3127
G7cvirus	37.5761	0	3.35757	0	0	11.1613	0	0	0	0	0	0	9.05169	0	0	0	0	2.75123	0	0	0	15.9357	28.9962	38.4977	0	0	0	0	0	0	0	6.13573	0	0	0	0	0	0	0	0	14.9466	0	0	0	0	0	0	0	12.4959
Nonanavirus	11.2132	15.8496	1.17081	5.42652	0	1.32355	20.3831	3.1219	0	0	888.426	0	4.38313	0	97.8059	0	10.2247	0	4.68569	0	6.64197	4.7571	0	0	0	0	0	2.7706	0	1.99238	0	0	0	0	16.6837	0	0	6.45284	0	0	0	0	6.47535	0	0	0	0	0	0
[truncated: 125 more columns]

## Sheet: CRC
	X534A.SZAXPI015228.14.clean.trim.rmhost	X506A.SZAXPI003419.6.clean.trim.rmhost	A60A.SZAXPI003427.1.clean.trim.rmhost	M2.PK504A.SZAXPI015238.24.clean.trim.rmhost	M2.PK520B.SZAXPI017591.140.clean.trim.rmhost	M2.PK522A.SZAXPI015240.26.clean.trim.rmhost	M2.PK523A.SZAXPI015241.27.clean.trim.rmhost	M2.PK524A.SZAXPI015242.30.clean.trim.rmhost	M2.PK531B.SZAXPI017592.142.clean.trim.rmhost	M2.PK532A.SZAXPI015243.31.clean.trim.rmhost	M2.PK548A.SZAXPI015246.34.clean.trim.rmhost	M2.PK556A.SZAXPI015247.35.clean.trim.rmhost	M2.PK558A.SZAXPI015248.36.clean.trim.rmhost	M2.PK602A.SZAXPI015249.37.clean.trim.rmhost	M2.PK615A.SZAXPI015250.39.clean.trim.rmhost	M2.PK617A.SZAXPI015251.41.clean.trim.rmhost	M2.PK619A.SZAXPI015252.43.clean.trim.rmhost	M2.PK630A.SZAXPI015253.44.clean.trim.rmhost	M2.PK644A.SZAXPI015254.45.clean.trim.rmhost	M2.PK647A.SZAXPI015255.46.clean.trim.rmhost	M2.PK649A.SZAXPI015256.47.clean.trim.rmhost	M2.PK653A.SZAXPI015257.56.clean.trim.rmhost	M2.PK656A.SZAXPI015258.57.clean.trim.rmhost	M2.PK659A.SZAXPI015259.62.clean.trim.rmhost	M2.PK663A.SZAXPI015260.74.clean.trim.rmhost	M2.PK699A.SZAXPI015261.75.clean.trim.rmhost	M2.PK701A.SZAXPI015262.79.clean.trim.rmhost	M2.PK705A.SZAXPI015263.84.clean.trim.rmhost	M2.PK708A.SZAXPI015264.87.clean.trim.rmhost	M2.PK710A.SZAXPI015265.88.clean.trim.rmhost	M2.PK712A.SZAXPI015266.89.clean.trim.rmhost	M2.PK723A.SZAXPI015267.102.clean.trim.rmhost	M2.PK725A.SZAXPI015268.109.clean.trim.rmhost	M2.PK729A.SZAXPI015269.94.clean.trim.rmhost	M2.PK730A.SZAXPI015270.90.clean.trim.rmhost	M2.PK732A.SZAXPI015271.93.clean.trim.rmhost	M2.PK750A.SZAXPI015272.108.clean.trim.rmhost	M2.PK751A.SZAXPI015273.95.clean.trim.rmhost	M2.PK797A.SZAXPI015274.111.clean.trim.rmhost	M2.PK801A.SZAXPI015212.113.clean.trim.rmhost	X502A.SZAXPI015235.21.clean.trim.rmhost	X509A.SZAXPI003433.7.clean.trim.rmhost	X512A.SZAXPI015234.20.clean.trim.rmhost	X515A.SZAXPI015233.19.clean.trim.rmhost	X516A.SZAXPI015232.18.clean.trim.rmhost	X517A.SZAXPI015231.17.clean.trim.rmhost	X519A.SZAXPI015230.16.clean.trim.rmhost	X530A.SZAXPI015229.15.clean.trim.rmhost	A21A.SZAXPI003417.4.clean.trim.rmhost
T4virus	3421.78	2621.59	3487.41	5740.36	7041.6	2961.87	5088.93	4265.07	3910.53	4731.47	2182.52	3410.07	4400.78	5410.3	3505.98	3526.8	5466.74	5859.99	3668.7	4931.62	1800.89	2337.95	8899.11	6234.51	5041.33	6536.27	5474.5	6228.87	7911.42	4302.9	4709.88	2095.11	5338.66	11310.3	5599.46	4432.41	3433.84	10805.3	4817.69	7716.88	6168.28	4525.62	3566.08	14759.4	1748.44	4051.54	5714.42	458.081	2751.75
Pocjvirus	101.817	545.089	117.979	259.64	383.948	94.234	122.811	772.498	148.66	542.616	117.464	310.54	125.326	204.465	153.738	286.372	439.225	547.57	165.574	386.714	127.468	65.1586	735.127	201.997	77.6481	785.576	225.548	117.018	151.54	193.925	102.465	130.003	193.69	471.294	416.299	348.382	173.609	289.25	218.017	422.086	244.193	74.6532	475.457	569.891	43.4786	228.995	459.535	167.145	776.015
Scutavirus	455.104	0	0	75.2371	5.81533	0	5.93856	0	0	46.4316	32.0523	7.3321	0	0	21.5783	13.699	529.224	50.0147	13.4135	32.215	22.0073	2.78579	1105.49	0	0	11.4868	0	0	18.4947	9.55434	0	13.1279	32.4109	0	31.0311	54.5906	1.49124	188.198	0	1125.02	27.1946	0	20.9285	395.944	371.16	0	363.717	0	0
Decurrovirus	5.15322	19.3517	0	24.5989	0	12.1678	0	5.16337	17.2321	0	18.8906	0	101.115	27.0503	31.8252	0	25.9767	22.2317	0	0	0	0	2.61945	0	31.3813	3.25267	7.66801	14.1294	14.1257	3.03384	20.3461	27.7692	7.88384	0	0	5.49054	0	8.33159	0	75.8541	21.1599	60.4518	37.3167	7.83453	0	0	0	0	0
Kpp10virus	23.1919	158.984	37.5084	9.56971	20.4355	28.4383	0	45.7539	6.29986	40.7589	0	31.4598	8.01924	5.93002	27.1497	9.04743	0	2.43873	27.3578	33.768	70.5608	43.1099	205.427	188.697	51.9092	385.549	19.8702	72.1107	53.4684	142.377	93.6838	8.26311	38.8859	22.1232	36.0485	63.4312	25.1419	46.1457	32.2124	33.9262	14.5229	154.525	16.5474	6.67247	3.57039	2.11802	91.5104	0	38.095
Silviavirus	131.039	59.1831	185.403	100.493	117.553	39.1136	182.082	280.807	210.093	214.757	99.0595	192.357	88.9262	424.048	75.6138	95.3494	135.752	95.0891	52.6415	64.8963	25.6747	16.5082	1284.83	2368.06	1043.33	281.942	532.341	170.233	190.752	179.041	63.7779	142.413	175.259	691.941	79.886	78.2578	86.5623	511.255	392.321	463.34	49.1704	111.594	42.0328	65.5939	36.5567	685.977	69.8693	15.4827	32.1134
Jerseyvirus	2.92379	9.16079	0	0	5.6784	0	0	0	0	0	0	0	2.83624	52.9827	0	0	3.3392	0	0	55.1574	0	0	0	17.2708	0	0	0	0	56.7659	0	0	0	0	270.033	0	0	0	7.0398	0	0	0	0	20.9495	18.0727	3.98222	0	62.5038	0	0
Cp51virus	353.962	471.845	219.931	700.075	1448.55	765.401	1493.1	548.859	1252.46	727.976	690.703	791.893	759.938	1052.16	948.447	617.893	773.516	1484.3	367.418	1218.64	264.471	362.755	1391.56	1743.16	1048.05	717.577	1362.18	1221.86	1413.33	908.834	813.581	560.789	1148.08	2567.54	1061.49	925.416	401.74	2658.85	793.943	1482.77	938.719	519.233	1174.91	1255.07	215.224	1359	1477.64	178.689	273.824
Np1virus	59.9462	80.5738	28.1874	135.341	126.362	36.092	66.5889	102.925	51.4316	180.177	7.18022	119.31	67.5559	150.569	86.6898	22.6133	106.363	86.9666	68.7729	37.9586	258.645	36.4324	355.067	417.384	214.314	267.077	128.63	272.965	262.193	222.733	275.145	43.0602	98.0569	409.223	163.362	109.181	98.7221	130.715	326.922	139.907	192.159	313.899	129.568	537.862	79.9047	769.78	149.635	2.06167	58.9476
Elvirus	227.646	148.338	78.2186	36.8483	313.71	48.8104	32.9594	67.3366	497.578	52.7359	135.208	79.5891	131.794	57.6354	123.926	34.1665	85.5403	86.9852	72.046	46.1705	11.6236	49.3024	288.849	74.3363	119.543	102.307	20.2076	53.6273	118.663	41.0185	35	28.1981	156.315	465.753	102.944	93.1278	38.0106	553.915	2.26588	163.291	134.345	27.1929	124.224	54.9964	39.8828	41.7537	46.9617	22.7367	3.96274
Gammasphaerolipovirus	15.8643	0	9.0274	0	57.4373	4.46866	0	25.4442	107.381	7.51711	13.2353	28.118	24.3154	2.62868	36.2636	5.33939	4.95456	2.72807	4.95077	26.0221	39.4463	0	29.7547	31.744	0	23.7548	36.733	40.9311	7.20555	0	10.3081	23.1362	30.876	40.2432	21.4221	18.4164	2.68011	0	0	31.6515	8.26547	134.557	4.60807	6.06911	0	9.71465	118.796	16.1036	0
Closterovirus	31.1897	96.6386	8.05979	101.928	74.9079	24.443	89.3744	40.1401	72.8814	46.7725	63.7002	128.09	148.355	41.5381	43.1697	48.3745	122.954	207.288	27.516	298.42	15.7992	35.5039	59.1598	120.574	73.2997	162.385	78.9042	134.332	48.225	176.69	38.2827	31.6463	220.816	118.783	82.5257	97.7829	67.3652	240.767	93.3189	129.482	130.359	52.9923	22.4165	502.762	63.3239	99.3592	186.243	30.8983	20.3886
Alpharetrovirus	5.01372	0	0	17.0428	37.6418	14.4318	0	33.7498	53.8514	0	37.8179	0	0	3.02793	59.9559	0	0	32.1343	1.0064	26.8014	0	0	0	0	24.3106	14.5806	9.07387	27.7202	7.46923	0	0	0	4.068	8.39507	2.01754	0	0	4.89083	0	9.3002	3.1515	0	0	0	0	0	68.021	0	2.97845
Sfi11virus	179.608	21.7554	62.4528	137.63	126.159	35.6274	154.348	199.155	249.457	34.2893	126.249	15.5149	78.7925	145.61	114.047	322.615	121.02	110.539	64.9009	219.17	5.85715	64.7129	200.176	47.8281	168.914	19.0912	45.8384	54.8782	69.1499	53.8014	28.0694	65.1615	43.2322	40.88	53.733	18.1832	57.5549	164.509	52.4038	296.912	98.6009	9.31925	165.3	97.512	9.31235	23.4258	132.362	24.015	25.101
Megalocytivirus	58.6289	6.05239	38.838	88.1096	239.85	41.8281	24.0329	72.4011	68.9503	92.1507	0	46.2383	56.6875	165.573	61.3595	199.346	92.1014	117.236	21.0765	200.839	1.24141	152.143	344.473	52.1472	152.768	67.767	40.8787	11.2741	106.54	72.1693	111.355	90.8266	90.7038	239.51	99.2601	130.344	101.957	12.2824	86.8094	340.153	77.7608	226.567	108.254	241.925	0	13.8145	142.783	21.3701	0
Slashvirus	106.359	395.429	112.124	518.552	749.282	291.114	654.726	455.918	712.484	417.592	104.766	290.647	417.311	722.006	528.277	443.754	702.931	1057.1	183.189	1094.72	23.6491	176.314	847.564	589.858	434.344	944.249	553.848	765.279	747.918	201.43	475.143	234	694.332	1225.62	1039.49	1450.17	269.286	427.854	500.54	1094.25	589.514	137.456	499.801	1146.5	193.29	81.9771	593.245	50.2831	323.672
Bcep22virus	534.517	124.586	98.1812	414.941	870.857	2332.8	1522.47	684.941	2570.65	533.556	444.917	1048.6	128.161	313.153	935.08	865.51	3689.38	1169.34	212.447	1840.05	843.629	1038.34	3006.37	519.014	60.2045	503.678	1196.23	518.846	4319.65	1800.84	1389.15	534.881	2192.24	2885.83	428.695	651.872	247.469	817.882	1329.48	501.467	4119.78	612.277	890.139	394.72	159.207	1335.42	4824.74	161.519	101.974
Ff47virus	7.54416	0	4.86279	24.5355	34.9128	6.9918	24.7917	12.0865	10.92	92.4088	28.1212	27.3877	3.0093	113.433	32.9306	59.1364	76.6796	19.4411	6.28401	34.7798	9.8623	12.9754	54.4066	12.3276	15.0218	24.7429	22.4145	79.5995	40.7697	71.2502	4.65263	2.3757	8.77624	42.4847	6.17049	0	15.1068	24.3564	40.7404	114.404	13.6686	47.637	16.4567	49.171	0	0	17.4906	0	0
S16virus	0	0	0	0	0	0	0	0	0	0	0	0	0	0	11.1001	0	0	0	0	0	0	0	0	0	6.05997	0	0	0	0	0	0	0	0	0	0	0	0	0	0	0	23.5335	0	18.3551	0	0	0	0	0	0
Nit1virus	621.957	353.07	401.41	457.396	929.972	358.196	463.848	2531.42	539.195	416.377	223.943	372.699	583.864	397.542	450.125	453.977	717.298	579.554	347.498	856.028	105.268	326.045	769.18	867.653	444.88	270.05	507.426	504.283	2232.53	778.285	391.947	215.441	728.24	826.211	624.356	893.056	304.219	718.285	557.813	1173.05	588.912	402.05	544.394	2187.41	177.109	383.04	1023.57	144.443	241.852
Parapoxvirus	0	0	0	0	0	0	0	0	0	0	0	0	0	0	0	0	0	0	0	0	0	0	0	0	0	0	0	0	0	0	0	0	0	0	0	0	0	0	0	0	0	0	0	0	0	0	0	0	0
Rudivirus	59.6973	68.2123	56.1737	181.713	215.659	51.7565	220.329	141.904	170.005	37.6526	200.059	89.598	161.828	107.046	107.893	123.933	431.13	249.883	70.7284	155.188	3.55199	35.6914	203.196	154.346	135.25	132.656	179.076	278.082	180.498	114.839	21.3136	28.0111	146.632	232.94	267.777	159.545	36.9381	440.112	76.2669	224.289	76.9145	98.0852	61.61	580.65	304.972	46.1808	161.294	0	23.293
Gordtnkvirus	22.5151	9.15347	0	0	43.0331	21.9875	120.674	0	32.0057	33.2459	0	5.96741	16.6512	33.0828	12.4273	27.7811	3.06346	21.0372	8.78318	30.7653	0	0	45.9899	27.2248	20.1564	3.9637	28.5627	33.5987	11.2416	38.5939	77.6754	0	5.26026	30.6916	27.4704	0	12.5062	6.3808	79.6382	26.0293	56.9277	41.9975	0	2.61616	0	4.26912	0	0	13.2492
Phlebovirus	0	0	0	0	0	0	0	0	0	0	0	0	0	0	0	0	0	0	0	0	0	0	0	0	0	0	0	0	0	0	0	0	0	0	0	0	0	0	0	0	0	4.35634	0	0	0	0	0	0	0
Sp6virus	11.5141	39.7553	21.1148	0	54.1789	16.5671	69.7865	133.648	66.6356	0	150.964	31.0529	122.342	66.3085	6.10908	26.2132	7.32925	6.14492	0	185.715	10.5393	14.2622	44.8946	0	0	108.984	133.245	12.0101	48.1765	4.94947	24.9497	0	115.4	123.49	72.6285	20.5531	8.64346	69.035	49.4782	29.9908	6.13509	64.1988	3.33178	66.0129	19.963	28.3776	46.7019	0	0
Cr3virus	192.904	30.9489	783.93	181.736	252.38	142.425	75.5753	178.35	201.947	310.772	54.4994	54.7894	68.3188	100.4	181.002	141.817	159.548	307.703	264.303	128.256	82.1132	214.87	104.826	243.317	125.654	332.128	392.726	270.249	130.271	475.736	102.729	173.563	260.695	328.652	166.007	57.5886	82.0243	547.414	251.48	682.631	669.215	322.28	87.9812	105.658	11.4528	898.544	193.976	17.6278	226.267
Rb69virus	240.414	102.96	54.0074	118.574	313.497	84.8199	92.5251	224.302	157.75	103.311	78.3205	157.087	328.645	321.092	179.716	132.826	58.8321	211.095	216.864	39.968	42.836	65.5202	418.84	181.053	301.667	114.572	128.61	293.979	178.213	391.502	250.073	55.7662	115.311	443.858	243.011	178.671	78.1552	233.69	197.401	369.893	105.763	342.238	147.314	42.9179	37.3269	90.2298	774.4	30.7724	82.3919
Rslunavirus	128.955	223.382	97.9449	259.281	517.701	283.006	318.397	361.542	349.868	285.981	272.377	239.674	504.056	351.441	201.815	374.379	812.043	472.553	250.911	558.474	57.6743	148.925	621.006	607.837	351.3	438.956	366.127	402.382	303.819	310.421	362.139	148.117	796.519	586.938	706.596	273.325	151.615	763.648	335.435	748.163	656.298	268.729	225.638	676.095	97.5854	293.509	463.586	42.8133	233.682
Una961virus	75.2664	105.36	45.12	138.69	173.77	69.0881	89.891	97.8988	167.072	80.8959	118.881	119.191	130.033	226.124	183.755	144.706	183.903	72.565	88.6484	230.911	113.614	44.3235	442.267	413.476	113.375	63.0073	86.9785	217.332	119.356	423.387	109.214	39.5358	206.924	308.784	357.576	70.9589	141.628	312.513	198.068	378.413	107.479	209.597	137.469	331.926	27.0093	34.5196	506.331	25.2371	34.597
unclassified	153530	121231	110140	188521	323372	159421	205833	182147	239947	164871	157099	183414	203196	204449	227140	151304	221971	246497	149731	240623	73110.2	144009	358201	221581	216904	218800	234182	241768	309803	214931	187887	126096	240173	459712	232176	189331	104827	317194	206379	295935	271170	193045	233172	356315	88042.1	331002	310330	53583.2	99551.5
Alphavirus	0	0	0	0	0	0	0	0	13.866	0	0	0	0	0	0	0	0	7.06892	0	0	0	0	0	0	0	0	0	0	0	0	0	0	0	0	3.52616	0	0	0	0	0	0	0	0	0	0	0	0	0	0
Omegavirus	97.6195	212.903	182.182	743.249	353.082	297.301	398.826	1067.41	247.363	504.538	541.474	237.585	285.721	575.746	274.37	439.383	146.963	1040.71	336.773	402.635	186.519	177.785	583.613	481.588	303.049	426.793	508.102	649.209	1044.14	447.047	272.853	236.831	574.698	1043.65	399.86	504.879	254.822	769.046	270.637	746.334	541.663	785.102	216.92	435.111	133.462	315.228	581.828	22.8096	256.049
Betaretrovirus	0	0	0	0	0	0	0	0	0	0	0	0	0	0	0	0	0	0	0	0	0	0	0	0	0	0	0	0	0	0	0	0	0	0	0	0	0	0	0	0	0	0	0	0	0	0	0	0	0
Arv1virus	19.409	39.8236	8.4365	166.844	270.154	55.506	131.075	91.9629	186.605	93.487	32.7287	99.022	117.744	88.0134	35.6555	8.45433	0	64.823	0	184.765	0	42.0771	131.217	22.0984	285.776	144.729	27.5392	0	43.2893	30.9608	21.5962	49.8747	127.112	431.902	44.7223	73.6646	59.8646	124.411	38.5243	103.772	70.0059	161.674	52.3055	135.202	0	114.269	203.162	0	11.7182
Phijl1virus	0	50.2579	49.2815	235.814	31.2706	0	0	11.325	6.44068	0	0	0	0	27.0793	0	0	0	0	267.617	0	0	0	77.52	22.8697	27.0845	23.2807	21.3719	40.6946	0	91.6007	383.105	2.22995	25.1668	81.3451	87.3991	32.2397	0	0	0	23.9347	0.681626	436.785	0	0	4.47316	0	142.557	0	0
Bernal13virus	0	0	8.6429	0	19.3501	0	0	52.9193	27.1397	0	0	0	17.348	65.7231	19.7425	14.6886	7.61061	22.2727	9.22043	51.1763	0	6.01144	61.8302	162.596	1.32908	0	31.3084	68.9404	15.3837	0	0	9.70735	10.2645	7.74969	0	17.1134	0	7.48962	0	14.3697	0	14.4959	27.5027	10.2207	79.9735	0	21.3213	0	22.513
Coopervirus	33.6466	11.0022	0	0	46.0612	0	0	30.914	0	56.3616	0	0	20.3247	27.1874	15.311	0	0	27.6917	7.72849	44.8725	0.863334	20.8745	0	8.78156	0	5.46955	47.3695	0	0	8.35027	0	3.77679	0	157.082	0	54.2213	0	50.2653	0	226.896	82.549	96.8884	39.3606	0	0	0	0	0	8.03146
P1virus	439.177	210.53	473.8	6490.38	467.42	985.429	1486.96	1727.24	767.45	2382.32	476.443	20057.9	392.736	421.256	485.179	537.93	723.273	1277.66	398.236	1353.19	166.217	292.712	734.421	809.096	6898.47	1185.19	475.807	750.154	1647.33	841.988	753.436	721.343	668.03	1812.69	953.487	929.99	331.976	1160.06	2058.85	843.057	497.241	1016.45	2653.33	1237.85	1585.09	657.819	342.774	2419.34	1440.18
Bdellomicrovirus	0	0	0	0	0	0	25.3356	0	0	0	0	0	0	0	0	0	0	0	0	0	0	0	0	0	0	0	0	0	0	0	0	0	0	0	24.4328	0	0	0	11.4465	0	0	13.2595	73.7811	0	0	0	0	0	0
Lymphocystivirus	177.088	46.2998	97.2961	405.307	860.145	171.933	540.441	162.421	1626.74	446.127	72.7586	228.135	91.3018	202.36	140.125	136.214	89.1595	402.304	2473.17	343.809	6.1326	86.6939	834.167	370.246	199.61	117.817	148.571	397.874	310.645	359.013	137.54	245.653	152.093	1361.74	1088.27	467.922	280.618	65.5751	16.5512	290.487	368.793	0	457.145	223.801	159.292	1854.76	1287.65	12.778	47.0299
Jd18virus	38.0267	156.845	20.9424	168.275	203.095	58.3894	344.992	145.54	27.3952	107.733	82.6324	63.2976	272.78	198.717	21.5261	130.282	90.5858	404.867	12.6846	147.89	39.3519	74.5126	208.717	226.591	924.111	99.4457	157.902	78.816	110.883	167.934	55.9513	28.1894	257.897	240.374	136.98	124.193	23.3187	372.486	83.8979	384.176	67.6098	425.978	330.408	690.056	18.1338	135.603	514.223	728.392	17.1004
F116virus	37.7322	22.7976	64.9871	44.7009	55.9266	209.366	59.6777	195.252	50.5731	33.7551	81.2708	90.9804	28.0047	19.8876	30.7356	105.083	48.3441	24.9833	31.5976	92.9478	0	5.99354	143.753	40.0087	100.054	138.635	104.242	179.849	108.329	94.1185	235.73	94.9069	55.484	183.719	230.707	112.589	54.2557	60.1915	129.995	80.9047	76.414	68.7871	36.827	43.7558	87.8492	42.4515	62.5167	50.5894	68.9059
Jenstvirus	2401.04	1765.17	815.273	6074.33	5664.84	1680.57	2029.76	2316.64	3376.53	1535.59	4177.16	3681.24	1739.39	3543.75	3088.8	1642.38	3575.03	5356.62	2295.57	3681.23	1718.92	1948.04	4951.93	2287.51	3081.32	4813.42	2832.74	5388.29	4236.97	1779.94	1698.46	971.689	3565.6	6520.99	2043.34	3125.82	1337.38	3200.44	2401.12	4000.22	4046.78	2732.99	3009.94	3384.61	2218.03	5961.68	4896.02	820.847	1098.82
P68virus	0	0	21.0142	0	0	0	0	0	8.71576	0	0	0	0	0	0	0	0	0	0	0	0	0	0	0	0	0	0	0	0	0	0	0	0	0	0	0	0	0	0	0	0	0	0	0	0	2521.97	0	0	0
Mardivirus	0	0	0	26.1748	35.5885	16.5727	26.9572	8.72383	0	0	0	6.18644	0	36.9721	0	20.0431	31.0977	0	22.7842	28.2873	0	0	0	0	20.9557	0	10.0411	0	0	7.72248	0	0	0	0	1.91489	0	0	0	0	24.4283	0	0	0	0	0	0	68.0411	0	0
Velarivirus	17.4558	0	2.15195	0	0	22.7344	11.9355	2.99002	1.28769	1.13194	0	0	1.3687	60.561	0	0	0	0	3.40278	0.867847	7.81888	0	17.5129	33.3409	0	0	5.68783	0	0	13.7922	4.69489	0	41.3068	0	11.7951	5.88854	17.7022	0	0	2.90368	0.870976	21.7254	0	11.1992	0	4.63271	0	0	0
P22virus	422.294	470.546	183.495	562.485	374.348	252.512	657.323	193.087	245.86	182.559	138.905	437.697	289.512	337.562	217.491	283.723	266.886	260.931	264.515	535.614	282.054	165.937	459.337	849.249	272.672	174.029	264.051	332.57	308.685	907.82	1082.78	231.624	680.116	681.043	475.969	327.187	163.376	477.034	235.193	504.094	218.873	239.606	560.102	537.224	78.3371	218.265	538.295	85.7914	104.442
Gammapolyomavirus	0.489318	0	5.22896	0	0	0	0	0	0	0	0	0	0	0	0	15.0621	0	0	0	0	15.4422	0	0	0	0	1.07393	0	0	1.1043	0	0	0	0	0	0	0	0	0	0	0	0	0	0	0	0	0	0	0	0
Rhadinovirus	0	7.38884	0	75.7416	34.8103	19.0843	11.4097	46.0629	15.7748	53.9449	0	16.3346	0	84.2094	47.1901	19.7059	0	0	210.62	0	9.18619	0	164.611	176.94	77.9668	57.9499	53.73	127.36	99.8244	95.3516	204.749	16.1547	23.0364	105.164	49.8485	30.6792	0	86.9604	25.2123	47.2136	271.884	110.222	34.344	63.7704	1.25606	380.385	81.1922	0	64.7183
Jwxvirus	31.2205	5.07394	11.614	15.5752	62.6839	3.81129	37.1264	5.53204	54.7594	51.3847	61.3632	50.4066	9.25803	14.0292	15.9941	31.6797	28.2692	44.9875	16.2909	156.346	10.5482	41.9746	143.912	80.8996	63.0463	52.466	43.1316	73.5177	71.7789	90.2534	22.3212	87.4189	42.0299	115.392	183.934	57.3156	31.1405	26.8943	60.1524	35.2405	31.5547	17.1073	12.1115	16.2931	0	0	32.0828	27.3521	54.3877
Hapunavirus	4.91902	8.98558	0	193.29	34.6637	15.7601	64.0551	43.0996	50.4393	98.802	23.4092	58.8488	18.2671	69.807	55.6351	2.98389	45.6517	41.7528	44.4371	47.4578	1.22903	37.6276	135.53	54.0274	70.6339	56.7692	48.1877	90.4069	194.063	80.9169	103.008	101.356	50.1963	189.731	107.667	0	32.3646	65.5626	155.123	60.7486	56.6131	0	5.55831	10.7784	55.2336	50.8304	21.1896	9.82438	27.1597
Iridovirus	398.314	144.127	236.207	190.665	1610.93	842.758	981.634	893.28	679.353	772.675	354.738	553.902	679.346	713.26	851.078	526.926	548.277	843.932	1658.63	1395.65	169.621	255.851	2916.75	2777.11	867.925	613.317	885.669	1201.91	1246.63	565.634	551.217	265.045	924.115	1343.73	1783.18	563.63	485.995	1270.88	186.989	1646.74	993.371	158.109	839.229	1021.95	532.251	792.778	959.585	215.776	410.063
Cytomegalovirus	0	0	0	0	0	0	0	0	0	0	0	0	0	0	0	0	0	0	0	0	0	0	0	0	0	0	18.65	24.9688	0	0	0	0	0	0	0	0	0	0	0	0	0	0	0	0	0	0	0	0	0
Iltovirus	0	0	0	0	0	0	0	0	0	0	0	0	62.2501	0	0	0	12.1857	0	0	0	0	0	0	0	0	0	0	0	0	0	0	0	0	0	0	0	0	0	0	0	0	0	0	0	0	0	0	0	0
Bronvirus	0	13.2655	11.7491	40.7046	11.7412	20.8251	226.1	3.55516	78.5082	30.237	12.8211	0	9.4116	108.424	24.2497	0.472347	0	25.25	35.8915	127.45	0	16.1955	30.3323	83.0956	13.0952	64.6232	21.4582	39.9786	203.79	38.102	56.3173	0	18.1386	213.28	0.552354	0	33.5195	10.1716	29.7843	79.5941	14.303	53.6114	23.7392	30.9723	0	0	7.78155	0	32.8694
Cyprinivirus	53.2313	35.936	25.8204	31.7222	80.8635	25.8451	66.6163	22.2043	27.7447	35.8137	8.588	69.1938	0.55007	116.634	0	41.3604	56.6988	7.9151	62.1173	20.2291	18.4057	8.82908	117.183	90.7161	83.5759	70.7666	76.6889	36.0084	11.7212	119.228	98.45	0	36.2336	194.468	109.981	112.51	3.69469	278.701	3.65272	110.157	72.6073	165.75	76.1991	252.353	94.4213	33.1149	20.755	0	31.2497
Mastadenovirus	0	0	0	0	0	0	0	0	0	0	0	0	38.6548	0	16.5952	0	0	0	0	0	0	0	0	0	0	0	0	0	0	0	0	0	6.78316	0	9.65276	0	0	0	0	0	0	0	0	0	0	0	0	0	0
Alphapolyomavirus	0	0	0	0	0	0	0	0	0	0	0	0	0	0	0	0	0	0	0	0	0	0	0	0	0	0	0	0	0	0	0	0	0	0	0	0	0	0	0	0	0	0	0	0	0	0	0	0	0
Yuavirus	15.012	86.8843	63.2189	142.384	458.608	54.2882	121.124	88.6776	13.9661	68.2089	21.3741	58.3071	119.403	71.7837	27.5604	183.893	60.7635	87.5168	95.1314	143.318	48.4393	45.9478	298.111	319.607	201.085	94.5559	174.401	141.877	14.9109	111.992	59.6876	57.7977	122.586	291.637	127.29	91.2905	32.7853	198.248	149.249	217.865	24.2727	44.4161	62.5866	244.966	0	15.0506	137.877	29.9687	0
Phieco32virus	278.859	24.0946	21.2232	157.044	192.768	50.6409	197.786	125.992	269.717	35.7327	50.4055	30.4087	23.2897	43.4429	126.978	86.0865	22.2853	250.718	16.9322	145.777	25.8145	72.3683	144.233	90.7021	95.1348	86.6069	217.012	69.3083	19.6032	10.6675	12.7183	2.29207	127.059	91.9228	114.396	20.2877	91.9378	171.953	145.91	115.61	56.8325	19.9256	77.1629	309.398	0	105.672	21.7982	23.2066	0
Biseptimavirus	164.716	195.801	559.25	3689.33	349.995	3011.73	174.869	19636.2	2047.46	129.188	247.333	240.82	2520.09	1253.25	3802.5	511.592	5659.13	94.6327	832.492	237.608	15487.1	838.768	2722.72	341.25	3429.45	466.333	373.68	25469.5	28970.7	622.511	59.6932	647.995	4206.74	1189.53	110.247	164.847	271.766	1550.03	342.229	595.196	716.108	1033.66	62.2178	456.047	0	149139	204.379	26.3916	32.4799
Okavirus	0	0	0	0	0	0	0	0	0	0	0	14.4937	0	0	5.59127	0	0	0	0	0	0	0	0	0	11.1306	0	0	0	0	0	0	0	6.31497	0	0	0	0	0	0	0	0	0	0	0	0	0	0	0	0
Ranavirus	86.4844	62.3512	152.676	324.162	481.355	292.913	713.467	372.185	3033.96	458.137	9744.54	268.376	1823.68	398.849	596.365	267.43	215.171	1258.21	403.044	269.221	125.044	383.615	5559.81	1345.23	402.903	365.301	472.248	1045.95	676.229	1086.7	178.248	189.511	412.212	1090.36	718.932	323.155	162.378	879.535	221.409	762.756	496.855	623.573	953.934	1036.85	102.757	213.207	1383.59	897.161	298.879
Marvinvirus	238.466	43.0986	14.8317	241.811	168.87	56.361	69.9877	77.2883	87.8991	54.084	27.3808	134.405	362.933	118.785	150.541	6.12574	121.602	95.7312	137.153	235.994	33.0469	229.835	205.129	344.957	73.4876	107.453	68.0371	29.521	384.399	35.9308	23.4413	15.7119	84.3565	248.73	269.792	139.622	43.394	109.399	108.779	192.673	119.293	47.3347	5.42039	84.5498	20.1824	135.587	51.0012	0	18.2745
Cronusvirus	0	8.98558	24.2537	8.43005	20.9784	3.53844	49.6159	9.82016	0	21.4145	10.0304	5.47303	0	10.3315	17.5459	0	10.293	20.5998	5.67632	0	0	5.37717	0	12.7565	3.61171	14.6558	12.886	0	9.94772	0	13.5141	0	4.9147	109.391	17.7815	0	6.95317	0	0	0	2.51181	0	0	0	0	0	0	0	8.96806
Chlamydiamicrovirus	0	0	291.223	0	0	0	0	0	80.8652	0	0	0	0	0	0	0	0	0	0	0	31.7136	0	0	0	0	30.4992	0	12.0101	0	0	0	0	0	0	44.8535	0	0	0	0	0	0	37.2611	73.7811	0	0	0	0	0	0
Tg1virus	18.3995	0	50.1945	0	121.831	4.7004	2.9999	21.4292	6.60519	50.5025	9.18476	48.6504	3.31671	47.8485	30.8618	41.2962	49.7231	14.5706	15.5293	89.1521	17.4834	0	339.927	54.1343	13.4511	19.7861	25.838	141.25	75.1245	2.00905	80.1226	2.3757	90.0635	44.9061	116.106	77.5483	9.77494	215.462	1.95605	93.6174	100.439	47.4974	21.7629	34.1899	4.81174	278.26	85.068	4.16776	84.1927
Marseillevirus	1061.58	490.102	135.223	611.058	1236.16	627.141	550.572	635.929	883.911	839.506	275.591	452.362	389.318	787.42	561.735	486.984	323.544	940.362	262.691	1311.43	87.9811	273.669	1719.47	1928.65	337.538	427.407	801.863	778.166	752.068	390.021	552.516	414.667	709.674	759.803	858.459	568.462	344.259	1151.56	442.268	1122.17	673.958	531.943	824.628	638.173	234.549	269.611	596.986	161.364	309.024
Orthopoxvirus	113.872	196.366	76.0618	180.158	576.596	182.049	216.06	128.967	520.107	216.497	178.912	140.906	179.123	346.471	344.548	199.361	448.804	400.098	88.9089	320.251	44.4022	135.998	470.449	467.108	351.202	245.78	644.567	640.013	736.887	248.506	204.702	176.389	344.68	776.335	289.669	232.646	158.002	507.791	281.393	623.698	335.381	227.715	216.143	628.133	120.505	161.166	389.001	65.804	157.237
Cp1virus	392.666	0	152.642	145.216	528.831	1.37747	421.503	69.0015	909.566	41.8433	185.168	32.5987	327.041	420.326	217.953	79.1824	278.6	764.117	145.849	0	47.546	293.319	340.61	200.875	55.3508	0	85.3595	31.3547	0	147.22	97.593	286.505	152.365	0	15.8856	85.2827	0	727.265	73.0513	440.166	4.94902	154.58	362.882	345.927	538.968	162.058	220.001	24.2638	28.4492
Bcep78virus	204.724	23.375	107.805	54.3991	134.02	72.7217	194.188	254.515	44.5093	68.6122	103.671	48.3113	95.6475	76.6242	103.435	67.8436	139.642	272.215	26.272	104.097	31.2852	10.1635	83.0554	34.2942	129.722	42.4388	272.187	28.7939	69.9523	285.231	151.812	286.574	124.498	131.237	144.457	95.6098	62.8744	398.559	53.3261	195.51	18.0524	57.8856	61.8917	137.523	19.7723	17.1553	162.115	158.111	22.4103
Sitaravirus	298.152	727.195	292.503	986.291	1287.62	611.714	1559.2	1454.06	864.622	799.185	211.335	2582.79	606.352	1763.36	1250	481.434	2121.55	1194.31	354.859	2843.75	90.3353	5454.46	930.232	3908.65	1923.45	1029.47	1424.73	1397.82	2063.01	730.668	1644.95	610.221	1468.28	2783.77	669.814	505.801	2012.57	2523.69	373.598	2899.19	717.076	660.74	689.566	1742.72	218.649	688.534	1228.98	101.564	162.461
Kpp25virus	0	0	0	0	0	0	0	0	0	0	0	4.67399	0	0	0	4.8427	0	18.7492	13.2132	3.86885	0	0	25.716	0	0	16.5695	9.51963	7.61791	1.1043	0	0	0	6.81105	7.33396	9.90752	0	0	0	0	10.5888	0	0	0	0	0	0	45.8819	0	0
Rb49virus	440.03	174.384	61.5669	43.1942	181.526	82.6058	68.4694	64.7661	198.487	11.4118	102.178	76.0721	42.6404	35.0559	60.5887	96.5789	20.1684	58.4867	30.0536	84.634	34.4506	59.1692	401.621	46.8184	20.5096	48.9874	16.368	144.37	33.9254	56.0713	94.751	22.4434	73.0728	393.254	70.2056	36.9882	48.5059	160.289	31.6739	33.5135	142.048	93.565	34.953	128.461	2.19247	37.7877	22.1577	0	18.7564
Che8virus	63.2492	175.177	112.346	1068	258.21	371.284	236.15	346.616	128.745	101.147	182.868	146.443	253.437	118.859	311.379	263.362	604.499	203.714	227.14	226.243	306.965	117.102	794.418	223.911	152.668	247.307	404.939	384.475	401.557	620.498	97.2166	173.155	331.47	1426.66	130.227	103.637	281.525	264.354	534.812	211.749	267.793	245.82	117.436	690.758	31.789	122.203	383.245	62.2626	83.8401
Rtpvirus	0	0	0	0	0	0	0	0	12.7985	0	0	0	10.1628	0	0	0	6.10883	0	11.284	0	0	0	0	0	0	0	0	0	0	0	0	0	3.17241	51.4298	0	0	0	0	0	0	0	0	3.57023	0	0	2.34496	0	0	0
Sextaecvirus	22.488	605.651	23.6946	26.9261	45.6355	8.11138	22.5036	34.3196	46.3903	121.493	25.5081	38.1166	53.4691	338.758	19.2551	0	41.4341	92.0927	4.95077	30.928	0	2.97321	182.245	12.8462	106.541	45.8489	89.5769	47.6843	53.8169	57.2124	32.5934	24.78	6.6097	70.6659	24.2566	57.0418	41.5785	62.1966	10.4144	107.668	14.0809	44.2177	109.997	6.00183	0	11.7742	80.6339	1.42226	7.14893
Asfivirus	243.725	444.558	82.3021	319.851	360.667	158.956	260.945	247.456	217.644	128.106	98.1928	149.031	138.783	353.751	159.249	180.499	117.612	317.963	109.116	177.629	98.971	56.8351	2007.23	296.034	121.705	185.682	128.305	175.877	254.529	141.962	133.272	100.268	347.392	324.944	773.988	325.665	137.196	361.595	102.322	1165.52	168.07	192.022	183.932	180.739	117.424	102.609	132.195	42.1084	56.2241
Lambdavirus	2440.7	11479.6	5005.97	3168.99	7344.96	9870.68	3164.23	3346.5	5082.56	13404.4	3328.04	23806.1	5287.06	3931.03	5841.56	4829.89	7373.5	4812.45	2627.35	5274.04	1131.05	4284.07	21561.5	2345.75	4002.07	14237.8	4355.63	8773.88	22966.8	3260.47	9227.01	2692.9	3777.96	8242.93	14028.6	3556.1	2779.03	7503.24	5594.03	4153.93	11336.3	4380.63	7887.96	14253.1	2171.6	54879.6	4805.2	4156.06	7873.26
Fishburnevirus	0	0	0	0	0	25.5079	6.87048	0	0	0	0	26.5265	0	37.7936	0	24.315	0	0	0	0	14.6072	0	6.67952	0	0	0	0	0	0	0	3.08676	1.67432	0	0	0	0	0	2.88652	0	1.79775	24.824	0	0	0	0	0	0	0	0
T1virus	0	0	0	0	70.8461	0	11.056	0	0	0	0	0	0	66.1653	1.52356	0	0	0	0	0	0	9.7048	0	0	0	0	4.44772	0	0	21.9677	0	0	8.84956	19.8877	0	14.3409	0	0	0	0	4.40605	0	12.6469	0	0	0	0	0	0.53426
Corndogvirus	0	33.8597	0	0	0	0	0	0	48.4102	0	0	20.2464	0	108.65	16.3907	0	0	0	30.4519	130.142	0	0	0	10.0778	0	0	69.7568	94.0203	35.3591	29.4535	22.3256	0	0	0	11.6937	0	23.3163	0	0	66.2813	0	0	49.236	20.8449	0	0	0	0	0
Js98virus	15.2866	73.1876	150.938	105.09	189.422	57.6745	332.963	45.5267	78.4752	58.3108	72.8147	162.201	128.322	166.835	27.8301	37.455	22.4442	138.482	48.9321	48.244	0	39.5794	356.89	96.6768	174.957	239.677	146.863	65.8154	185.001	113.96	88.2385	56.508	134.557	171.921	101.271	157.352	72.504	135.294	53.2925	174.99	70.232	55.1781	100.792	326.713	36.1254	234.573	234.201	0	29.3392
Betalipothrixvirus	181.574	307.927	126.691	164.294	753.044	637.794	394.411	234.242	449.28	194.483	221.073	237.252	458.635	311.327	646.207	347.017	474.314	392.164	100.086	663.523	89.9557	171.061	563.914	346.479	432.327	976.363	457.078	686.607	538.344	295.883	356.626	84.9839	636.043	618.283	594.711	270.054	273.024	779.499	278.873	296.457	265.769	348.002	575.906	844.948	90.244	1003.88	930.505	63.7992	138.207
Nona33virus	384.482	126.199	97.6345	98.9103	374.164	307.348	104.955	281.554	285.448	479.018	84.4649	433.571	135.329	273.02	557.461	132.955	144.277	430.772	173.551	255.097	92.2276	120.936	331.736	363.069	173.278	673.203	392.896	459.367	775.975	117.012	139.598	61.4708	404.749	649.867	179.091	378.765	143.557	426.546	372.197	447.081	409.482	129.369	766.729	281.519	31.9831	132.789	295.102	27.4052	70.5521
Mamastrovirus	0	0	0	0	0	19.9492	0	16.4135	0	0	0	0	47.4021	67.7541	22.7751	31.4523	0	0	0	0	300.539	0	0	14.1987	0	0	0	19.2901	4.00566	0	5.04989	0	29.2389	35.7815	77.3335	0	39.2302	14.616	0	77.4259	3.28466	0	2.66101	0	0	0	0	7.03001	58.932
Phic31virus	37.6077	54.7711	35.6291	202.51	353.19	215.31	247.963	317.888	279.213	177.393	61.7738	146.081	379.862	133.68	467.243	159.661	70.8848	598.043	41.2108	278.916	85.555	507.141	240.854	162.944	106.572	144.107	574.317	324.395	862.539	215.64	407.99	99.0949	301.732	489.058	149.212	198.708	248.583	173.253	128.399	801.756	562.879	117.941	538.718	152.472	38.1104	123.983	510.24	11.9991	15.5359
Vegasvirus	1269.03	2942.54	600.237	1601.64	2413.82	1131.46	8642.28	1520.95	29641.2	983.446	1085.13	1870.27	1541.44	2233.52	2493.49	1504.08	2538.22	3754.03	614.705	2582.71	466.928	413.826	2833.43	2697.98	1691.28	686.715	1421.65	1498.68	2339.71	849.815	2915.2	579.813	3336.12	2388.71	1451.72	2805.89	654.906	2863.16	3150.71	3774.16	1742.14	936.609	1596.42	4002	367.563	2638.92	1955.08	434.227	967.7
Deltacoronavirus	0	0	0	0	0	0	0	0	0	10.0021	0	0	0	0	0	4.40063	0	0	0	0	0	0	0	0	0	0	0	0	0	0	0	0	0	0	0	0	0	0	0	0	0	0	0	0	0	0	0	0	0
Andromedavirus	52.6559	103.242	189.179	76.6939	385.768	116.78	252.485	143.888	491.601	257.81	209.741	93.6442	132.186	403.811	112.224	118.516	103.677	409.645	81.8284	585.451	90.7399	72.1814	443.464	143.807	298.173	271.903	366.825	242.554	364.82	154.8	118.767	93.8399	251.971	453.231	149.661	371.966	147.936	436.636	154.708	529.886	330.572	274.778	315.371	243.92	108.983	573.254	244.512	52.2641	34.6183
Acadianvirus	4.53015	15.1311	15.5078	48.811	260.881	134.651	117.546	173.117	181.241	205.84	26.6016	528.005	30.1973	3.46551	180.261	57.8819	127.199	160.16	28.0033	27.9711	0	28.4258	42.3926	45.0387	72.8022	112.675	52.3819	113.81	89.1492	126.706	232.769	40.022	160.905	154.352	1.32689	0	15.3241	407.827	5.92172	42.0137	98.3105	12.112	32.3988	109.259	72.0314	81.4172	63.1864	0	32.3379
Varicellovirus	80.1456	227.515	22.8391	102.538	88.991	131.046	132.624	136.139	155.533	95.937	96.3317	20.8452	180.943	304.427	21.4922	33.1157	158.537	291.321	62.4318	451.367	31.9462	108.642	414.585	63.1191	167.647	67.0244	239.154	321.534	181.318	24.2228	114.275	29.7554	313.977	1409.04	66.0935	71.3499	68.1447	379.401	94.3414	150.777	365.005	30.7393	170.659	99.4205	45.7055	31.0073	184.309	8.03056	13.5034
Psavirus	30.8391	19.6297	52.8189	27.2293	52.8073	36.5336	112.534	119.631	167.098	25.9035	27.3877	42.8886	26.7721	202.765	80.5959	37.7991	27.1998	53.318	31.0695	137.584	65.9152	17.0505	48.5957	37.217	28.288	71.4181	25.602	77.7489	182.453	5.64914	75.761	13.5274	70.1039	106.965	155.236	53.1612	52.9902	45.6749	4.35881	27.8584	63.641	10.2276	46.1059	11.4372	31.517	55.0947	74.0874	0	0
Nonanavirus	16.6606	17.3938	53.1415	15.2756	30.8091	152.068	391.049	26.719	21.5589	558.446	49.8269	61.7179	56.7012	0	108.74	36.0678	52.8006	110.202	22.3952	134.338	13.8105	22.9409	91.4427	0	21.3418	84.5138	13.6077	2.68813	56.2989	60.4935	5.13496	33.3051	58.4713	654.053	11.2457	58.8797	81.1094	224.024	18.6866	68.8682	20.897	143.474	11.7952	32.0759	16.637	27.6324	29.6599	0	0
G7cvirus	0	0	0	0	23.7743	6.37295	0	36.649	0	17.3796	0	221.44	0	0	0	26.2261	43.4167	0	2.91544	22.4869	0	0	4.34735	62.1882	8.64782	14.2194	5.0941	8.88329	6.03554	0	90.3543	0	0	32.5694	13.9423	3.77937	13.8242	18.2942	6.05166	1.28259	11.6484	17.2839	20.7145	0	0	3.8743	10.1906	0	0
Deltalipothrixvirus	0	0	0	0	0	7.59669	0	17.8708	0	0	0	0	0	0	0	0	0	0	0	0	0	0	0	0	0	0	0	0	0	0	0	0	0	0	0	0	0	0	0	0	0	0	0	0	0	0	0	0	0
Macavirus	140.403	47.8289	42.9832	36.9362	207.881	77.7892	122.293	68.957	183.903	307.542	82.5396	75.8223	71.0002	96.4776	82.375	40.3959	43.5658	222.111	267.771	44.4877	19.1217	54.9321	150.265	146.131	85.5568	203.508	122.149	178.287	133.237	103.735	191.933	16.4574	80.3106	82.1843	283.048	115.093	19.4002	68.3956	84.3566	154.548	114.88	38.8385	175.349	290.214	8.13686	42.5506	111.436	8.16871	67.3291
Soymovirus	0	10.1096	12.2816	31.7222	0	0	0	22.2043	16.3842	0	0	9.00637	0	0	0	0	0	0	0	0	0	0	0	45.3136	11.9899	42.5786	0	0	0	70.1927	46.0217	0	0	0	32.196	0	0	0	0	10.91	0	49.3358	0	0	3.57039	0	9.47717	0	0
Roseolovirus	0	0	0	0	16.6047	0	0	0	6.47056	0	11.9212	0	9.78846	0	0	48.11	0	70.1446	7.74796	17.2944	0	0	133.711	21.6009	17.7738	0	0	0	0	118.613	6.04037	0	12.9696	0	0	0	0	149.434	0	67.2262	0	0	0	0	140.911	0	6.09074	0	0
Gaiavirus	9.45272	205.465	105.416	191.641	192.627	130.346	501.011	254.484	130.976	167.073	179.802	215.561	101.461	396.247	126.768	153.182	149.323	309.597	325.599	223.42	78.3558	305.684	208.093	280.993	243.2	376.077	182.866	381.849	247.685	268.008	184.766	89.4274	211.983	552.857	349.534	124.142	73.0915	281.668	200.784	299.507	198.545	274.568	285.894	395.16	25.5127	137.213	277.495	442.565	29.1813
Cjw1virus	213.742	62.8688	115.235	89.8541	124.836	101.201	112.111	97.115	131.795	216.957	40.0691	222.338	96.5226	691.476	278.162	133.434	96.122	164.503	87.7954	172.881	51.7446	41.7838	976.417	200.206	199.523	309.807	152.249	264.306	271.992	78.1729	81.3473	71.3782	74.9153	470.45	195.149	279.518	119.435	515.929	183.406	158.186	221.581	184.942	68.2345	193.059	15.5407	140.961	66.6069	37.0789	65.029
Pandoravirus	4639.57	3923.23	3778.33	4773.77	9588.17	3993.22	6826.21	5519.94	7328.75	4484.77	2937.58	4624.24	6700.36	6719.08	6653.67	4506.86	6984.03	7804.62	4878.12	6619.91	2696.23	2840.69	13826	10015.1	7808.81	6153.53	5326.15	8189.58	7289.52	6093.97	4717.75	3168.39	6968.77	13754.5	7113.17	5581.36	2733.79	15453.3	5736.62	12063.8	7686.68	7247.78	7256.61	11859.5	1985.93	10844.3	8314.38	1213.08	2984.72
Sep1virus	57.399	30.1975	37.4596	82.8246	33.4354	46.091	0	37.2196	90.1951	36.5192	3.72225	30.2192	31.0865	47.5662	38.2698	44.1485	31.674	33.1482	36.1943	25.497	0	208.815	128.724	93.5765	43.2727	13.4915	30.0905	394.16	13.4918	22.1306	13.4468	8.26744	33.1002	143.792	46.015	20.7457	13.8725	84.0619	16.1258	37.178	101.147	16.8325	64.2079	37.1081	0	0	2.47076	9.31545	51.8444
Ascovirus	641.757	807.476	1118.99	1683.28	2355.37	1376.45	2007.46	1541.78	2253.06	1749.06	1216.79	1282.05	1965.84	1835.4	1569.34	1091.45	2550.41	2346.42	1482.92	2436.46	536.801	860.228	2515.87	3018.68	1470.59	2362.23	1528.7	2219.11	2666.53	2026.03	1625.4	973.967	2112.39	3865.42	1543.8	1790.74	905.044	2502.17	1495.57	3695	1604.81	1899.7	1731.65	4986.17	681.613	2477.71	3353.37	193.152	1096.27
Bc431virus	1057.74	1038.5	471.788	1368.74	3386.05	1500.81	2311.99	1211.68	3840.91	2546.56	686.454	1173.3	2092.79	1652.52	2799.03	654.157	1299.95	2950.94	511.623	2516.01	111.101	1186.8	1491.71	1066.56	1550.54	1325.07	1294.45	2375.18	4831.47	1004.51	3035.48	730.739	1507.91	4511.74	1276.72	2543.1	910.153	1761.19	1321.57	1126.86	1922.09	906.849	1851.87	2102.49	162.47	1074.59	3081.54	237.989	715.874
T7virus	120.381	0	297.318	5.35272	153.619	43.6178	2420.05	112.929	94.456	48.4154	38.0013	131.095	130.214	79.3827	79.6675	238.981	146.734	11.9067	61.4649	101.201	42.3293	0.835944	647.539	41.7857	83.9803	139.772	44.4537	287.619	146.448	66.5391	18.1401	78.991	47.7161	406.269	45.4647	137.759	68.6681	84.7378	170.777	76.0692	64.5333	247.914	95.4598	603.878	5.26931	193.092	75.3728	10.3061	105.583
Chivirus	0	4.37847	0	0	20.5255	0	0	0	0	24.0938	0	16.0247	6.40383	10.3315	0	8.15798	0	0	6.69744	0	10.5557	0	13.5348	0	0	23.8309	0	0	0	0	5.33367	0	3.07434	0	0	0	0	0	0	0	0	16.8166	7.3908	0	29.1471	0	0	0	0
Camvirus	0	0	0	0	0	0	0	14.2129	0	0	15.0679	0	0	0	0	19.3632	34.1541	0	0	49.6685	20.0683	0	10.2406	0	4.36566	0	1.22112	193.94	6.35417	16.4533	0	0	6.30256	27.166	0	0	41.844	9.05281	31.2629	0	0	0	132.928	0	0	0	70.1074	0	9.98761
Tlsvirus	0	0	0	0	1.82781	0	2.9847	0	0	8.55291	0	0	1.90393	0	0	15.7211	23.2909	0	0	0.847986	0	0	0	50.1889	0	17.0162	0	0	8.19217	0	37.2921	0	0	0	0	18.7488	0	0	0	0	0	0	0	0	0	11.9579	0	0	0
Agatevirus	192.309	191.284	65.1913	242.137	1087.68	292.159	322.537	386.891	487.642	749.916	156.886	242.851	433.685	390.48	755.786	169.58	131.979	1345.56	201.532	336.502	247.643	266.767	1104.56	273.662	512.041	443.981	544.351	437.847	503.738	380.535	214.521	291.441	447.814	1058.87	441.874	605.929	154.266	1016.41	322.724	912.964	445.518	474.822	552.855	638.139	177.946	327.711	229.22	40.6773	345.731
Carlavirus	0	0	0	0	17.8451	0	0	0	0	0	0	0	0	0	0.587535	0	0	0	0	0	0	0	0	0	0	18.4243	40.2227	18.8937	0	0	0	0	0	9.53325	0	0	0	0	0	0	0	0	0	0	0	0	0	0	0
Ampelovirus	0	0	0	0	0	0	10.2537	0	0	0	0	0	0	0	0	0	0	0	0	0	0	0	0	0	0	0	0	0	0	0	2.32976	0	0	9.10347	0	0	0	0	0	0	0	0	0	0	0	0	0	0	0
Che9cvirus	14.7606	22.6388	11.8994	5.21138	235.859	124.594	152.69	38.8151	25.9177	67.4016	31.4759	100.89	26.96	55.9843	288.252	11.4429	82.1729	40.693	6.91455	4.06403	0	25.3999	98.1939	0	10.8487	58.2658	8.05266	19.3296	45.5011	2.27549	74.5236	10.3523	20.6246	48.4789	66.2406	162.994	0	0	40.3745	38.4791	74.8459	142.041	29.3356	10.9484	13.4775	16.4926	46.165	21.7436	2.74692
Prasinovirus	1986.59	2022.73	1630.94	3030.15	4449.9	1856.33	4015.63	3300.32	3321.46	2351.55	1978.7	2136.57	3765.84	2676.02	2544.46	2253.39	3160.82	3094.68	2063.34	4075.51	2271.03	1882.72	5886.56	3987.95	3163.02	3150.76	2270.4	4235.43	2950.99	5648.5	2561.41	1514.47	4166.86	5332.91	3782.06	2574.19	1595.22	4921.3	3471.08	5894.2	3579.67	2697.84	3122.2	5225.17	1376.39	9312.39	3740.06	543.457	1022.92
Cypovirus	0	0	0	0	0	0	0	0	0	2.58487	0	0	0	0	0	0	0	0	0	0	0	0	0	0	0	0	0	0	0	0	0	0	0	0	0	0	0	0	0	0	0	0	0	0	0	0	0	0	0
Pestivirus	0	0	0	0	0	0	0	0	13.8445	0	0	0	0	0	0	0	0	0	0	0	0	0	0	0	0	0	0	0	0	0	0	0	0	0	0	0	0	0	0	0	0	0	0	0	0	0	0	0	0
Platypuvirus	0	0	0	0	0	0	0	0	0	0	0	0	0	0	0	0	0	0	0	0	0	0	0	0	0	0	0	0	0	0	0	0	0	20.5446	0	0	0	0	0	0	0	0	0	0	0	0	0	0	0
Solendovirus	0	0	0	0	49.4912	0	0	0	0	0	0	0	0	0	0	0	0	0	0	0	0	0	0	0	0	0	0	0	0	0	0	0	0	0	0	0	0	0	0	0	0	0	0	0	0	0	0	0	0
Bastillevirus	40.0933	0	12.0954	8.03466	41.7221	4.18922	0	14.7393	3.41241	7.1394	2.58079	0	0	48.7647	104.422	7.72751	11.7876	58.002	12.7762	152.929	0	11.6499	238.084	10.9911	27.0752	14.1767	7.64146	20.2396	101.161	17.2493	0	0	20.8714	0	14.6889	36.176	3.35095	0	9.54549	3.86789	5.66692	0	0	0	0	0	14.3988	0	0
Abouovirus	234.468	241.018	173.493	396.339	2313.35	443.739	1969.96	657.12	896.028	1017.86	178.346	647.841	661.11	1048.39	1841.65	325.391	1419.06	1562.78	232.653	1053.96	95.1279	544.972	1541.49	187.529	441.075	761.278	882.538	942.35	2350.63	835.214	531.705	652.233	1237.33	1771.09	1453.59	655.125	378.066	672.745	1455.85	1118.46	498.903	453.956	1841.52	598.177	281.338	234.898	1515.87	60.5341	177.941
Gammalipothrixvirus	0	0	0	0	0	0	0	0	0	0	0	0	0	0	0	0	0	0	0	0	0	0	45.7761	0	4.57566	0	0	0	0	0	0	0	0	24.6722	10.1126	0	0	14.4208	0	0	31.0373	0	79.1331	0	0	0	0	0	0
Spumavirus	0	0	0	0	0	0	0	0	0	0	0	0	0	0	0	0	0	0	0	0	0	0	0	0	0	0	0	0	0	0	0	0	0	0	0	0	0	0	0	132.031	0	0	0	0	0	0	0	0	0
Ap22virus	0	0	0	0	0	0	0	0	0	0	0	0	0	0	0	0	0	0	0	0	0	0	0	0	0	0	0	0	0	0	0	0	0	0	0	0	0	0	0	0	0	0	0	0	0	0	0	0	0
Crinivirus	0	0	0	0	0	0	0	0	0	0	0	0	0	0	0	0	0	0	0	0	0	0	0	0	0	0	0	0	0	0	0	0	0	0	0	0	0	0	0	0	0	0	0	0	0	0	0	0	0
Mastrevirus	0	0	0	0	0	0	0	0	0	0	0	0	0	0	0	0	0	0	0	0	0	0	0	0	0	0	0	0	0	0	0	0	0	0	0	0	0	0	0	0	0	0	0	0	0	0	0	0	0
Rymovirus	0	0	0	0	0	0	0	0	0	0	0	0	0	0	0	0	0	0	0	0	0	0	0	0	0	0	0	0	0	0	0	0	0	0	0	0	0	0	0	0	0	0	0	0	0	0	0	0	0
Sputnikvirus	0	0	0	0	0	0	0	0	0	0	0	0	0	0	0	0	0	0	0	0	0	0	0	0	0	0	0	0	0	0	0	0	0	0	0	0	0	0	0	0	0	0	0	0	0	0	0	0	0
Mavirus	0	0	0	0	0	0	0	0	0	0	3.03684	0	0	0	0	0	0	0	0	0	0	0	0	0	0	0	0	0	29.5641	0	5.34358	0	0	10.4821	0	0	0	0	0	4.83532	76.0861	0	0	0	0	0	0	0	0
Lit1virus	0	0	4.83934	103.938	4.96922	0	18.7501	0	0	0	0	0	0	20.0618	0	0	48.5269	0	0	25.325	17.9588	19.1572	62.7778	0	4.79757	0	18.5735	0	11.3328	0	0	0	0	27.5964	9.60949	0	0	0	0	0	0	0	0	9.65854	0	3.86269	0	0	0
Phifelvirus	431.365	93.7882	80.47	108.237	499.709	177.015	259.292	131.258	299.962	201.207	74.3461	265.093	188.534	365.991	312.92	144.186	328.246	272.146	143.333	101.668	25.1739	518.335	401.04	94.9983	122.975	164.119	294.184	330.171	265.398	184.651	181.146	49.5286	471.294	565.403	282.711	309.741	56.7572	91.7233	149.984	213.624	340.186	147.438	282.723	481.682	486.798	24.7867	310.774	60.4721	40.8486
Soupsvirus	0	9.67584	0	0	5.99594	0	0	0	0	0	0	0	0	0	0	8.71233	0	0	0	0	0	0	0	0	0	14.4417	0	13.9436	0	0	0	4.01402	10.6939	0	0	0	1.43002	0	0	18.9099	15.1052	0	2.77598	0	0	0	0	0	0
Phi29virus	18377.8	14406.3	11047.4	20931.5	45635.6	17411.4	26249.1	26157	32436.7	19713.3	18683.5	20095.8	25639.9	27779.2	29794	17431.8	25495.8	36878.3	16063.7	31388.9	7529.56	18839	49612.9	33348.6	24838.6	23745.4	30258	32726	34647.3	25305.4	23577.6	13946.9	34431	58854.9	31525.7	27223.2	13109.2	49578.4	25621	43952.8	27896.2	21344	26831	42631.9	7642.75	31928.4	32438.1	4396.33	9996.37
Fri1virus	0	0	3.45741	0	29.2513	2.33127	0	0	3.52008	0	0	10.0522	0	0	0	15.0037	0	0	0	11.6888	8.46147	0	21.6285	0	0	0	0	1.36571	0	0	0	0	0	0	0	0	0	0	0	37.8019	0	0	4.48681	0	0	3.28981	0	0	0
Negevirus	0	0	0	0	0	16.9577	0	0	0	0	0	0	0	0	0	0	0	0	0	0	0	0	0	0	0	0	3.60815	0	0	9.03901	4.00239	0	12.6089	0	0	0	0	0	0	0	0	34.0549	0	0	0	0	0	0	0
Saetivirus	12.0192	0	15.8959	17.9516	0	5.67972	64.9737	0	7.61401	0	10.6343	38.3741	0	57.9566	9.97646	50.9066	18.8567	0	0	53.0903	0	19.1847	19.0114	6.08656	0	0	0	9.54003	0	16.4708	0	0	7.15499	137.889	37.5163	8.32658	2.4542	18.9317	64.8766	14.5773	0	34.795	9.51564	12.703	0	4.98873	0	0	6.06408
Alphaentomopoxvirus	3207.29	3470.76	2818.27	4602.85	10425.3	3912.99	6940.67	4867.03	7760.06	4802.28	3484.37	4258.25	7960.92	5418.08	7122.55	3359.33	5882.91	6872.33	4253.17	7267.7	1387.95	3370.34	9068.92	7750.62	7906.59	6479.72	6819.95	7852.86	8430.58	5893.15	4526.25	3863.35	6983.58	13932.7	7240.25	5840.79	3467.24	10137.5	3895.02	10186.2	6224.39	4385.79	6422.82	8746.63	2025.49	9579.18	8123.53	658.546	1762.76
Harrisonvirus	265.343	345.4	218.968	298.479	722.956	254.559	256.723	269.184	362.823	369.287	1240.19	266.937	121.069	342.172	134.016	248.154	422.001	406.668	112.227	438.906	50.9732	241.178	566.21	276.061	174.143	254.017	480.976	466.34	728.178	203.016	290.073	229.992	526.906	744.212	324.902	661.733	208.354	491.303	474.021	301.951	393.541	162.914	1117.92	843.513	90.9928	149.171	311.459	73.5924	117.991
Pithovirus	895.011	868.875	1484.18	1080.47	4500.15	1880.9	1921.29	1950.54	3065.75	1911.82	1111.22	2098.51	2277.3	2319.4	2024.18	1697.72	1442.1	3495.97	1537.17	3894.89	264.097	2107.69	8149.9	3655.32	1362.44	1413.46	1738.08	2564.88	3589.85	1430.15	3136.77	1209.24	2475.39	5785.05	3067.28	2423.84	1087.95	5908.35	1843.3	4925.5	2648.96	1587.15	1782.06	5867.69	568.736	1916.78	3368	1153.81	909.708
Capripoxvirus	0	0	0	0	0	2.96864	0	0	0	0	2.14691	19.1267	0	0	0	0	0	0	0	0	0	0.738512	0	0	0	0	1.81129	27.5968	11.1357	0	0	0	0	17.2759	0	0	0	0	0	30.2	0	0	33.6579	2.36921	0	5.05171	2.29458	0	0
Kayvirus	319.561	229.269	709.743	198.687	312.908	344.264	280.815	532.312	662.403	489.335	258.229	530.755	141.045	685.086	240.489	413.368	313.784	612.433	2031.9	556.375	984.046	108.47	1053.04	844.794	586.293	874.311	365.107	802.942	808.215	1024.72	437.422	328.2	554.877	1232.53	494.685	628.772	252.299	918.186	396.428	312.13	1181.06	1234.28	401.198	1322.6	180.538	3123.06	516.406	44.359	509.678
Ea214virus	61.9367	798.215	60.0605	22.7905	93.7011	324.396	114.065	42.6543	130.124	260.839	109.73	34.4318	346.346	15.9734	301.212	27.9654	48.7815	308.194	611.658	29.1253	84.2951	17.5985	62.8647	92.3631	69.6784	115.237	301.191	112.133	132.763	160.916	1.80551	30.1758	207.389	287.228	28.6103	163.291	25.9522	29.0569	13.8382	167.766	392.66	14.8433	214.671	1.24102	3.85784	19.9527	179.125	49.6771	0
Phietavirus	221.552	3657.52	419.701	1011.69	1696.34	433.308	728.763	655.609	740.335	533.5	530.601	477.746	655.626	767.526	1003.83	673.219	2155.92	834.569	591.105	1381.16	470.545	1003.35	1587.29	347.025	491.996	710.554	767.558	1145.16	1387.49	730.304	505.644	683.535	961.512	1464.5	1833.01	1040.65	663.208	675.745	999.361	1096.68	851.313	411.476	2243.87	643.756	321.865	1995.36	1191.21	249.883	216.599
Pbunavirus	90.5381	3.44126	25.4569	0	0	3.11386	15.9091	1.28523	0	8.55291	222.23	0	6.60473	36.5183	5.03985	0	13.634	4.80561	3.67729	30.6787	0	0	61.1002	2.59272	7.64805	29.1743	5.03308	43.0956	72.9709	3.00221	23.8184	0	9.85471	79.9964	9.30383	0	2.32236	6.72026	0	2.48	0	0	36.183	14.0477	0	16.5692	44.3721	0	0
Phikmvvirus	28.2678	0	0	15.3864	12.3985	5.50958	0	0	62.4152	21.2484	0	0	0	25.7143	35.762	5.26842	0	0	0	55.4279	0	0	0	20.501	0	0	19.2391	2.72368	0	8.23808	0	21.7654	6.71349	0	0	115.002	0	0	0	33.3643	23.7794	0	10.5387	0	0	0	26.5393	132.225	0
P100virus	0	97.028	0	32.2768	84.0964	62.6374	43.6652	14.3245	12.3402	156.092	18.3273	16.7651	36.9211	155.441	140.419	0	0	33.5023	25.3711	8.53483	14.3865	108.618	50.533	73.0566	27.3268	25.2688	8.09097	45.7823	46.565	110.844	98.0438	0	20.757	24.0196	12.9375	30.1986	80.2529	541.122	0	36.3325	89.6354	0	67.1469	44.4273	0	5.69524	0	0	0
Betabaculovirus	43.7852	98.3359	69.3136	193.896	498.61	114.68	146.892	118.019	125.092	155.808	58.4863	76.3351	303.245	167.142	118.945	110.023	125.185	259.166	142.88	95.9693	54.8906	96.3908	105.328	146.878	164.774	83.0389	119.805	210.231	61.6251	186.277	96.9192	42.5244	288.877	206.227	97.5415	197.035	94.7539	260.275	82.0761	245.676	188.53	171.748	266.072	486.143	22.6874	116.838	207.48	12.9119	42.0432
Chlorovirus	11192.1	8655.3	6957.35	13507.7	23604.5	9247.57	14064	10776.5	17888.6	11972.8	7828.93	11100.9	13576.8	14103.3	15454.2	9043.32	17084.7	16919.7	19538.9	16402.8	5308.52	7860.12	31459	20951.2	16678	13304.7	12264.2	18989.7	19245.8	17272.8	11655.4	9093.01	18455.9	30782.4	17883.8	15842	6955.21	31081.6	13103.6	22417.1	16034.3	15375.4	12670.9	20053.2	5122.58	43525.5	20200.4	2979.39	6937.34
Ab18virus	113.678	190.264	66.3758	55.4315	232.08	78.7858	200.375	487.16	324.185	203.154	59.7752	209.511	109.149	71.3795	92.0558	246.245	105.041	114.617	82.4263	230.988	48.1563	98.7318	104.094	342.8	399.08	89.122	261.526	223.824	202.646	71.9652	117.758	314.981	364.718	323.577	336.678	72.5603	138.517	294.182	522.137	208.048	127.154	112.293	364.102	540.843	105.556	577.922	513.753	0	28.9648
Molluscipoxvirus	309.653	35.0332	0	0	11.7372	4.32358	74.8497	36.3247	3.25314	11.8994	0	7.78278	30.7989	83.9593	56.8485	386.906	65.098	47.3224	50.4672	2.94994	0	0	55.9402	92.0156	8.4849	15.134	7.49733	152.176	2.97176	33.374	43.2145	29.6097	19.846	130.474	0	0	6.99274	471.695	963.026	47.7319	121.699	85.8073	3.92066	182.109	39.4738	60.3875	18.0284	17.5532	0
Gammaretrovirus	44.2762	0	12.9225	0	599.889	0	14.1028	0	0	0	0	0	0	0	27.7201	11.524	0	0	14.4148	0	0	52.8998	13.654	0	0	5.62995	20.2415	0	0	0	0	0	0	31.8604	50.5964	0	0	0	0	13.4924	0	0	0	0	0	8.21988	0	26.0702	0
Betaentomopoxvirus	303.89	478.433	240.832	796.969	1502.56	157.162	1481.37	760.935	970.433	644.993	320.039	593.718	553.12	744.568	928.872	518.731	633.247	1285.1	344.236	1057.97	335.638	357.177	2484.45	798.791	774.305	565.002	838.099	1143.5	1230.85	813.576	459.651	526.242	1123.35	1192.84	1344.17	1150.09	358.289	2948.51	550.607	1754.52	1362.12	1023.37	1225.03	1852.87	290.256	534.444	1487.39	422.839	201.495
Smoothievirus	100.935	200.785	45.2952	60.0173	121.127	97.7426	38.5932	47.8699	127.574	78.0336	57.3902	55.0601	127.244	201.153	114.105	100.565	72.641	86.0085	38.273	186.127	2.8304	22.7053	145.301	153.711	42.5849	97.351	120.171	215.431	144.751	15.0193	57.8506	51.7775	89.2362	252.775	94.6215	82.8428	17.0564	248.58	78.5272	54.0654	168.366	87.1191	129.266	75.2931	19.8267	1209.04	105.611	8.4718	9.7266
Whispovirus	0	167.967	12.3564	69.2866	418.192	37.5442	121.425	3.47465	22.4698	5.83566	36.5599	161.118	590.182	128.414	15.0706	230.072	65.455	29.8904	106.988	117.644	21.6921	104.162	100.482	152.924	77.4236	34.8204	34.4891	47.8597	352.214	46.4896	62.4815	91.2496	170.892	1096.19	19.3116	48.7474	60.6033	14.8371	24.7085	96.1388	34.6964	79.6185	7454.95	286.379	22.2517	430.835	315.039	0	57.8495
Lentivirus	0	9.33528	0	0	0	0	30.6376	0	0	0	0	0	0	0	0	0	0	13.1835	0	0	0	43.7415	0	0	10.5224	21.5393	0	0	8.97053	0	0	0	0	0	0	0	0	24.7034	0	0	0	0	0	0	0	0	0	0	2.19477
Kp15virus	91.3056	163.74	14.3109	61.9233	254.725	83.5155	67.2515	181.213	216.304	95.1681	71.604	107.645	171.149	84.5945	151.298	45.8119	99.9322	152.743	182.584	299.356	94.4753	18.0975	235.903	161.454	117.296	427.057	83.1373	188.048	347.192	56.1797	62.1018	132.513	146.548	343.365	134.141	187.626	29.1993	129.263	59.9829	1980.01	99.558	100.73	70.1676	18.445	21.517	2314.36	222.626	81.3877	81.4381
Spo1virus	338.881	228.95	243.164	985.325	1205.23	930.348	1097.07	1045.11	954.121	743.138	1366.41	773.141	1816.9	1251.69	636.723	918.032	1053.06	1016.47	561.623	852.837	176.695	491.044	1750.47	1195.5	629.64	1424.88	1415.75	1048.22	1549.8	896.221	1521.71	486.471	889.466	1235.87	981.72	831.531	447.706	1809.22	483.679	1128.28	1669.75	967.016	730.858	1598.96	317.947	512.22	1484.82	59.8447	193.437
Kelleziovirus	15.746	6.639	12.3922	3.4849	91.2467	2.04291	35.2833	38.7674	76.6232	39.6316	17.2039	46.1183	112.819	36.0683	45.9705	10.5713	4.71214	81.3191	19.8896	21.6225	0	13.5696	40.8327	16.4864	33.9424	38.2306	36.7476	23.7091	67.3983	25.2532	2.0896	10.1163	21.977	95.6218	114.502	43.1326	30.2729	11.2432	6.17257	18.2321	12.0277	0	144.911	0	2.57592	71.2361	127.81	23.8312	0
Sap6virus	0	37.9183	0	0	12.7068	2.78206	13.6303	0	0	16.7391	0	1.41465	0	0	0	0	0	3.07853	25.9844	15.306	0	0	3.36857	3.22941	2.20562	172.243	5.43087	11.8275	14.1463	0	307.001	4.2924	4.80591	91.8356	29.3096	0	70.7974	0	0	103.979	36.7651	60.4301	2.99648	0	0	0	27.7134	0	0.791081
Kp32virus	6.44809	0	0	19.0199	0	0	0	0	0	6.62278	13.8085	542.404	0	0	0	0	0	0	218.597	2.53353	30.6515	0	0	0	12.9996	0	15.3051	0	0	4.5646	3.93334	0	0	0	2.46662	8.47604	0	0	0	0	703.034	24.2688	0	360.915	0	0	68.3027	0	0
Toursvirus	218.916	177.402	364.991	498.144	833.784	272.578	942.812	482.416	403.768	361.902	207.393	479.251	247.367	375.852	518.906	467.64	2042.15	858.778	357.48	444.923	533.916	343.928	688.413	714.052	344.734	589.174	462.386	472.378	351.195	750.752	282.157	170.368	395.933	1360.59	457.811	351.273	400.314	1261.92	439.461	900.52	2119.8	429.467	451.31	581.516	318.125	778.335	446.905	209.025	181.108
Rogue1virus	0	0	0	0	0	0	2.9847	0	7.15665	8.55291	459.235	0	47.2781	0	2.06981	38.355	0	0	0	6.33125	4.93115	0	0	9.9708	0	11.2805	4.67708	0	13.8521	46.4206	11.3461	0	5.27772	7.01112	0	0	0	1.54161	13.0149	15.849	28.0552	0	0	10.6785	0	0	36.3617	0	0
Alphaendornavirus	0	0	0	0	0	5.21686	0	14.2242	0	4.85615	0	8.30984	0	0	32.2366	0	0	14.2262	4.9746	15.6637	84.5155	32.4886	26.24	0	0	47.6012	7.07883	0	0	30.4395	0	0	17.3935	32.0503	8.79062	0	15.7196	0	0	0	0	0	6.5923	0	0	0	0	0	96.7246
Liefievirus	0	10.8868	0	0	12.7492	0	0	0	0	0	0	0	0	0	0	0	0	0	0	0	0	0	0	0	0	0	0	0	0	0	0	0	0	0	10.5684	0	0	0	0	14.2003	0	0	0	0	0	0	0	0	0
B4virus	196.749	33.3484	36.5977	267.021	459.661	402.157	740.818	576.798	428.856	118.287	2034.6	106.423	198.095	219.076	269.349	65.2202	248.624	195.33	462.138	270.133	138.139	2697.15	1378.79	1062.72	207.211	54.7463	183.894	127.811	382.528	97.0746	723.82	356.457	1259.19	286.379	316.097	526.015	50.2986	319.172	217.434	697.797	1369.97	142.579	191.038	1377.27	75.2578	242.546	596.123	65.8429	79.6118
P70virus	173.923	51.6998	70.8296	112.58	848.417	194.44	224.189	206.881	447.06	470.187	138.439	290.795	287.175	411.267	105.17	197.831	155.152	322.22	131.948	311.714	56.7253	58.4688	551.283	234.611	226.61	192.14	369.447	539.914	204.485	132.567	240.636	162.755	193.271	304.508	537.461	277.5	83.838	405.042	392.859	224.11	316.75	259.546	283.501	464.402	4.97771	248.786	357.587	7.27249	161.432
Circovirus	0.976471	0	0	0	0	0	0	0	0	0	0	0	0	0	0	0	0	0	0	0	0	0	2.82046	0	0	0	9.00879	0	0	0	0	0.558533	0	0.611341	0	0	0	0	0	0	0	0	0	0	0	0	0	0	0
Vendettavirus	19.2243	0	22.698	40.3616	19.1816	18.0122	23.8371	24.3816	80.473	10.2016	17.9818	13.5259	55.9374	52.4444	163.644	20.7932	23.4565	39.1265	2.40022	59.0657	0	37.3909	7.94534	6.65197	20.1533	25.6597	100.481	4.94272	31.0487	0	12.1343	2.87321	12.6414	9.23138	54.3742	22.3846	19.4335	21.2728	0	34.8165	17.669	0	89.9296	12.464	13.272	0	58.8948	0	0
Bignuzvirus	6.91062	0	11.5898	21.0946	37.2665	0	14.7162	0	0	0	12.5174	0	0	0	40.3425	3.77573	0	28.8818	0	0	11.4963	10.7082	12.649	0	42.0473	11.7432	6.69855	46.1874	106.354	0	0	1.34815	10.6958	0	6.40322	0	8.38055	17.0211	0	5.29439	0	0	0	0	7.64755	0	8.38266	0	0
Seuratvirus	14.9047	13.8303	23.6153	34.0397	21.501	64.0364	0	12.9829	27.7343	33.347	32.8281	24.4532	0	95.8307	9.74147	14.2257	42.3993	35.0695	25.701	147.773	0	2.02016	196.704	0	33.2522	150.557	14.5505	67.9723	99.8165	23.6138	30.8456	21.4974	77.3986	71.2254	17.1816	82.1368	20.8854	69.1404	20.277	206.533	52.1817	128.242	74.6272	36.2603	20.4451	50.1029	17.2247	0	10.0414
Pa6virus	0	0	0	22.2329	169.197	2.05953	54.0708	0	25.8882	25.891	4.48285	18.93	39.4621	133.51	46.839	0	20.8107	31.8133	0	52.9286	0	9.00043	90.5279	14.0364	103.782	98.2851	3.09516	335.436	59.2928	0	0	0	0	468.309	5.6545	73.7554	6.01937	385.205	0	165.582	35.5893	0	12.5301	10.2521	0	2240.61	0	0	0
Septima3virus	23.6527	18.6769	29.1429	51.0348	74.1083	19.3588	65.3786	26.1962	87.6247	49.4673	26.2662	8.70206	90.3349	100.935	19.7618	71.5807	43.8989	79.2262	26.6866	7.39236	19.1508	1.05253	158.816	17.5669	39.4793	13.0311	33.1568	118.387	75.8991	63.914	62.8563	31.2296	95.4187	141.861	47.0008	86.4374	0	78.9459	27.4453	178.156	42.5742	97.0691	99.9708	80.5181	12.0388	0	129.028	16.1	15.6107
Tectivirus	91.0722	76.1789	27.5348	98.1537	369.087	14.2664	56.8626	14.6215	55.8505	62.9867	1.21079	0	25.4709	49.2023	29.7003	141.189	65.6183	312.929	48.6239	129.039	11.7578	74.2801	16.9799	59.3197	110.817	26.2227	123.078	84.8766	47.1371	66.1396	32.4104	97.0382	138.294	121.823	93.3462	178.953	0.698785	56.8352	62.3287	170.873	47.0188	80.2483	47.5707	20.8221	15.3506	21.3184	46.8421	42.479	2.89669
Proboscivirus	1.64957	31.9039	11.4181	0	36.9929	46.8795	0	28.859	97.1981	2.64037	0	35.887	11.4201	56.8069	4.20208	7.80527	7.42705	0	114.395	0	53.2544	10.6106	20.6182	56.867	59.0514	58.4649	1.61201	171.217	76.1574	106.172	71.5091	0	75.3383	134.635	43.9378	22.0305	0	42.3612	113.986	9.6358	156.703	25.5209	63.0996	31.2262	2.24142	400.464	19.386	0	34.0483
Alphabaculovirus	211.879	358.127	151.17	258.072	646.919	110.133	274.515	338.516	382.702	218.858	466.457	347.042	346.435	522.364	409.578	166.531	412.859	681.461	228.474	805.34	133.382	336.324	458.152	445.041	323.526	241.621	279.692	601.062	286.968	146.19	171.604	129.988	407	622.245	568.278	330.896	260.89	1081.83	444.965	423.845	411.633	174.296	420.389	873.402	73.1041	144.734	716.612	54.2997	269.176
Alphafusellovirus	0	0	0	0	0	0	0	0	0	30.8186	0	30.748	30.1705	0	0	0	15.4514	0	22.0726	0	0	0	0	0	0	7.2373	0	0	0	0	14.6882	0	0	5.68943	0	0	0	0	0	0	3.14363	0	0	0	0	0	0	0	0
Cervidpoxvirus	1.47752	35.6676	45.9873	26.1393	208.84	33.5121	10.9757	70.599	9.09666	128.71	14.808	22.7224	31.1977	74.6371	57.8223	0	77.3269	59.2937	255.327	67.6549	0	36.9514	0	23.4113	6.11581	104.085	47.2073	60.871	627.913	44.0309	10.4602	42.5678	6.1536	121.643	56.5192	50.2628	88.1922	107.586	3.58139	70.314	22.3716	0	86.3746	9.10156	23.3755	217.217	107.267	0	30.1187
P23virus	216.941	380.482	204.434	3266.74	959.021	365.699	733.016	343.319	724.092	400.441	207.964	1499.17	1255.18	861.926	1329.05	507.885	854.324	877.971	760.554	549.814	257.084	537.872	796.466	617.549	1345.99	491.182	566.959	766.411	932.845	651.422	312.193	288.756	594.874	2268.91	724.887	698.707	252.528	654.872	479.064	1024.87	378.412	1215.58	2203.52	886.847	66.3472	977.76	2423.52	53.7388	137.761
Rosebushvirus	20.7404	0	11.5103	0	0	0	15.96	0	0	47.7752	0	15.338	19.0848	65.1804	35.9835	16.6468	0	0	97.395	0	0	0	76.3773	15.692	10.0628	0	50.9111	4.12597	32.3027	0	4.8225	49.0888	0	212.91	13.9997	1.32832	0	32.7896	7.60874	53.2791	0	0	0	6.06618	9.96769	0	1.60031	0	0
Phikzvirus	61.8265	23.7325	38.4878	0	5.54161	0	0	9.90385	8.35234	0	6.15982	40.2823	0	30.4319	0	0	0	14.5402	154.838	1.16746	0	5.74381	0	28.976	0	0	445.804	23.5278	7.54335	27.3941	188.04	0	28.8905	68.2462	67.6635	22.7713	1.74236	82.0882	14.2139	53.5458	11.9545	0	22.1028	21.4621	0	21.6142	16.6133	7.18835	0
Betacoronavirus	57.1263	47.871	24.4782	14.9886	265.866	5.13415	36.5788	26.0705	63.3967	0	84.666	152.944	57.2176	29.3469	32.8446	1.69915	21.9696	240.34	32.0763	146.876	0	239.659	474.428	6.4436	51.2013	83.7925	358.337	216.149	0	0	32.325	55.4297	503.372	19.5941	96.7026	290.173	5.07272	8.29909	3.75036	57.2847	109.491	0	263.913	6.21355	55.3831	0	132.749	0	46.0616
Charlievirus	0	0	13.6535	0	34.2853	0	11.8155	10.582	0	0	0	22.433	139.939	0	41.018	42.2677	0	3.98284	20.565	0	0	0	55.7751	27.381	0	81.4683	14.695	7.07931	59.2111	268.863	0	0	13.0576	61.5953	11.3939	0	0	0	0	16.2534	13.8931	39.4336	2.94653	0	0	24.8833	36.7858	0	0
Cd119virus	1214.4	459.803	806.923	993.815	3170.53	881.937	895.741	1035.19	1405.09	945.248	1176.99	1987.58	1705.4	2421.13	1516.24	963.183	2524.9	1153.69	673.977	1169.88	395.713	2353.96	2826.9	777.203	1184.82	746.841	1512.05	1705.79	3424.69	1138.27	855.178	1242.41	2507.26	3849.18	2099.48	1442.99	622.439	2080.25	1208.69	1827.35	1870.57	1086.35	2885.32	1220.24	479.922	5036.61	2919.63	152.863	279.809
Felixo1virus	2.34522	2.42708	3.12675	8.24888	21.5144	26.8199	18.0908	20.1556	90.6956	319.795	5.47472	30.2601	31.4392	62.0372	19.2449	20.4124	7.26808	0	4.09934	43.4851	21.406	0	4.28741	5.28758	24.458	7.10871	22.4386	0	99.0069	63.4505	4.52139	0	117.263	402.503	36.3412	0	11.449	7.21849	0	25.182	13.5622	131.625	57.214	23.2752	2.29626	0	0	0	0
Eiauvirus	0	0	0	0	8.69288	0	17.1314	0	20.4217	8.85181	0	11.8167	44.7964	0	0	23.0773	0	0	5.52963	22.8078	0	0	0	0	0	0	6.36022	0	5.06966	0	2.09621	0	0	4.0474	66.1081	0	11.561	0	21.2649	33.0261	11.0688	0	0	0	0	5.97897	0	28.6862	0
Percavirus	0	0	0	2.04827	7.92447	21.6433	0	7.98074	0	0	0	0	0	0	0	0	0	0	0	0	0	0	0	0	0	20.316	2.3798	5.41284	2.11776	4.0793	9.19887	0	0	0	0	0	0	0	0	0	7.72642	0	0	0	0	0	0	0	0
Bracovirus	0	0	0	0	234.24	0	0	0	0	0	0	0	0	0	0	0	0	0	0	0	0	0	0	0	0	0	0	0	12.9468	0	0	0	0	0	0	0	0	0	0	0	0	0	0	0	0	0	0	0	0
Caulimovirus	0	0	0	0	716.181	0	0	0	0	0	0	0	0	0	0	0	0	0	0	0	0	0	0	0	0	0	0	0	0	0	0	0	0	0	0	0	0	0	0	0	0	0	0	0	0	0	0	0	0
Woesvirus	12.3321	0	0	11.9884	16.8758	4.7105	0	34.1106	46.4733	42.9019	4.96219	9.42137	17.5969	27.1899	34.819	0	92.9486	36.1345	47.7761	62.126	0	41.3404	34.6865	45.9906	75.106	9.28225	80.1158	37.9993	61.0418	0	53.4745	0	0	12.8446	0	14.1635	0	24.2661	0	21.7542	124.834	0	28.5567	12.0251	11.1967	0	7.70333	18.3985	0
Likavirus	398.843	298.571	166.294	277.796	1096.74	339.33	627.434	773.738	1218.79	544.715	195.175	554.01	409.836	844.154	731.282	498.852	510.246	1113.83	495.271	827.193	98.0641	222.844	2098.83	698.057	652.438	907.02	667.592	1276.13	835.897	588.842	847.102	245.487	891.171	2294.93	901.564	967.025	351.087	1110.18	379.962	1088.22	873.565	647.389	557.608	394.536	47.8339	569.366	620.49	116.385	411.685
N4virus	315.876	704.348	338.268	388.285	663.877	192.474	636.88	689.216	632.507	452.551	288.837	879.199	478.446	540.914	833.395	508.983	900.909	1069.47	1482.72	876.743	174.338	246.174	858.111	1117.87	697.854	903.359	617.75	976.517	748.958	772.944	662.851	209.85	783.045	992.656	1008.83	689.089	327.769	1232.58	935.195	866.93	1026.58	787.211	935.806	400.324	209.136	5323	686.747	168.945	566.287
Batrachovirus	0	0	0	20.8088	0	0	7.25293	0	0	0	0	0	0	11.4087	0	41.5175	0	0	0	0	0	0	11.0402	0	0	0	0	0	0	11.3475	0	0	0	0	0	27.4608	0	44.6018	0	0	0	0	0	0	0	0	0	0	0
Spn3virus	13.6727	17.7947	79.1961	138.974	315.012	7.16307	24.0035	251.286	158.859	35.7781	53.0642	68.2772	113.988	165.851	68.6718	209.606	79.7553	245.443	73.2935	235.598	120.036	58.8669	336.451	160.826	139.507	102.253	57.8925	233.423	149.736	93.5259	62.4301	72.6119	231.783	303.045	122.731	99.4214	116.16	740.938	98.3663	151.594	94.7649	58.6854	138.602	279.484	10.9381	125.085	185.696	28.7017	89.9902
Gammabaculovirus	0	0	0	0	0	0	0	0	0	0	0	0	0	0	0	0	0	0	0	0	0	0	0	0	0	0	0	0	0	0	0	0	0	0	0	0	0	0	0	0	0	0	14.4009	0	0	0	0	0	0
Kp34virus	0	0	0	0	0	0	38.3556	0.854874	0	1825.76	0	0	8.35294	0	8.2415	0	0	20.642	7.82497	14.5684	0	6.95303	0	0	0	11.5822	0	0	0	0	0	0	6.3049	6.07439	0	0	0	27.4933	0	15.849	153.711	9.35714	2.41722	44.925	0	4.52875	0	7.11066	95.9388
Secunda5virus	170.144	161.542	85.3986	223.833	516.737	79.2627	274.701	101.409	66.9494	44.5179	35.8078	110.198	201.553	273.889	191.802	82.7911	127.947	258.028	54.6378	238.584	233.039	57.9618	404.151	164.411	228.996	68.2136	137.68	117.374	224.183	87.2639	108.439	11.5968	291.655	834.831	59.3548	237.72	111.643	258.958	40.3483	134.507	254.498	58.3979	130.122	128.038	40.2463	25.5186	378.314	39.2836	58.7288
Gammacoronavirus	26.9871	149.648	21.7348	102.797	363.056	110.458	479.348	181.621	478.847	115.065	36.5627	60.8007	177.188	81.1655	108.887	48.7287	17.2214	277.489	70.3723	112.326	58.8568	30.4437	120.253	127.803	149.013	271.09	161.649	348.383	226.938	119.261	50.7487	110.377	95.0534	333.253	134.313	187.561	74.2752	201.27	100.654	231.829	188.145	31.7514	95.3568	174.569	2.12051	439.863	81.5726	13.5956	62.6736
P2virus	9002.69	3552.65	1338.1	3465.96	2895.2	2956.69	1974.95	6314.86	3074.5	5056.29	565.342	14740.1	653.686	5666.46	3846.51	1020.33	1760.22	1596.61	3147.3	5811.84	967.931	883.008	8391.65	2232.84	1037.73	3810.42	2146.98	2151.92	3497.76	10735.4	3600.81	2873.32	3005.1	3125.82	1140.88	4164.57	430.649	2099.17	3931.44	4027.37	2399.07	3353.28	3174.16	4316.47	10657.3	1540.16	1143.54	1634.15	2660.99
Pagevirus	367.272	205.01	273.976	521.483	683.985	556.122	338.95	533.093	468.421	483.517	254.668	703.943	265.113	812.717	1001.68	389.13	526.372	465.7	808.785	674.396	182.081	104.894	620.829	334.922	1025.44	585.156	1092.08	782.035	1334.87	860.82	408.301	368.159	1117.17	2103.66	1365.53	552.719	307.848	1510.87	757.653	581.311	483.322	546.561	952.074	733.21	177.849	454.007	968.615	130.793	151.918
Phaeovirus	9753.47	5271.6	7180.42	10659.9	20807.4	7829.6	10820.7	8540.92	13961.9	10938.6	7018.61	9551.05	13362.1	8955.75	10341.2	8489.41	10023.4	14580.9	19447.8	13587.4	6485.67	8175.23	16966.2	14101.2	13087.8	11792.8	11298.8	12516.5	16047.9	16500.5	8229.25	5347.43	14211.1	23901.3	14245.9	10931.9	5323.47	18387.3	14228.9	21065.1	13577.4	13415	15849.1	24579.7	4920.1	17477.5	20142.6	2621.6	5535.7
D3112virus	155.128	20.0782	48.7432	22.2631	51.1509	56.3255	0	14.0724	10.2418	204.394	13.8256	135.295	2.43087	25.5021	151.142	12.5633	30.3978	375.908	80.4607	130.627	30.6853	129.597	198.473	335.33	180.843	778.74	81.9242	15.4664	29.9708	171.584	157.791	439.313	120.999	251.607	446.358	76.8596	62.0419	211.341	680.523	37.8089	17.6428	202.948	84.414	698.909	61.6853	28.929	644.722	10.5123	101.605
Nonagvirus	154.366	25.081	63.8252	7.41895	40.0562	19.2243	49.4317	9.61947	244.353	120.916	3.13956	26.8571	24.9877	3.42653	26.6464	30.7166	45.3252	55.7151	111.494	168.787	7.5988	24.8971	57.308	139.456	54.9963	38.2244	45.6779	60.2499	97.2604	61.2416	53.1848	97.7994	47.8091	106.97	96.6739	87.2353	11.7401	108.745	736.024	46.2889	71.3032	51.0581	76.6409	85.4046	33.0667	132.511	36.2406	0	715.968
Inovirus	26.9153	0	0	0	47.7128	0	0	5.0907	0	0	0	0	0	0	0	0	0	0	0	0	0	0	0	0	0	0	0	19.0075	2.34802	61.0773	0	0	0.602898	0	18.3613	0	0	0	0	0	0	0	0	0	0	0	4.27212	0	0.662377
Simplexvirus	131.747	25.5786	0	21.1842	3.3052	0	50.8819	0	24.5049	15.2258	5.00437	380.85	16.2344	64.2512	2.30336	0	23.785	8.53762	18.4662	7.00071	0	9.19947	12.9107	12.446	1326.55	2.28413	5.239	0	7.35403	14.7741	23.6152	0	42.8831	0	2.33592	0	0	299.153	0	0	76.3294	65.4198	61.8472	203.963	46.03	21.978	226.209	0	0
E125virus	1296.55	1171.87	610.529	1525.7	2443.09	1275.37	1580.73	1167.79	2194.15	1384.44	859.354	1463.11	1514.74	3275.46	2255.59	1470.02	1891.08	1766.78	2208.16	2217.36	252.642	1396.78	3040.04	2852.46	1212.79	1388.26	1949.37	1956.68	3214.66	1809.49	1595.65	811.824	1336.66	7022.56	2473.31	1482.73	843.479	3253.97	1837.79	5171.4	1328.01	2393.36	1174.04	7454.91	887.902	10245.2	1938.26	313.696	550.241
Jimmervirus	41.519	85.2153	62.2462	209.827	794.347	133.449	141.267	200.141	450.903	308.056	84.2331	68.7464	204.196	75.1445	223.411	159.977	78.2271	364.241	114.609	504.393	101.146	72.1438	359.379	40.397	168.75	119.182	238.937	291.32	592.642	134.611	136.32	220.938	363.52	453.653	320.426	245.277	75.8458	210.674	150.412	189.866	258.705	63.8346	277.608	46.4596	48.7565	169.162	211.541	12.2977	43.3769
Pepy6virus	0	0	54.1758	202.58	383.81	188.436	0	81.8358	124.807	235.264	213.233	111.364	132.664	623.973	571.727	162.569	112.402	306.873	39.2799	322.659	2.1509	0	76.3164	0	0	95.8803	40.9392	113.998	207.229	0	42.8955	9.32472	52.5361	446.495	108.149	0	16.6812	89.8345	54.3975	74.8166	172.582	189.106	79.1507	67.6923	250.292	0	208.016	0	0
Schizot4virus	37.2672	163.326	553.308	59.1216	173.219	55.9692	83.7022	189.597	104.478	90.8021	99.082	1885.99	27.5208	187.513	117.195	120.776	184.356	82.0417	206.396	194.955	64.5626	464.966	636.417	110.619	99.9124	162.707	95.021	228.312	259.671	216.512	182.98	38.3841	133.879	289.154	217.027	68.471	21.3812	422.208	94.103	436.001	561.261	3472.44	80.6968	84.9399	38.6333	1536.83	101.243	166.642	53.7991
Ipomovirus	143.986	138.275	39.3585	118.116	322.937	177.5	142.163	189.91	230.728	177.624	63.9782	150.888	182.066	231.165	267.916	137.834	202.249	249.484	105.716	271.296	103.595	111.744	429.795	190.506	158.425	291.614	235.595	527.567	368.744	129.524	197.973	171.949	331.492	443.041	193.252	134.163	152.026	463.012	237.519	528.258	449.049	314.655	158.892	961.632	30.9977	1057.57	303.906	0	122.26
Barnyardvirus	0	0	3.59731	0	128.372	12.0177	37.5277	17.8866	29.9036	0	3.7116	0	0	64.4959	20.7645	0	0	13.9898	3.5936	38.3375	0	0	26.9454	9.51824	5.81945	0	5.00945	17.1604	0	87.2464	41.0631	13.9908	51.0469	7.23105	76.7396	34.7881	0	0	0	48.2132	5.22537	0	5.48111	0	0	13.9744	28.5978	10.3206	0
P12024virus	23.828	33.4845	57.1026	168.996	115.917	154.5	23.2807	511.652	4.97236	49.8914	172.104	63.9449	0	47.1094	358.134	1030.87	2282.32	91.3591	1129.93	331.905	275.457	101.514	202.966	91.6027	207.617	250.241	154.745	625.78	1159.58	987.204	601.319	88.9872	232.416	592.563	393.261	123.194	330.849	900.376	858.745	50.5313	1177.93	269.621	33.186	80.023	34.9878	13190.6	155.423	0	845.443
Luz24virus	0	0	0	2.32893	0	0	92.2007	0	27.591	12.0681	0	0	0	19.891	25.3458	0	3.22069	0	0	4.46936	0	0	1.35385	0	0	2.41164	0	0	24.6914	0	0	0	2.43689	0	0	16.8745	0	0	75.456	0	6.57104	0	0	0	0	6.06535	0	0	29.525
C2virus	45.1551	135.261	143.22	177.444	202.458	89.0321	113.622	71.4405	188.052	137.339	85.8358	170.194	180.553	129.528	135.804	69.919	69.9441	134.503	28.0517	249.816	52.6475	81.5026	595.47	286.666	140.191	139.758	102.422	260.988	125.795	133.163	29.7191	187.861	215.098	539.674	205.321	54.8526	89.2668	340.552	103.544	181.318	63.3603	103.921	96.022	174.504	104.262	167.713	211.697	8.45835	20.829
M12virus	39.3638	124.88	274.348	74.1616	119.29	97.7973	68.0286	350.32	108.28	89.1498	63.1579	368.39	32.4375	143.428	165.954	222.741	104.935	181.785	191.492	46.8432	80.9533	68.9241	330.063	117.729	159.627	330.247	104.826	479.657	106.585	175.942	105.976	98.12	242.553	261.838	111.819	68.0512	79.4035	253.06	42.461	219.872	343.652	460.25	190.089	58.8436	3.35644	1885.91	151.544	19.7976	34.3383
Leporipoxvirus	0	0	0	27.7075	18.0507	39.8838	0	5.27295	41.3016	32.9866	0	0	0	45.9219	27.9843	0	13.5115	0	4.36157	0	0	0	0	0	21.374	0	2.90888	14.3756	17.5205	0	30.2211	6.8429	12.5969	29.9845	86.5875	0	0	41.5448	7.60874	1.71738	8.58695	0	0	0	0	16.7501	56.7063	0	0
Siadenovirus	0	0	0	0	0	12.1951	0	0	0	0	14.0829	0	0	0	0	0	0	0	7.7187	0	17.7185	0	0	0	0	0	0	10.7686	0	0	0	0	0	0	0	0	0	0	0	0	0	0	0	0	15.6267	0	0	0	0
Twortvirus	141.602	173.191	27.9576	67.6435	89.8246	44.7713	30.5656	99.6585	62.2368	19.5759	49.2106	28.5527	11.0557	92.2081	21.3941	72.6136	315.266	94.9991	49.788	106.209	0	72.5917	182.143	126.248	160.133	88.0771	438.721	144.88	88.1837	77.2274	41.5068	36.843	49.3536	129.434	31.5633	10.7719	28.8581	241.881	69.491	472.127	87.5829	41.2549	104.695	59.1486	35.1952	0	31.5503	0	32.0501
Msw3virus	7.53354	0	8.07639	0	19.1203	0	0	1.83335	9.49158	17.5851	48.4795	0	24.2398	0	0	31.7178	0	0	0	5.8253	24.6953	0	0	0	2.38061	9.32914	12.7736	32.9189	2.03633	0	0	14.9256	0	44.9658	0	24.8417	0	0	0	0	20.7568	0	0	264.196	2.98874	0	39.4916	139.002	2.04168
Se1virus	41.3605	72.4642	82.4121	64.2531	306.07	142.981	358.461	112.196	542.131	377.268	507.689	132.451	78.6534	238.759	317.801	208.932	197.428	613.762	296.949	564.485	31.0014	127.194	820.956	151.791	2005.56	423.414	374.02	469.955	839.432	706.88	185.071	79.3914	314.415	750.226	183.125	271.015	232.932	1078.78	15148.9	283.289	423.148	8.98334	247.48	193.797	90.3798	848.998	133	41.406	321.476
Alphapleolipovirus	0	0	0	0	4.18094	0	31.7561	0	0	0	0	19.9415	0	0	0	0	0	92.1283	0	0	0	0	0	0	0	0	0	0	0	0	26.3289	0	0	0	1.90089	0	19.1379	5.09892	0	0	0	0	27.8361	0	0	0	0	0	0
Alphamesonivirus	0	14.6866	22.9364	14.5223	0	90.1238	17.4682	61.8146	0	0	18.5164	21.173	0	17.901	0	25.663	0	0	268.61	0	0	0	9.49308	32.8305	28.9342	46.7585	5.35399	127.853	21.5394	68.2157	17.2929	15.2166	16.3345	74.814	100.901	26.0929	0	104.591	0	6.49311	122.491	72.3241	0	0	2.86329	12.6103	95.993	0	15.5552
P12002virus	37.6295	105.902	43.403	11.249	1.66511	58.4215	58.6644	12.9504	47.4518	114.242	27.1433	231.717	16.3988	91.4333	21.9138	7.56204	38.6747	47.1875	75.3811	66.6663	10.8468	0	65.1728	46.0521	33.8576	60.9814	54.1655	124.286	248.769	2.93107	30.3314	38.5757	422.323	249.788	41.3831	82.4379	26.2723	0	164.45	41.314	105.632	15.6209	54.2863	14.364	56.7877	13.3495	82.1079	6.25262	52.5447
Ichnovirus	0	0	0	0	0	0	0	0	172.024	0	0	0	0	0	6.99018	0	36.8038	0	0	0	0	0	0	0	0	0	0	0	0	0	0	0	0	0	99.5104	0	0	0	0	0	0	0	0	232.859	0	0	0	0	0
Bpp1virus	112.685	57.9242	173.653	97.6521	290.379	136.196	168.373	131.505	194.94	260.793	24.4125	450.973	97.0346	58.3468	175.075	150.617	37.0434	367.707	142.841	105.129	144.025	44.3221	418.555	78.0158	2.85651	232.465	35.9298	301.121	245.995	574.724	100.617	152.92	284.775	433.879	200.268	89.9832	47.2031	227.896	169.893	505.143	144.607	108.171	222.016	95.5791	22.1254	67.0614	103.467	110.876	18.7578
Spbetavirus	476.034	639.434	451.168	1283.51	2370.98	1086.02	1307.89	1045.2	2110.29	1432.7	735.241	996.616	1245.67	1284.02	1847.82	723.845	1657.87	1308.77	968.261	1387.37	455.951	956.163	2141.71	1604.76	1148.05	944.427	1667.81	1614.64	4507.5	1410.06	900.084	570.539	1232.47	2729.71	1473.25	1423.62	698.156	5897.68	838.803	1737.98	1759.08	904.711	1458.23	5854.09	368.407	7564.71	1918.7	364.484	330.311
Cc31virus	44.837	0	13.6499	2.42122	33.4154	0	32.7535	8.11223	23.915	11.1233	5.32011	19.292	0	84.6679	0	0	30.1948	40.7625	1.79734	0	0	0	27.4918	50.6708	27.1826	0	9.02765	8.69463	1.7583	0	26.9393	0	9.56826	27.911	18.7218	0	0	71.3974	0	86.9177	43.0878	0	0	61.1318	0	0	27.7348	0	0
L5virus	279.342	155.336	355.48	70.672	90.0623	27.5391	101.828	152.061	79.9527	121.853	113.312	511.075	9.164	597.701	35.1057	186.838	67.2422	38.8763	113.256	100.164	19.6859	67.888	335.514	41.5825	27.5776	166.116	199.49	250.994	440.66	3.9299	71.639	76.6081	31.697	369.982	78.2347	127.541	145.928	145.757	21.5918	65.868	117.03	31.6613	174.591	370.099	182.896	41.6759	86.3649	0	0
C5virus	831.612	257.407	292.793	601.705	709.47	247.229	168.001	307.263	758.688	268.018	100.333	308.543	179.486	425.318	421.164	389.824	330.71	646.253	203.827	491.865	219.27	244.242	1094.7	588.587	595.448	439.968	631.18	573.266	592.41	325.403	307.75	268.369	631.325	1024.41	701.73	540.463	180.084	300.447	380.565	486.198	529.622	226.991	1080.55	411.128	252.691	180.32	543.966	2.49495	106.697
Bafinivirus	0	0	0	0	0	0	0	0	0	11.8723	0	0	0	0	0	0	0	40.7247	0	0	0	0	0	0	0	0	0	0	0	0	0	0	0	0	0	34.4754	0	0	0	0	0	0	0	0	0	0	0	0	0
Epsilon15virus	62.1454	42.514	109.571	49.0255	257.277	139.043	303.249	183.845	204.526	644.147	82.2373	407.823	119.172	115.718	161.624	228.262	108.838	193.573	249.641	215.189	100.104	60.352	215.388	104.704	157.285	117.188	186.948	181.872	235.76	354.957	152.109	329.614	115.166	553.575	100.581	157.834	41.4129	116.166	136.828	644.467	148.667	109.379	230.335	124.828	42.3028	193.376	171.101	515.209	170.777
Coccolithovirus	1133.86	2401.69	451.308	839.878	1685.3	830.065	1068.65	1218.76	1022.31	1133.88	340.913	925.757	481.728	766.978	1014.77	925.848	1198.64	1095.36	1129.44	961.1	805.086	332.937	2469.31	1405.89	864.151	1305.31	1121.02	2066.12	1661.39	964.38	949.648	457.266	1234.83	2702.38	1410.43	1027.38	418.079	1258.2	1184.29	1340.86	995.722	1091.27	976.593	1484.21	425.216	604.771	631.779	182.814	805.408
N15virus	38.8834	53.3997	5.07023	30.5661	9.58945	18.4866	123.251	70.9285	3.41511	121.156	20.8475	23.5299	76.9069	44.8223	30.0312	33.8871	15.979	141.517	23.4307	232.398	0	0	62.7252	48.9551	4.58764	22.5299	38.2283	37.1717	37.9976	18.4835	23.1389	120.16	34.3709	56.4785	25.1817	53.5348	60.48	86.4326	65.1724	137.636	23.3034	6.77537	42.3429	32.3102	11.3817	7.44487	84.0475	0	13.5531
Phicbkvirus	292.165	218.725	82.6935	250.343	418.976	635.415	423.801	169.793	266.938	282.073	178.589	211.059	353.349	661.643	379.377	185.738	254.127	277.442	665.4	352.171	303.138	126.131	464.255	57.7484	223.177	551.631	632.532	604.221	746.183	979.297	218.816	209.411	436.957	1244.29	424.257	278.574	353.058	464.004	149.037	197.787	593.759	327.913	274.643	214.027	106.359	266.587	472.608	0	171.976
Vp5virus	9.42139	4.45996	77.023	5.77733	40.4263	0	6.59651	0	19.0427	2.67927	0	13.1285	37.689	6.03246	0.801213	34.1463	89.4935	0	0	0	7.5988	0	4.24662	22.3667	0	25.4073	0	0	12.0578	0	4.86425	0	9.18764	4.20471	5.71416	0	1.91842	27.1021	5.59687	63.8445	2.66675	16.8166	16.1422	52.0811	0	72.7574	0	20.2126	1.17054
Cba41virus	244.599	275.748	274.888	88.1421	99.7297	76.9503	188.332	203.206	129.129	244.623	45.1742	63.4243	327.573	255.558	397.76	101.672	20.5875	55.6473	59.9342	764.523	227.621	182.272	138.084	183.65	141.486	1394.44	179.862	163.574	1409.59	299.104	151.268	15.247	178.067	190.573	415.934	100.822	262.993	69.12	960.12	38.2053	153.058	1107.04	941.178	25.3744	49.8103	496.718	101.869	15.1702	332.891
Tin2virus	0	4.12032	0	20.7392	22.8966	9.13615	33.3413	0	2.18468	11.8018	0	0	0	55.8488	0	0	0	0	0	17.9093	0	3.08875	0	0	225.578	5.41096	0	45.5636	36.0405	0	0	0	5.5025	0	0	0	4.25266	0	3.58139	0	0	0	15.96	0	3.58862	0	6.17886	0	34.3635
Vhmlvirus	4.36389	49.1913	38.7787	107.933	191.121	34.3327	201.278	319.952	143.734	106.122	109.584	53.141	34.5586	62.9045	59.237	47.6853	229.846	65.4071	36.7835	454.415	27.7419	0	268.44	19.2522	120.115	133.026	67.7445	250.115	154.314	202.687	148.304	55.1538	119.924	248.624	163.358	176.077	17.5425	16.5645	93.0183	73.1793	133.878	44.0633	89.2504	14.3681	7.83953	138.724	288.758	13.4002	316.63
Cp220virus	280.692	337.477	200.218	347.507	1173.86	183.974	459.344	416.266	581.893	354.045	294.843	507.32	410.477	334.069	356.01	595.726	448.113	586.994	332.571	499.263	220.53	172.067	1918.47	569.955	263.923	426.796	604.703	403.317	301.342	398.709	173.63	405.822	475.897	1815.28	925.283	574.161	150.858	810.103	301.719	1262.5	1323.45	281.7	143.387	495.735	258.177	2620.81	259.368	47.4514	309.61
Potyvirus	196.062	91.0581	47.5698	114.99	386.425	42.4875	156.479	55.8376	217.808	84.5194	142.305	52.9418	169.965	75.8945	177.862	30.5953	172.895	132.065	78.4596	170.448	47.3667	193.308	185.394	488.928	194.997	54.505	77.3087	84.6416	84.6315	133.64	58.656	24.1001	172.366	122.708	411.416	183.019	83.9664	275.387	35.9973	113.787	88.9543	121.753	24.4665	118.751	63.5952	20.6697	241.973	60.8635	10.5913
V5virus	15.2866	56.4331	0	261.05	211.712	124.949	189.072	234.536	60.8755	108.24	104.536	93.7828	193.574	108.554	23.5258	111.758	13.1715	137.077	17.2061	90.9649	363.762	25.5782	116.031	508.755	45.3361	243.396	42.9963	64.8749	306.457	29.4507	100.072	87.267	101.137	100.906	26.2683	9.02177	12.6915	304.461	140.135	185.863	83.976	51.7467	5.73594	641.784	92.1017	41.959	147.688	0	5.96981
Xp10virus	0	0	0	0	7.33791	83.7287	0	24.2394	0	32.4831	0	13.5819	11.6911	11.5678	50.1127	23.7452	0	0	36.8822	22.8742	0	38.436	18.2383	0	8.91818	46.8549	25.705	4.26538	49.7187	76.9037	6.55201	0	16.576	101.381	28.1712	33.4508	17.7993	20.3322	0	38.1996	33.9455	17.6825	42.2877	9.98825	51.3789	0	4.08207	132.225	25.9053
Ea92virus	8.67899	11.8426	19.1036	50.8244	53.1609	0	0	19.8765	13.7703	40.0956	0	57.0632	14.888	72.2732	5.61691	0	0	8.16116	0	83.6699	0	0	6.67189	0	17.1963	29.0699	0	7.38674	30.5543	0	6.12439	19.915	19.3218	23.3078	22.8827	25.6111	1.75306	10.0872	41.6424	109.894	16.4614	0	7.20128	0	0	756.516	0	4.95381	27.4418
Sp18virus	59.2963	9.53722	0	16.6582	170.467	5.98943	49.5991	86.6652	66.6453	15.7924	11.909	33.3438	22.572	45.7046	35.8554	30.2756	17.4502	60.2945	72.3681	312.586	49.0385	8.89913	125.651	38.5955	65.5285	53.0492	114.922	44.9398	303.954	59.8611	70.3856	12.7809	6.07959	107.088	49.5061	5.79204	141.087	191.329	0	62.4544	51.8545	0	16.9482	74.0144	5.83048	0	179.235	0	0
Rsl2virus	371.581	194.244	96.9342	428.519	528.457	202.672	333.215	415.588	450.124	250.91	105.01	545.853	240.894	386.905	184.752	236.409	282.263	570.035	170.681	447.693	122.451	77.7602	937.085	483.012	447.107	527.388	281.228	441.841	846.97	275.336	279.562	237.802	499.562	642.584	359.255	571.092	102.727	295.492	278.858	375.052	519.704	488.616	277.017	502.079	107.33	117.464	667.358	50.9747	140.605
Tp21virus	1.498	18.5825	8.39495	282.635	298.842	193.142	497.592	172.289	182.783	99.0685	68.3139	69.7735	110.902	49.0118	486.342	174.989	38.6322	46.6633	144.685	34.9081	0	12.0513	270.366	448.791	222.614	27.8388	226.978	37.4929	319.451	90.3086	214.438	132.773	161.781	427.578	192.65	541.932	81.9285	206.367	251.181	263.247	382.431	52.7573	130.682	750.802	38.0723	134.478	44.1675	41.5298	0
Moonvirus	7.25441	0	0	16.9901	16.3042	0	0	6.11076	20.4597	19.7404	8.14284	3.39146	0	25.0896	9.83101	0	23.1518	7.30285	0	0	14.1584	12.4805	45	13.024	0	2.50442	0	10.3902	0	0	5.93227	22.0581	0	11.7962	0	0	0	126.39	0	26.7807	0	0	8.37667	0	0	9.83268	0	0	0
Habenivirus	135.152	23.2639	0	33.2484	29.518	18.4837	32.4878	37.3406	12.2231	12.3341	26.4265	0	36.8512	23.5082	81.8386	16.2445	20.0099	30.7849	0	46.7843	0	59.6026	11.1564	22.6769	97.4726	0	7.46375	3.00532	6.51779	227.255	19.1736	48.9264	21.901	70.3718	64.6762	6.00193	19.2823	38.5486	0	21.4705	38.4339	51.9481	169.747	37.9911	28.466	44.9252	33.5101	0	0
Plasmavirus	9.50292	195.753	0	16.8235	46.9785	2.55179	120.016	60.406	4.10737	37.1953	35.273	262.388	17.739	168.68	562.927	16.2483	49.941	19.0767	61.959	49.9642	0	54.7567	112.159	0	58.6961	40.7241	6.62309	149.376	78.4549	74.3336	19.2263	121.834	127.809	114.264	23.3024	300.237	35.5992	59.8754	0	6.62912	611.958	0	423.944	56.6357	7.51464	68.2105	1870.07	0	18.0579
Salterprovirus	4.61074	31.7798	13.2153	6.91322	0	0	0	16.616	0	5.39604	0	16.9328	4.33953	0	0	0	0	0	67.3507	21.059	0	56.4103	22.9829	0	39.5277	0	56.4329	0	0	15.7322	6.24524	0	0	0	0	0	0	78.9603	0	36.766	0	0	0	2.94754	0	0	27.9188	0	23.998
Vespertiliovirus	99.09	0	0	0	160.218	46.9746	1500.96	6.8069	149.204	150.004	30.7659	0	0	124.76	475.601	44.0614	38.603	238.195	13.6495	234.534	163.327	15.7201	116.311	0	7.73076	44.7007	497.288	277.196	299.103	31.2673	32.486	12.4757	3824.06	353.777	170.939	116.281	1448.12	179.284	65.4081	12.8525	94.5825	0	33.3333	19.4357	5.02857	77.8632	12.2152	11.6193	0
Centapoxvirus	146.062	54.4992	43.0482	140.796	311.956	255.028	407.137	100.295	236.256	186.498	53.4622	176.453	228.145	143.05	354.647	65.8236	418.087	334.685	52.9857	186.2	12.9539	77.4812	313.266	215.276	175.558	147.52	249.108	360.157	127.878	159.572	111.696	51.2323	148.027	291.954	147.108	267.757	100.136	244.782	243	515.374	196.192	215.634	231.475	314.31	74.9049	488.291	414.303	34.8328	66.2074
Bxz1virus	291.215	281.535	138.061	384.951	892.153	303.52	702.977	136.882	607.325	488.533	263.225	204.084	339.644	454.696	739.172	252.556	336.443	389.119	420.322	467.789	86.4359	221.427	605.53	849.78	422.781	337.687	328.819	567.403	680.611	358.11	265.676	201.22	622.096	1323.44	692.78	454.724	237.908	502.271	241.507	612.122	446.229	263.795	613.363	692.585	127.411	339.019	750.174	74.0217	264.302
Muvirus	210.254	63.767	364.276	96.7367	111.191	180.619	314.396	309.544	102.66	987.566	24.0917	77.7334	22.2094	145.441	235.05	192.401	90.9482	125.298	147.028	147.905	56.7119	57.0641	143.522	564.183	178.871	247.034	144.25	113.385	155.933	50.1942	99.3055	105.384	314.524	1504.09	167.658	124.561	139.921	127.624	20.9689	70.7448	209.418	287.959	159.845	458.426	124.792	483.375	159.638	56.4045	1579.33
Tl2011virus	62.9727	59.5215	92.1708	67.2484	68.8378	19.3219	110.605	21.9863	112.664	106.153	26.7076	10.1071	21.9754	32.2394	111.958	145.624	25.6867	45.9568	89.5716	9.84633	70.4367	0	716.752	22.8194	39.6281	118.723	67.1506	46.5692	20.443	135.634	169.554	55.7443	101.598	300.915	23.246	0	23.411	28.8346	103.893	29.7166	118.536	60.6261	95.8194	4891.88	8.24924	26.2546	103.851	206.006	40.4625
Pipefishvirus	0	0	0	0	0	0	0	0.854874	0	0	0	0	4.0433	0	0	0	0	0	0	0	6.55224	0	0	0	0	0	31.8062	0	0	0	5.70343	0	0	0	0	19.174	0	0	0	4.79533	0	0	0	0	0	0	0	0	0
Sk1virus	140.688	22.5852	65.6842	58.9179	272.152	41.4445	118.99	160.997	566.762	163.876	0	169.744	74.3009	173.585	120.364	52.5088	204.769	31.4552	19.0083	27.9817	86.6701	86.93	41.0553	7.86593	12.7047	17.7065	344.186	107.65	536.71	243.916	0	66.3808	44.9482	12.917	8.79513	175.641	16.1603	13.5815	73.9058	82.0183	18.9166	55.868	188.117	118.662	0	68.2343	50.5922	0	21.3117
Luz7virus	0	0	32.5704	0	0	8.88025	0	0	0	0	0	29.9364	0	19.0101	26.7968	0	0	0	0	56.9813	0	0	0	33.4302	0	0	0	10.3802	0	0	0	0	0	0	0	0	0	0	0	7.55744	28.9716	0	7.01658	0	0	0	0	0	0
Suspvirus	0	20.2192	36.8779	98.1826	87.8949	77.4985	84.8008	137.267	176.19	89.8791	17.9744	33.5896	15.4049	182.967	53.8602	128.366	1.14214	93.8763	460.8	106.363	110.398	7.45227	217.196	184.511	192.25	143.652	76.2922	91.3157	156.764	295.624	115.002	84.0568	136.566	229.137	282.44	153.428	33.989	174.97	273.824	40.9035	89.5642	634.799	61.2575	0	1.04427	87.4356	40.8324	3.79141	409.854
Cp8virus	344.813	195.038	245.895	136.392	523.004	380.393	528.2	295.254	322.09	286.472	179.016	156.299	338.961	459.742	368.071	421.217	581.543	346.939	42.5482	905.086	53.3734	114.703	696.565	420.846	290.913	345.524	460.881	669.771	308.991	225.333	1141.14	2087.09	648.436	859.246	663.316	466.198	229.084	688.653	203.466	523.12	549.963	295.29	478.905	154.054	120.214	1202.48	403.672	86.9627	147.171
Wphvirus	0	0	0	0	0	0	0	0	0	0	0	4.77507	5.24735	6.23703	0	0	0	0	0	0	0	1.60477	0	0	16.9054	12.3881	0	0	0	0	0	0	0	0	0	0	0	7.01984	24.0891	19.9663	2.7502	0	10.0392	0	25.3244	4.8168	0	0	0
Pakpunavirus	6.37502	16.621	0	2.32893	12.6163	0	41.01	83.6345	35.6909	34.8138	1615.75	5.52814	0	48.7139	20.3782	44.015	111.54	56.45	90.943	53.9616	0	0	7.22098	0	17.2372	27.6675	9.77431	17.7799	26.8992	67.8133	8.45552	1.60851	2.43689	111.529	14.6426	28.7612	0	12.0423	106.439	0	63.1007	48.0644	19.4064	21.357	0	573.158	38.3935	0	89.9624
Titanvirus	9.34473	0	3.51081	3.08902	24.6848	9.29807	0	6.1378	0	0	0	11.9982	0	33.2816	23.2188	0	0	32.2791	37.3842	39.1397	0	4.957	0	0	4.13624	1.89089	10.6601	3.86222	2.53316	18.4447	15.8938	6.40367	27.118	16.0019	0	24.9068	0	17.9282	0	27.3799	1.98964	39.3097	28.8148	0	0	0	3.97233	0	0
Demosthenesvirus	0	0	0	11.3579	0	9.84572	0	0	0	5.15107	0	0	0	0	0	0	0	0	2.04217	7.12716	0	0	31.1908	0	16.2525	57.6314	0	26.7833	1.50981	0	3.75425	0	14.4257	10.8128	20.6196	0	0	0	0	117.216	0	0	27.9188	45.0098	0	0	11.9646	0	0
Triavirus	117.716	173.741	362.405	175.39	404.248	288.498	354.126	66.2271	315.987	78.4325	22.9193	119.731	339.985	105.351	267.359	18.7908	83.3686	273.57	112.59	151.976	30.7907	105.061	142.849	42.2046	223.403	86.8631	162.293	141.716	311.508	76.9577	89.2934	169.846	389.644	589.631	83.5389	159.529	146.753	217.529	49.7735	307.395	151.264	46.5875	146.269	72.6965	94.0936	382.473	245.733	9.91355	48.9388
Lineavirus	14.0035	2.5464	127.046	4.61175	18.1053	5.47798	94.7376	36.2734	7.13718	4.46536	7.84683	0	72.1686	46.1567	42.3773	88.0985	27.2774	12.9502	23.0104	12.1657	166.751	0	154.921	8.56022	4.83514	0	10.9937	35.4324	22.5888	12.1594	2.75912	30.5321	8.98636	16.2069	26.7775	15.4385	0	62.9669	17.7781	139.967	16.9441	114.472	0	0	0	0.643196	4.12212	0	3.10941
Tsarbombavirus	157.599	86.2894	68.6444	132.276	365.988	74.5627	225.836	230.05	165.628	300.809	96.5406	128.735	113.371	177.687	192.842	127.621	130.036	427.123	121.136	315.513	26.5207	47.3176	270.977	205.335	275.662	248.427	249.835	217.815	219.121	139.106	192.488	129.653	364.641	490.189	283.873	380.654	128.594	141.441	107.914	415.412	367.219	257.143	313.403	105.341	6.40657	132.763	316.373	16.9984	138.106
Yatapoxvirus	20.3384	67.0148	46.6742	67.2224	165.032	16.6953	58.5757	19.3839	101.288	164.375	82.0664	41.8858	72.183	226.36	41.4445	27.8018	63.4081	63.3596	65.0233	36.838	0	44.0021	668.11	31.9549	121.385	374.674	44.6484	39.9928	100.198	158.151	50.08	7.54873	269.657	189.284	260.583	50.5027	7.78681	19.2672	105.84	51.6152	68.6023	16.651	352.945	55.3834	24.2672	48.1949	77.4852	0	5.98798
Avipoxvirus	297.175	182.105	746.87	93.7604	142.199	103.377	57.8102	199.333	66.4988	33.3259	206.029	444.376	286.83	73.4687	191.713	265.076	163.108	115.601	209.378	348.393	55.7762	92.0421	1311.39	306.715	313.398	1339.79	129.577	226.381	197.26	70.4784	302.818	82.1184	125.734	262.035	271.105	485.704	46.9414	820.788	125.212	459.978	208.244	355.434	48.0583	48.8624	506.231	36.1227	224.733	119.828	98.4615
Cba181virus	626.754	231.531	146.277	175.846	172.602	98.3775	128.139	191.963	54.0567	174.808	39.8142	143.033	118.248	18.1741	104.682	291.402	59.6027	47.7636	1668.62	115.403	41.0663	81.3308	313.436	106.845	195.24	61.2939	108.542	257.233	102.72	271.798	158.322	15.183	134.02	227.112	301.295	22.6271	427.96	221.506	151.663	190.691	165.607	186.802	254.633	109.955	143.78	156.964	380.732	0	119.004
Kp36virus	89.5603	201.712	0	46.3805	104.473	41.8243	94.522	0	107.25	25.8228	34.115	457.305	236.801	79.769	239.044	51.5354	45.1825	10.4042	45.0511	142.846	8.6036	45.1422	11.3467	122.747	21.4837	3.90238	0	3.4434	2.31135	6.20872	66.7172	0	26.1265	51.3826	30.7819	510.801	29.4679	0	17.8561	165.023	185.372	29.134	0	54.4407	0	161.388	262.188	0	0
Alphacoronavirus	0	0	0	0	10.385	0	6.8968	0	7.28826	0	2.44883	0	0	0	0	36.3143	0	0	0	0	0	0	18.4807	0	0	0	6.91719	24.3783	45.4801	0	0	0	32.9992	21.2385	8.321	0	0	0	0	13.8416	1.78154	0	6.22752	2.21399	87.1981	0	38.176	0	0
Bcepmuvirus	216.657	293.507	546.508	102.083	352.763	162.067	425.742	182.61	191.84	297.032	97.3894	214.254	165.223	684.079	204.441	180.733	154.599	243.309	491.106	317.484	79.1641	87.1183	489.778	298.675	256.858	309.146	338.579	432.018	535.105	371.927	236.382	125.481	257.795	484.453	340.299	208.671	198.576	355.026	111.857	552.816	640.733	847.7	401.321	541.678	87.3618	347.06	193.262	32.4963	305.438
Bicaudavirus	27.7683	128.814	203.972	137.222	627.321	176.465	3212.66	54.9748	198.698	204.459	291.744	380.911	147.827	245.267	344.773	265.797	65.6715	420.532	71.2874	189.879	55.8153	116.625	254.782	174.508	94.7722	862.336	913.324	278.11	415.571	173.439	92.163	120.09	556.637	318.955	292.742	110.006	24.8103	391.234	252.405	115.758	209.675	146.827	155.309	333.161	69.2997	960.837	96.3699	47.5598	66.9893
Cecivirus	701.869	161.651	240.468	625.216	910.202	1361.64	731.38	511.232	973.146	493.451	403.972	338.301	948.363	658.016	721.528	202.788	906.295	641.799	319.371	946.829	47.7971	1190.91	606.42	424.993	840.41	590.976	677.281	745.101	1147.36	454.758	663.667	199.202	1013.24	1355.9	696.629	618.289	315.973	744.635	594.01	841.099	572.037	336.841	1160.84	1155.26	125.711	210.383	697.837	159.85	188.877
Betaguttavirus	0	0	0	13.807	15.6065	0	0	28.1723	0	0	7.20254	0	0	0	0	0	0	0	25.3046	0	0	25.9761	0	0	0	0	11.6154	0	0	0	111.145	0	0	0	0	0	0	0	0	9.57525	31.0107	0	0	0	0	0	0	0	0
Mooglevirus	105.401	0	1.30661	27.7288	30.7491	24.9299	41.7411	0	57.3552	10.5395	26.5369	35.8045	3.37727	4.17984	0	0.472347	127.183	73.5187	24.9214	61.1277	3.15037	12.9547	13.3034	82.503	3.20726	0	37.2004	17.8522	38.591	57.2077	0.904381	79.8166	6.78316	35.6805	92.8076	0	1.43002	14.9827	9.88444	47.5376	30.3888	0	93.1308	66.807	0	34.0121	66.3175	0	0
Tm4virus	0	7.04805	0	0	5.15953	0	6.87048	0	8.72939	143.972	0	0	40.8646	0	10.2771	23.2082	26.3025	17.6811	6.9903	35.3528	0	0	6.42089	28.1643	5.75396	0	40.3762	28.6674	12.4113	15.5608	2.14241	21.8704	0	8.13408	0	6.5455	9.047	7.31271	3.63108	0	2.72919	0	38.9614	28.1024	0	0	0	0	0
Pg1virus	0	0	31.9205	0	0	31.9654	0	43.3276	7.62811	0	0	0	0	0	0	0	0	72.0106	0	20.6861	0	0	92.6689	0	0	0	0	0	23.2895	0	4.95183	0	0	0	5.69982	0	6.74294	0	1.93262	34.7297	8.30099	0	19.7094	9.81461	0	18.9075	0	0	2.08512
Phayoncevirus	0	0	13.2082	0	9.37838	2.04291	0	0	0	0	0	9.26784	0	19.3189	182.038	0	0	0	0	0	0	0	0	3.96691	0	11.1537	0	0	14.7346	0	0	0	0	0	0	15.8412	7.02256	0	18.5231	0	0	0	0	0	0	0	0	0	0
Sfi21dt1virus	255.915	173.661	25.2822	740.431	326.229	214.964	556.101	196.946	318.993	13.9928	282.023	222.097	183.719	508.8	192.415	164.942	501.475	270.045	223.901	162.025	126.524	152.949	480.776	158.03	192.429	157.261	100.254	265.973	464.834	400.619	2852.18	57.266	179.231	525.56	590.602	179.623	37.7279	393.277	64.6242	361.355	342.3	184.428	46.98	238.386	44.1315	171.507	290.623	0	133.443
Patiencevirus	0	0	0	4.55674	3.61257	12.7685	0	12.6245	24.6175	25.1035	0	0	0	12.5834	53.602	0	13.9193	0	0	0	0	0	38.8971	0	0	11.6252	3.75483	14.6879	136.44	0	0	22.7009	2.94573	73.0025	9.74157	0	33.7242	0	18.9447	0	141.751	0	0	0	0	0	0	0	0
Vi1virus	315.57	0	52.2296	40.0996	65.8337	52.4172	112.881	53.2328	18.0635	72.9054	24.0654	124.939	0	156.286	9.4431	6.38826	61.0809	21.8083	170.055	41.0087	27.7643	13.65	116.505	24.4763	68.5987	60.2542	36.9403	107.707	452.173	138.697	48.5643	8.35607	103.656	113.652	74.4243	64.4098	45.926	26.3632	7.65883	72.658	88.8445	83.3304	55.6068	3.01015	10.5354	37.9254	27.1007	0	57.491
Ydn12virus	146.059	164.403	76.6215	163.118	379.177	118.81	216.864	113.619	252.932	101.824	90.2973	150.955	172.874	227.136	329.979	108.679	189.778	288.201	44.1554	322.108	20.2844	218.314	296.353	288.342	307.331	189.652	237.453	227.417	311.47	129.199	163.04	108.076	242.118	637.397	256.057	211.466	166.15	396.033	124.386	403.057	233.617	119.585	124.336	421.906	53.3221	202.098	146.192	37.411	36.905
Cvm10virus	421.45	43.3681	61.5963	436.575	38.7713	122.861	38.8688	142.498	28.3704	328.918	30.2327	34.0957	13.1297	2.69411	2.68962	117.566	0	5.60122	243.717	32.7658	8.3003	10.9877	0	69.3797	70.4269	399.592	29.6058	46.6533	31.5942	13.2853	31.0318	151.477	243.757	194.627	73.5295	9.53914	25.8909	53.1518	35.7812	30.3198	0	107.797	261.63	83.6263	24.2738	4.99445	7.62928	216.604	37.9389
Pamx74virus	148.403	165.13	523.014	50.6796	27.5175	395.434	38.4558	210.991	197.222	95.6453	31.9227	108.267	58.3063	184.163	94.9682	102.355	69.4967	0	4.78458	146.744	86.1865	111.308	43.1128	80.0159	185.093	116.319	296.804	39.096	685.48	70.3328	28.8166	7.44325	444.007	483.244	43.6736	104.945	451.113	26.0078	12.6963	7.53506	326.382	221.658	74.0376	737.862	0	323.139	117.488	0	122.515
Hp1virus	200.995	149.97	27.6319	224.609	269.055	143.936	429.665	228.271	180.873	307.775	295.952	186.585	130.526	258.973	219.667	185.526	167.463	332.92	45.0483	226.27	39.8004	64.2113	436.288	250.501	189.471	198.682	280.837	359.2	391.201	136.611	172.365	131.831	396.838	419.546	315.888	449.615	89.3084	313.447	165.907	467.017	177.91	96.6654	220.015	177.647	72.6578	114.396	256.726	37.3726	145.517
Lymphocryptovirus	11.8215	0	0	22.4046	123.447	347.052	107.685	109.86	37.7494	140.008	112.117	71.9126	0	53.0556	17.8483	152.471	0	71.8919	0	0	0	10.2311	617.148	53.579	229.393	44.6049	357.718	5.59407	20.9042	60.1828	0	5.60657	87.5848	9.34164	40.5531	139.66	15.4034	236.897	0	98.1801	145.538	0	19.3632	5.96853	21.6317	162.095	41.6688	7.19309	0
Agrican357virus	7.53132	19.3125	1.55203	0	22.7129	382.727	180.96	50.4766	25.2462	13.8359	2.16637	18.1539	4.6753	141.788	64.7882	24.4287	93.1864	4.2131	21.7099	27.0469	0	24.9055	76.8239	65.3601	315.277	14.3987	100.561	43.5439	50.3752	14.7741	13.522	28.552	4.90213	59.7049	5.07332	0	22.1321	61.5427	0	91.5368	82.5858	0	42.2484	14.518	55.3137	593.743	12.6355	0	24.8376
Muscavirus	37.2762	0	0	0	34.3134	0	0	9.78993	0	293.165	6.80869	0	7.21984	64.7766	0	0	30.8548	0	89.1349	0	0	0	0	101.003	64.4914	0	17.9441	3.87767	31.9135	0	0	39.8073	0	2.17701	13.5269	0	0	0	0	175.303	9.54362	0	0	41.0551	0	32.0765	0	40.6201	0
Hk578virus	0	0	0	0	13.7009	0	8.84755	0	0	0	0	0	0	0	0	0	0	0	6.62947	34.7523	0	0	0	0	0	0	0	0	0	10.2992	0	0	0	0	0	0	0	0	0	27.1344	0	0	15.9542	0	0	1.04371	0	0	0
Muromegalovirus	0	2.42708	0	0	0	0	0	0	0	0	0	0	0	0	0	0	0	0	0	0	0	0	0	0	0	0	0	0	0	0	0	0	0	0	0	0	0	0	0	0	0	0	0	0	0	0	0	0	0
Pradovirus	0	0	0	0	0	0	0	0	0	0	0	0	0	0	8.60215	0	0	0	0	0	0	0	0	0	0	0	0	0	0	0	0	0	0	0	0	0	0	0	0	0	0	0	0	0	0	0	0	0	0
Wbetavirus	840.445	158.904	42.2003	2449.75	680.723	345.304	419.102	146.498	423.636	220.371	63.2374	1281.08	27.2575	459.814	350.078	310.159	143.708	388.983	67.4646	469.783	24.0595	54.1707	837.698	182.834	1626.4	200.939	667.762	1937.08	611.774	1095.79	249.31	91.4984	1998.32	967.268	223.249	313.221	168.826	290.08	395.364	1216.72	345.188	976.657	1186.61	486.129	85.2727	37.6253	433.253	27.6732	118.24
Alphasphaerolipovirus	0	0	0	0	0	15.5929	0	0	0	0	0	0	0	0	0	0	0	0	0	0	0	0	0	0	0	0	0	0	0	0	0	0	0	0	0	4.09096	0	0	0	0	0	0	0	0	0	0	0	5.28104	0
Mudcatvirus	99.798	61.6938	65.1284	218.608	416.331	115.056	41.4286	53.8152	165.005	186.419	307.104	221.465	107.877	616.826	536.553	234.882	86.1792	361.528	177.864	434.297	0	0	111.026	95.8733	0	98.0891	31.3065	249.739	154.288	0	126.137	29.3218	134.099	686.65	313.618	0	22.7006	164.938	45.278	83.2785	49.945	304.568	52.8591	134.681	445.333	105.291	218.233	0	0
Betafusellovirus	0	0	0	0	0	0	13.2752	0	6.44731	8.15224	0.881905	1.21534	0	0	13.0153	22.1782	0	0	12.0461	0	0	0	41.4775	0	0	2.1688	0	0	5.05961	51.5999	0	0	3.79456	0	0	50.0315	3.16823	10.1032	0	0	0	0	8.82144	0	0	0	0	0	0
Wildcatvirus	34.737	80.8565	80.6936	146.774	114.54	98.3326	142.401	102.865	66.671	68.0649	49.2995	94.8117	34.3608	169.959	58.7829	34.9515	163.955	10.3846	132.45	150.503	13.4694	52.123	256.603	180.652	105.411	106.669	171.169	167.587	57.3153	146.49	88.3552	28.2156	116.225	627.446	281.292	127.271	12.3849	114.8	37.4473	48.0316	164.175	53.0336	34.9062	175.672	14.257	437.047	101.755	27.5965	27.6163
T5virus	249.561	55.7434	177.069	185.603	448.304	138.094	554.219	173.699	701.011	232.987	184.403	271.012	173.767	286.125	313.608	168.153	326.062	363.06	104.741	413.608	26.6084	205.95	628.171	312.452	417.986	278.338	264.069	340.447	240.808	130.993	135.038	372.075	262.863	684.796	356.849	137.05	236.746	1002.42	204.949	515.913	154.741	155.337	372.98	502.187	164.458	215.565	309.109	53.3673	10098.6
Aviadenovirus	0	0	0	0	0	0	0	0	0	0	0	0	0	0	0	0	0	0	0	0	0	0	0	0	0	0	0	0	0.884968	0	0	0	0	0	0	0	0	0	0	0	0	0	0	0	0	0	7.87343	0	0
Deltaretrovirus	0	0	0	0	0	0	0	0	26.9784	0	0	0	0	0	0	0	0	0	0	0	0	0	0	0	0	0	0	0	0	0	0	1.96652	0	0	0	0	0	0	0	0	0	0	0	0	0	0	0	0	0
Orthonairovirus	0	0	0	0	0	0	0	0	0	0	0	0	0	0	0	0	0	0	0	0	0	0	0	0	0	0	0	0	28.7829	0	0	0	0	0	0	0	0	0	0	0	0	0	0	0	0	0	0	0	0
[truncated: 62 more columns]

## Sheet: LC
	ERR526291	ERR527017	ERR527023	ERR527035	ERR527041	ERR527042	ERR527045	ERR527046	ERR527047	ERR527056	ERR527057	ERR527060	ERR527061	ERR527064	ERR527065	ERR527067	ERR527068	ERR527086	ERR527090	ERR527096	ERR527097	ERR527098	ERR527107	ERR527108	ERR527116	ERR527125	ERR527126	ERR527127	ERR527131	ERR527136	ERR527137	ERR528331	ERR528333	ERR528335	ERR527142	ERR527144	ERR527153	ERR527155	ERR527160	ERR527162	ERR527168	ERR527170	ERR527171	ERR527172	ERR527178	ERR527183	ERR527185	ERR527186	ERR527190
Tp21virus	184.059	43.8934	0	196.774	91.3242	286.735	199.4	1512.79	52.9554	55.5295	141.799	579.952	452.753	0	501.198	68.018	52.2829	0	339.121	91.5842	0	100.236	191.714	401.647	0	0	0	136.473	0	86.3251	0	998.896	0	100.917	37.9228	346.687	0	62.0233	0	45.8178	531.934	0	0	0	0	0	53.9374	324.148	94.0594
Pagevirus	917.671	1386.85	347.379	800.785	774.369	549.849	442.623	717.908	1093.27	531.219	539.629	470.855	691.344	612.45	671.524	572.776	50.3879	339.525	1968.96	317.33	254.76	927.957	635.904	2185.3	1262.82	763.021	818.931	289.419	295.285	386.992	224.721	2157.15	1202.35	2161.93	1074.24	240.733	494.947	272.914	0	67.9793	162.154	165.097	15.9898	1275.28	542.993	322.801	193.257	1041.81	494.619
Septima3virus	25.3475	48.2083	0	0	7.19443	109.522	0	56.3539	0	0	0	0	0	20.5136	0	0	0	0	0	0	0	0	0	0	0	0	0	105.125	0	0	0	0	0	170.436	0	0	0	0	352.06	77.8951	0	126.078	0	0	0	0	32.2602	184.298	0
Jwxvirus	144.734	118.804	35.4544	0	49.5237	148.197	237.926	85.1648	117.752	0	75.9854	60.0242	87.1904	53.5275	237.012	0	0	122.618	246.985	0	0	68.5142	91.0788	610.541	510.794	71.7681	270.853	97.5099	37.8961	0	0	234.418	89.4958	144.949	32.3659	53.4584	43.8457	0	0	85.8059	71.7681	0	0	0	14.4537	0	44.2456	25.1317	0
Eiauvirus	13.6142	0	0	0	0	76.3132	0	0	0	0	0	17.5865	8.28261	0	0	0	0	0	75.0426	26.5527	20.4258	10.9602	8.54836	14.907	0	0	0	0	0	0	0	0	0	38.2492	0	0	0	0	0	0	0	0	0	0	0	0	0	0	0
Molluscipoxvirus	0	0	0	0	0	169.974	0	0	0	0	0	0	0	0	0	0	0	42.4617	0	0	0	107.143	0	39.1447	77.6608	0	0	81.4489	0	0	82.9527	0	0	0	0	49.4435	0	240.862	0	0	0	95.6548	0	0	0	0	70.3708	304.869	212.523
Msw3virus	214.029	5.29318	25.1743	0	0	17.4008	0	69.7574	157.346	0	0	102.885	60.3769	42.196	70.3304	0	0	0	0	25.5466	36.3791	0	0	0	0	0	0	0	0	10.8864	0	0	45.6685	0	0	0	0	0	0	0	41.2779	0	0	15.2862	0	0	0	0	521.335
Wildcatvirus	425.727	585.979	1194.21	477.174	243.27	172.078	1383.6	415.977	458.81	229.944	300.072	62.2879	89.5454	359.317	195.913	107.439	0	214.591	2296.53	76.7799	73.159	423.618	57.5485	698.177	761.481	72.3906	157.418	442.02	79.798	0	0	1371.42	280.203	738.219	531.439	109.222	1675.18	0	68.7036	16.1082	102.651	0	0	104.275	41.9799	0	60.3044	274.61	348.321
Mudcatvirus	0	0	0	409.111	128.049	0	29.8631	0	1601.21	31.2992	383.78	0	0	557.029	142.211	0	0	0	741.432	0	0	237.271	0	1399.3	261.958	37.965	0	1009.57	64.7405	476.3	0	295.681	0	267.89	0	0	0	0	0	0	0	0	0	0	0	0	0	0	0
G7cvirus	0	0	36.5191	0	164.697	37.2709	58.9187	40.9637	0	0	0	13.1905	18.8028	0	0	32.8765	0	91.5845	579.159	0	0	146.893	0	280.313	0	0	0	121.619	0	0	0	210.543	0	21.7481	37.1959	0	0	0	0	0	0	0	0	0	0	0	0	0	0
Tectivirus	115.358	0	0	0	0	133.04	86.7347	42.3338	34.2462	0	0	64.7717	141.019	0	169.981	46.3584	0	0	29.1888	11.8124	0	16.0595	165.552	154.779	101.796	0	60.442	80.2277	0	353.24	0	0	0	201.335	0	101.474	0	0	0	0	0	0	0	105.934	0	0	90.0721	352.61	0
Ab18virus	158.382	164.658	256.886	391.94	297.634	666.646	1103.61	123.138	1139.99	363.135	376.319	319.755	742.215	108.596	244.555	107.721	40.6103	169.745	171.577	0	0	212.143	190.915	916.507	367.695	41.4792	872.479	217.797	39.6896	44.4952	51.4373	869.463	202.021	148.595	868.494	31.0871	0	226.991	0	106.921	48.4553	167.408	0	267.468	65.4369	40.0165	80.5709	2052.09	317.101
Pipefishvirus	0	0	0	0	0	0	0	0	0	0	0	0	0	0	0	0	0	0	0	0	0	0	0	0	0	0	0	0	0	0	0	0	0	0	0	0	0	0	0	0	0	0	0	0	0	0	0	0	0
Jd18virus	221.093	0	0	0	61.5166	0	0	0	49.1701	0	0	0	0	0	0	0	0	0	88.1562	0	0	143.871	0	59.4368	0	0	37.9282	191.914	0	69.3215	0	0	0	134.952	143.916	0	0	41.6971	98.9681	0	0	192.235	127.273	109.231	0	0	0	0	48.7413
Camvirus	33.2975	0	0	0	0	26.5978	0	0	0	0	0	0	0	0	0	0	0	0	48.6656	0	0	0	28.3098	53.3763	0	0	0	38.5166	0	0	0	0	0	0	0	0	0	0	0	0	0	0	0	0	0	0	0	0	0
Bxz1virus	599.133	305.811	196.313	0	246.304	788.047	35.5243	456.338	840.709	368.225	272.431	67.3222	58.8988	162.334	571.96	82.717	0	176.337	638.469	72.2089	320.748	960.425	892.724	647.831	471.43	0	216.975	1169.99	70.2013	151.203	0	762.659	78.8265	810.399	2894.8	519.334	172.233	675.775	36.3578	270.588	578.023	791.972	1597.77	2355.47	239.471	140.742	124.526	98.6224	708.675
Betabaculovirus	55.4347	0	50.2279	44.9195	107.244	287.548	0	133.058	241.496	48.2169	371.006	18.9369	135.935	146.185	205.74	97.7327	0	52.6075	0	0	0	0	15.02	277.502	91.5587	37.8454	59.6664	438.376	0	0	0	0	1354.96	241.753	12.4729	0	0	0	0	0	0	0	0	49.1833	35.3526	0	0	0	84.8424
Che8virus	0	159.036	73.882	241.139	164.071	859.606	0	51.0417	497.577	401.755	435.228	284.635	338.732	425.192	652.86	128.832	87.3255	494.389	453.869	239.485	0	448.817	565.525	912.698	905.292	1459.43	39.2899	784.871	16.2462	0	372.282	116.167	178.091	241.79	0	0	3123.91	333.032	16.1373	0	300.468	0	123.405	0	0	135.193	20.6565	42.3459	193.657
E125virus	679.889	1656.62	1485.11	1931.92	1806.33	1119.54	3245.46	707.181	1965.21	750.347	1161	261.081	347.517	1241.62	2070.92	355.864	0	585.843	19977.9	885.412	907.123	712.841	1910.26	4870.53	1725.61	2938.22	1806.52	1719	862.411	860.104	118.008	2205.92	1073.41	1524.02	3040.89	212.468	2171.4	1356.24	360.666	1306.38	4378.22	1826.28	118.493	1881.99	1219.6	708.499	405.108	5004.18	1198.98
unclassified	191379	237931	157107	184898	282559	258929	313554	166567	391352	137879	178592	146929	207585	196803	302700	106032	49081.8	87797.6	508439	93332	85361.5	316021	404481	694703	289947	195968	242088	282132	126196	62051.6	45030.5	418401	329301	313940	324718	87969.3	484329	173676	74203.7	111279	395274	128321	49314.9	290811	84986.5	99245.1	91183.6	560225	186545
Yatapoxvirus	112.792	0	205.446	0	38.4403	79.158	116.696	428.691	144.744	89.7086	0	0	0	0	63.985	0	0	0	570.375	0	0	122.083	105.586	382.005	44.3176	0	0	437.524	0	0	0	222.324	0	0	0	0	806.216	0	0	0	0	0	0	0	0	0	0	0	0
Pakpunavirus	0	0	0	0	0	0	0	0	274.339	30.241	305.425	25.0919	53.7377	0	115.88	6.74476	0	94.2142	81.644	0	0	18.268	0	85.1094	0	0	21.2282	43.3096	0	62.5	0	9.9778	0	0	0	0	0	38.6153	0	0	0	0	50.3679	0	0	0	0	0	132.562
Psavirus	71.3087	77.296	0	0	93.9443	136.452	68.3928	0	170.599	0	0	6.07812	7.12406	273.087	377.866	54.0013	0	0	178.506	0	0	122.962	487.567	0	7.45117	32.6672	78.3292	0	0	54.5622	20.2368	0	0	157.111	0	0	0	0	0	60.6241	112.708	0	0	0	0	72.8012	0	0	0
Corndogvirus	37.71	0	0	0	0	0	67.4095	0	0	0	0	0	0	0	0	0	0	0	0	0	0	0	0	0	0	0	0	0	0	126.451	0	0	0	0	0	0	0	0	0	0	0	0	0	0	0	0	0	0	0
Yuavirus	290.925	492.59	0	83.9956	918.825	165.118	254.745	237.594	645.903	38.2546	284.619	269.255	1331.52	0	1467.05	3.37238	0	132.924	346.208	0	0	121.725	691.19	703.545	397.376	0	374.991	204.324	0	24.7114	0	482.663	40.1223	0	0	0	126.777	0	0	0	1023.63	35.8285	0	210.103	0	0	337.143	2010.44	0
Iridovirus	395.38	283.803	74.0646	1098.08	974.623	633.318	317.375	84.7269	1557.47	205.587	783.968	335.95	17.357	301.523	456.426	2574.26	0	102.007	274.233	113.148	414.158	0	439.119	674.01	179.668	140.366	1335.72	90.6212	99.3117	627.714	219.688	180.192	159.459	176.742	502.176	0	0	1085.92	79.7733	136.293	454.619	174.804	80.3145	453.203	472.591	425.87	112.82	2526.27	322.153
Js98virus	0	0	0	0	0	0	0	84.9643	0	0	0	0	525.768	0	209.518	0	0	0	0	0	0	0	0	0	43.7509	71.1127	22.3043	71.5078	0	0	0	0	259.247	77.406	80.6531	0	0	106.784	0	0	216.983	0	42.1402	0	0	0	142.252	851.089	43.7883
Bronvirus	0	0	0	0	53.8971	0	43.5993	0	61.7864	0	0	44.6274	61.0576	0	28.8551	6.74476	154.255	39.638	10.6282	0	0	28.2046	33.4578	130.94	0	0	62.7058	88.3356	0	44.9579	0	101.143	29.2991	118.313	0	0	0	0	0	0	23.0686	0	0	0	0	45.5126	0	0	0
Agrican357virus	142.381	140.288	0	0	30.263	103.907	828.905	0	0	0	0	55.895	89.8411	27.2739	0	0	0	84.3938	937.319	0	0	0	137.583	67.8752	0	0	0	0	0	47.2222	0	0	0	0	0	0	0	100.643	0	102.361	0	191.563	0	0	378.655	0	0	0	128.708
Potyvirus	124.819	0	176.047	105.253	292.446	86.0692	109.051	106.824	268.3	64.2708	101.344	58.901	113.06	117.405	303.629	0	0	63.8339	239.637	74.1573	75.7639	182.627	365.726	636.479	429.632	0	93.3345	421.809	66.0829	0	0	223.452	0	675.301	172.718	208.598	57.8389	59.7857	0	165.175	278.207	0	0	0	16.1061	34.9241	0	0	186.298
Prasinovirus	3130.19	2799.92	3059.22	3675.53	5046.82	5980.89	4602.67	3213.66	6088.2	1705.13	1855.38	969.254	2065.02	3771.86	5404.6	2665.14	280.891	2032.22	9341.57	988.023	1214.96	5236.31	4071.28	10715.5	3931.98	564.109	2947.28	5191.3	1112.3	936.639	709.722	5744.93	5776.19	8020.4	4249.54	1234.56	5893.18	5266.23	712.077	3370.01	7603.5	1600.3	665.995	6112.37	744.054	2258.67	2408.17	17479.1	5544.04
Tsarbombavirus	354.246	48.5896	361.073	182.094	1210.47	380.565	210.869	482.019	598.697	74.1677	147.945	215.782	90.8031	154.397	551.059	0	0	74.0916	1023.73	119.537	85.4254	955.333	370.524	1030.64	269.721	32.7869	60.5156	787.686	68.1592	89.5232	0	817.134	259.647	304.5	50.8374	91.7234	907.18	91.9929	28.5212	205.963	85.7481	76.648	0	302.519	0	69.9236	0	292.869	177.16
Vegasvirus	7553.46	5705.22	239.89	4165.32	3966.93	1414.68	2785.54	1716.43	8517.13	10070.5	12040.9	2681.26	2987.27	885.696	5032.76	1553.76	130.914	958.711	5249.45	1615.95	1445.98	19812.8	16235.8	14144	831.093	1102.4	12863.8	3238.19	979.206	1203.73	0	13245.1	1111.95	43633.3	7424.17	332.38	1487.59	1046.48	44.6323	3514.72	562.508	152.289	172.698	11385.3	1680.74	1297.79	1375.77	8918.49	4043.14
Marvinvirus	35.7196	0	0	216.529	232.781	212.894	0	7.89745	671.655	16.489	18.3687	0	0	0	539.142	0	0	0	45.9181	0	0	8.68718	0	186.537	253.091	0	168.862	0	106.782	0	0	496.316	0	0	0	0	15.6271	0	0	0	0	0	0	0	0	0	79.3249	0	0
Hp1virus	136.921	0	64.2262	66.796	266.39	92.4227	304.637	258.34	390.946	500.722	572.888	180.354	379.079	0	454.45	0	0	52.1993	1052.42	189.29	191.884	91.2522	452.777	504.694	151.245	48.686	140.318	292.913	90.2468	169.035	104.438	703.872	72.1493	923.722	205.12	0	153.224	200.094	20.53	0	430.152	35.6994	57.709	0	36.2932	230.134	339.216	2199.4	170.794
Ea214virus	232.089	98.5538	0	0	209.644	154.022	0	0	0	82.479	50.718	0	221.899	0	11.4776	0	0	221.577	138.995	81.6425	0	0	227.518	265.437	1071.06	259.708	0	0	0	0	0	0	0	164.027	0	292.196	0	38.7333	0	0	41.2779	0	0	15.2862	40.7984	0	0	0	0
Cc31virus	19.9169	0	0	62.4051	0	0	67.6447	0	0	0	0	0	0	0	0	0	0	0	506.2	39.6326	10.7092	37.9187	0	0	0	0	34.5383	0	0	0	48.611	149.416	0	0	0	0	0	0	0	0	0	0	0	47.1155	0	0	0	0	0
Sitaravirus	161.965	90.2638	280.206	172.654	1512.05	692.369	975.225	838.467	2184.92	1343.25	1588.69	7352.82	10427.3	233.697	693.329	130.263	0	174.682	2771.05	999.417	953.957	1030.43	3018.7	1694.58	8317.89	504.178	2604.33	2050.61	2678.53	369.115	1781.5	3083.75	228.968	279.444	1927.23	4199.79	2663.5	349.96	48.3585	0	1112.3	0	217.193	0	539.509	552.885	0	354.652	816.838
Cyprinivirus	0	264.611	171.758	12.3594	37.0131	52.4975	60.8025	107.746	4.13444	125.305	58.0267	0	0	0	0	0	0	0	91.4494	0	0	295.257	11.85	79.6998	322.227	0	0	56.0628	0	88.0218	0	132.453	181.823	0	8.15218	0	37.4337	0	34.3369	0	0	58.0761	0	401.187	20.9961	39.5872	0	0	429.89
Cvm10virus	19.6181	24.6089	0	854.747	249.855	172.702	154.769	36.3044	108.277	0	0	44.6274	61.0576	38.4234	0	124.427	403.263	36.2064	134.966	29.5789	23.9416	114.901	0	937.045	209.664	898.51	91.5311	184.633	251.777	0	226.122	48.0652	0	76.7533	0	0	207.191	0	81.4607	0	253.209	40.0574	0	306.669	325.05	0	0	0	166.474
Phi29virus	21048	20610.6	16272.7	20803.2	29821.9	32065.6	32491.5	20995.3	49314.7	16161.1	22298.3	16949.1	21827.6	21131	39707.3	16593.6	2768.11	12318.5	55789.6	7201.58	7691.93	41237.6	30528.5	81630.6	30328.6	9478.68	26560.9	30551.8	12674	7911.22	4939.15	47631.6	22513.8	34570.4	35953.4	11061.7	43624.8	28788.4	4842.68	16062.6	47376.8	8040.35	4934.58	30782.4	8519.33	11124.6	11861.4	77043.2	26123.9
Lineavirus	74.9301	35.759	28.0343	0	0	123.14	0	86.1403	195.08	59.183	0	0	0	118.513	78.4835	0	0	0	66.6802	24.0291	64.0225	0	198.79	0	0	0	54.5031	62.8863	0	0	113.115	34.9426	0	0	0	0	12.976	34.2403	21.8138	259.545	0	0	0	0	30.6823	0	0	75.1691	0
Gordtnkvirus	0	80.9035	0	0	52.9793	0	0	0	0	0	0	0	0	0	0	0	0	0	88.007	0	0	0	0	61.3666	0	20.181	0	269.696	0	0	0	76.1956	71.384	0	0	0	0	0	0	0	0	0	0	0	0	0	0	0	0
Cba41virus	133.346	400.591	1953.45	471.911	376.444	579.038	1200.53	279.484	1253.1	72.8263	26.4313	0	255.998	48.9289	24.9314	10.1171	0	6.83368	819.66	327.925	550.032	194.572	294.186	544.814	386.587	426.218	133.914	1220.55	365.913	107.104	162.221	360.989	485.122	13.8718	509.282	142.292	1044.35	0	0	1906.74	421.429	135.029	404.713	334.705	2424.91	558.462	69.8536	1332.52	519.859
Cd119virus	1162.07	1548.74	3631.45	770.534	1560.01	1612.1	6215.5	1519.14	1080.24	2259.18	2142.52	185.334	236.515	1949.62	2574.77	1551.95	575.176	376.353	10613.1	115.115	284.5	1552.6	1548.97	8027.67	1402.88	795.965	742.089	2635.19	737.852	319.892	315.219	6724.8	686.079	2802.5	4826.06	523.673	10444.2	665.262	565.419	317.347	2615.92	83.2739	8.1445	511.585	256.581	467.221	158.889	2143.92	863.263
Ff47virus	15.2304	0	0	0	0	52.669	0	27.3372	0	26.8273	0	33.2288	28.4222	52.9498	0	16.982	0	0	107.511	0	0	0	52.4715	0	0	0	0	907.598	322.809	0	0	0	1354.96	0	0	0	0	0	0	0	0	24.58	116.705	0	0	0	0	14.1955	0
Hypovirus	0	0	0	0	0	0	0	0	0	0	0	0	0	0	0	0	0	0	0	0	0	0	0	0	0	0	0	0	0	0	0	0	0	0	0	0	151.618	0	0	0	0	0	0	0	0	0	0	0	0
Luz7virus	0	0	0	0	0	0	0	0	0	0	0	0	0	0	0	0	0	0	0	0	0	0	0	0	0	0	0	0	0	0	0	0	0	0	0	0	0	0	0	0	0	0	0	0	0	0	0	0	0
P1virus	262.439	790.773	718.109	256.655	682.291	503.107	1022.2	359.249	4017.82	105.66	358.86	597.568	1022.4	1794.73	208.484	331.559	216.556	209.529	222.279	1938.13	1840.82	1011.42	466.33	1387.75	535.271	242.959	844.344	487.487	347.314	360.143	246.261	2006.86	507.513	1517.27	5516.32	42.2744	602.245	326.644	363.909	361.098	1802.28	3258.17	150.491	611.231	298.093	821.24	54.8176	1512.9	438.229
Twortvirus	523.773	0	12.5871	96.9945	0	120.354	230.081	0	185.339	268.152	86.0448	0	0	21.098	957.221	0	0	0	117.937	0	0	37.0341	0	167.709	623.825	0	798.552	781.084	0	0	198.576	115.904	0	81.0291	133.967	0	0	626.873	0	32.3322	0	146.346	0	75.3786	495.887	0	286.957	104.57	45.3305
Scutavirus	0	80.1012	0	0	64.6067	0	0	0	0	0	0	0	0	0	0	0	0	0	0	0	0	0	0	127.492	0	0	9.19282	0	0	0	0	0	0	0	0	0	0	0	0	0	0	0	0	0	0	0	0	0	0
Bc431virus	833.674	0	91.3697	109.779	868.237	1131.02	515.658	363.126	1732.02	820.427	1339.83	655.622	1069.98	6.7503	1481.88	6.74476	166.375	149.126	3869.35	11.8124	20.5388	724.145	262.633	1789.61	502.927	349.544	583.673	80.2277	114.52	249.655	461.013	943.675	102.249	1696.21	145.175	0	976.141	417.647	0	301.53	0	208.318	89.1439	1056.8	300.287	1037.82	352.193	285.592	388.708
L5virus	0	0	133.039	152.206	333.063	261.356	39.8784	60.9186	207.88	0	0	65.5271	112.74	301.969	28.107	0	0	0	72.456	0	0	1977.35	0	427.19	15.8925	0	97.8016	619.786	0	0	0	0	101.314	0	0	497.755	0	145.026	0	66.8916	0	1856.4	4864.23	0	59.5805	0	158.825	1470.64	0
Phietavirus	1616.44	674.38	316.489	1152.88	968.236	623.58	293.615	795.217	2144.69	474.361	729.894	411.142	459.691	4108.05	1050.95	251.054	227.502	757.176	2923.75	490.164	278.253	1807.48	1607.17	3893.71	3781.23	1451.44	659.572	2112.65	529.653	377.202	470.432	1782.88	638.697	930.909	423.529	349.862	12993.3	359.159	201.267	226.201	581.352	173.852	79.2906	1519.47	815.708	602.235	508.089	2185.99	1776.29
Simplexvirus	42.8764	0	0	0	0	0	0	0	0	45.9841	55.4975	0	0	0	0	0	0	0	751.914	0	0	61.405	0	55.0673	42.1872	0	0	0	0	44.5545	0	791.336	0	0	0	0	60.9206	0	0	0	0	0	0	0	0	0	0	68.2918	0
Circovirus	0	60.0081	0	0	0	0	0	0	0	0	0	0	0	0	0	0	0	0	0	0	0	0	0	0	0	0	0	121.706	0	0	0	0	0	0	0	0	0	0	0	0	0	0	0	0	0	0	0	0	0
Liefievirus	0	0	56.7285	0	0	0	0	0	0	0	0	0	0	0	0	0	0	0	0	0	0	16.4621	0	0	0	0	0	0	0	0	0	0	0	0	0	0	0	0	0	0	0	0	0	0	0	0	0	0	0
Muromegalovirus	0	0	0	0	0	0	0	0	0	0	0	0	0	0	0	3.37238	0	0	0	0	0	0	0	0	0	0	0	0	0	54.4379	0	0	0	0	0	0	0	0	0	0	0	0	0	0	0	0	0	0	0
P68virus	0	0	0	0	0	0	0	0	0	0	0	0	0	0	0	39.8324	0	0	0	0	0	0	0	0	0	0	0	0	0	132.054	0	0	0	0	0	0	0	0	0	0	0	0	0	0	0	0	0	0	0
T4virus	4170.82	5929	6961.01	3647.28	7184.14	7632.4	7198.8	4656.64	10184.7	3588.98	4022.01	2953.95	4432.62	5823.49	8340.07	2546.94	2009.82	2288.14	12849.4	3230.06	3987.7	8185.53	6786	13461.6	6431.45	2245.96	4750.25	7000.2	5936.59	2546.31	1479.44	9544.64	37892.1	8926.96	10219.9	2117.48	13447.1	7488.43	2152.28	4318.71	5111.44	1831.76	1255.47	10073.7	3481.15	2180.32	2812.83	19820	7283
Moonvirus	0	0	0	0	0	0	0	0	0	0	0	99.0416	130.808	0	0	0	0	0	0	0	0	0	0	0	27.5021	0	0	0	0	0	0	80.1859	0	0	0	0	60.3526	200.672	0	0	0	0	0	0	0	0	0	0	0
Lymphocryptovirus	29.0986	294.793	0	0	223.139	0	0	212.955	0	0	0	0	0	21.073	0	0	0	0	57.3384	0	0	0	0	0	238.981	0	384.873	115.364	0	0	0	173.508	0	0	0	0	0	0	0	0	0	56.9656	0	0	0	0	0	0	0
Fishburnevirus	0	0	0	0	0	0	0	0	0	0	0	0	0	0	0	0	0	0	35.2785	0	0	0	91.4957	0	0	0	21.7209	0	0	0	0	0	0	0	0	0	0	0	0	0	0	0	0	20.3155	0	0	49.8482	157.259	0
Nit1virus	332.327	464.538	466.311	527.687	731.037	660.573	604.373	636.584	1211.36	169.82	313.599	621.946	1540.29	81.7849	1050.84	99.4965	0	81.2637	824.691	758.854	809.023	377.741	708.335	1458.68	591.245	0	524.561	743.854	53.8156	262.326	112.601	850.651	237.872	1607.32	27.2705	0	251.605	458.557	41.9452	393.162	526.259	69.1084	151.439	394.33	19.971	261.178	375.045	2458.17	268.947
Likavirus	996.685	2537.91	216.979	1143.25	2300.69	2448.17	301.452	2040.65	2041.76	1005.31	749.332	745.766	790.459	883.807	1592.16	1180.75	0	615.262	2250.36	448.27	214.988	6035.78	1925.78	4632.4	1353.62	403.823	1341.82	1012.48	167.483	338.693	34.0064	2094.44	413.406	3569.14	450.141	345.748	3083.45	702.041	79.9358	592.006	1776.87	467.969	116.476	1316.33	160.418	361.077	40.0268	3346.38	830.135
Tm4virus	0	0	0	0	0	0	0	0	80.1361	0	0	0	0	0	0	0	0	0	0	0	0	0	335.809	0	0	0	0	87.8187	0	0	0	0	0	0	71.9828	0	0	0	0	0	0	0	0	0	123.32	0	0	0	0
Lymphocystivirus	364.718	97.1867	0	482.035	269.994	284.437	527.651	467.669	1764.78	810.616	818.439	996.488	682.92	0	0	607.349	0	0	1045.07	0	190.395	120.087	67.6277	550.119	729.964	0	60.7363	1727.84	212.003	0	48.084	0	0	2972.72	30.9136	0	612.889	0	763.168	0	0	377.942	0	0	62.8974	119.58	45.7816	699.148	68.3357
Felixo1virus	347.195	65.3968	0	0	0	0	0	225.681	0	0	0	0	0	316.512	113.066	0	0	0	0	92.985	0	466.867	0	55.1627	7.52952	0	0	158.872	0	38.0555	0	63.0812	69.6725	79.9466	76.1347	97.7376	0	0	0	0	0	0	0	0	0	0	0	0	0
Bignuzvirus	0	0	0	1011.41	0	239.793	0	0	107.227	0	59.2009	51.2791	86.2552	0	99.5902	252.995	0	0	63.6862	0	0	0	0	17.4202	43.303	0	109.069	14.6646	30.8841	30.7886	0	0	0	131.689	0	0	0	0	0	0	0	0	0	0	151.978	82.0069	0	0	76.4048
Mooglevirus	0	65.3968	0	0	0	128.627	0	0	214.145	43.6029	72.6842	34.4769	94.3034	0	24.1353	0	0	0	49.9699	0	0	0	103.208	64.5269	0	0	41.1483	65.3997	0	0	0	0	0	217.02	0	0	0	0	0	131.531	0	0	0	96.6667	0	0	0	92	0
N15virus	0	0	0	0	244.087	0	0	67.1704	62.903	0	0	0	0	13.2865	121.256	0	0	0	266.476	15.1886	0	0	0	271.321	0	0	79.0577	26.4166	0	0	0	118.326	0	0	52.0838	0	0	79.3226	0	147.441	0	940.853	0	75.9047	0	0	0	0	64.1955
Pg1virus	0	174.677	113.277	0	39.9055	0	31.9682	0	0	73.3427	64.8301	0	0	0	0	0	0	0	51.3043	0	0	0	0	88.1691	27.2041	0	0	0	0	84.3036	0	32.525	0	0	0	0	16.34	0	87.3947	0	0	0	0	0	0	131.392	0	0	0
Agatevirus	560.972	163.533	283.323	801.318	1298.92	1111.79	311.754	261.088	1336.18	408.02	363.593	18.0289	118.672	722.518	1494.17	620.55	85.1877	400.931	379.379	265.461	376.478	238.698	892.494	1712.84	199.761	0	310.297	1128.13	452.606	0	0	1002.67	259.245	635.657	5.31133	149.027	431.476	447.873	208.683	985.437	1365.81	95.1446	0	566.394	149.51	119.531	33.615	255.866	549.698
Titanvirus	63.7538	0	0	0	0	0	31.6543	0	0	0	0	0	0	0	0	0	0	0	0	0	0	0	0	16.0341	21.8683	0	21.1034	0	0	0	0	0	0	0	0	0	0	0	0	0	0	37.7338	0	0	0	0	0	0	0
M12virus	13.999	1602.18	682.285	152.705	487.656	462.665	616.481	825.859	259.819	385.995	297.348	56.1783	68.4219	393.021	115.158	770.481	171.441	133.878	1734.55	0	34.6242	614.731	286.088	3143.14	329.568	170.969	357.112	222.967	0	57.2925	71.1202	2071.91	338.137	628.605	173.278	0	2440.61	548.01	27.2164	0	0	252.466	0	667.938	0	28.37	46.6563	367.845	306.75
Whispovirus	66.6506	0	88.9175	75.8081	71.5731	110.968	136.776	0	0	0	0	74.4521	102.88	137.495	57.9102	154.105	0	165.876	134.827	0	0	371.984	375.214	525.998	85.3736	324.92	256.098	0	458.86	0	0	158.547	54.9872	91.9927	0	262.97	1549.34	0	0	89.352	0	26.8208	0	96.6224	0	0	9.37154	52.7355	185.92
Pithovirus	1693.72	1369.71	1117.11	2095.15	2865.4	2083.67	1868.62	1818.74	3260.99	2482.7	3011.58	438.123	1120.94	740.253	2990.46	1402.21	796.186	901.316	5095.92	2188.58	600.707	3105.24	3592.67	5646.87	3122.95	78.5843	2408.23	2074.16	1595.23	1045.37	225.673	4555.47	790.094	3422.91	5337.93	900.522	2359.42	3015.91	806.426	754.112	4518.14	704.165	291.873	1298.99	906.943	913.818	1526.19	7640.01	2092.36
Pepy6virus	0	0	0	219.69	148.887	0	65.6987	0	1129.34	0	281.485	0	0	71.999	185.535	0	0	0	266.335	0	0	818.185	0	2746.34	494.952	58.9744	0	1013.9	0	607.183	0	0	0	258.154	0	0	0	0	15.7187	0	0	0	0	0	0	0	0	0	0
Kp32virus	0	0	0	154.287	0	0	0	0	0	0	0	0	0	0	0	0	0	0	0	0	0	0	0	0	0	122.345	0	0	278.871	0	0	0	0	0	0	0	0	0	0	50.8537	0	0	0	145.152	74.3936	0	0	0	0
P100virus	181.848	73.2389	50.3888	103.419	736.955	240.156	123.958	0	272.831	0	420.307	0	0	0	220.481	16.982	0	22.5374	18.1233	50.2994	45.8551	64.1753	0	189.688	61.1283	0	347.247	0	0	0	0	0	0	301.411	0	0	0	116.157	0	0	319.37	0	88.5188	67.5541	0	0	0	0	62.728
Cp1virus	0	108.424	0	0	0	18.7001	0	0	336.648	0	0	12.1562	14.2481	0	0	0	0	0	0	0	175.781	0	0	149.284	0	0	0	0	700.621	0	0	0	0	0	0	0	194.323	53.0551	0	40.7237	0	31.1888	0	86.0465	0	0	0	877.739	0
Ipomovirus	79.1954	542.206	79.3422	170.512	445.458	243.614	321.342	176.694	370.931	132.238	291.326	0	0	6.05905	787.268	458.263	0	48.2367	876.351	0	0	772.727	66.6075	492.847	358.106	0	89.5657	27.0909	167.457	84.0624	40.0843	660.782	257.377	649.67	383.938	0	2051.05	1250.06	40.7056	204.911	0	154.678	0	402.434	0	256.929	308.393	74.6566	180.284
Pamx74virus	0	1443.84	385.96	69.407	0	307.9	0	0	107.261	0	0	72.641	19.8861	0	78.8837	94.8017	552.628	43.6503	2933.53	0	0	756.385	25.426	196.874	62.1002	0	112.551	518.873	0	178.358	0	160.823	504.713	196.265	372.739	0	15290.7	0	0	0	0	0	0	182.603	0	0	42.271	250.214	27.9144
Kpp10virus	0	186.224	145.984	113.966	159.052	111.832	31.2537	189.081	91.132	122.725	256.931	141.144	235.237	205.483	47.8527	104.594	0	82.6863	126.498	0	0	238.559	115.093	527.512	93.821	0	0	162.832	0	79.2039	188.338	0	245.474	0	513.793	0	167.525	0	56.9605	200	1315.79	0	0	171.313	0	0	17.1865	37.8554	98.3468
Mardivirus	0	84.3633	0	0	0	0	0	0	0	67.3469	0	0	0	0	0	0	0	0	0	0	0	0	0	25.4933	6.23499	0	0	79.5649	0	0	0	0	0	0	0	0	0	0	0	0	0	0	0	0	0	0	0	0	0
P23virus	987.417	232.554	535.44	407.903	811.426	1284.48	331.752	709.361	1084.34	334.996	1222.3	482.771	521.836	996.345	1385.41	939	67.0476	354.003	1891.71	260.876	342.482	2006.03	440.84	3953.51	1095.19	404.423	822.114	1277.4	756.095	127.609	0	2512.87	118.697	538.409	1855.89	187.071	438.27	71.6426	0	328.82	1618.89	46.4771	0	1253.16	34.136	182.421	471.675	3068.78	933.688
Betaentomopoxvirus	505.524	225.833	392.617	763.015	397.08	840.051	372.984	594.82	1459.42	429.633	376.301	375.801	0	1317.03	1679.73	945.079	0	393.091	1470.39	303.953	143.313	346.375	1003.62	2508.62	697.705	144.947	380.356	522.374	351.463	192.96	0	1197.49	1110.93	1072.07	559.14	1218.16	1385.19	749.506	81.937	358.956	1044.49	910.626	63.4228	929.415	0	260.611	902.924	1869.25	1233.87
Rslunavirus	539.852	298.697	122.101	388.774	700.53	340.742	107.597	138.671	312.879	75.1572	110.906	51.3544	10.1311	154.136	408.506	0	0	73.5067	465.408	180.2	94.3828	250.916	459.758	1444.5	517.627	0	540.458	250.143	146.718	0	96.2725	594.331	0	601.667	876.063	56.2643	796.493	396.729	0	256.44	1368.05	124.867	89.1081	98.458	89.7492	137.698	400.385	835.685	258.034
Omegavirus	218.321	2182.66	79.4272	277.851	457.152	597.762	459.862	912.445	638.144	464.969	356.149	610.852	834.898	240.747	119.161	119.221	0	141.158	1641.29	330.906	101.495	1835.57	636.992	1106.42	508.253	264.354	424.022	382.081	742.382	0	81.2041	466.485	438.082	403.475	1200.76	0	1345.55	847.679	26.3785	213.347	197.061	148.835	59.553	1677.32	349.84	93.5393	186.41	3463.9	723.056
Patiencevirus	0	0	0	0	0	0	0	0	0	0	0	0	0	0	0	0	0	0	0	0	0	0	0	0	0	0	0	0	0	0	0	0	0	0	0	0	0	0	0	0	0	0	0	0	0	0	0	0	0
Kp36virus	41.131	0	0	0	64.9843	0	0	0	68.9028	0	0	0	0	0	12.2403	85.2581	0	0	0	0	0	0	0	24.2693	19.5203	0	31.6623	164.68	0	0	0	27.4252	0	58.5424	0	0	0	0	0	0	0	165.025	0	0	0	0	0	0	0
P70virus	472.198	1305.74	147.701	0	617.026	2406.82	134.884	825.349	2256.98	0	381.223	55.895	756.03	561.503	96.2683	0	0	80.47	582.811	0	0	328.202	624.876	660.83	475.588	345.923	158.159	495.295	173.139	192.666	0	697.707	251.582	490.145	32.809	0	457.172	65.0825	111.296	120.223	41.2866	399.935	49.6187	683.71	82.2827	728.367	85.8591	524.584	508.518
P12002virus	187.027	33.4305	0	158.556	189.352	66.0184	0	40.78	102.375	180.354	85.8911	0	0	109.424	50.2852	0	43.4152	34.5444	48.8462	20.8187	148.148	162.514	155.228	632.093	110.689	111.158	14.849	112.139	51.9142	0	228.715	49.7071	42.8383	108.329	10.0999	0	31.2541	31.2513	0	76.4401	26.3446	23.8388	222.252	19.4773	179.378	84.8645	73.7571	0	0
Inovirus	27.4934	0	0	0	0	0	0	36.4988	0	0	0	0	0	56.1848	0	0	0	0	0	0	0	0	33.6309	0	0	0	0	33.693	0	0	0	41.6726	0	0	0	0	105.03	0	0	0	0	0	0	0	0	0	0	0	0
Che9cvirus	0	0	0	95.2778	0	0	0	0	29.5724	0	38.0126	0	0	0	0	150.359	0	0	0	0	0	65.1828	48.4955	266.57	0	0	64.6392	0	0	0	0	0	0	0	25.0984	0	0	0	0	0	0	141.68	0	0	0	0	28.1175	491.786	0
Alphaendornavirus	0	0	26.9655	0	117.684	0	0	0	0	0	0	0	0	0	54.4583	0	0	19.043	48.7173	0	0	0	178.748	246.939	0	0	73.8034	248.784	0	0	0	273.684	0	0	0	0	0	0	0	0	0	68.8252	0	0	0	0	0	0	22.5191
Sp18virus	0	0	0	0	0	57.2922	0	0	31.7535	0	0	0	0	0	0	0	0	0	104.55	0	0	113.861	231.737	77.972	76.6515	0	0	65.3997	0	59.2985	0	42.1933	80.7484	0	0	0	0	0	0	17.3774	0	23.0119	0	20.5493	0	0	0	0	64.9351
Tlsvirus	0	0	0	0	0	0	0	0	0	0	77.1996	0	0	0	0	16.982	0	0	0	0	0	0	0	0	0	0	0	0	0	0	0	0	0	0	0	0	0	45.5949	29.395	0	0	0	0	0	0	0	0	0	0
Rogue1virus	0	0	24.1494	0	0	0	63.3088	0	0	0	77.1996	0	8.66488	0	0	0	0	0	0	0	0	0	0	0	0	0	45.2888	0	19.4755	0	0	64.6234	0	0	0	0	0	0	0	0	0	0	0	0	0	0	0	0	0
Bpp1virus	516.598	98.3826	256.352	36.1587	187.092	183.908	80.2889	212.38	30.144	117.822	132.479	0	0	86.177	207.598	53.0432	0	29.1905	446.574	0	0	100.021	183.406	677.751	93	0	340.864	145.086	35.5248	1987.05	0	401.229	0	1148.16	486.324	74.3384	0	0	149.139	66.1479	0	477.788	0	0	1701.23	220.657	67.9854	1018.47	52.8644
Hk578virus	13.6142	0	0	0	0	0	0	0	47.6907	0	0	0	0	0	0	0	0	0	0	0	0	0	0	46.6667	0	0	0	0	0	0	0	0	0	0	0	0	0	0	0	0	0	0	0	0	0	0	0	0	0
Leporipoxvirus	0	0	0	0	45.3113	72.5506	0	0	0	0	0	0	0	0	0	0	0	0	0	0	0	0	0	146.401	34.9425	0	255.048	0	0	0	0	0	0	0	0	0	0	0	0	0	0	93.6351	0	0	0	0	0	64.9123	0
Tg1virus	47.1821	42.915	0	0	47.3011	81.5706	202.536	0	205.405	865.476	1073.97	0	89.6552	0	0	0	0	37.0492	166.613	0	0	29.261	75.8157	132.889	9.69881	27.487	9.19282	199.553	64.5298	0	30.0317	163.723	85.2797	0	0	0	431.547	116.459	0	0	0	0	0	0	0	10.5102	19.2736	100.727	52.2996
Mamastrovirus	0	0	35.4569	0	0	0	0	0	79.5564	0	0	0	0	53.8991	0	0	0	0	0	0	0	48.9094	0	172.881	0	498.228	0	45.9828	0	0	0	0	75.7338	0	0	0	18.0399	0	24.7558	0	0	0	0	0	0	0	0	0	0
Barnyardvirus	0	0	70.5564	0	45.5888	87.1611	37.6641	0	93.2765	0	0	0	0	0	0	0	0	0	46.3651	0	0	0	50.1051	0	24.7684	0	61.5976	71.0415	0	0	0	0	0	0	90.0197	0	0	0	0	14.899	0	0	0	0	0	0	0	0	0
Harrisonvirus	99.6895	0	125.861	90.0089	411.801	384.118	98.8364	216.952	546.07	178.721	404.322	233.746	68.7075	62.8459	892.451	127.944	0	16.2327	679.398	73.7851	86.2714	190.618	729.053	2195.13	416.655	82.6229	648.85	114.056	58.4642	99.7236	133.643	121.837	140.994	222.656	416.125	98.2804	18.2805	0	0	46.771	140.377	0	0	0	103.298	481.583	0	1388.34	638.072
Salterprovirus	0	0	0	0	0	0	0	0	0	0	0	0	0	0	0	0	0	0	0	0	0	0	0	0	0	0	0	0	0	0	0	0	0	44.0246	0	0	0	0	0	0	0	0	0	0	0	0	0	0	0
Alphamesonivirus	0	226.868	83.8199	0	0	0	0	124.425	0	85.4366	96.9366	0	0	89.5904	0	0	0	0	244.077	310.139	0	136.232	0	61.0447	93.989	0	0	334.149	0	0	0	0	162.537	0	0	134.476	1476.83	127.116	33.8178	0	182.668	22.1901	33.1128	181.489	0	0	40.1614	227.351	0
Woesvirus	0	0	0	0	7.53377	0	0	0	0	0	0	0	0	0	0	0	0	0	0	0	0	0	0	185.335	0	0	69.8392	0	0	26.2253	0	121.677	0	68.8293	0	14.3512	0	236.381	0	0	0	0	0	247.852	896.777	0	0	0	0
Pocjvirus	200.538	163.509	50.3888	247.021	228.136	214.467	30.9027	42.0448	298.55	0	0	0	0	90.7403	963.308	28.373	103.346	0	500.912	87.3899	86.3877	109.857	209.088	994.781	764.744	46.2917	384.689	185.019	183.443	183.639	80.8496	295.866	174.696	1732.26	420.6	0	580.31	346.204	73.1288	151.939	1818.74	6477.67	0	0	302.91	192.426	40.1614	227.351	164.068
Ranavirus	272.725	902.347	0	284.593	433.935	418.616	497.45	730.816	732.797	351.158	321.073	145.151	99.539	160.069	133.244	273.567	0	457.713	1058.96	91	0	471.245	205.706	1036.04	224.066	83.469	80.6654	326.014	219.044	67.2783	63.8587	213.46	982.568	267.254	1497.42	93.3341	618.871	1802.26	226.583	257.095	0	210.496	52.0974	451.654	417.482	94.9083	81.8927	47.0842	440.488
Marseillevirus	1350.09	225.359	736.619	635.471	724.173	440.319	285.223	317.08	1490.65	697.955	609.626	264.068	92.2877	0	1783.84	3.37238	0	171.967	528.878	93.8121	272.569	640.327	1012.11	1257.36	608.404	0	757.59	2581.79	391.419	145.134	214.426	520.98	216.019	443.423	864.936	0	393.981	947.912	28.5212	479.726	167.434	712.768	211.827	587.53	92.4178	496.552	1005.34	4994.99	812.908
Abouovirus	1016.56	348.964	281.325	435.654	808.233	681.143	344.976	265.762	1245.4	424.284	1090.94	346.268	417.964	189.677	1961.18	93.9133	231.532	255.843	1007.96	106.56	96.5493	400.329	1471.61	3957.96	1033.6	35.8021	2817.18	1195.38	227.823	132.133	0	680.278	286.049	124.319	810.677	123.131	105.964	374.258	311.621	248.5	1067.89	127.721	32.578	842.881	119.925	740.288	68.2696	944.858	191.464
Silviavirus	532.273	202.341	237.825	96.0404	120.634	200.155	95.4315	0	162.171	16.489	18.3687	0	121.735	109.941	342.671	158.822	0	230.023	1479.38	640.469	102.774	561.754	282.994	436.608	348.814	0	181.651	257.593	322.809	0	0	922.749	5444.35	1034.73	22.0546	0	335.906	0	26.3785	77.2501	0	98.0827	152.695	198.911	87.8732	65.2624	54.7297	28.1915	228.151
Nona33virus	663.03	1309.75	132.054	377.326	423.937	469.307	119.566	420.151	464.999	52.9859	125.081	439.84	520.119	68.0273	136.491	0	0	0	42.7116	0	0	378.131	275.384	310.039	338.974	976.102	0	0	1091.09	67.0959	148.513	197.436	251.582	862.375	654.53	0	23978.2	6358.8	79.8388	0	0	423.312	155.458	459.859	755.663	234.595	104.857	981.708	88.5942
C5virus	385.828	83.3816	14.5561	26.4352	471.287	506.064	181.559	526.021	862.942	220.036	341.596	179.851	340.293	1187.65	901.055	49.8854	0	61.013	2592.15	382.853	75.7583	362.176	1067.69	1127.04	1010.65	170.159	541.615	742.337	0	144.661	154.158	685.991	58.9529	78.0871	500.106	0	367.134	307.58	34.3929	0	725.17	58.7512	189.272	129.49	465.705	234.182	125.839	1211.55	30.246
Toursvirus	475.494	738.087	1804.58	491.935	1235.84	965.498	439.858	876.227	1226.5	739.341	848.201	172.062	439.75	467.348	655.05	461.927	0	411.62	1897.24	275.298	230.93	2131.71	701.086	4320.2	1806.25	864.881	445.789	598.794	210.279	162.798	0	1095.11	632.142	434.488	530.415	0	1966.57	869.347	222.116	327.367	1225	520.118	60.3235	2366.25	105.637	238.318	443.296	2431.25	924.97
Sep1virus	0	0	0	0	0	102.784	0	78.1659	77.2206	0	0	0	85.8794	0	91.22	0	0	0	0	0	0	0	0	113.62	15.4915	0	85.6489	172.184	0	0	0	0	0	145.645	0	0	102.133	0	0	0	44.5042	0	0	0	0	0	0	69.8915	0
Acadianvirus	0	0	49.6073	0	444.753	0	0	0	141.211	81.077	86.8957	0	0	0	60.8187	0	0	0	279.278	0	0	0	0	198.016	475.112	0	0	55.3337	0	0	0	64.0911	16.1482	112.087	77.628	0	0	95.7602	0	0	76.9704	33.3891	0	0	0	0	0	0	67.2742
Cp8virus	192.859	0	177.216	174.944	224.289	598.972	1911.93	141.17	757.899	237.757	184.273	517.443	697.878	282.823	388.491	69.9136	0	0	633.539	206.797	282.991	499.658	556.078	1233.05	461.168	228.12	155.8	300.043	101.462	0	127.71	1141.04	141.958	508.444	868.578	350.694	952.373	608.793	27.1917	333.079	160.058	420.784	30.8714	179.309	75.7713	119.195	0	1898	256.437
Alphapleolipovirus	0	0	0	0	0	0	0	0	0	0	0	0	0	0	0	0	0	0	0	0	0	0	0	0	0	0	0	54.7201	0	0	0	0	0	0	0	0	0	0	0	0	0	0	0	0	0	0	0	0	0
Ampullavirus	0	0	0	0	0	0	0	0	0	0	0	0	0	0	0	0	0	0	0	0	0	0	0	14.907	0	0	0	0	0	0	0	0	0	0	0	0	0	0	0	0	0	0	0	0	0	0	0	0	0
Gammalipothrixvirus	0	0	0	0	0	0	0	0	0	0	0	0	0	0	0	0	0	20.4473	0	0	0	0	0	0	0	0	0	0	0	0	0	0	0	0	0	0	0	0	0	0	0	0	0	0	0	0	0	0	0
Orthonairovirus	0	0	0	0	0	0	0	0	0	0	0	0	0	0	0	0	0	0	0	0	0	0	0	0	0	0	80.1457	0	0	0	0	0	0	0	0	0	0	0	0	0	0	0	0	0	0	0	0	0	0
Platypuvirus	0	0	0	0	0	0	0	0	0	0	0	0	0	0	0	0	0	0	28.8499	0	0	0	0	0	0	0	0	0	0	0	0	0	0	0	0	0	0	0	0	0	0	0	0	0	0	0	0	0	0
Tin2virus	0	0	0	0	0	0	0	0	0	0	0	0	0	0	0	0	0	0	0	0	0	0	0	0	29.759	0	0	0	0	0	0	0	0	0	0	0	0	0	0	0	0	0	0	0	0	0	0	0	0
Phic31virus	353.122	479.472	0	0	225.528	229.827	34.9548	50.8287	340.603	0	0	73.7325	139.751	0	178.174	59.4983	127.755	0	160.215	0	0	0	43.0698	273.76	132.337	0	83.246	225.756	97.7866	0	0	0	62.4801	0	35.6983	36.7457	0	52.7353	0	0	122.199	0	0	117.986	0	329.595	0	393.498	255.489
Capripoxvirus	0	0	0	0	0	0	0	0	65.1801	0	21.7907	30.9145	11.5505	0	0	0	0	0	0	0	0	0	0	0	0	0	0	0	0	0	0	0	0	0	0	0	0	0	0	0	0	0	0	0	0	0	0	0	0
Megalocytivirus	0	58.7903	0	0	0	131.082	0	0	0	158.842	320.682	0	89.6414	0	191.157	0	0	69.7382	0	0	0	90.3022	157.973	277.35	143.233	0	164.278	104.977	54.494	0	0	34.5086	255.418	42.5412	0	516.693	93.1531	206.268	0	363.215	0	0	0	0	0	0	0	203.718	0
Cp220virus	98.7652	34.444	55.7519	184.174	180.875	729.471	888.104	404.572	1528.1	533.333	621.335	166.045	184.564	171.647	739.025	21.3981	145.884	174.98	1265.65	495.261	263.278	2134.04	776.956	1262.56	246.389	347.623	611.385	2055.03	145.291	74.9255	220.426	953.852	322.835	752.236	982.295	414.567	1247.82	793.113	0	381.957	465.901	162.73	0	424.657	75.6373	107.795	121.945	2266.73	482.13
Demosthenesvirus	0	0	0	0	0	0	0	0	0	0	0	0	0	0	0	0	0	0	0	0	0	0	8.54836	90.4891	171.47	0	0	34.4353	0	0	0	0	0	0	0	0	0	0	0	0	0	0	0	0	0	92.7187	0	0	0
F116virus	97.348	0	37.9359	179.603	85.1943	0	207.59	0	129.672	31.3263	14.1461	0	0	5.20425	53.7352	215.73	0	0	1653.28	150.812	100.909	0	433.477	127.2	45.2549	0	225.191	756.359	0	0	0	288.25	0	68.2775	91.5907	51.0986	704.092	128.22	264.258	0	0	338.198	67.5272	0	0	259.757	0	28.9397	154.74
Lit1virus	0	102.707	0	0	63.1493	0	0	116.549	0	0	38.3264	0	0	0	36.0804	0	0	0	0	0	0	0	0	0	0	0	0	0	0	0	0	0	0	0	0	0	0	0	0	0	0	0	0	0	0	0	0	0	0
Phifelvirus	211.35	54.4737	15.063	118.409	148.163	126.321	116.464	326.294	634.07	104.655	125.771	31.8901	233.277	43.1547	1103.45	516.946	0	25.2657	1237.6	0	0	372.011	453.744	1710.19	76.7556	32.1705	247.637	108.209	103.326	234.188	211.369	154.681	384.033	260.979	65.6113	73.9516	0	0	0	0	113.709	247.696	67.55	867.694	101.483	0	12.2579	214.585	197.565
Muscavirus	0	0	0	0	0	0	0	0	0	0	0	0	0	0	0	0	0	0	0	10.3914	9.35717	0	0	0	0	0	0	0	166.826	0	30.0317	59.069	0	0	0	0	0	250.623	0	0	0	141.108	0	0	0	49.6788	0	0	0
Rb49virus	104.636	32.4512	37.7635	0	124.612	56.3211	0	0	530.027	108.659	0	11.693	55.7673	0	17.227	250.177	0	42.0558	426.283	0	161.899	93.0648	142.9	441.962	69.3584	174.124	56.2256	80.7566	351.217	0	0	34.1098	0	175.887	520.152	57.8045	134.037	0	72.9541	0	0	43.9505	0	0	0	0	0	0	83.3333
S16virus	40.4792	0	0	0	0	0	0	0	0	0	0	0	0	0	0	0	0	0	0	0	0	0	0	0	0	0	0	0	96.3944	0	0	58.828	94.5946	55.9611	0	0	0	0	0	56.7115	0	0	0	0	0	0	0	0	0
Ydn12virus	242.921	45.552	45.4521	133.529	136.993	293.845	121.315	55.2162	735.795	160.649	378.727	304.424	494.466	106.378	470.025	0	0	56.8523	112.556	113.496	86.2235	25.3724	518.963	566.73	95.0612	0	258.98	279.944	238.644	54.846	60.9092	384.171	27.203	402.339	41.9824	53.0953	108.115	67.8349	0	60.5842	581.911	83.2719	58.5952	49.5031	0	0	158.3	798.208	92.6376
Saetivirus	0	0	0	0	0	0	0	0	54.5249	0	0	0	0	0	0	0	0	0	72.4324	0	0	0	0	140.61	0	0	67.3068	100.481	0	0	0	165.236	0	57.0441	0	45.9946	0	34.2403	0	0	0	105.565	0	0	0	61.5721	0	91.5567	0
Bdellomicrovirus	0	0	0	0	0	0	0	0	0	0	0	0	0	0	0	0	0	0	0	0	0	0	0	0	0	0	0	0	0	0	0	0	0	0	0	0	0	0	0	0	0	0	0	0	126.24	0	0	0	0
Foveavirus	0	0	0	0	0	0	0	0	0	0	0	0	0	0	0	0	0	0	0	0	0	0	0	0	0	0	0	0	0	0	0	0	0	0	0	0	0	0	0	0	0	0	0	0	0	0	0	0	0
Sextaecvirus	0	194.712	0	0	53.7807	38.5112	27.753	0	64.6958	118.219	32.6531	0	0	0	11.4776	0	0	0	326.677	0	0	38.1336	184.133	208.95	28.856	0	85.9239	0	740.617	88.3915	0	82.3302	75.6654	0	22.2195	0	0	0	0	445.33	41.2779	701.333	75.7724	100.524	56.6583	343.708	0	165.097	122.204
P12024virus	213.251	187.201	131.779	2264.92	700.958	364.043	9343.59	494.848	1556.52	1840.8	2645.76	259.908	41.7263	739.046	213.604	212.209	162.622	6.83368	7682.33	123.541	39.464	38.1336	2066.01	609.555	2448.31	1914.26	388.303	756.227	1780.21	0	337.78	2193.17	137.507	475.333	300.345	283.418	9793.7	0	0	247.949	414.171	1260	1620.65	304.121	356.527	42.7033	57.6834	436.067	1539.97
Orthopoxvirus	182.627	120.019	83.7952	479.357	623.135	751.846	137.034	87.0568	694.553	110.77	83.3699	140.258	327.586	320.179	425.927	94.7425	0	226.367	854.446	60.9964	41.5161	610.934	292.042	1248.54	369.92	0	480.758	536.635	201.849	66.6085	58.0176	851.888	161.607	513.72	340.874	165.884	83.4909	335.975	0	82.8216	2126.08	161.477	150.488	200.396	38.9108	74.3194	171.731	1826.23	1244.23
Schizot4virus	234.116	1541.44	317.028	661.374	344.671	431.402	1243.58	257.848	507.576	388.834	597.284	75.831	113.123	207.277	149.571	330.128	0	0	231.091	0	0	2554.56	178.581	973.862	5813.77	348.472	488.161	157.093	107.656	0	0	215.294	237.47	355.964	712.021	224.213	836.221	483.795	396.367	55.7136	0	273.815	42.4815	124.966	302.992	63.8097	53.7824	174.662	0
Asfivirus	662.202	181.057	16.9811	169.092	259.113	767.087	123.734	103.261	572.7	0	29.1439	89.6002	122.633	281.543	230.948	0	112.897	0	553.002	42.8463	92.1142	519.708	176.613	458.249	114.81	205.171	196.722	130.337	64.6574	200.949	17.636	462.495	248.588	168.325	122.249	132.582	126.748	10.3746	0	134.958	112.488	18.8222	30.4001	396.515	319.917	85.2359	10.259	376.152	220.062
Sp6virus	0	108.424	0	44.6178	66.9774	193.406	0	41.8966	122.054	50.6958	164.854	68.3214	151.177	0	0	0	0	0	16.2877	93.3115	0	0	68.5384	0	0	0	193.019	0	0	0	0	134.837	0	0	122.709	0	0	48.3419	0	0	0	109.44	52.8467	18.5247	0	0	52.9416	457.375	41.998
Sfi21dt1virus	326.099	0	0	72.2091	0	0	0	93.2785	117.506	0	38.0126	1138.6	1683.59	10.2427	67.4815	0	0	0	817.888	0	61.0594	193.539	76.1172	158.617	221.074	0	107.884	0	45.3341	0	260.887	485.931	0	594.954	0	15.3343	24.1761	28.2898	48.3585	398.601	122.199	0	85.8233	1743.32	27.3714	59.0544	0	26.9977	0
Siadenovirus	0	0	0	91.8572	0	0	0	0	0	0	0	0	0	92.8507	0	192.982	0	0	0	0	0	0	0	0	0	0	0	0	157.534	0	0	0	0	0	0	0	0	0	0	0	0	0	0	0	150.668	0	0	0	0
Negevirus	0	48.6951	0	0	0	0	0	0	0	0	0	0	35.8269	9.82425	0	0	0	0	0	0	0	0	0	0	0	0	0	0	0	0	0	0	0	0	0	0	0	0	0	0	0	18.8222	0	0	0	0	0	0	0
Ascovirus	1223.7	2004.39	1542.2	2754.9	2305.74	2019.76	1787.49	1078.89	3094	1512.85	917.355	1444.48	1901.54	1483.71	3026.19	944.635	496.903	896.874	2539.69	980.619	902.998	2670.04	2141.85	5816.69	1774.41	508.362	2261.44	1640.11	1201.62	403.893	300.271	2691.67	3118.63	2172.25	2358.71	705.499	2763.6	1195.05	580.788	461.067	1914.75	740.613	412.731	2756.69	1021.92	979.877	1167.13	5065.99	1770.82
Phieco32virus	285.228	0	182.085	0	267.743	45.1365	125.903	0	635.797	0	152.322	0	0	0	255.687	0	0	0	82.9359	0	0	115.078	49.1253	165.416	843.358	0	244.189	360.414	0	0	89.8741	39.4723	164.259	0	81.1149	0	51.19	113.871	0	184.211	0	0	0	0	0	35.2252	0	85.0234	117.612
Secunda5virus	396.256	0	0	235.339	43.7564	150.19	0	0	351.591	109.406	146.172	0	0	93.0387	0	0	0	46.8576	524.086	39.977	34.3639	212.458	160.773	520.906	226.41	161.072	704.642	260.593	161.287	120.952	0	187.547	109.632	101.211	419.536	0	0	0	0	0	86.9318	12.4757	0	0	100.271	20.4484	0	122.642	533.553
Smoothievirus	0	0	0	236.917	205.524	152.5	2443.8	103.261	187.277	67.7942	190.122	46.8259	0	9.82425	36.1313	24.4858	0	25.9061	494.599	181.822	83.8731	67.6721	84.0035	151.677	301.122	0	111.926	107.533	0	68.5033	38.3561	354.638	0	199.747	92.3128	0	689.793	80.1317	0	58.1633	112.488	0	30.4001	0	57.0159	21.0723	33.1017	645.273	18.1523
Vi1virus	0	159.174	79.4272	0	65.3515	73.7652	79.4924	0	50.2723	111.618	26.8999	0	0	52.0751	0	0	44.0035	166.908	596.167	0	0	521.251	29.4276	175.992	9.69881	29.303	0	647.173	614.876	0	171.552	156.102	311.753	0	147.964	0	0	90.8209	26.3785	64.6883	0	79.5657	0	186.323	21.2717	0	0	0	63.466
Muvirus	0	305.312	432.182	292.922	196.5	105.255	825.722	13.7195	278.175	304.56	220.254	73.9287	73.3591	66.3631	229.25	32.7616	0	211.535	1323.38	30.3773	32.869	212.216	0	244.032	46.9356	60.0401	0	48.4197	21.4718	14.658	103.586	569.831	118.795	2573.7	778.155	856.979	91.5671	77.7189	263.888	56.8451	123.895	181.727	0	0	232.906	64.5427	53.9782	389.356	143.742
Elvirus	30.8649	13.0567	0	0	169.22	107.848	0	61.2089	65.2235	242.066	112.688	95.8937	73.759	16.5084	0	65.7257	0	0	126.887	0	0	0	119.296	103.102	47.8728	0	0	187.684	0	23.8949	0	145.788	37.2735	103.017	31.3607	0	392.249	194.06	0	39.6348	0	157.141	0	0	20.227	62.4493	0	69.6643	0
P22virus	675.98	1225.61	1220.79	247.308	142.413	206.066	151.194	328.36	278.079	81.7443	139.433	120.176	0	348.804	364.481	0	0	41.9575	917.114	157.238	262.223	1236.84	621.055	1309.01	118.524	73.3734	288.789	397.707	68.7051	32.9378	0	333.3	5957	614.734	590.654	324.033	238.705	319.409	406.023	263.711	50.8814	352.402	64.0143	0	76.5757	224.616	95.0055	1504.92	12.8934
Rhadinovirus	49.1314	0	314.546	507.612	462.786	688.278	98.8441	683.269	0	0	0	52.2981	25.7226	813.278	0	1127.07	0	87.2751	4679.08	0	651.646	562.239	0	677.04	0	0	0	0	0	39.7647	0	415.292	747.272	0	227.227	0	953.915	0	14.6234	0	0	0	0	1022.96	0	0	9.37154	211.468	0
Biseptimavirus	316.874	6263.62	432.354	371.495	14589.1	0	0	21048.9	442.481	3358.06	4549.3	2697.69	4126.34	0	100.966	0	283.203	195.29	23981	0	0	28.3613	148.915	6333.72	205.161	171.036	0	8075.65	100.181	0	106.618	9566.1	19323.7	409.382	11963.5	0	15482.3	196.9	1913.17	66.1709	506.967	18.0241	3370.77	5385.96	0	57.2964	164.821	758.364	0
Luz24virus	0	0	0	0	0	0	0	0	0	0	0	20.0781	79.3401	0	0	0	0	0	0	0	0	0	0	0	0	0	0	0	0	0	0	0	0	0	0	0	0	0	0	0	0	0	0	0	0	0	0	0	0
Nonanavirus	314.303	0	27.2421	0	199.227	0	15.9564	0	264.424	0	0	95.4862	114.471	0	236.226	0	0	0	70.5125	0	0	57.0709	96.4307	0	56.1835	0	50.6839	0	0	30.6569	0	68.3409	204.798	47.1884	334.109	0	55.1458	0	0	39.6455	41.3242	180.785	0	303.22	0	17.3647	0	0	163.082
Kp34virus	0	0	0	0	0	0	0	0	0	0	0	0	0	0	0	0	0	0	0	20.2113	17.0234	0	0	0	0	0	0	63.3437	0	0	0	0	0	0	23.4257	0	0	0	54.9273	0	0	16.0471	0	0	0	0	0	0	0
Se1virus	310.102	156.443	193.726	221.009	531.4	97.8136	455.38	3169.13	477.555	241.095	69.501	0	93.2656	151.138	0	127.969	0	145.546	1156.11	0	105.629	67.5577	433.267	753.713	140.74	0	166.509	660.086	0	49.8437	40.9233	1192.27	175.378	1205.13	85.0553	0	1302.86	307.173	0	0	0	127.947	0	122.727	384.131	72.7449	155.437	735.214	314.597
Phaeovirus	8451.77	13525.9	10332.8	24226.4	19591.3	23416.7	18979.7	16176.2	25657	9992.46	11110.1	7773.92	9055.77	10974.4	13627.7	9978.43	2667.64	5656.45	27234.2	5175.31	3674.21	25306.9	15088.4	41756.6	21289.9	19396.8	9452.26	15434.2	9309.82	4038.72	2371.27	17867.4	11709.9	23716	14346.9	5864.91	26475.8	11887.2	3051.58	4573.49	19557.1	5526.79	1255.98	21198.4	17725.6	6548.9	5834.3	43163.6	18396.8
Hapunavirus	19.0186	0	16.9811	0	66.3027	99.0013	0	206.034	0	0	0	0	0	0	389.3	0	0	0	386.713	0	0	0	212.318	39.6205	300.976	0	204.46	364.498	31.3389	152.325	0	164.28	0	0	85.6082	38.2429	153.88	0	0	0	0	0	0	0	109.005	267.776	0	166.988	0
Vp5virus	0	0	0	0	0	0	33.8067	3.84346	0	0	0	207.243	0	0	0	0	0	0	16.2877	0	0	0	210.565	0	0	0	0	11.9608	0	0	0	0	0	0	0	0	0	122.955	0	0	1388.81	22.4413	0	69.7684	32.2956	0	0	198.173	0
Alpharetrovirus	0	0	0	0	0	0	0	0	0	0	0	0	0	0	101.843	0	0	0	0	0	0	0	0	0	0	0	0	330.325	0	0	0	0	0	210.398	0	0	0	0	0	0	0	0	0	0	0	0	0	0	0
Bastillevirus	39.8679	35.5157	50.5432	0	0	59.9934	0	44.4343	73.8706	0	0	0	0	27.5361	0	0	0	0	0	0	0	0	0	52.0915	11.2576	35.6025	0	0	0	0	0	0	0	0	0	41.5256	0	0	0	0	0	0	0	0	0	0	0	0	0
Habenivirus	53.5159	18.4595	0	0	30.2401	0	97.5769	0	20.9556	61.013	12.1329	0	0	0	0	0	0	0	0	0	0	26.0298	212.374	31.4294	65.5801	0	116.656	0	0	0	0	23.2956	69.2283	92.5145	127.526	0	0	0	16.7611	0	51.944	0	0	0	0	0	0	0	91.0698
Betaguttavirus	0	0	0	0	0	0	0	0	0	0	0	0	0	0	0	0	0	0	0	0	0	0	0	0	0	0	0	65.0605	0	0	0	0	73.8776	0	0	0	0	0	0	0	0	0	0	0	0	0	0	0	0
Chlorovirus	16261.6	31579.7	13562.3	15316.7	28265.3	21831.5	38288.1	18725.2	35166.8	13178.4	21755.5	10704.5	12624.6	15246.6	32538.5	11768.8	2922.34	9074.51	51569.1	5796.43	6567.88	27451.3	18493.3	57306.8	24523.7	9228.12	15385.2	31260.5	9745.08	6550.69	5660.43	35407.8	19927.1	29118.1	16468.3	9837.8	38816.6	16427.3	2559.22	12167.6	32261.3	4145.92	2069.15	25883.6	8598.98	9712.77	6555.74	35742.4	16873
Nonagvirus	293.5	0	0	237.584	56.924	0	0	0	216.753	50.4852	152.28	34.4769	49.9978	114.925	124.449	24.4858	0	79.3809	75.2485	15.1886	16.4345	0	320.635	337.592	0	0	214.085	121.778	30.6675	0	80.2071	144.783	69.1367	0	332.09	0	329.237	0	0	130.805	64.2384	308.725	0	15.2862	0	0	0	0	0
Alphacoronavirus	0	0	0	0	0	0	0	0	0	0	0	0	0	57.1463	0	0	0	0	0	0	0	0	67.7512	0	0	0	0	0	0	0	0	0	0	0	0	0	170.29	0	0	0	0	0	0	0	0	86.5681	0	0	0
Spbetavirus	1474.23	1301.79	928.854	721.336	1509.24	1489.89	1170.71	1289.49	3208.9	494.114	318.201	678.577	1346.48	687.89	2339.12	162.963	0	788.322	9691.19	264.788	307.419	428.852	1624.94	8027.63	2022.95	24.197	1775.54	2613.12	296.787	190.877	30.1391	2038.56	884.183	2426.87	1227.43	1483.89	747.507	482.251	259.465	581.485	1881.73	471.974	0	1300.93	179.834	240.42	558.055	3166.26	1939.81
Cba181virus	178.759	521.991	176.539	324.174	127.458	202.483	2875.16	330.29	1339.53	6.12236	78.534	697.584	144.526	75.7221	0	62.3967	0	141.448	174.454	210.155	43.1922	553.411	0	730.464	725.268	293.625	703.916	398.435	290.433	0	376.599	371.695	719.371	82.7629	87.6885	442.058	35.7546	170.281	50.5601	397.247	0	0	69.8975	602.445	256.767	67.1343	39.7597	184.095	581.947
Cronusvirus	0	0	0	0	0	0	0	58.7627	0	0	0	0	17.5023	0	0	0	0	0	41.9612	12.3514	9.5483	0	0	0	6.63167	211.623	0	0	0	0	0	0	114.463	0	0	0	0	0	0	0	0	0	0	0	0	0	0	0	0
Phijl1virus	0	1150.54	829.389	0	372.828	62.8342	305.722	393.649	0	0	0	0	0	0	0	0	0	0	143.301	0	0	1408.33	0	411.774	225.739	29.5735	0	0	0	0	0	140.433	2774.57	2162.82	0	0	132.467	0	515.378	95.4584	0	0	0	0	0	0	0	0	0
Rb69virus	155.458	754.284	372.208	126.383	373.568	475.036	302.751	56.2252	675.729	0	0	0	0	247.926	459.395	97.7327	0	164.446	490.831	166.459	0	1174.47	165.607	819.553	621.972	88.9215	520.12	174.147	27.6183	135.053	0	580.891	525.853	400.203	109.186	222.143	213.458	312.802	93.9464	75.6331	23.0686	146.82	54.5858	521.791	0	51.7793	0	2511.65	217.499
Sap6virus	0	0	0	0	57.5988	0	0	0	0	0	0	407.92	67.3777	64.4713	0	0	0	0	88.7038	0	0	110.663	0	68.6481	0	0	0	0	0	0	0	0	0	0	0	0	0	0	26.7052	0	0	0	74.7588	0	0	0	0	0	0
Xp10virus	53.1654	37.0049	0	0	0	158.284	32.9432	0	43.359	0	0	0	0	85.6574	0	0	0	0	130.004	0	0	0	137.962	11.1545	10.6138	0	17.0213	108.997	0	0	22.794	0	64.0084	13.6885	0	0	1036.13	0	0	51.7141	0	0	0	295.893	0	53.12	0	54.3265	0
C2virus	0	49.3097	34.4049	42.471	379.836	344.147	129.024	252.104	451.581	124.533	233.21	256.477	316.876	81.6341	216.224	0	0	0	51.0436	0	30.9605	75.4625	219.767	606.993	52.6366	0	210.849	72.983	0	10.8864	0	0	0	33.6666	182.942	0	342.377	79.1571	0	40.2592	627.781	0	0	0	30.6823	44.737	74.3817	516.778	63.3065
Jenstvirus	2138.65	2478.54	2024.27	1362.68	2809.98	4312.68	3509.38	2735.01	9834.02	1754.2	2843.83	2022.06	2238.48	407.556	5594.32	1394.1	657.108	1321.9	9305.74	665.24	469.224	3191.01	3165.23	11510.9	1763.25	1598.28	1227.44	2765.46	907.374	1037.83	602.757	6213.96	5468.01	3247.01	2314.37	1037.45	4068.48	2613.74	392.93	1270.2	1739.02	465.004	486.825	1959.44	2616.83	1516.03	2051.87	9340.76	2238.23
Coccolithovirus	618.632	2314.63	933.128	4658.74	1811.93	2379.77	676.268	1393.31	2191.88	640.269	738.77	320.966	974.299	1006.69	1227.75	662.434	105.71	443.103	1475.17	440.607	447.214	1748.29	1373.62	4888.07	2484.79	217.806	601.217	3312.74	223	314.923	1009.66	1565.62	1036.71	1825.2	2474.61	1092.51	3133.69	606.079	165.821	1086.95	5829.93	436.151	73.2999	1477.03	2704.93	2096.1	213.838	2100.12	2668.09
Proboscivirus	0	0	280.796	158.671	0	275.491	252.091	99.7213	48.9612	96.2865	45.2368	0	0	257.981	0	375.469	0	123.089	1121.53	0	0	0	0	341.699	125.8	112.208	107.55	182.174	0	48.8226	0	54.1117	574.951	0	0	0	1641.44	0	60.0946	0	0	0	0	685.551	0	0	23.6439	136.24	202.78
Gammaretrovirus	0	0	0	0	0	38.4346	0	0	0	48.2064	11.8804	0	0	0	0	0	0	0	0	0	0	0	0	0	0	0	0	0	0	0	0	0	0	285.055	0	0	0	0	0	0	0	0	0	0	0	0	0	0	0
Cecivirus	332.955	305.986	68.7336	524.682	800.919	674.563	391.559	264.724	549.289	522.576	648.117	185.887	904.63	3142.79	1000.19	69.0622	0	90.9091	749.329	363.401	329.256	69.4242	875.657	1043.52	2049.79	335.911	845.671	785.197	41.2212	288.392	0	690.993	332.217	1298.96	788.965	174.989	600.347	340.026	16.9992	32.5494	1743.22	83.7811	251.769	662.709	961.83	287.595	321.496	1690.38	135.881
Gaiavirus	91.4013	80.1815	396.786	363.226	550.388	219.396	64.2961	170.991	801.099	58.2414	324.469	233.638	64.1924	0	286.338	70.7776	0	64.3658	356.078	40.4684	0	676.466	416.45	491.385	329.908	0	403.014	256.174	0	81.0872	0	515.722	350.942	225.013	0	89.2711	60.2779	180.133	242.68	73.8024	461.558	0	0	435.044	105.745	113.835	0	0	133.44
Soymovirus	0	405.055	271.563	0	0	0	99.3861	155.717	0	0	0	0	0	0	0	0	0	0	55.8882	0	0	502.249	0	190.951	83.4657	0	0	0	0	0	0	0	440.276	0	0	0	28.7772	0	93.9464	0	0	0	0	578.985	0	0	0	0	0
Velarivirus	0	0	0	0	0	0	0	26.7036	0	0	24.5027	0	0	0	0	0	0	0	0	0	0	43.3645	11.4695	0	23.904	0	0	0	30.0868	0	48.2245	0	0	0	6.33855	0	0	0	0	0	0	0	0	0	29.657	17.668	0	0	0
D3112virus	204.608	0	0	153.631	625.897	0	794.277	177.033	9.2437	43.4294	12.2736	93.2405	13.0653	197.207	67.3209	164.714	598.121	0	322.018	0	0	210.094	0	505.999	106.881	15.9743	199.932	359.674	159.556	532.469	64.6204	33.9753	2919.93	766.116	199.173	0	61.4852	74.6119	72.4161	18.3644	0	192.484	0	28.0971	908.969	29.7218	221.299	1130.57	31.2057
Triavirus	183.31	115.361	6.97901	280.258	336.177	280.398	524.96	0	179.003	105.02	77.9717	65.5155	165.5	0	290.017	0	0	34.5444	406.698	175.221	63.887	300.272	70.6153	298.934	233.712	76.2508	110.733	506.949	0	46.8227	0	468.049	0	154.852	0	0	536.752	36.0929	6.49782	0	768.758	0	93.4814	97.2483	0	72.7651	80.5709	1020.26	125.125
Bcep78virus	103.935	0	0	28.1312	0	44.994	34.0314	1215.09	235.884	63.0856	0	0	0	0	0	0	0	0	0	39.9425	0	0	241.271	82.6002	9.69881	0	0	81.1887	0	89.0456	0	43.4504	151.668	115.243	0	0	0	0	0	0	0	120.995	21.3842	34.9003	0	0	0	67.1261	0
Phikmvvirus	0	0	0	0	0	0	0	0	0	0	0	0	0	0	0	0	0	0	0	0	0	0	0	0	295.56	0	230.558	0	309.15	0	0	0	0	84.7528	32.3659	0	75.6117	0	0	165.796	259.067	109.44	0	0	0	0	0	0	0
Gammacoronavirus	0	401.997	273.433	479.263	422.333	736.352	3831.82	602.12	12.8355	0	0	0	0	933.303	0	1054.15	0	344.13	557.971	0	0	204.021	135.603	751.736	90.9489	0	182.903	78.0969	0	0	0	147.679	183.365	343.595	0	0	1704.89	0	142.403	0	0	89.2857	78.2895	697.683	251.018	0	0	0	337.489
Pbunavirus	46.7554	0	0	0	0	0	20.2272	0	50.8607	30.241	54.6978	0	0	0	54.5572	0	0	0	156.691	0	0	0	0	54.4316	0	0	0	19.5297	0	0	0	0	0	0	0	0	0	0	55.3553	0	0	0	0	0	0	0	0	111.495	0
Kp15virus	148.448	209.343	256.445	852.113	288.622	32.579	129.387	437.528	274.871	0	138.75	29.0527	46.6947	869.806	293.216	151.265	0	80.8725	299.448	26.5077	101.456	367.005	307.049	1483.24	259.694	0	1301.45	289.982	0	52.6566	0	55.9965	101.445	451.574	85.0811	0	0	0	0	67.8214	3075.61	450.55	433.028	0	21.9098	570.283	0	0	671.519
Varicellovirus	984.596	81.5934	0	0	20.316	31.4643	1231.39	0	838.527	0	672.843	201.363	46.8883	0	0	0	0	17.8209	485.007	0	0	1060.17	23.5772	1577.42	0	0	61.3177	30.8131	0	0	30.0317	0	0	0	456.124	228.458	0	233.676	0	0	0	56.4786	0	0	0	0	0	247.616	359.07
Chivirus	0	0	0	0	0	0	0	0	20.1046	0	0	0	0	0	0	0	0	0	0	15.1886	90.0062	0	0	0	0	0	0	0	0	0	0	0	0	0	0	0	28.6502	0	31.5769	0	0	0	0	0	0	0	0	0	0
Spo1virus	802.312	810.089	815.16	206.509	901.511	826.937	324.871	557.266	691.515	545.27	70.2716	699.593	473.77	213.678	3764.58	303.252	0	275.261	961.579	272.986	48.331	1482.17	481.916	2206.82	1114.7	647.268	427.133	802.265	1086.94	249.473	77.3757	902.447	23456.7	715.628	1534.82	598.672	217.017	1264.63	245.929	936.642	2504.81	73.7399	379.129	1261.02	452.267	414.688	287.259	274.923	1183.65
V5virus	124.522	66.6667	104.167	0	0	62.2893	0	23.9535	275.02	0	0	0	0	30.0676	2466.99	0	0	0	294.59	83.588	118.952	329.332	427.536	273.474	0	17.4868	0	0	0	303.286	47.3621	0	0	0	733.9	0	78.4973	291.36	102.349	0	0	60.6377	0	176.779	0	43.4419	131.839	2191.59	0
Gammasphaerolipovirus	0	0	0	0	0	79.0274	0	0	213.932	106.27	0	0	0	0	238.306	41.2541	0	0	0	94.1583	0	0	74.9784	97.9217	0	0	0	0	0	0	0	0	0	17.5089	8.77911	0	0	0	0	46.7212	0	0	0	0	75.6739	46.4734	0	0	119.922
Andromedavirus	166.22	1226.83	0	214.792	431.268	257.388	448.541	113.321	489.752	213.123	198.2	0	270.372	351.784	728.61	215.737	0	188.694	537.395	0	0	0	888.834	755.626	247.454	155.37	163.395	131.888	0	129.423	0	27.4282	397.043	89.683	5.04011	0	102.974	189.09	252.22	445.264	325.262	143.067	0	120.975	103.51	145.316	0	240.798	71.5443
T5virus	63.8503	0	74.0049	487.361	243.279	454.895	0	145.079	701.008	133.585	202.121	468.353	238.521	408.094	50.9358	160.561	0	48.6565	793.427	207.703	307.241	199.857	775.971	1014.3	387.786	0	629.658	343.252	45.0472	97.807	0	569.127	198.349	106.306	1069.18	0	198.02	343.594	34.9052	123.683	118.249	22.7189	78.8367	487.391	595.059	83.237	202.668	2595.14	107.606
Slashvirus	623.296	0	22.4853	103.394	1309.89	226.707	47.2257	60.6897	1298.31	238.98	166.386	347.747	339.747	429.432	705.832	59.4983	0	205.017	807.26	0	0	251.357	1516.48	1457.56	1306.9	0	789.793	469.294	130.836	131.685	247.963	674.793	252.805	101.808	0	1266.02	539.037	91.7257	161.034	366.945	898.935	182.733	0	38.0643	135.338	75.6566	0	393.708	200.455
Rudivirus	182.18	0	0	36.2682	148.541	142.092	0	108.282	154.722	143.002	144.969	159.708	18.7318	0	68.0402	60.4493	0	47.5234	115.807	0	48.285	204.552	273.043	201.61	83.8438	0	59.3103	112.76	40.0288	0	0	441.086	0	53.2448	238.649	0	69.5214	176.859	0	0	522.865	363.497	0	0	47.4032	39.0292	52.4598	533.462	99.5786
Bcep22virus	2352.65	155.986	110.512	421.075	1555.41	1400.72	154.401	354.703	331.762	656.846	1383.33	200.687	808.558	494.68	277.373	1231.97	227.742	561.52	588.8	547.478	356.943	6074.43	1038.56	1475.93	5538.96	409.605	862.154	683.758	194.875	420.523	299.299	5521.24	465.445	208.43	3633.8	0	245.46	2250.86	15.7187	238.893	433.463	172.731	162.333	2435.27	641.996	272.489	139.343	7088.18	1755.9
Sfi11virus	51.2763	110.687	0	0	154.622	51.9222	76.2137	0	0	36.6568	27.1872	0	0	0	38.6619	15.0479	0	11.1463	10.1344	83.2932	79.2181	134.36	40.9023	257.279	76.8414	0	117.406	69.7778	0	0	29.6446	181.224	0	169.079	0	34.3022	0	0	0	95.4382	0	41.7144	0	0	0	274.19	0	199.191	0
Jerseyvirus	92.2379	0	0	0	0	0	0	0	0	0	0	0	0	0	0	0	0	0	0	0	0	0	0	13.362	42.4211	0	0	0	0	0	0	0	0	136.62	26.2136	0	0	0	0	0	0	109.44	0	0	0	0	0	0	0
Mastadenovirus	0	0	0	0	0	0	0	0	0	0	0	0	73.9322	0	0	0	0	0	0	0	0	0	0	0	0	0	0	0	0	0	0	0	0	0	0	0	0	0	0	0	0	0	76.7169	0	0	0	0	0	0
Phicbkvirus	137.94	1085.76	888.161	594.31	342.935	163.877	1429.04	510.97	435.661	18.4891	291.077	231.101	24.9957	241.123	74.19	392.487	0	109.782	1327.38	156.203	81.5337	62.3694	293.945	581.872	384.432	24.4075	377.24	598.305	103.328	218.244	552.55	1314.14	76.2392	230.715	432.265	180.811	590.098	179.514	614.875	239.605	0	5204.38	96.7747	508.367	30.6823	126.33	242.918	2043.66	71.5328
Percavirus	0	0	0	0	0	0	0	0	0	0	0	0	0	6.97296	0	0	0	358.103	0	0	0	0	9.48715	0	93.7552	0	0	0	0	0	0	44.1822	0	0	0	0	0	0	0	0	0	0	0	0	0	0	0	0	0
Alphafusellovirus	0	0	0	0	0	0	0	40.7744	0	0	0	0	0	0	0	0	0	0	0	0	0	0	0	0	0	0	0	0	0	0	0	0	0	0	0	0	0	0	0	0	0	0	0	0	0	0	0	0	0
Mavirus	0	0	44.9139	0	0	0	0	0	0	0	0	0	0	0	0	0	0	0	0	0	0	0	0	0	0	0	0	0	0	0	0	0	0	0	43.9565	0	0	0	0	0	0	0	0	0	0	0	0	0	0
T1virus	0	0	0	0	0	0	0	0	0	0	0	0	0	0	0	0	0	0	0	0	0	0	0	0	0	0	0	0	0	0	0	0	0	228.023	5.04011	0	0	0	0	0	0	0	0	0	0	20.7238	0	0	0
Betacoronavirus	0	0	0	0	695.48	182.339	0	0	29.2995	0	0	0	0	0	0	0	0	0	486.471	0	0	310.569	112.653	535.08	0	0	86.8956	0	0	0	0	0	0	0	0	0	0	0	0	105.564	0	0	0	0	253.827	180.124	0	519.861	0
Pa6virus	0	0	0	0	39.3134	17.1473	1862.85	0	46.676	161.772	0	0	0	0	0	0	0	0	0	0	0	0	201.98	85.4922	62.5	1377.31	0	0	0	0	0	0	0	0	346.202	0	297.25	0	0	580.783	0	0	0	22.3582	0	0	0	0	0
[truncated: 57 more rows]
[truncated: 33 more columns]
