# Supplementary material for: More Positive or More Negative? Metagenomic Analysis Reveals Roles of Virome in Human Disease-Related Gut Microbiome
Source: Front Cell Infect Microbiol. 2022 Apr 12;12:846063. doi: 10.3389/fcimb.2022.846063 (PMC9040671; doi:10.3389/fcimb.2022.846063)
Supplement: Supplementary file 1 [file DataSheet_1.zip › additional_datasheets/table_s4_sample_info_update.xlsx]

## Sheet: sample_info
Author (Year)	Publication Title	Journal	Study Accession	Sample Accession	Sequencing Platform	Library Layout	Subject Health Status	Age (Years)	Gender	BMI (kg/m_)
Xu et al (2020)	Multiomics Study of Gut Bacteria and Host Metabolism in Irritable Bowel Syndrome and Depression Patients	frontiers in Cellular and Infection Microbiology	PRJEB40628	SAMEA7372215	Illumina HiSeq 2000	PAIRED	IBS	37	female	23.03		SAMEA7372215
Xu et al (2020)	Multiomics Study of Gut Bacteria and Host Metabolism in Irritable Bowel Syndrome and Depression Patients	frontiers in Cellular and Infection Microbiology	PRJEB40628	SAMEA7372207	Illumina HiSeq 2000	PAIRED	IBS	30	male	25.5593		SAMEA7372207
Xu et al (2020)	Multiomics Study of Gut Bacteria and Host Metabolism in Irritable Bowel Syndrome and Depression Patients	frontiers in Cellular and Infection Microbiology	PRJEB40628	SAMEA7372209	Illumina HiSeq 2000	PAIRED	IBS	26	female	22.2063		SAMEA7372209
Xu et al (2020)	Multiomics Study of Gut Bacteria and Host Metabolism in Irritable Bowel Syndrome and Depression Patients	frontiers in Cellular and Infection Microbiology	PRJEB40628	SAMEA7372214	Illumina HiSeq 2000	PAIRED	IBS	22	male	18.6851		SAMEA7372214
Xu et al (2020)	Multiomics Study of Gut Bacteria and Host Metabolism in Irritable Bowel Syndrome and Depression Patients	frontiers in Cellular and Infection Microbiology	PRJEB40628	SAMEA7372208	Illumina HiSeq 2000	PAIRED	IBS	39	male	22.4913		SAMEA7372208
Xu et al (2020)	Multiomics Study of Gut Bacteria and Host Metabolism in Irritable Bowel Syndrome and Depression Patients	frontiers in Cellular and Infection Microbiology	PRJEB40628	SAMEA7375392	Illumina HiSeq 2000	PAIRED	IBS	25	male	20.1995		SAMEA7375392
Xu et al (2020)	Multiomics Study of Gut Bacteria and Host Metabolism in Irritable Bowel Syndrome and Depression Patients	frontiers in Cellular and Infection Microbiology	PRJEB40628	SAMEA7375391	Illumina HiSeq 2000	PAIRED	IBS	41	female	28.0404		SAMEA7375391
Xu et al (2020)	Multiomics Study of Gut Bacteria and Host Metabolism in Irritable Bowel Syndrome and Depression Patients	frontiers in Cellular and Infection Microbiology	PRJEB40628	SAMEA7372216	Illumina HiSeq 2000	PAIRED	IBS	58	female	23.5078		SAMEA7372216
Xu et al (2020)	Multiomics Study of Gut Bacteria and Host Metabolism in Irritable Bowel Syndrome and Depression Patients	frontiers in Cellular and Infection Microbiology	PRJEB40628	SAMEA7375393	Illumina HiSeq 2000	PAIRED	IBS	63	female	24.8358		SAMEA7375393
Xu et al (2020)	Multiomics Study of Gut Bacteria and Host Metabolism in Irritable Bowel Syndrome and Depression Patients	frontiers in Cellular and Infection Microbiology	PRJEB40628	SAMEA7375415	Illumina HiSeq 2000	PAIRED	IBS	57	female	19.8791		SAMEA7375415
Xu et al (2020)	Multiomics Study of Gut Bacteria and Host Metabolism in Irritable Bowel Syndrome and Depression Patients	frontiers in Cellular and Infection Microbiology	PRJEB40628	SAMEA7375416	Illumina HiSeq 2000	PAIRED	IBS	41	male	24.4898		SAMEA7375416
Xu et al (2020)	Multiomics Study of Gut Bacteria and Host Metabolism in Irritable Bowel Syndrome and Depression Patients	frontiers in Cellular and Infection Microbiology	PRJEB40628	SAMEA7375414	Illumina HiSeq 2000	PAIRED	IBS	51	female	29.5525		SAMEA7375414
Xu et al (2020)	Multiomics Study of Gut Bacteria and Host Metabolism in Irritable Bowel Syndrome and Depression Patients	frontiers in Cellular and Infection Microbiology	PRJEB40628	SAMEA7375394	Illumina HiSeq 2000	PAIRED	IBS	62	female	23.2254		SAMEA7375394
Xu et al (2020)	Multiomics Study of Gut Bacteria and Host Metabolism in Irritable Bowel Syndrome and Depression Patients	frontiers in Cellular and Infection Microbiology	PRJEB40628	SAMEA7372206	Illumina HiSeq 2000	PAIRED	IBS	63	male	21.2585		SAMEA7372206
Xu et al (2020)	Multiomics Study of Gut Bacteria and Host Metabolism in Irritable Bowel Syndrome and Depression Patients	frontiers in Cellular and Infection Microbiology	PRJEB40628	SAMEA7375417	Illumina HiSeq 2000	PAIRED	IBS	40	male	24.6181		SAMEA7375417
Xu et al (2020)	Multiomics Study of Gut Bacteria and Host Metabolism in Irritable Bowel Syndrome and Depression Patients	frontiers in Cellular and Infection Microbiology	PRJEB40628	SAMEA7375388	Illumina HiSeq 2000	PAIRED	IBS	29	male	19.4932		SAMEA7375388
Xu et al (2020)	Multiomics Study of Gut Bacteria and Host Metabolism in Irritable Bowel Syndrome and Depression Patients	frontiers in Cellular and Infection Microbiology	PRJEB40628	SAMEA7375418	Illumina HiSeq 2000	PAIRED	IBS	23	female	18.8189		SAMEA7375418
Xu et al (2020)	Multiomics Study of Gut Bacteria and Host Metabolism in Irritable Bowel Syndrome and Depression Patients	frontiers in Cellular and Infection Microbiology	PRJEB40628	SAMEA7375367	Illumina HiSeq 2000	PAIRED	IBS	53	female	16.7969		SAMEA7375367
Xu et al (2020)	Multiomics Study of Gut Bacteria and Host Metabolism in Irritable Bowel Syndrome and Depression Patients	frontiers in Cellular and Infection Microbiology	PRJEB40628	SAMEA7375420	Illumina HiSeq 2000	PAIRED	IBS	21	male	19.5918		SAMEA7375420
Xu et al (2020)	Multiomics Study of Gut Bacteria and Host Metabolism in Irritable Bowel Syndrome and Depression Patients	frontiers in Cellular and Infection Microbiology	PRJEB40628	SAMEA7372217	Illumina HiSeq 2000	PAIRED	IBS	26	male	21.6296		SAMEA7372217
Xu et al (2020)	Multiomics Study of Gut Bacteria and Host Metabolism in Irritable Bowel Syndrome and Depression Patients	frontiers in Cellular and Infection Microbiology	PRJEB40628	SAMEA7375371	Illumina HiSeq 2000	PAIRED	IBS	51	male	27.0416		SAMEA7375371
Xu et al (2020)	Multiomics Study of Gut Bacteria and Host Metabolism in Irritable Bowel Syndrome and Depression Patients	frontiers in Cellular and Infection Microbiology	PRJEB40628	SAMEA7375421	Illumina HiSeq 2000	PAIRED	IBS	37	male	28.4005		SAMEA7375421
Xu et al (2020)	Multiomics Study of Gut Bacteria and Host Metabolism in Irritable Bowel Syndrome and Depression Patients	frontiers in Cellular and Infection Microbiology	PRJEB40628	SAMEA7372264	Illumina HiSeq 2000	PAIRED	healthy	49	female	24.0238		SAMEA7372264
Xu et al (2020)	Multiomics Study of Gut Bacteria and Host Metabolism in Irritable Bowel Syndrome and Depression Patients	frontiers in Cellular and Infection Microbiology	PRJEB40628	SAMEA7375397	Illumina HiSeq 2000	PAIRED	healthy	35	female	26.6728		SAMEA7375397
Xu et al (2020)	Multiomics Study of Gut Bacteria and Host Metabolism in Irritable Bowel Syndrome and Depression Patients	frontiers in Cellular and Infection Microbiology	PRJEB40628	SAMEA7375375	Illumina HiSeq 2000	PAIRED	healthy	51	female	29.7608		SAMEA7375375
Xu et al (2020)	Multiomics Study of Gut Bacteria and Host Metabolism in Irritable Bowel Syndrome and Depression Patients	frontiers in Cellular and Infection Microbiology	PRJEB40628	SAMEA7372245	Illumina HiSeq 2000	PAIRED	healthy	40	female	22.8624		SAMEA7372245
Xu et al (2020)	Multiomics Study of Gut Bacteria and Host Metabolism in Irritable Bowel Syndrome and Depression Patients	frontiers in Cellular and Infection Microbiology	PRJEB40628	SAMEA7372243	Illumina HiSeq 2000	PAIRED	healthy	56	male	21.1111		SAMEA7372243
Xu et al (2020)	Multiomics Study of Gut Bacteria and Host Metabolism in Irritable Bowel Syndrome and Depression Patients	frontiers in Cellular and Infection Microbiology	PRJEB40628	SAMEA7372265	Illumina HiSeq 2000	PAIRED	healthy	58	male	24.1633		SAMEA7372265
Xu et al (2020)	Multiomics Study of Gut Bacteria and Host Metabolism in Irritable Bowel Syndrome and Depression Patients	frontiers in Cellular and Infection Microbiology	PRJEB40628	SAMEA7372244	Illumina HiSeq 2000	PAIRED	healthy	55	female	1000		SAMEA7372244
Xu et al (2020)	Multiomics Study of Gut Bacteria and Host Metabolism in Irritable Bowel Syndrome and Depression Patients	frontiers in Cellular and Infection Microbiology	PRJEB40628	SAMEA7375372	Illumina HiSeq 2000	PAIRED	healthy	48	male	1000		SAMEA7375372
Xu et al (2020)	Multiomics Study of Gut Bacteria and Host Metabolism in Irritable Bowel Syndrome and Depression Patients	frontiers in Cellular and Infection Microbiology	PRJEB40628	SAMEA7375398	Illumina HiSeq 2000	PAIRED	healthy	42	female	23.0469		SAMEA7375398
Xu et al (2020)	Multiomics Study of Gut Bacteria and Host Metabolism in Irritable Bowel Syndrome and Depression Patients	frontiers in Cellular and Infection Microbiology	PRJEB40628	SAMEA7372242	Illumina HiSeq 2000	PAIRED	healthy	38	female	24.6548		SAMEA7372242
Xu et al (2020)	Multiomics Study of Gut Bacteria and Host Metabolism in Irritable Bowel Syndrome and Depression Patients	frontiers in Cellular and Infection Microbiology	PRJEB40628	SAMEA7372236	Illumina HiSeq 2000	PAIRED	healthy	43	female	24.0346		SAMEA7372236
Xu et al (2020)	Multiomics Study of Gut Bacteria and Host Metabolism in Irritable Bowel Syndrome and Depression Patients	frontiers in Cellular and Infection Microbiology	PRJEB40628	SAMEA7375395	Illumina HiSeq 2000	PAIRED	healthy	44	male	24.8016		SAMEA7375395
Xu et al (2020)	Multiomics Study of Gut Bacteria and Host Metabolism in Irritable Bowel Syndrome and Depression Patients	frontiers in Cellular and Infection Microbiology	PRJEB40628	SAMEA7375396	Illumina HiSeq 2000	PAIRED	healthy	22	female	21.7555		SAMEA7375396
Xu et al (2020)	Multiomics Study of Gut Bacteria and Host Metabolism in Irritable Bowel Syndrome and Depression Patients	frontiers in Cellular and Infection Microbiology	PRJEB40628	SAMEA7375419	Illumina HiSeq 2000	PAIRED	healthy	28	male	1000		SAMEA7375419
Xu et al (2020)	Multiomics Study of Gut Bacteria and Host Metabolism in Irritable Bowel Syndrome and Depression Patients	frontiers in Cellular and Infection Microbiology	PRJEB40628	SAMEA7372237	Illumina HiSeq 2000	PAIRED	healthy	63	female	22.6562		SAMEA7372237
Qin et al (2012)	A metagenome-wide association study of gut microbiota in type 2 diabetes	Nature	SRA045646	SRR341581	Illumina Genome Analyzer II	PAIRED	T2D	59	female	19.83
Qin et al (2012)	A metagenome-wide association study of gut microbiota in type 3 diabetes	Nature	SRA045646	SRR341583	Illumina Genome Analyzer II	PAIRED	T2D	46	female	20.31
Qin et al (2012)	A metagenome-wide association study of gut microbiota in type 4 diabetes	Nature	SRA045646	SRR341584	Illumina Genome Analyzer II	PAIRED	T2D	25	female	19.78
Qin et al (2012)	A metagenome-wide association study of gut microbiota in type 5 diabetes	Nature	SRA045646	SRR341585	Illumina Genome Analyzer II	PAIRED	T2D	60	female	18.43
Qin et al (2012)	A metagenome-wide association study of gut microbiota in type 6 diabetes	Nature	SRA045646	SRR341586	Illumina Genome Analyzer II	PAIRED	T2D	71	female	16
Qin et al (2012)	A metagenome-wide association study of gut microbiota in type 7 diabetes	Nature	SRA045646	SRR341587	Illumina Genome Analyzer II	PAIRED	T2D	62	female	19.69
Qin et al (2012)	A metagenome-wide association study of gut microbiota in type 8 diabetes	Nature	SRA045646	SRR341588	Illumina Genome Analyzer II	PAIRED	T2D	54	female	19.4
Qin et al (2012)	A metagenome-wide association study of gut microbiota in type 9 diabetes	Nature	SRA045646	SRR341654	Illumina Genome Analyzer II	PAIRED	T2D	53	female	18.49
Qin et al (2012)	A metagenome-wide association study of gut microbiota in type 10 diabetes	Nature	SRA045646	SRR341589	Illumina Genome Analyzer II	PAIRED	T2D	51	female	19.29
Qin et al (2012)	A metagenome-wide association study of gut microbiota in type 11 diabetes	Nature	SRA045646	SRR341655	Illumina Genome Analyzer II	PAIRED	T2D	52	female	19.47
Qin et al (2012)	A metagenome-wide association study of gut microbiota in type 12 diabetes	Nature	SRA045646	SRR341656	Illumina Genome Analyzer II	PAIRED	T2D	49	female	19.63
Qin et al (2012)	A metagenome-wide association study of gut microbiota in type 13 diabetes	Nature	SRA045646	SRR341657	Illumina Genome Analyzer II	PAIRED	T2D	61	female	19.98
Qin et al (2012)	A metagenome-wide association study of gut microbiota in type 14 diabetes	Nature	SRA045646	SRR341658	Illumina Genome Analyzer II	PAIRED	T2D	46	male	20.24
Qin et al (2012)	A metagenome-wide association study of gut microbiota in type 15 diabetes	Nature	SRA045646	SRR341590	Illumina Genome Analyzer II	PAIRED	T2D	29	male	17.73
Qin et al (2012)	A metagenome-wide association study of gut microbiota in type 16 diabetes	Nature	SRA045646	SRR341591	Illumina Genome Analyzer II	PAIRED	T2D	41	male	20.8
Qin et al (2012)	A metagenome-wide association study of gut microbiota in type 17 diabetes	Nature	SRA045646	SRR341592	Illumina Genome Analyzer II	PAIRED	T2D	38	male	20.2
Qin et al (2012)	A metagenome-wide association study of gut microbiota in type 18 diabetes	Nature	SRA045646	SRR341593	Illumina Genome Analyzer II	PAIRED	T2D	35	male	19.72
Qin et al (2012)	A metagenome-wide association study of gut microbiota in type 19 diabetes	Nature	SRA045646	SRR341594	Illumina Genome Analyzer II	PAIRED	T2D	28	male	18.59
Qin et al (2012)	A metagenome-wide association study of gut microbiota in type 20 diabetes	Nature	SRA045646	SRR341596	Illumina Genome Analyzer II	PAIRED	T2D	38	male	19.59
Qin et al (2012)	A metagenome-wide association study of gut microbiota in type 21 diabetes	Nature	SRA045646	SRR341597	Illumina Genome Analyzer II	PAIRED	T2D	30	male	20.05
Qin et al (2012)	A metagenome-wide association study of gut microbiota in type 22 diabetes	Nature	SRA045646	SRR341659	Illumina Genome Analyzer II	PAIRED	T2D	37	male	19.03
Qin et al (2012)	A metagenome-wide association study of gut microbiota in type 23 diabetes	Nature	SRA045646	SRR341598	Illumina Genome Analyzer II	PAIRED	T2D	49	male	20.05
Qin et al (2012)	A metagenome-wide association study of gut microbiota in type 24 diabetes	Nature	SRA045646	SRR341660	Illumina Genome Analyzer II	PAIRED	T2D	55	male	20.57
Qin et al (2012)	A metagenome-wide association study of gut microbiota in type 25 diabetes	Nature	SRA045646	SRR341661	Illumina Genome Analyzer II	PAIRED	T2D	51	male	18.37
Qin et al (2012)	A metagenome-wide association study of gut microbiota in type 26 diabetes	Nature	SRA045646	SRR341663	Illumina Genome Analyzer II	PAIRED	T2D	56	male	21.11
Qin et al (2012)	A metagenome-wide association study of gut microbiota in type 27 diabetes	Nature	SRA045646	SRR341664	Illumina Genome Analyzer II	PAIRED	T2D	70	male	20.9
Qin et al (2012)	A metagenome-wide association study of gut microbiota in type 28 diabetes	Nature	SRA045646	SRR341665	Illumina Genome Analyzer II	PAIRED	T2D	52	male	18.83
Qin et al (2012)	A metagenome-wide association study of gut microbiota in type 29 diabetes	Nature	SRA045646	SRR341616	Illumina Genome Analyzer II	PAIRED	non-T2D	31	female	17.94
Qin et al (2012)	A metagenome-wide association study of gut microbiota in type 30 diabetes	Nature	SRA045646	SRR341617	Illumina Genome Analyzer II	PAIRED	non-T2D	34	female	17.97
Qin et al (2012)	A metagenome-wide association study of gut microbiota in type 31 diabetes	Nature	SRA045646	SRR341618	Illumina Genome Analyzer II	PAIRED	non-T2D	44	female	19.33
Qin et al (2012)	A metagenome-wide association study of gut microbiota in type 32 diabetes	Nature	SRA045646	SRR341619	Illumina Genome Analyzer II	PAIRED	non-T2D	27	female	17.8
Qin et al (2012)	A metagenome-wide association study of gut microbiota in type 33 diabetes	Nature	SRA045646	SRR341620	Illumina Genome Analyzer II	PAIRED	non-T2D	39	female	20.57
Qin et al (2012)	A metagenome-wide association study of gut microbiota in type 34 diabetes	Nature	SRA045646	SRR341690	Illumina Genome Analyzer II	PAIRED	non-T2D	26	female	18.03
Qin et al (2012)	A metagenome-wide association study of gut microbiota in type 35 diabetes	Nature	SRA045646	SRR341621	Illumina Genome Analyzer II	PAIRED	non-T2D	27	female	18.99
Qin et al (2012)	A metagenome-wide association study of gut microbiota in type 36 diabetes	Nature	SRA045646	SRR341622	Illumina Genome Analyzer II	PAIRED	non-T2D	35	female	20.17
Qin et al (2012)	A metagenome-wide association study of gut microbiota in type 37 diabetes	Nature	SRA045646	SRR341623	Illumina Genome Analyzer II	PAIRED	non-T2D	25	female	18.52
Qin et al (2012)	A metagenome-wide association study of gut microbiota in type 38 diabetes	Nature	SRA045646	SRR341624	Illumina Genome Analyzer II	PAIRED	non-T2D	37	female	18.67
Qin et al (2012)	A metagenome-wide association study of gut microbiota in type 39 diabetes	Nature	SRA045646	SRR341693	Illumina Genome Analyzer II	PAIRED	non-T2D	59	female	19.15
Qin et al (2012)	A metagenome-wide association study of gut microbiota in type 40 diabetes	Nature	SRA045646	SRR341625	Illumina Genome Analyzer II	PAIRED	non-T2D	32	male	19.14
Qin et al (2012)	A metagenome-wide association study of gut microbiota in type 41 diabetes	Nature	SRA045646	SRR341694	Illumina Genome Analyzer II	PAIRED	non-T2D	23	male	18.72
Qin et al (2012)	A metagenome-wide association study of gut microbiota in type 42 diabetes	Nature	SRA045646	SRR341626	Illumina Genome Analyzer II	PAIRED	non-T2D	23	male	19.49
Qin et al (2012)	A metagenome-wide association study of gut microbiota in type 43 diabetes	Nature	SRA045646	SRR341695	Illumina Genome Analyzer II	PAIRED	non-T2D	24	male	19.35
Qin et al (2012)	A metagenome-wide association study of gut microbiota in type 44 diabetes	Nature	SRA045646	SRR341627	Illumina Genome Analyzer II	PAIRED	non-T2D	42	male	19.13
Qin et al (2012)	A metagenome-wide association study of gut microbiota in type 45 diabetes	Nature	SRA045646	SRR341696	Illumina Genome Analyzer II	PAIRED	non-T2D	24	male	19.03
Qin et al (2012)	A metagenome-wide association study of gut microbiota in type 46 diabetes	Nature	SRA045646	SRR341697	Illumina Genome Analyzer II	PAIRED	non-T2D	22	male	19.92
Qin et al (2012)	A metagenome-wide association study of gut microbiota in type 47 diabetes	Nature	SRA045646	SRR341628	Illumina Genome Analyzer II	PAIRED	non-T2D	22	male	19.57
Qin et al (2012)	A metagenome-wide association study of gut microbiota in type 48 diabetes	Nature	SRA045646	SRR341629	Illumina Genome Analyzer II	PAIRED	non-T2D	24	male	18.37
Qin et al (2012)	A metagenome-wide association study of gut microbiota in type 49 diabetes	Nature	SRA045646	SRR341698	Illumina Genome Analyzer II	PAIRED	non-T2D	23	male	19.96
Qin et al (2012)	A metagenome-wide association study of gut microbiota in type 50 diabetes	Nature	SRA045646	SRR341631	Illumina Genome Analyzer II	PAIRED	non-T2D	23	male	19.47
Qin et al (2012)	A metagenome-wide association study of gut microbiota in type 51 diabetes	Nature	SRA045646	SRR341700	Illumina Genome Analyzer II	PAIRED	non-T2D	29	male	19.84
Qin et al (2012)	A metagenome-wide association study of gut microbiota in type 52 diabetes	Nature	SRA045646	SRR341701	Illumina Genome Analyzer II	PAIRED	non-T2D	23	male	19.38
Qin et al (2012)	A metagenome-wide association study of gut microbiota in type 53 diabetes	Nature	SRA045646	SRR341634	Illumina Genome Analyzer II	PAIRED	non-T2D	19	male	17.29
Qin et al (2012)	A metagenome-wide association study of gut microbiota in type 54 diabetes	Nature	SRA045646	SRR341702	Illumina Genome Analyzer II	PAIRED	non-T2D	24	male	20.66
Qin et al (2012)	A metagenome-wide association study of gut microbiota in type 55 diabetes	Nature	SRA045646	SRR341703	Illumina Genome Analyzer II	PAIRED	non-T2D	22	male	19.36
Qin et al (2012)	A metagenome-wide association study of gut microbiota in type 56 diabetes	Nature	SRA045646	SRR341704	Illumina Genome Analyzer II	PAIRED	non-T2D	21	male	19.05
Qin et al (2012)	A metagenome-wide association study of gut microbiota in type 57 diabetes	Nature	SRA045646	SRR341705	Illumina Genome Analyzer II	PAIRED	non-T2D	25	male	19.44
Qin et al (2012)	A metagenome-wide association study of gut microbiota in type 58 diabetes	Nature	SRA045646	SRR341706	Illumina Genome Analyzer II	PAIRED	non-T2D	33	male	20.31
Qin et al (2012)	A metagenome-wide association study of gut microbiota in type 59 diabetes	Nature	SRA045646	SRR341707	Illumina Genome Analyzer II	PAIRED	non-T2D	39	male	19.49
Lewis et al (2015)	Inflammation, Antibiotics, and Diet as Environmental Stressors of the Gut Microbiome in Pediatric Crohn’s Disease	Cell	SRP057027	SRR2145577	Illumina HiSeq 2000	PAIRED	CD	10.1-15.5	-	-
Lewis et al (2015)	Inflammation, Antibiotics, and Diet as Environmental Stressors of the Gut Microbiome in Pediatric Crohn’s Disease	Cell	SRP057027	SRR2145578	Illumina HiSeq 2000	PAIRED	CD	10.1-15.5	-	-
Lewis et al (2015)	Inflammation, Antibiotics, and Diet as Environmental Stressors of the Gut Microbiome in Pediatric Crohn’s Disease	Cell	SRP057027	SRR2145580	Illumina HiSeq 2000	PAIRED	CD	10.1-15.5	-	-
Lewis et al (2015)	Inflammation, Antibiotics, and Diet as Environmental Stressors of the Gut Microbiome in Pediatric Crohn’s Disease	Cell	SRP057027	SRR2145583	Illumina HiSeq 2000	PAIRED	CD	10.1-15.5	-	-
Lewis et al (2015)	Inflammation, Antibiotics, and Diet as Environmental Stressors of the Gut Microbiome in Pediatric Crohn’s Disease	Cell	SRP057027	SRR2145585	Illumina HiSeq 2000	PAIRED	CD	10.1-15.5	-	-
Lewis et al (2015)	Inflammation, Antibiotics, and Diet as Environmental Stressors of the Gut Microbiome in Pediatric Crohn’s Disease	Cell	SRP057027	SRR2145586	Illumina HiSeq 2000	PAIRED	CD	10.1-15.5	-	-
Lewis et al (2015)	Inflammation, Antibiotics, and Diet as Environmental Stressors of the Gut Microbiome in Pediatric Crohn’s Disease	Cell	SRP057027	SRR2145587	Illumina HiSeq 2000	PAIRED	CD	10.1-15.5	-	-
Lewis et al (2015)	Inflammation, Antibiotics, and Diet as Environmental Stressors of the Gut Microbiome in Pediatric Crohn’s Disease	Cell	SRP057027	SRR2145588	Illumina HiSeq 2000	PAIRED	CD	10.1-15.5	-	-
Lewis et al (2015)	Inflammation, Antibiotics, and Diet as Environmental Stressors of the Gut Microbiome in Pediatric Crohn’s Disease	Cell	SRP057027	SRR2145589	Illumina HiSeq 2000	PAIRED	CD	10.1-15.5	-	-
Lewis et al (2015)	Inflammation, Antibiotics, and Diet as Environmental Stressors of the Gut Microbiome in Pediatric Crohn’s Disease	Cell	SRP057027	SRR2145590	Illumina HiSeq 2000	PAIRED	CD	10.1-15.5	-	-
Lewis et al (2015)	Inflammation, Antibiotics, and Diet as Environmental Stressors of the Gut Microbiome in Pediatric Crohn’s Disease	Cell	SRP057027	SRR2145591	Illumina HiSeq 2000	PAIRED	CD	10.1-15.5	-	-
Lewis et al (2015)	Inflammation, Antibiotics, and Diet as Environmental Stressors of the Gut Microbiome in Pediatric Crohn’s Disease	Cell	SRP057027	SRR2145592	Illumina HiSeq 2000	PAIRED	CD	10.1-15.5	-	-
Lewis et al (2015)	Inflammation, Antibiotics, and Diet as Environmental Stressors of the Gut Microbiome in Pediatric Crohn’s Disease	Cell	SRP057027	SRR2145593	Illumina HiSeq 2000	PAIRED	CD	10.1-15.5	-	-
Lewis et al (2015)	Inflammation, Antibiotics, and Diet as Environmental Stressors of the Gut Microbiome in Pediatric Crohn’s Disease	Cell	SRP057027	SRR2145594	Illumina HiSeq 2000	PAIRED	CD	10.1-15.5	-	-
Lewis et al (2015)	Inflammation, Antibiotics, and Diet as Environmental Stressors of the Gut Microbiome in Pediatric Crohn’s Disease	Cell	SRP057027	SRR2145595	Illumina HiSeq 2000	PAIRED	CD	10.1-15.5	-	-
Lewis et al (2015)	Inflammation, Antibiotics, and Diet as Environmental Stressors of the Gut Microbiome in Pediatric Crohn’s Disease	Cell	SRP057027	SRR2145596	Illumina HiSeq 2000	PAIRED	CD	10.1-15.5	-	-
Lewis et al (2015)	Inflammation, Antibiotics, and Diet as Environmental Stressors of the Gut Microbiome in Pediatric Crohn’s Disease	Cell	SRP057027	SRR2145597	Illumina HiSeq 2000	PAIRED	CD	10.1-15.5	-	-
Lewis et al (2015)	Inflammation, Antibiotics, and Diet as Environmental Stressors of the Gut Microbiome in Pediatric Crohn’s Disease	Cell	SRP057027	SRR2145599	Illumina HiSeq 2000	PAIRED	CD	10.1-15.5	-	-
Lewis et al (2015)	Inflammation, Antibiotics, and Diet as Environmental Stressors of the Gut Microbiome in Pediatric Crohn’s Disease	Cell	SRP057027	SRR2145600	Illumina HiSeq 2000	PAIRED	CD	10.1-15.5	-	-
Lewis et al (2015)	Inflammation, Antibiotics, and Diet as Environmental Stressors of the Gut Microbiome in Pediatric Crohn’s Disease	Cell	SRP057027	SRR2145603	Illumina HiSeq 2000	PAIRED	CD	10.1-15.5	-	-
Lewis et al (2015)	Inflammation, Antibiotics, and Diet as Environmental Stressors of the Gut Microbiome in Pediatric Crohn’s Disease	Cell	SRP057027	SRR2145605	Illumina HiSeq 2000	PAIRED	CD	10.1-15.5	-	-
Lewis et al (2015)	Inflammation, Antibiotics, and Diet as Environmental Stressors of the Gut Microbiome in Pediatric Crohn’s Disease	Cell	SRP057027	SRR2145607	Illumina HiSeq 2000	PAIRED	CD	10.1-15.5	-	-
Lewis et al (2015)	Inflammation, Antibiotics, and Diet as Environmental Stressors of the Gut Microbiome in Pediatric Crohn’s Disease	Cell	SRP057027	SRR2145608	Illumina HiSeq 2000	PAIRED	CD	10.1-15.5	-	-
Lewis et al (2015)	Inflammation, Antibiotics, and Diet as Environmental Stressors of the Gut Microbiome in Pediatric Crohn’s Disease	Cell	SRP057027	SRR2145611	Illumina HiSeq 2000	PAIRED	CD	10.1-15.5	-	-
Lewis et al (2015)	Inflammation, Antibiotics, and Diet as Environmental Stressors of the Gut Microbiome in Pediatric Crohn’s Disease	Cell	SRP057027	SRR2145612	Illumina HiSeq 2000	PAIRED	CD	10.1-15.5	-	-
Lewis et al (2015)	Inflammation, Antibiotics, and Diet as Environmental Stressors of the Gut Microbiome in Pediatric Crohn’s Disease	Cell	SRP057027	SRR2145614	Illumina HiSeq 2000	PAIRED	CD	10.1-15.5	-	-
Lewis et al (2015)	Inflammation, Antibiotics, and Diet as Environmental Stressors of the Gut Microbiome in Pediatric Crohn’s Disease	Cell	SRP057027	SRR2145615	Illumina HiSeq 2000	PAIRED	CD	10.1-15.5	-	-
Lewis et al (2015)	Inflammation, Antibiotics, and Diet as Environmental Stressors of the Gut Microbiome in Pediatric Crohn’s Disease	Cell	SRP057027	SRR2145616	Illumina HiSeq 2000	PAIRED	CD	10.1-15.5	-	-
Lewis et al (2015)	Inflammation, Antibiotics, and Diet as Environmental Stressors of the Gut Microbiome in Pediatric Crohn’s Disease	Cell	SRP057027	SRR2145617	Illumina HiSeq 2000	PAIRED	CD	10.1-15.5	-	-
Lewis et al (2015)	Inflammation, Antibiotics, and Diet as Environmental Stressors of the Gut Microbiome in Pediatric Crohn’s Disease	Cell	SRP057027	SRR2145618	Illumina HiSeq 2000	PAIRED	CD	10.1-15.5	-	-
Lewis et al (2015)	Inflammation, Antibiotics, and Diet as Environmental Stressors of the Gut Microbiome in Pediatric Crohn’s Disease	Cell	SRP057027	SRR2145619	Illumina HiSeq 2000	PAIRED	CD	10.1-15.5	-	-
Lewis et al (2015)	Inflammation, Antibiotics, and Diet as Environmental Stressors of the Gut Microbiome in Pediatric Crohn’s Disease	Cell	SRP057027	SRR2145620	Illumina HiSeq 2000	PAIRED	CD	10.1-15.5	-	-
Lewis et al (2015)	Inflammation, Antibiotics, and Diet as Environmental Stressors of the Gut Microbiome in Pediatric Crohn’s Disease	Cell	SRP057027	SRR2145621	Illumina HiSeq 2000	PAIRED	CD	10.1-15.5	-	-
Lewis et al (2015)	Inflammation, Antibiotics, and Diet as Environmental Stressors of the Gut Microbiome in Pediatric Crohn’s Disease	Cell	SRP057027	SRR2145622	Illumina HiSeq 2000	PAIRED	CD	10.1-15.5	-	-
Lewis et al (2015)	Inflammation, Antibiotics, and Diet as Environmental Stressors of the Gut Microbiome in Pediatric Crohn’s Disease	Cell	SRP057027	SRR2145289	Illumina HiSeq 2000	PAIRED	CD	10.1-15.5	-	-
Lewis et al (2015)	Inflammation, Antibiotics, and Diet as Environmental Stressors of the Gut Microbiome in Pediatric Crohn’s Disease	Cell	SRP057027	SRR2145290	Illumina HiSeq 2000	PAIRED	CD	10.1-15.5	-	-
Lewis et al (2015)	Inflammation, Antibiotics, and Diet as Environmental Stressors of the Gut Microbiome in Pediatric Crohn’s Disease	Cell	SRP057027	SRR2145291	Illumina HiSeq 2000	PAIRED	CD	10.1-15.5	-	-
Lewis et al (2015)	Inflammation, Antibiotics, and Diet as Environmental Stressors of the Gut Microbiome in Pediatric Crohn’s Disease	Cell	SRP057027	SRR2145292	Illumina HiSeq 2000	PAIRED	CD	10.1-15.5	-	-
Lewis et al (2015)	Inflammation, Antibiotics, and Diet as Environmental Stressors of the Gut Microbiome in Pediatric Crohn’s Disease	Cell	SRP057027	SRR2145293	Illumina HiSeq 2000	PAIRED	CD	10.1-15.5	-	-
Lewis et al (2015)	Inflammation, Antibiotics, and Diet as Environmental Stressors of the Gut Microbiome in Pediatric Crohn’s Disease	Cell	SRP057027	SRR2145294	Illumina HiSeq 2000	PAIRED	CD	10.1-15.5	-	-
Lewis et al (2015)	Inflammation, Antibiotics, and Diet as Environmental Stressors of the Gut Microbiome in Pediatric Crohn’s Disease	Cell	SRP057027	SRR2145297	Illumina HiSeq 2000	PAIRED	CD	10.1-15.5	-	-
Lewis et al (2015)	Inflammation, Antibiotics, and Diet as Environmental Stressors of the Gut Microbiome in Pediatric Crohn’s Disease	Cell	SRP057027	SRR2145299	Illumina HiSeq 2000	PAIRED	CD	10.1-15.5	-	-
Lewis et al (2015)	Inflammation, Antibiotics, and Diet as Environmental Stressors of the Gut Microbiome in Pediatric Crohn’s Disease	Cell	SRP057027	SRR2145300	Illumina HiSeq 2000	PAIRED	CD	10.1-15.5	-	-
Lewis et al (2015)	Inflammation, Antibiotics, and Diet as Environmental Stressors of the Gut Microbiome in Pediatric Crohn’s Disease	Cell	SRP057027	SRR2145387	Illumina HiSeq 2000	PAIRED	CD	10.1-15.5	-	-
Lewis et al (2015)	Inflammation, Antibiotics, and Diet as Environmental Stressors of the Gut Microbiome in Pediatric Crohn’s Disease	Cell	SRP057027	SRR2145503	Illumina HiSeq 2000	PAIRED	CD	10.1-15.5	-	-
Lewis et al (2015)	Inflammation, Antibiotics, and Diet as Environmental Stressors of the Gut Microbiome in Pediatric Crohn’s Disease	Cell	SRP057027	SRR2145505	Illumina HiSeq 2000	PAIRED	CD	10.1-15.5	-	-
Lewis et al (2015)	Inflammation, Antibiotics, and Diet as Environmental Stressors of the Gut Microbiome in Pediatric Crohn’s Disease	Cell	SRP057027	SRR2145506	Illumina HiSeq 2000	PAIRED	CD	10.1-15.5	-	-
Lewis et al (2015)	Inflammation, Antibiotics, and Diet as Environmental Stressors of the Gut Microbiome in Pediatric Crohn’s Disease	Cell	SRP057027	SRR2145511	Illumina HiSeq 2000	PAIRED	CD	10.1-15.5	-	-
Lewis et al (2015)	Inflammation, Antibiotics, and Diet as Environmental Stressors of the Gut Microbiome in Pediatric Crohn’s Disease	Cell	SRP057027	SRR2145518	Illumina HiSeq 2000	PAIRED	CD	10.1-15.5	-	-
Lewis et al (2015)	Inflammation, Antibiotics, and Diet as Environmental Stressors of the Gut Microbiome in Pediatric Crohn’s Disease	Cell	SRP057027	SRR2145521	Illumina HiSeq 2000	PAIRED	CD	10.1-15.5	-	-
Lewis et al (2015)	Inflammation, Antibiotics, and Diet as Environmental Stressors of the Gut Microbiome in Pediatric Crohn’s Disease	Cell	SRP057027	SRR2145523	Illumina HiSeq 2000	PAIRED	CD	10.1-15.5	-	-
Lewis et al (2015)	Inflammation, Antibiotics, and Diet as Environmental Stressors of the Gut Microbiome in Pediatric Crohn’s Disease	Cell	SRP057027	SRR2145531	Illumina HiSeq 2000	PAIRED	CD	10.1-15.5	-	-
Lewis et al (2015)	Inflammation, Antibiotics, and Diet as Environmental Stressors of the Gut Microbiome in Pediatric Crohn’s Disease	Cell	SRP057027	SRR2145536	Illumina HiSeq 2000	PAIRED	CD	10.1-15.5	-	-
Lewis et al (2015)	Inflammation, Antibiotics, and Diet as Environmental Stressors of the Gut Microbiome in Pediatric Crohn’s Disease	Cell	SRP057027	SRR2145540	Illumina HiSeq 2000	PAIRED	CD	10.1-15.5	-	-
Lewis et al (2015)	Inflammation, Antibiotics, and Diet as Environmental Stressors of the Gut Microbiome in Pediatric Crohn’s Disease	Cell	SRP057027	SRR2145541	Illumina HiSeq 2000	PAIRED	CD	10.1-15.5	-	-
Lewis et al (2015)	Inflammation, Antibiotics, and Diet as Environmental Stressors of the Gut Microbiome in Pediatric Crohn’s Disease	Cell	SRP057027	SRR2145625	Illumina HiSeq 2000	PAIRED	CD	10.1-15.5	-	-
Lewis et al (2015)	Inflammation, Antibiotics, and Diet as Environmental Stressors of the Gut Microbiome in Pediatric Crohn’s Disease	Cell	SRP057027	SRR2145626	Illumina HiSeq 2000	PAIRED	CD	10.1-15.5	-	-
Lewis et al (2015)	Inflammation, Antibiotics, and Diet as Environmental Stressors of the Gut Microbiome in Pediatric Crohn’s Disease	Cell	SRP057027	SRR2145627	Illumina HiSeq 2000	PAIRED	CD	10.1-15.5	-	-
Lewis et al (2015)	Inflammation, Antibiotics, and Diet as Environmental Stressors of the Gut Microbiome in Pediatric Crohn’s Disease	Cell	SRP057027	SRR2145628	Illumina HiSeq 2000	PAIRED	CD	10.1-15.5	-	-
Lewis et al (2015)	Inflammation, Antibiotics, and Diet as Environmental Stressors of the Gut Microbiome in Pediatric Crohn’s Disease	Cell	SRP057027	SRR2145629	Illumina HiSeq 2000	PAIRED	CD	10.1-15.5	-	-
Lewis et al (2015)	Inflammation, Antibiotics, and Diet as Environmental Stressors of the Gut Microbiome in Pediatric Crohn’s Disease	Cell	SRP057027	SRR2145630	Illumina HiSeq 2000	PAIRED	CD	10.1-15.5	-	-
Lewis et al (2015)	Inflammation, Antibiotics, and Diet as Environmental Stressors of the Gut Microbiome in Pediatric Crohn’s Disease	Cell	SRP057027	SRR2145631	Illumina HiSeq 2000	PAIRED	CD	10.1-15.5	-	-
Lewis et al (2015)	Inflammation, Antibiotics, and Diet as Environmental Stressors of the Gut Microbiome in Pediatric Crohn’s Disease	Cell	SRP057027	SRR2145634	Illumina HiSeq 2000	PAIRED	CD	10.1-15.5	-	-
Lewis et al (2015)	Inflammation, Antibiotics, and Diet as Environmental Stressors of the Gut Microbiome in Pediatric Crohn’s Disease	Cell	SRP057027	SRR2145636	Illumina HiSeq 2000	PAIRED	CD	10.1-15.5	-	-
Lewis et al (2015)	Inflammation, Antibiotics, and Diet as Environmental Stressors of the Gut Microbiome in Pediatric Crohn’s Disease	Cell	SRP057027	SRR2145637	Illumina HiSeq 2000	PAIRED	CD	10.1-15.5	-	-
Lewis et al (2015)	Inflammation, Antibiotics, and Diet as Environmental Stressors of the Gut Microbiome in Pediatric Crohn’s Disease	Cell	SRP057027	SRR2145638	Illumina HiSeq 2000	PAIRED	CD	10.1-15.5	-	-
Lewis et al (2015)	Inflammation, Antibiotics, and Diet as Environmental Stressors of the Gut Microbiome in Pediatric Crohn’s Disease	Cell	SRP057027	SRR2145639	Illumina HiSeq 2000	PAIRED	CD	10.1-15.5	-	-
Lewis et al (2015)	Inflammation, Antibiotics, and Diet as Environmental Stressors of the Gut Microbiome in Pediatric Crohn’s Disease	Cell	SRP057027	SRR2145640	Illumina HiSeq 2000	PAIRED	CD	10.1-15.5	-	-
Lewis et al (2015)	Inflammation, Antibiotics, and Diet as Environmental Stressors of the Gut Microbiome in Pediatric Crohn’s Disease	Cell	SRP057027	SRR2145641	Illumina HiSeq 2000	PAIRED	CD	10.1-15.5	-	-
Lewis et al (2015)	Inflammation, Antibiotics, and Diet as Environmental Stressors of the Gut Microbiome in Pediatric Crohn’s Disease	Cell	SRP057027	SRR2145642	Illumina HiSeq 2000	PAIRED	CD	10.1-15.5	-	-
Lewis et al (2015)	Inflammation, Antibiotics, and Diet as Environmental Stressors of the Gut Microbiome in Pediatric Crohn’s Disease	Cell	SRP057027	SRR2145643	Illumina HiSeq 2000	PAIRED	CD	10.1-15.5	-	-
Lewis et al (2015)	Inflammation, Antibiotics, and Diet as Environmental Stressors of the Gut Microbiome in Pediatric Crohn’s Disease	Cell	SRP057027	SRR2145644	Illumina HiSeq 2000	PAIRED	CD	10.1-15.5	-	-
Lewis et al (2015)	Inflammation, Antibiotics, and Diet as Environmental Stressors of the Gut Microbiome in Pediatric Crohn’s Disease	Cell	SRP057027	SRR2145301	Illumina HiSeq 2000	PAIRED	CD	10.1-15.5	-	-
Lewis et al (2015)	Inflammation, Antibiotics, and Diet as Environmental Stressors of the Gut Microbiome in Pediatric Crohn’s Disease	Cell	SRP057027	SRR2145306	Illumina HiSeq 2000	PAIRED	CD	10.1-15.5	-	-
Lewis et al (2015)	Inflammation, Antibiotics, and Diet as Environmental Stressors of the Gut Microbiome in Pediatric Crohn’s Disease	Cell	SRP057027	SRR2145307	Illumina HiSeq 2000	PAIRED	CD	10.1-15.5	-	-
Lewis et al (2015)	Inflammation, Antibiotics, and Diet as Environmental Stressors of the Gut Microbiome in Pediatric Crohn’s Disease	Cell	SRP057027	SRR2145308	Illumina HiSeq 2000	PAIRED	CD	10.1-15.5	-	-
Lewis et al (2015)	Inflammation, Antibiotics, and Diet as Environmental Stressors of the Gut Microbiome in Pediatric Crohn’s Disease	Cell	SRP057027	SRR2145311	Illumina HiSeq 2000	PAIRED	CD	10.1-15.5	-	-
Lewis et al (2015)	Inflammation, Antibiotics, and Diet as Environmental Stressors of the Gut Microbiome in Pediatric Crohn’s Disease	Cell	SRP057027	SRR2145312	Illumina HiSeq 2000	PAIRED	CD	10.1-15.5	-	-
Lewis et al (2015)	Inflammation, Antibiotics, and Diet as Environmental Stressors of the Gut Microbiome in Pediatric Crohn’s Disease	Cell	SRP057027	SRR2145313	Illumina HiSeq 2000	PAIRED	CD	10.1-15.5	-	-
Lewis et al (2015)	Inflammation, Antibiotics, and Diet as Environmental Stressors of the Gut Microbiome in Pediatric Crohn’s Disease	Cell	SRP057027	SRR2145326	Illumina HiSeq 2000	PAIRED	CD	10.1-15.5	-	-
Lewis et al (2015)	Inflammation, Antibiotics, and Diet as Environmental Stressors of the Gut Microbiome in Pediatric Crohn’s Disease	Cell	SRP057027	SRR2145327	Illumina HiSeq 2000	PAIRED	CD	10.1-15.5	-	-
Lewis et al (2015)	Inflammation, Antibiotics, and Diet as Environmental Stressors of the Gut Microbiome in Pediatric Crohn’s Disease	Cell	SRP057027	SRR2145335	Illumina HiSeq 2000	PAIRED	CD	10.1-15.5	-	-
Lewis et al (2015)	Inflammation, Antibiotics, and Diet as Environmental Stressors of the Gut Microbiome in Pediatric Crohn’s Disease	Cell	SRP057027	SRR2145336	Illumina HiSeq 2000	PAIRED	CD	10.1-15.5	-	-
Lewis et al (2015)	Inflammation, Antibiotics, and Diet as Environmental Stressors of the Gut Microbiome in Pediatric Crohn’s Disease	Cell	SRP057027	SRR2145385	Illumina HiSeq 2000	PAIRED	CD	10.1-15.5	-	-
Lewis et al (2015)	Inflammation, Antibiotics, and Diet as Environmental Stressors of the Gut Microbiome in Pediatric Crohn’s Disease	Cell	SRP057027	SRR2145388	Illumina HiSeq 2000	PAIRED	CD	10.1-15.5	-	-
Lewis et al (2015)	Inflammation, Antibiotics, and Diet as Environmental Stressors of the Gut Microbiome in Pediatric Crohn’s Disease	Cell	SRP057027	SRR2145392	Illumina HiSeq 2000	PAIRED	CD	10.1-15.5	-	-
Lewis et al (2015)	Inflammation, Antibiotics, and Diet as Environmental Stressors of the Gut Microbiome in Pediatric Crohn’s Disease	Cell	SRP057027	SRR2145393	Illumina HiSeq 2000	PAIRED	CD	10.1-15.5	-	-
Lewis et al (2015)	Inflammation, Antibiotics, and Diet as Environmental Stressors of the Gut Microbiome in Pediatric Crohn’s Disease	Cell	SRP057027	SRR2145399	Illumina HiSeq 2000	PAIRED	CD	10.1-15.5	-	-
Lewis et al (2015)	Inflammation, Antibiotics, and Diet as Environmental Stressors of the Gut Microbiome in Pediatric Crohn’s Disease	Cell	SRP057027	SRR2145401	Illumina HiSeq 2000	PAIRED	CD	10.1-15.5	-	-
Lewis et al (2015)	Inflammation, Antibiotics, and Diet as Environmental Stressors of the Gut Microbiome in Pediatric Crohn’s Disease	Cell	SRP057027	SRR2145404	Illumina HiSeq 2000	PAIRED	CD	10.1-15.5	-	-
Lewis et al (2015)	Inflammation, Antibiotics, and Diet as Environmental Stressors of the Gut Microbiome in Pediatric Crohn’s Disease	Cell	SRP057027	SRR2145405	Illumina HiSeq 2000	PAIRED	CD	10.1-15.5	-	-
Lewis et al (2015)	Inflammation, Antibiotics, and Diet as Environmental Stressors of the Gut Microbiome in Pediatric Crohn’s Disease	Cell	SRP057027	SRR2145406	Illumina HiSeq 2000	PAIRED	CD	10.1-15.5	-	-
Lewis et al (2015)	Inflammation, Antibiotics, and Diet as Environmental Stressors of the Gut Microbiome in Pediatric Crohn’s Disease	Cell	SRP057027	SRR2145407	Illumina HiSeq 2000	PAIRED	CD	10.1-15.5	-	-
Lewis et al (2015)	Inflammation, Antibiotics, and Diet as Environmental Stressors of the Gut Microbiome in Pediatric Crohn’s Disease	Cell	SRP057027	SRR2145408	Illumina HiSeq 2000	PAIRED	CD	10.1-15.5	-	-
Lewis et al (2015)	Inflammation, Antibiotics, and Diet as Environmental Stressors of the Gut Microbiome in Pediatric Crohn’s Disease	Cell	SRP057027	SRR2145412	Illumina HiSeq 2000	PAIRED	CD	10.1-15.5	-	-
Lewis et al (2015)	Inflammation, Antibiotics, and Diet as Environmental Stressors of the Gut Microbiome in Pediatric Crohn’s Disease	Cell	SRP057027	SRR2145423	Illumina HiSeq 2000	PAIRED	CD	10.1-15.5	-	-
Lewis et al (2015)	Inflammation, Antibiotics, and Diet as Environmental Stressors of the Gut Microbiome in Pediatric Crohn’s Disease	Cell	SRP057027	SRR2145425	Illumina HiSeq 2000	PAIRED	CD	10.1-15.5	-	-
Lewis et al (2015)	Inflammation, Antibiotics, and Diet as Environmental Stressors of the Gut Microbiome in Pediatric Crohn’s Disease	Cell	SRP057027	SRR2145427	Illumina HiSeq 2000	PAIRED	CD	10.1-15.5	-	-
Lewis et al (2015)	Inflammation, Antibiotics, and Diet as Environmental Stressors of the Gut Microbiome in Pediatric Crohn’s Disease	Cell	SRP057027	SRR2145429	Illumina HiSeq 2000	PAIRED	CD	10.1-15.5	-	-
Lewis et al (2015)	Inflammation, Antibiotics, and Diet as Environmental Stressors of the Gut Microbiome in Pediatric Crohn’s Disease	Cell	SRP057027	SRR2145444	Illumina HiSeq 2000	PAIRED	CD	10.1-15.5	-	-
Lewis et al (2015)	Inflammation, Antibiotics, and Diet as Environmental Stressors of the Gut Microbiome in Pediatric Crohn’s Disease	Cell	SRP057027	SRR2145445	Illumina HiSeq 2000	PAIRED	CD	10.1-15.5	-	-
Lewis et al (2015)	Inflammation, Antibiotics, and Diet as Environmental Stressors of the Gut Microbiome in Pediatric Crohn’s Disease	Cell	SRP057027	SRR2145446	Illumina HiSeq 2000	PAIRED	CD	10.1-15.5	-	-
Lewis et al (2015)	Inflammation, Antibiotics, and Diet as Environmental Stressors of the Gut Microbiome in Pediatric Crohn’s Disease	Cell	SRP057027	SRR2145450	Illumina HiSeq 2000	PAIRED	CD	10.1-15.5	-	-
Lewis et al (2015)	Inflammation, Antibiotics, and Diet as Environmental Stressors of the Gut Microbiome in Pediatric Crohn’s Disease	Cell	SRP057027	SRR2145451	Illumina HiSeq 2000	PAIRED	CD	10.1-15.5	-	-
Lewis et al (2015)	Inflammation, Antibiotics, and Diet as Environmental Stressors of the Gut Microbiome in Pediatric Crohn’s Disease	Cell	SRP057027	SRR2145454	Illumina HiSeq 2000	PAIRED	CD	10.1-15.5	-	-
Lewis et al (2015)	Inflammation, Antibiotics, and Diet as Environmental Stressors of the Gut Microbiome in Pediatric Crohn’s Disease	Cell	SRP057027	SRR2145455	Illumina HiSeq 2000	PAIRED	CD	10.1-15.5	-	-
Lewis et al (2015)	Inflammation, Antibiotics, and Diet as Environmental Stressors of the Gut Microbiome in Pediatric Crohn’s Disease	Cell	SRP057027	SRR2145457	Illumina HiSeq 2000	PAIRED	CD	10.1-15.5	-	-
Lewis et al (2015)	Inflammation, Antibiotics, and Diet as Environmental Stressors of the Gut Microbiome in Pediatric Crohn’s Disease	Cell	SRP057027	SRR2145458	Illumina HiSeq 2000	PAIRED	CD	10.1-15.5	-	-
Lewis et al (2015)	Inflammation, Antibiotics, and Diet as Environmental Stressors of the Gut Microbiome in Pediatric Crohn’s Disease	Cell	SRP057027	SRR2145459	Illumina HiSeq 2000	PAIRED	CD	10.1-15.5	-	-
Lewis et al (2015)	Inflammation, Antibiotics, and Diet as Environmental Stressors of the Gut Microbiome in Pediatric Crohn’s Disease	Cell	SRP057027	SRR2145460	Illumina HiSeq 2000	PAIRED	CD	10.1-15.5	-	-
Lewis et al (2015)	Inflammation, Antibiotics, and Diet as Environmental Stressors of the Gut Microbiome in Pediatric Crohn’s Disease	Cell	SRP057027	SRR2145461	Illumina HiSeq 2000	PAIRED	CD	10.1-15.5	-	-
Lewis et al (2015)	Inflammation, Antibiotics, and Diet as Environmental Stressors of the Gut Microbiome in Pediatric Crohn’s Disease	Cell	SRP057027	SRR2145462	Illumina HiSeq 2000	PAIRED	CD	10.1-15.5	-	-
Lewis et al (2015)	Inflammation, Antibiotics, and Diet as Environmental Stressors of the Gut Microbiome in Pediatric Crohn’s Disease	Cell	SRP057027	SRR2145466	Illumina HiSeq 2000	PAIRED	CD	10.1-15.5	-	-
Lewis et al (2015)	Inflammation, Antibiotics, and Diet as Environmental Stressors of the Gut Microbiome in Pediatric Crohn’s Disease	Cell	SRP057027	SRR2145475	Illumina HiSeq 2000	PAIRED	CD	10.1-15.5	-	-
Lewis et al (2015)	Inflammation, Antibiotics, and Diet as Environmental Stressors of the Gut Microbiome in Pediatric Crohn’s Disease	Cell	SRP057027	SRR2145476	Illumina HiSeq 2000	PAIRED	CD	10.1-15.5	-	-
Lewis et al (2015)	Inflammation, Antibiotics, and Diet as Environmental Stressors of the Gut Microbiome in Pediatric Crohn’s Disease	Cell	SRP057027	SRR2145478	Illumina HiSeq 2000	PAIRED	CD	10.1-15.5	-	-
Lewis et al (2015)	Inflammation, Antibiotics, and Diet as Environmental Stressors of the Gut Microbiome in Pediatric Crohn’s Disease	Cell	SRP057027	SRR2145484	Illumina HiSeq 2000	PAIRED	CD	10.1-15.5	-	-
Lewis et al (2015)	Inflammation, Antibiotics, and Diet as Environmental Stressors of the Gut Microbiome in Pediatric Crohn’s Disease	Cell	SRP057027	SRR2145486	Illumina HiSeq 2000	PAIRED	CD	10.1-15.5	-	-
Lewis et al (2015)	Inflammation, Antibiotics, and Diet as Environmental Stressors of the Gut Microbiome in Pediatric Crohn’s Disease	Cell	SRP057027	SRR2145489	Illumina HiSeq 2000	PAIRED	CD	10.1-15.5	-	-
Lewis et al (2015)	Inflammation, Antibiotics, and Diet as Environmental Stressors of the Gut Microbiome in Pediatric Crohn’s Disease	Cell	SRP057027	SRR2145490	Illumina HiSeq 2000	PAIRED	CD	10.1-15.5	-	-
Lewis et al (2015)	Inflammation, Antibiotics, and Diet as Environmental Stressors of the Gut Microbiome in Pediatric Crohn’s Disease	Cell	SRP057027	SRR2145502	Illumina HiSeq 2000	PAIRED	CD	10.1-15.5	-	-
Lewis et al (2015)	Inflammation, Antibiotics, and Diet as Environmental Stressors of the Gut Microbiome in Pediatric Crohn’s Disease	Cell	SRP057027	SRR2145554	Illumina HiSeq 2000	PAIRED	CD	10.1-15.5	-	-
Lewis et al (2015)	Inflammation, Antibiotics, and Diet as Environmental Stressors of the Gut Microbiome in Pediatric Crohn’s Disease	Cell	SRP057027	SRR2145555	Illumina HiSeq 2000	PAIRED	CD	10.1-15.5	-	-
Lewis et al (2015)	Inflammation, Antibiotics, and Diet as Environmental Stressors of the Gut Microbiome in Pediatric Crohn’s Disease	Cell	SRP057027	SRR2145556	Illumina HiSeq 2000	PAIRED	CD	10.1-15.5	-	-
Lewis et al (2015)	Inflammation, Antibiotics, and Diet as Environmental Stressors of the Gut Microbiome in Pediatric Crohn’s Disease	Cell	SRP057027	SRR2145557	Illumina HiSeq 2000	PAIRED	CD	10.1-15.5	-	-
Lewis et al (2015)	Inflammation, Antibiotics, and Diet as Environmental Stressors of the Gut Microbiome in Pediatric Crohn’s Disease	Cell	SRP057027	SRR2145558	Illumina HiSeq 2000	PAIRED	CD	10.1-15.5	-	-
Lewis et al (2015)	Inflammation, Antibiotics, and Diet as Environmental Stressors of the Gut Microbiome in Pediatric Crohn’s Disease	Cell	SRP057027	SRR2145339	Illumina HiSeq 2000	PAIRED	CD	10.1-15.5	-	-
Lewis et al (2015)	Inflammation, Antibiotics, and Diet as Environmental Stressors of the Gut Microbiome in Pediatric Crohn’s Disease	Cell	SRP057027	SRR2145341	Illumina HiSeq 2000	PAIRED	CD	10.1-15.5	-	-
Lewis et al (2015)	Inflammation, Antibiotics, and Diet as Environmental Stressors of the Gut Microbiome in Pediatric Crohn’s Disease	Cell	SRP057027	SRR2145342	Illumina HiSeq 2000	PAIRED	CD	10.1-15.5	-	-
Lewis et al (2015)	Inflammation, Antibiotics, and Diet as Environmental Stressors of the Gut Microbiome in Pediatric Crohn’s Disease	Cell	SRP057027	SRR2145343	Illumina HiSeq 2000	PAIRED	CD	10.1-15.5	-	-
Lewis et al (2015)	Inflammation, Antibiotics, and Diet as Environmental Stressors of the Gut Microbiome in Pediatric Crohn’s Disease	Cell	SRP057027	SRR2145347	Illumina HiSeq 2000	PAIRED	CD	10.1-15.5	-	-
Lewis et al (2015)	Inflammation, Antibiotics, and Diet as Environmental Stressors of the Gut Microbiome in Pediatric Crohn’s Disease	Cell	SRP057027	SRR2145351	Illumina HiSeq 2000	PAIRED	CD	10.1-15.5	-	-
Lewis et al (2015)	Inflammation, Antibiotics, and Diet as Environmental Stressors of the Gut Microbiome in Pediatric Crohn’s Disease	Cell	SRP057027	SRR2145355	Illumina HiSeq 2000	PAIRED	CD	10.1-15.5	-	-
Lewis et al (2015)	Inflammation, Antibiotics, and Diet as Environmental Stressors of the Gut Microbiome in Pediatric Crohn’s Disease	Cell	SRP057027	SRR2145357	Illumina HiSeq 2000	PAIRED	CD	10.1-15.5	-	-
Lewis et al (2015)	Inflammation, Antibiotics, and Diet as Environmental Stressors of the Gut Microbiome in Pediatric Crohn’s Disease	Cell	SRP057027	SRR2145493	Illumina HiSeq 2000	PAIRED	CD	10.1-15.5	-	-
Lewis et al (2015)	Inflammation, Antibiotics, and Diet as Environmental Stressors of the Gut Microbiome in Pediatric Crohn’s Disease	Cell	SRP057027	SRR2145494	Illumina HiSeq 2000	PAIRED	CD	10.1-15.5	-	-
Lewis et al (2015)	Inflammation, Antibiotics, and Diet as Environmental Stressors of the Gut Microbiome in Pediatric Crohn’s Disease	Cell	SRP057027	SRR2145499	Illumina HiSeq 2000	PAIRED	CD	10.1-15.5	-	-
Lewis et al (2015)	Inflammation, Antibiotics, and Diet as Environmental Stressors of the Gut Microbiome in Pediatric Crohn’s Disease	Cell	SRP057027	SRR2145566	Illumina HiSeq 2000	PAIRED	CD	10.1-15.5	-	-
Lewis et al (2015)	Inflammation, Antibiotics, and Diet as Environmental Stressors of the Gut Microbiome in Pediatric Crohn’s Disease	Cell	SRP057027	SRR2145568	Illumina HiSeq 2000	PAIRED	CD	10.1-15.5	-	-
Lewis et al (2015)	Inflammation, Antibiotics, and Diet as Environmental Stressors of the Gut Microbiome in Pediatric Crohn’s Disease	Cell	SRP057027	SRR2145570	Illumina HiSeq 2000	PAIRED	CD	10.1-15.5	-	-
Lewis et al (2015)	Inflammation, Antibiotics, and Diet as Environmental Stressors of the Gut Microbiome in Pediatric Crohn’s Disease	Cell	SRP057027	SRR2145572	Illumina HiSeq 2000	PAIRED	CD	10.1-15.5	-	-
Lewis et al (2015)	Inflammation, Antibiotics, and Diet as Environmental Stressors of the Gut Microbiome in Pediatric Crohn’s Disease	Cell	SRP057027	SRR2145574	Illumina HiSeq 2000	PAIRED	CD	10.1-15.5	-	-
Lewis et al (2015)	Inflammation, Antibiotics, and Diet as Environmental Stressors of the Gut Microbiome in Pediatric Crohn’s Disease	Cell	SRP057027	SRR2145649	Illumina HiSeq 2000	PAIRED	CD	10.1-15.5	-	-
Lewis et al (2015)	Inflammation, Antibiotics, and Diet as Environmental Stressors of the Gut Microbiome in Pediatric Crohn’s Disease	Cell	SRP057027	SRR2145650	Illumina HiSeq 2000	PAIRED	CD	10.1-15.5	-	-
Lewis et al (2015)	Inflammation, Antibiotics, and Diet as Environmental Stressors of the Gut Microbiome in Pediatric Crohn’s Disease	Cell	SRP057027	SRR2145651	Illumina HiSeq 2000	PAIRED	CD	10.1-15.5	-	-
Lewis et al (2015)	Inflammation, Antibiotics, and Diet as Environmental Stressors of the Gut Microbiome in Pediatric Crohn’s Disease	Cell	SRP057027	SRR2145653	Illumina HiSeq 2000	PAIRED	CD	10.1-15.5	-	-
Lewis et al (2015)	Inflammation, Antibiotics, and Diet as Environmental Stressors of the Gut Microbiome in Pediatric Crohn’s Disease	Cell	SRP057027	SRR2145656	Illumina HiSeq 2000	PAIRED	CD	10.1-15.5	-	-
Lewis et al (2015)	Inflammation, Antibiotics, and Diet as Environmental Stressors of the Gut Microbiome in Pediatric Crohn’s Disease	Cell	SRP057027	SRR2145657	Illumina HiSeq 2000	PAIRED	CD	10.1-15.5	-	-
Lewis et al (2015)	Inflammation, Antibiotics, and Diet as Environmental Stressors of the Gut Microbiome in Pediatric Crohn’s Disease	Cell	SRP057027	SRR2145361	Illumina HiSeq 2000	PAIRED	healthy	7.9-19.9	-	-
Lewis et al (2015)	Inflammation, Antibiotics, and Diet as Environmental Stressors of the Gut Microbiome in Pediatric Crohn’s Disease	Cell	SRP057027	SRR2145362	Illumina HiSeq 2000	PAIRED	healthy	7.9-19.9	-	-
Lewis et al (2015)	Inflammation, Antibiotics, and Diet as Environmental Stressors of the Gut Microbiome in Pediatric Crohn’s Disease	Cell	SRP057027	SRR2145363	Illumina HiSeq 2000	PAIRED	healthy	7.9-19.9	-	-
Lewis et al (2015)	Inflammation, Antibiotics, and Diet as Environmental Stressors of the Gut Microbiome in Pediatric Crohn’s Disease	Cell	SRP057027	SRR2145364	Illumina HiSeq 2000	PAIRED	healthy	7.9-19.9	-	-
Lewis et al (2015)	Inflammation, Antibiotics, and Diet as Environmental Stressors of the Gut Microbiome in Pediatric Crohn’s Disease	Cell	SRP057027	SRR2145365	Illumina HiSeq 2000	PAIRED	healthy	7.9-19.9	-	-
Lewis et al (2015)	Inflammation, Antibiotics, and Diet as Environmental Stressors of the Gut Microbiome in Pediatric Crohn’s Disease	Cell	SRP057027	SRR2145366	Illumina HiSeq 2000	PAIRED	healthy	7.9-19.9	-	-
Lewis et al (2015)	Inflammation, Antibiotics, and Diet as Environmental Stressors of the Gut Microbiome in Pediatric Crohn’s Disease	Cell	SRP057027	SRR2145368	Illumina HiSeq 2000	PAIRED	healthy	7.9-19.9	-	-
Lewis et al (2015)	Inflammation, Antibiotics, and Diet as Environmental Stressors of the Gut Microbiome in Pediatric Crohn’s Disease	Cell	SRP057027	SRR2145369	Illumina HiSeq 2000	PAIRED	healthy	7.9-19.9	-	-
Lewis et al (2015)	Inflammation, Antibiotics, and Diet as Environmental Stressors of the Gut Microbiome in Pediatric Crohn’s Disease	Cell	SRP057027	SRR2145370	Illumina HiSeq 2000	PAIRED	healthy	7.9-19.9	-	-
Lewis et al (2015)	Inflammation, Antibiotics, and Diet as Environmental Stressors of the Gut Microbiome in Pediatric Crohn’s Disease	Cell	SRP057027	SRR2145372	Illumina HiSeq 2000	PAIRED	healthy	7.9-19.9	-	-
Lewis et al (2015)	Inflammation, Antibiotics, and Diet as Environmental Stressors of the Gut Microbiome in Pediatric Crohn’s Disease	Cell	SRP057027	SRR2145373	Illumina HiSeq 2000	PAIRED	healthy	7.9-19.9	-	-
Lewis et al (2015)	Inflammation, Antibiotics, and Diet as Environmental Stressors of the Gut Microbiome in Pediatric Crohn’s Disease	Cell	SRP057027	SRR2145374	Illumina HiSeq 2000	PAIRED	healthy	7.9-19.9	-	-
Lewis et al (2015)	Inflammation, Antibiotics, and Diet as Environmental Stressors of the Gut Microbiome in Pediatric Crohn’s Disease	Cell	SRP057027	SRR2145375	Illumina HiSeq 2000	PAIRED	healthy	7.9-19.9	-	-
Lewis et al (2015)	Inflammation, Antibiotics, and Diet as Environmental Stressors of the Gut Microbiome in Pediatric Crohn’s Disease	Cell	SRP057027	SRR2145376	Illumina HiSeq 2000	PAIRED	healthy	7.9-19.9	-	-
Lewis et al (2015)	Inflammation, Antibiotics, and Diet as Environmental Stressors of the Gut Microbiome in Pediatric Crohn’s Disease	Cell	SRP057027	SRR2145377	Illumina HiSeq 2000	PAIRED	healthy	7.9-19.9	-	-
Lewis et al (2015)	Inflammation, Antibiotics, and Diet as Environmental Stressors of the Gut Microbiome in Pediatric Crohn’s Disease	Cell	SRP057027	SRR2145378	Illumina HiSeq 2000	PAIRED	healthy	7.9-19.9	-	-
Lewis et al (2015)	Inflammation, Antibiotics, and Diet as Environmental Stressors of the Gut Microbiome in Pediatric Crohn’s Disease	Cell	SRP057027	SRR2145379	Illumina HiSeq 2000	PAIRED	healthy	7.9-19.9	-	-
Lewis et al (2015)	Inflammation, Antibiotics, and Diet as Environmental Stressors of the Gut Microbiome in Pediatric Crohn’s Disease	Cell	SRP057027	SRR2145380	Illumina HiSeq 2000	PAIRED	healthy	7.9-19.9	-	-
Yu et al (2017)	Metagenomic analysis of faecal microbiome as a tool towards targeted non-invasive biomarkers for colorectal cancer	Gut	PRJEB10878	SAMEA3541525	Illumina HiSeq 2000	PAIRED	CRC	70	M	21.0427
Yu et al (2017)	Metagenomic analysis of faecal microbiome as a tool towards targeted non-invasive biomarkers for colorectal cancer	Gut	PRJEB10878	SAMEA3541473	Illumina HiSeq 2000	PAIRED	CRC	59	F	20.6667
Yu et al (2017)	Metagenomic analysis of faecal microbiome as a tool towards targeted non-invasive biomarkers for colorectal cancer	Gut	PRJEB10878	SAMEA3541511	Illumina HiSeq 2000	PAIRED	CRC	69	M	29.0487
Yu et al (2017)	Metagenomic analysis of faecal microbiome as a tool towards targeted non-invasive biomarkers for colorectal cancer	Gut	PRJEB10878	SAMEA3541508	Illumina HiSeq 2000	PAIRED	CRC	54	F	29.7266
Yu et al (2017)	Metagenomic analysis of faecal microbiome as a tool towards targeted non-invasive biomarkers for colorectal cancer	Gut	PRJEB10878	SAMEA3541497	Illumina HiSeq 2000	PAIRED	CRC	63	M	24.3913
Yu et al (2017)	Metagenomic analysis of faecal microbiome as a tool towards targeted non-invasive biomarkers for colorectal cancer	Gut	PRJEB10878	SAMEA3541485	Illumina HiSeq 2000	PAIRED	CRC	45	F	23.046
Yu et al (2017)	Metagenomic analysis of faecal microbiome as a tool towards targeted non-invasive biomarkers for colorectal cancer	Gut	PRJEB10878	SAMEA3541484	Illumina HiSeq 2000	PAIRED	CRC	77	M	21.7389
Yu et al (2017)	Metagenomic analysis of faecal microbiome as a tool towards targeted non-invasive biomarkers for colorectal cancer	Gut	PRJEB10878	SAMEA3541486	Illumina HiSeq 2000	PAIRED	CRC	89	F	23.6808
Yu et al (2017)	Metagenomic analysis of faecal microbiome as a tool towards targeted non-invasive biomarkers for colorectal cancer	Gut	PRJEB10878	SAMEA3541469	Illumina HiSeq 2000	PAIRED	CRC	64	M	23.0918
Yu et al (2017)	Metagenomic analysis of faecal microbiome as a tool towards targeted non-invasive biomarkers for colorectal cancer	Gut	PRJEB10878	SAMEA3541496	Illumina HiSeq 2000	PAIRED	CRC	61	F	22.0241
Yu et al (2017)	Metagenomic analysis of faecal microbiome as a tool towards targeted non-invasive biomarkers for colorectal cancer	Gut	PRJEB10878	SAMEA3541471	Illumina HiSeq 2000	PAIRED	CRC	67	F	24.7242
Yu et al (2017)	Metagenomic analysis of faecal microbiome as a tool towards targeted non-invasive biomarkers for colorectal cancer	Gut	PRJEB10878	SAMEA3541506	Illumina HiSeq 2000	PAIRED	CRC	74	M	26.75
Yu et al (2017)	Metagenomic analysis of faecal microbiome as a tool towards targeted non-invasive biomarkers for colorectal cancer	Gut	PRJEB10878	SAMEA3541513	Illumina HiSeq 2000	PAIRED	CRC	44	M	22.5122
Yu et al (2017)	Metagenomic analysis of faecal microbiome as a tool towards targeted non-invasive biomarkers for colorectal cancer	Gut	PRJEB10878	SAMEA3541515	Illumina HiSeq 2000	PAIRED	CRC	73	M	24.452
Yu et al (2017)	Metagenomic analysis of faecal microbiome as a tool towards targeted non-invasive biomarkers for colorectal cancer	Gut	PRJEB10878	SAMEA3541502	Illumina HiSeq 2000	PAIRED	CRC	83	F	30.4
Yu et al (2017)	Metagenomic analysis of faecal microbiome as a tool towards targeted non-invasive biomarkers for colorectal cancer	Gut	PRJEB10878	SAMEA3541507	Illumina HiSeq 2000	PAIRED	CRC	57	M	23.1544
Yu et al (2017)	Metagenomic analysis of faecal microbiome as a tool towards targeted non-invasive biomarkers for colorectal cancer	Gut	PRJEB10878	SAMEA3541514	Illumina HiSeq 2000	PAIRED	CRC	60	M	17.2888
Yu et al (2017)	Metagenomic analysis of faecal microbiome as a tool towards targeted non-invasive biomarkers for colorectal cancer	Gut	PRJEB10878	SAMEA3541503	Illumina HiSeq 2000	PAIRED	CRC	70	M	24.6
Yu et al (2017)	Metagenomic analysis of faecal microbiome as a tool towards targeted non-invasive biomarkers for colorectal cancer	Gut	PRJEB10878	SAMEA3541504	Illumina HiSeq 2000	PAIRED	CRC	56	M	25.932
Yu et al (2017)	Metagenomic analysis of faecal microbiome as a tool towards targeted non-invasive biomarkers for colorectal cancer	Gut	PRJEB10878	SAMEA3541563	Illumina HiSeq 2000	PAIRED	CRC	60	M	20.0402
Yu et al (2017)	Metagenomic analysis of faecal microbiome as a tool towards targeted non-invasive biomarkers for colorectal cancer	Gut	PRJEB10878	SAMEA3541564	Illumina HiSeq 2000	PAIRED	CRC	77	M	24.4719
Yu et al (2017)	Metagenomic analysis of faecal microbiome as a tool towards targeted non-invasive biomarkers for colorectal cancer	Gut	PRJEB10878	SAMEA3541565	Illumina HiSeq 2000	PAIRED	CRC	59	F	26.9531
Yu et al (2017)	Metagenomic analysis of faecal microbiome as a tool towards targeted non-invasive biomarkers for colorectal cancer	Gut	PRJEB10878	SAMEA3541566	Illumina HiSeq 2000	PAIRED	CRC	71	F	21.2153
Yu et al (2017)	Metagenomic analysis of faecal microbiome as a tool towards targeted non-invasive biomarkers for colorectal cancer	Gut	PRJEB10878	SAMEA3541567	Illumina HiSeq 2000	PAIRED	CRC	56	M	31.25
Yu et al (2017)	Metagenomic analysis of faecal microbiome as a tool towards targeted non-invasive biomarkers for colorectal cancer	Gut	PRJEB10878	SAMEA3541568	Illumina HiSeq 2000	PAIRED	CRC	77	M	21.9556
Yu et al (2017)	Metagenomic analysis of faecal microbiome as a tool towards targeted non-invasive biomarkers for colorectal cancer	Gut	PRJEB10878	SAMEA3541569	Illumina HiSeq 2000	PAIRED	CRC	77	M	23.5101
Yu et al (2017)	Metagenomic analysis of faecal microbiome as a tool towards targeted non-invasive biomarkers for colorectal cancer	Gut	PRJEB10878	SAMEA3541594	Illumina HiSeq 2000	PAIRED	CRC	68	M	23.6821
Yu et al (2017)	Metagenomic analysis of faecal microbiome as a tool towards targeted non-invasive biomarkers for colorectal cancer	Gut	PRJEB10878	SAMEA3541570	Illumina HiSeq 2000	PAIRED	CRC	83	F	22.8
Yu et al (2017)	Metagenomic analysis of faecal microbiome as a tool towards targeted non-invasive biomarkers for colorectal cancer	Gut	PRJEB10878	SAMEA3541571	Illumina HiSeq 2000	PAIRED	CRC	79	F	25.7617
Yu et al (2017)	Metagenomic analysis of faecal microbiome as a tool towards targeted non-invasive biomarkers for colorectal cancer	Gut	PRJEB10878	SAMEA3541572	Illumina HiSeq 2000	PAIRED	CRC	69	F	28.29
Yu et al (2017)	Metagenomic analysis of faecal microbiome as a tool towards targeted non-invasive biomarkers for colorectal cancer	Gut	PRJEB10878	SAMEA3541573	Illumina HiSeq 2000	PAIRED	CRC	62	M	23.533
Yu et al (2017)	Metagenomic analysis of faecal microbiome as a tool towards targeted non-invasive biomarkers for colorectal cancer	Gut	PRJEB10878	SAMEA3541574	Illumina HiSeq 2000	PAIRED	CRC	78	M	27.0051
Yu et al (2017)	Metagenomic analysis of faecal microbiome as a tool towards targeted non-invasive biomarkers for colorectal cancer	Gut	PRJEB10878	SAMEA3541575	Illumina HiSeq 2000	PAIRED	CRC	49	F	22.5827
Yu et al (2017)	Metagenomic analysis of faecal microbiome as a tool towards targeted non-invasive biomarkers for colorectal cancer	Gut	PRJEB10878	SAMEA3541595	Illumina HiSeq 2000	PAIRED	CRC	55	M	25.8486
Yu et al (2017)	Metagenomic analysis of faecal microbiome as a tool towards targeted non-invasive biomarkers for colorectal cancer	Gut	PRJEB10878	SAMEA3541596	Illumina HiSeq 2000	PAIRED	CRC	63	M	22.4675
Yu et al (2017)	Metagenomic analysis of faecal microbiome as a tool towards targeted non-invasive biomarkers for colorectal cancer	Gut	PRJEB10878	SAMEA3541576	Illumina HiSeq 2000	PAIRED	CRC	81	M	18.2229
Yu et al (2017)	Metagenomic analysis of faecal microbiome as a tool towards targeted non-invasive biomarkers for colorectal cancer	Gut	PRJEB10878	SAMEA3541490	Illumina HiSeq 2000	PAIRED	CRC	64	F	29.0884
Yu et al (2017)	Metagenomic analysis of faecal microbiome as a tool towards targeted non-invasive biomarkers for colorectal cancer	Gut	PRJEB10878	SAMEA3541488	Illumina HiSeq 2000	PAIRED	CRC	58	F	23.8955
Yu et al (2017)	Metagenomic analysis of faecal microbiome as a tool towards targeted non-invasive biomarkers for colorectal cancer	Gut	PRJEB10878	SAMEA3541589	Illumina HiSeq 2000	PAIRED	CRC	79	M	26.805
Yu et al (2017)	Metagenomic analysis of faecal microbiome as a tool towards targeted non-invasive biomarkers for colorectal cancer	Gut	PRJEB10878	SAMEA3541590	Illumina HiSeq 2000	PAIRED	CRC	64	F	28.2782
Yu et al (2017)	Metagenomic analysis of faecal microbiome as a tool towards targeted non-invasive biomarkers for colorectal cancer	Gut	PRJEB10878	SAMEA3541591	Illumina HiSeq 2000	PAIRED	CRC	67	M	24.9143
Yu et al (2017)	Metagenomic analysis of faecal microbiome as a tool towards targeted non-invasive biomarkers for colorectal cancer	Gut	PRJEB10878	SAMEA3541578	Illumina HiSeq 2000	PAIRED	CRC	59	M	24.4627
Yu et al (2017)	Metagenomic analysis of faecal microbiome as a tool towards targeted non-invasive biomarkers for colorectal cancer	Gut	PRJEB10878	SAMEA3541582	Illumina HiSeq 2000	PAIRED	CRC	51	M	26.8544
Yu et al (2017)	Metagenomic analysis of faecal microbiome as a tool towards targeted non-invasive biomarkers for colorectal cancer	Gut	PRJEB10878	SAMEA3541579	Illumina HiSeq 2000	PAIRED	CRC	73	M	22.1453
Yu et al (2017)	Metagenomic analysis of faecal microbiome as a tool towards targeted non-invasive biomarkers for colorectal cancer	Gut	PRJEB10878	SAMEA3541583	Illumina HiSeq 2000	PAIRED	CRC	74	M	24.1672
Yu et al (2017)	Metagenomic analysis of faecal microbiome as a tool towards targeted non-invasive biomarkers for colorectal cancer	Gut	PRJEB10878	SAMEA3541580	Illumina HiSeq 2000	PAIRED	CRC	76	M	21.9127
Yu et al (2017)	Metagenomic analysis of faecal microbiome as a tool towards targeted non-invasive biomarkers for colorectal cancer	Gut	PRJEB10878	SAMEA3541584	Illumina HiSeq 2000	PAIRED	CRC	77	M	20.202
Yu et al (2017)	Metagenomic analysis of faecal microbiome as a tool towards targeted non-invasive biomarkers for colorectal cancer	Gut	PRJEB10878	SAMEA3541581	Illumina HiSeq 2000	PAIRED	CRC	74	F	17.8564
Yu et al (2017)	Metagenomic analysis of faecal microbiome as a tool towards targeted non-invasive biomarkers for colorectal cancer	Gut	PRJEB10878	SAMEA3541585	Illumina HiSeq 2000	PAIRED	CRC	34	M	19.3787
Yu et al (2017)	Metagenomic analysis of faecal microbiome as a tool towards targeted non-invasive biomarkers for colorectal cancer	Gut	PRJEB10878	SAMEA3541586	Illumina HiSeq 2000	PAIRED	CRC	70	F	26.6954
Yu et al (2017)	Metagenomic analysis of faecal microbiome as a tool towards targeted non-invasive biomarkers for colorectal cancer	Gut	PRJEB10878	SAMEA3541587	Illumina HiSeq 2000	PAIRED	CRC	83	F	18.9181
Yu et al (2017)	Metagenomic analysis of faecal microbiome as a tool towards targeted non-invasive biomarkers for colorectal cancer	Gut	PRJEB10878	SAMEA3541588	Illumina HiSeq 2000	PAIRED	CRC	68	M	21.4844
Yu et al (2017)	Metagenomic analysis of faecal microbiome as a tool towards targeted non-invasive biomarkers for colorectal cancer	Gut	PRJEB10878	SAMEA3541524	Illumina HiSeq 2000	PAIRED	healthy	59	M	25.6055
Yu et al (2017)	Metagenomic analysis of faecal microbiome as a tool towards targeted non-invasive biomarkers for colorectal cancer	Gut	PRJEB10878	SAMEA3541479	Illumina HiSeq 2000	PAIRED	healthy	65	M	20.7008
Yu et al (2017)	Metagenomic analysis of faecal microbiome as a tool towards targeted non-invasive biomarkers for colorectal cancer	Gut	PRJEB10878	SAMEA3541493	Illumina HiSeq 2000	PAIRED	healthy	62	F	21.3593
Yu et al (2017)	Metagenomic analysis of faecal microbiome as a tool towards targeted non-invasive biomarkers for colorectal cancer	Gut	PRJEB10878	SAMEA3541523	Illumina HiSeq 2000	PAIRED	healthy	64	F	26.3702
Yu et al (2017)	Metagenomic analysis of faecal microbiome as a tool towards targeted non-invasive biomarkers for colorectal cancer	Gut	PRJEB10878	SAMEA3541522	Illumina HiSeq 2000	PAIRED	healthy	55	M	26.4236
Yu et al (2017)	Metagenomic analysis of faecal microbiome as a tool towards targeted non-invasive biomarkers for colorectal cancer	Gut	PRJEB10878	SAMEA3541521	Illumina HiSeq 2000	PAIRED	healthy	69	F	24.9199
Yu et al (2017)	Metagenomic analysis of faecal microbiome as a tool towards targeted non-invasive biomarkers for colorectal cancer	Gut	PRJEB10878	SAMEA3541520	Illumina HiSeq 2000	PAIRED	healthy	62	M	23.5078
Yu et al (2017)	Metagenomic analysis of faecal microbiome as a tool towards targeted non-invasive biomarkers for colorectal cancer	Gut	PRJEB10878	SAMEA3541519	Illumina HiSeq 2000	PAIRED	healthy	65	F	35.0862
Yu et al (2017)	Metagenomic analysis of faecal microbiome as a tool towards targeted non-invasive biomarkers for colorectal cancer	Gut	PRJEB10878	SAMEA3541518	Illumina HiSeq 2000	PAIRED	healthy	64	M	24.841
Yu et al (2017)	Metagenomic analysis of faecal microbiome as a tool towards targeted non-invasive biomarkers for colorectal cancer	Gut	PRJEB10878	SAMEA3541517	Illumina HiSeq 2000	PAIRED	healthy	58	M	22.3094
Yu et al (2017)	Metagenomic analysis of faecal microbiome as a tool towards targeted non-invasive biomarkers for colorectal cancer	Gut	PRJEB10878	SAMEA3541477	Illumina HiSeq 2000	PAIRED	healthy	62	M	21.708
Yu et al (2017)	Metagenomic analysis of faecal microbiome as a tool towards targeted non-invasive biomarkers for colorectal cancer	Gut	PRJEB10878	SAMEA3541489	Illumina HiSeq 2000	PAIRED	healthy	68	M	21.7047
Yu et al (2017)	Metagenomic analysis of faecal microbiome as a tool towards targeted non-invasive biomarkers for colorectal cancer	Gut	PRJEB10878	SAMEA3541487	Illumina HiSeq 2000	PAIRED	healthy	58	F	21.6413
Yu et al (2017)	Metagenomic analysis of faecal microbiome as a tool towards targeted non-invasive biomarkers for colorectal cancer	Gut	PRJEB10878	SAMEA3541526	Illumina HiSeq 2000	PAIRED	healthy	71	F	26.7405
Yu et al (2017)	Metagenomic analysis of faecal microbiome as a tool towards targeted non-invasive biomarkers for colorectal cancer	Gut	PRJEB10878	SAMEA3541592	Illumina HiSeq 2000	PAIRED	healthy	61	M	23.7954
Yu et al (2017)	Metagenomic analysis of faecal microbiome as a tool towards targeted non-invasive biomarkers for colorectal cancer	Gut	PRJEB10878	SAMEA3541528	Illumina HiSeq 2000	PAIRED	healthy	50	M	20.5191
Yu et al (2017)	Metagenomic analysis of faecal microbiome as a tool towards targeted non-invasive biomarkers for colorectal cancer	Gut	PRJEB10878	SAMEA3541529	Illumina HiSeq 2000	PAIRED	healthy	64	M	24.677
Yu et al (2017)	Metagenomic analysis of faecal microbiome as a tool towards targeted non-invasive biomarkers for colorectal cancer	Gut	PRJEB10878	SAMEA3541530	Illumina HiSeq 2000	PAIRED	healthy	50	M	23.255
Yu et al (2017)	Metagenomic analysis of faecal microbiome as a tool towards targeted non-invasive biomarkers for colorectal cancer	Gut	PRJEB10878	SAMEA3541593	Illumina HiSeq 2000	PAIRED	healthy	62	M	21.5139
Yu et al (2017)	Metagenomic analysis of faecal microbiome as a tool towards targeted non-invasive biomarkers for colorectal cancer	Gut	PRJEB10878	SAMEA3541531	Illumina HiSeq 2000	PAIRED	healthy	66	F	22.3703
Yu et al (2017)	Metagenomic analysis of faecal microbiome as a tool towards targeted non-invasive biomarkers for colorectal cancer	Gut	PRJEB10878	SAMEA3541534	Illumina HiSeq 2000	PAIRED	healthy	58	M	23.1473
Yu et al (2017)	Metagenomic analysis of faecal microbiome as a tool towards targeted non-invasive biomarkers for colorectal cancer	Gut	PRJEB10878	SAMEA3541535	Illumina HiSeq 2000	PAIRED	healthy	64	F	17.0874
Yu et al (2017)	Metagenomic analysis of faecal microbiome as a tool towards targeted non-invasive biomarkers for colorectal cancer	Gut	PRJEB10878	SAMEA3541536	Illumina HiSeq 2000	PAIRED	healthy	65	M	22.4323
Yu et al (2017)	Metagenomic analysis of faecal microbiome as a tool towards targeted non-invasive biomarkers for colorectal cancer	Gut	PRJEB10878	SAMEA3541537	Illumina HiSeq 2000	PAIRED	healthy	53	M	19.7197
Yu et al (2017)	Metagenomic analysis of faecal microbiome as a tool towards targeted non-invasive biomarkers for colorectal cancer	Gut	PRJEB10878	SAMEA3541538	Illumina HiSeq 2000	PAIRED	healthy	64	F	21.0938
Yu et al (2017)	Metagenomic analysis of faecal microbiome as a tool towards targeted non-invasive biomarkers for colorectal cancer	Gut	PRJEB10878	SAMEA3541539	Illumina HiSeq 2000	PAIRED	healthy	68	F	24.8777
Yu et al (2017)	Metagenomic analysis of faecal microbiome as a tool towards targeted non-invasive biomarkers for colorectal cancer	Gut	PRJEB10878	SAMEA3541540	Illumina HiSeq 2000	PAIRED	healthy	53	M	23.4236
Yu et al (2017)	Metagenomic analysis of faecal microbiome as a tool towards targeted non-invasive biomarkers for colorectal cancer	Gut	PRJEB10878	SAMEA3541541	Illumina HiSeq 2000	PAIRED	healthy	64	F	22.68
Yu et al (2017)	Metagenomic analysis of faecal microbiome as a tool towards targeted non-invasive biomarkers for colorectal cancer	Gut	PRJEB10878	SAMEA3541542	Illumina HiSeq 2000	PAIRED	healthy	61	M	21.4536
Yu et al (2017)	Metagenomic analysis of faecal microbiome as a tool towards targeted non-invasive biomarkers for colorectal cancer	Gut	PRJEB10878	SAMEA3541543	Illumina HiSeq 2000	PAIRED	healthy	62	F	21.0828
Yu et al (2017)	Metagenomic analysis of faecal microbiome as a tool towards targeted non-invasive biomarkers for colorectal cancer	Gut	PRJEB10878	SAMEA3541544	Illumina HiSeq 2000	PAIRED	healthy	64	M	24.1415
Yu et al (2017)	Metagenomic analysis of faecal microbiome as a tool towards targeted non-invasive biomarkers for colorectal cancer	Gut	PRJEB10878	SAMEA3541545	Illumina HiSeq 2000	PAIRED	healthy	55	M	22.3081
Yu et al (2017)	Metagenomic analysis of faecal microbiome as a tool towards targeted non-invasive biomarkers for colorectal cancer	Gut	PRJEB10878	SAMEA3541546	Illumina HiSeq 2000	PAIRED	healthy	64	F	22.6409
Yu et al (2017)	Metagenomic analysis of faecal microbiome as a tool towards targeted non-invasive biomarkers for colorectal cancer	Gut	PRJEB10878	SAMEA3541547	Illumina HiSeq 2000	PAIRED	healthy	71	F	23.0469
Yu et al (2017)	Metagenomic analysis of faecal microbiome as a tool towards targeted non-invasive biomarkers for colorectal cancer	Gut	PRJEB10878	SAMEA3541548	Illumina HiSeq 2000	PAIRED	healthy	64	F	22.213
Yu et al (2017)	Metagenomic analysis of faecal microbiome as a tool towards targeted non-invasive biomarkers for colorectal cancer	Gut	PRJEB10878	SAMEA3541549	Illumina HiSeq 2000	PAIRED	healthy	65	M	22.4913
Yu et al (2017)	Metagenomic analysis of faecal microbiome as a tool towards targeted non-invasive biomarkers for colorectal cancer	Gut	PRJEB10878	SAMEA3541550	Illumina HiSeq 2000	PAIRED	healthy	73	F	24.1127
Yu et al (2017)	Metagenomic analysis of faecal microbiome as a tool towards targeted non-invasive biomarkers for colorectal cancer	Gut	PRJEB10878	SAMEA3541551	Illumina HiSeq 2000	PAIRED	healthy	54	M	27.6817
Yu et al (2017)	Metagenomic analysis of faecal microbiome as a tool towards targeted non-invasive biomarkers for colorectal cancer	Gut	PRJEB10878	SAMEA3541552	Illumina HiSeq 2000	PAIRED	healthy	65	F	21.2183
Yu et al (2017)	Metagenomic analysis of faecal microbiome as a tool towards targeted non-invasive biomarkers for colorectal cancer	Gut	PRJEB10878	SAMEA3541553	Illumina HiSeq 2000	PAIRED	healthy	60	M	22.4913
Yu et al (2017)	Metagenomic analysis of faecal microbiome as a tool towards targeted non-invasive biomarkers for colorectal cancer	Gut	PRJEB10878	SAMEA3541554	Illumina HiSeq 2000	PAIRED	healthy	58	M	26.2976
Yu et al (2017)	Metagenomic analysis of faecal microbiome as a tool towards targeted non-invasive biomarkers for colorectal cancer	Gut	PRJEB10878	SAMEA3541555	Illumina HiSeq 2000	PAIRED	healthy	64	F	21.3333
Yu et al (2017)	Metagenomic analysis of faecal microbiome as a tool towards targeted non-invasive biomarkers for colorectal cancer	Gut	PRJEB10878	SAMEA3541556	Illumina HiSeq 2000	PAIRED	healthy	69	M	23.8087
Yu et al (2017)	Metagenomic analysis of faecal microbiome as a tool towards targeted non-invasive biomarkers for colorectal cancer	Gut	PRJEB10878	SAMEA3541557	Illumina HiSeq 2000	PAIRED	healthy	65	F	19.9792
Yu et al (2017)	Metagenomic analysis of faecal microbiome as a tool towards targeted non-invasive biomarkers for colorectal cancer	Gut	PRJEB10878	SAMEA3541558	Illumina HiSeq 2000	PAIRED	healthy	59	M	23.7228
Yu et al (2017)	Metagenomic analysis of faecal microbiome as a tool towards targeted non-invasive biomarkers for colorectal cancer	Gut	PRJEB10878	SAMEA3541559	Illumina HiSeq 2000	PAIRED	healthy	70	F	22.1893
Yu et al (2017)	Metagenomic analysis of faecal microbiome as a tool towards targeted non-invasive biomarkers for colorectal cancer	Gut	PRJEB10878	SAMEA3541560	Illumina HiSeq 2000	PAIRED	healthy	61	M	23.7118
Yu et al (2017)	Metagenomic analysis of faecal microbiome as a tool towards targeted non-invasive biomarkers for colorectal cancer	Gut	PRJEB10878	SAMEA3541561	Illumina HiSeq 2000	PAIRED	healthy	52	M	24.579
Yu et al (2017)	Metagenomic analysis of faecal microbiome as a tool towards targeted non-invasive biomarkers for colorectal cancer	Gut	PRJEB10878	SAMEA3541562	Illumina HiSeq 2000	PAIRED	healthy	58	M	24.539
Yu et al (2017)	Metagenomic analysis of faecal microbiome as a tool towards targeted non-invasive biomarkers for colorectal cancer	Gut	PRJEB10878	SAMEA3541501	Illumina HiSeq 2000	PAIRED	healthy	68	M	20.4152
Yu et al (2017)	Metagenomic analysis of faecal microbiome as a tool towards targeted non-invasive biomarkers for colorectal cancer	Gut	PRJEB10878	SAMEA3541527	Illumina HiSeq 2000	PAIRED	healthy
Qin et al (2014)	Alterations of the human gut microbiome in liver cirrhosis	Nature	PRJEB6337	ERR527142	Illumina HiSeq 2000	PAIRED	LC	45	female	24.0346
Qin et al (2014)	Alterations of the human gut microbiome in liver cirrhosis	Nature	PRJEB6337	ERR527144	Illumina HiSeq 2000	PAIRED	LC	72	male	20.9343
Qin et al (2014)	Alterations of the human gut microbiome in liver cirrhosis	Nature	PRJEB6337	ERR527153	Illumina HiSeq 2000	PAIRED	LC	44	male	28.0277
Qin et al (2014)	Alterations of the human gut microbiome in liver cirrhosis	Nature	PRJEB6337	ERR527155	Illumina HiSeq 2000	PAIRED	LC	51	male	24.539
Qin et al (2014)	Alterations of the human gut microbiome in liver cirrhosis	Nature	PRJEB6337	ERR527160	Illumina HiSeq 2000	PAIRED	LC	36	male	21.2585
Qin et al (2014)	Alterations of the human gut microbiome in liver cirrhosis	Nature	PRJEB6337	ERR527162	Illumina HiSeq 2000	PAIRED	LC	61	female	25.6312
Qin et al (2014)	Alterations of the human gut microbiome in liver cirrhosis	Nature	PRJEB6337	ERR527168	Illumina HiSeq 2000	PAIRED	LC	55	male	20.202
Qin et al (2014)	Alterations of the human gut microbiome in liver cirrhosis	Nature	PRJEB6337	ERR527170	Illumina HiSeq 2000	PAIRED	LC	51	male	21.4844
Qin et al (2014)	Alterations of the human gut microbiome in liver cirrhosis	Nature	PRJEB6337	ERR527171	Illumina HiSeq 2000	PAIRED	LC	44	male	25.5102
Qin et al (2014)	Alterations of the human gut microbiome in liver cirrhosis	Nature	PRJEB6337	ERR527172	Illumina HiSeq 2000	PAIRED	LC	43	male	21.2803
Qin et al (2014)	Alterations of the human gut microbiome in liver cirrhosis	Nature	PRJEB6337	ERR527178	Illumina HiSeq 2000	PAIRED	LC	48	male	22.0386
Qin et al (2014)	Alterations of the human gut microbiome in liver cirrhosis	Nature	PRJEB6337	ERR527183	Illumina HiSeq 2000	PAIRED	LC	60	male	24.977
Qin et al (2014)	Alterations of the human gut microbiome in liver cirrhosis	Nature	PRJEB6337	ERR527185	Illumina HiSeq 2000	PAIRED	LC	66	male	30.8642
Qin et al (2014)	Alterations of the human gut microbiome in liver cirrhosis	Nature	PRJEB6337	ERR527186	Illumina HiSeq 2000	PAIRED	LC	66	male	30.8642
Qin et al (2014)	Alterations of the human gut microbiome in liver cirrhosis	Nature	PRJEB6337	ERR527190	Illumina HiSeq 2000	PAIRED	LC	41	male	25.0593
Qin et al (2014)	Alterations of the human gut microbiome in liver cirrhosis	Nature	PRJEB6337	ERR527193	Illumina HiSeq 2000	PAIRED	LC	47	female	19.5312
Qin et al (2014)	Alterations of the human gut microbiome in liver cirrhosis	Nature	PRJEB6337	ERR527194	Illumina HiSeq 2000	PAIRED	LC	47	female	24.1672
Qin et al (2014)	Alterations of the human gut microbiome in liver cirrhosis	Nature	PRJEB6337	ERR527196	Illumina HiSeq 2000	PAIRED	LC	56	female	17.5781
Qin et al (2014)	Alterations of the human gut microbiome in liver cirrhosis	Nature	PRJEB6337	ERR527205	Illumina HiSeq 2000	PAIRED	LC	66	female	22.3757
Qin et al (2014)	Alterations of the human gut microbiome in liver cirrhosis	Nature	PRJEB6337	ERR528310	Illumina HiSeq 2000	PAIRED	LC	76	male	20.2812
Qin et al (2014)	Alterations of the human gut microbiome in liver cirrhosis	Nature	PRJEB6337	ERR528312	Illumina HiSeq 2000	PAIRED	LC	52	female	22.4813
Qin et al (2014)	Alterations of the human gut microbiome in liver cirrhosis	Nature	PRJEB6337	ERR528321	Illumina HiSeq 2000	PAIRED	LC	41	male	25.3515
Qin et al (2014)	Alterations of the human gut microbiome in liver cirrhosis	Nature	PRJEB6337	ERR528324	Illumina HiSeq 2000	PAIRED	LC	42	male	21.8724
Qin et al (2014)	Alterations of the human gut microbiome in liver cirrhosis	Nature	PRJEB6337	ERR528722	Illumina HiSeq 2000	PAIRED	LC	47	female	23.7332
Qin et al (2014)	Alterations of the human gut microbiome in liver cirrhosis	Nature	PRJEB6337	ERR528724	Illumina HiSeq 2000	PAIRED	LC	49	male	21.4692
Qin et al (2014)	Alterations of the human gut microbiome in liver cirrhosis	Nature	PRJEB6337	ERR528725	Illumina HiSeq 2000	PAIRED	LC	42	male	25.6896
Qin et al (2014)	Alterations of the human gut microbiome in liver cirrhosis	Nature	PRJEB6337	ERR528726	Illumina HiSeq 2000	PAIRED	LC	43	male	19.7232
Qin et al (2014)	Alterations of the human gut microbiome in liver cirrhosis	Nature	PRJEB6337	ERR528732	Illumina HiSeq 2000	PAIRED	LC	55	male	22.6474
Qin et al (2014)	Alterations of the human gut microbiome in liver cirrhosis	Nature	PRJEB6337	ERR528735	Illumina HiSeq 2000	PAIRED	LC	29	female	20.3125
Qin et al (2014)	Alterations of the human gut microbiome in liver cirrhosis	Nature	PRJEB6337	ERR528739	Illumina HiSeq 2000	PAIRED	LC	56	female	20.5457
Qin et al (2014)	Alterations of the human gut microbiome in liver cirrhosis	Nature	PRJEB6337	ERR528744	Illumina HiSeq 2000	PAIRED	LC	43	female	19.5418
Qin et al (2014)	Alterations of the human gut microbiome in liver cirrhosis	Nature	PRJEB6337	ERR532378	Illumina HiSeq 2000	PAIRED	LC	47	male	22.4082
Qin et al (2014)	Alterations of the human gut microbiome in liver cirrhosis	Nature	PRJEB6337	ERR532379	Illumina HiSeq 2000	PAIRED	LC	44	male	21.7993
Qin et al (2014)	Alterations of the human gut microbiome in liver cirrhosis	Nature	PRJEB6337	ERR532383	Illumina HiSeq 2000	PAIRED	LC	69	male	20.202
Qin et al (2014)	Alterations of the human gut microbiome in liver cirrhosis	Nature	PRJEB6337	ERR532390	Illumina HiSeq 2000	PAIRED	LC	55	male	21.4533
Qin et al (2014)	Alterations of the human gut microbiome in liver cirrhosis	Nature	PRJEB6337	ERR532391	Illumina HiSeq 2000	PAIRED	LC	58	female	24.2439
Qin et al (2014)	Alterations of the human gut microbiome in liver cirrhosis	Nature	PRJEB6337	ERR532394	Illumina HiSeq 2000	PAIRED	LC	54	male	21.1553
Qin et al (2014)	Alterations of the human gut microbiome in liver cirrhosis	Nature	PRJEB6337	ERR532619	Illumina HiSeq 2000	PAIRED	LC	78	male	22.6562
Qin et al (2014)	Alterations of the human gut microbiome in liver cirrhosis	Nature	PRJEB6337	ERR532620	Illumina HiSeq 2000	PAIRED	LC	36	male	20.7157
Qin et al (2014)	Alterations of the human gut microbiome in liver cirrhosis	Nature	PRJEB6337	ERR532621	Illumina HiSeq 2000	PAIRED	LC	41	female	20.8325
Qin et al (2014)	Alterations of the human gut microbiome in liver cirrhosis	Nature	PRJEB6337	ERR526291	Illumina HiSeq 2000	PAIRED	healthy	40	female	20.0288
Qin et al (2014)	Alterations of the human gut microbiome in liver cirrhosis	Nature	PRJEB6337	ERR527017	Illumina HiSeq 2000	PAIRED	healthy	34	female	20.202
Qin et al (2014)	Alterations of the human gut microbiome in liver cirrhosis	Nature	PRJEB6337	ERR527023	Illumina HiSeq 2000	PAIRED	healthy	58	male	19.9594
Qin et al (2014)	Alterations of the human gut microbiome in liver cirrhosis	Nature	PRJEB6337	ERR527035	Illumina HiSeq 2000	PAIRED	healthy	46	female	21.3039
Qin et al (2014)	Alterations of the human gut microbiome in liver cirrhosis	Nature	PRJEB6337	ERR527041	Illumina HiSeq 2000	PAIRED	healthy	45	male	23.939
Qin et al (2014)	Alterations of the human gut microbiome in liver cirrhosis	Nature	PRJEB6337	ERR527042	Illumina HiSeq 2000	PAIRED	healthy	69	male	22.7732
Qin et al (2014)	Alterations of the human gut microbiome in liver cirrhosis	Nature	PRJEB6337	ERR527045	Illumina HiSeq 2000	PAIRED	healthy	37	male	21.0077
Qin et al (2014)	Alterations of the human gut microbiome in liver cirrhosis	Nature	PRJEB6337	ERR527046	Illumina HiSeq 2000	PAIRED	healthy	40	female	20.1951
Qin et al (2014)	Alterations of the human gut microbiome in liver cirrhosis	Nature	PRJEB6337	ERR527047	Illumina HiSeq 2000	PAIRED	healthy	38	female	19.9481
Qin et al (2014)	Alterations of the human gut microbiome in liver cirrhosis	Nature	PRJEB6337	ERR527056	Illumina HiSeq 2000	PAIRED	healthy	46	male	23.0518
Qin et al (2014)	Alterations of the human gut microbiome in liver cirrhosis	Nature	PRJEB6337	ERR527057	Illumina HiSeq 2000	PAIRED	healthy	46	male	23.0518
Qin et al (2014)	Alterations of the human gut microbiome in liver cirrhosis	Nature	PRJEB6337	ERR527060	Illumina HiSeq 2000	PAIRED	healthy	57	male	21.875
Qin et al (2014)	Alterations of the human gut microbiome in liver cirrhosis	Nature	PRJEB6337	ERR527061	Illumina HiSeq 2000	PAIRED	healthy	57	male	21.875
Qin et al (2014)	Alterations of the human gut microbiome in liver cirrhosis	Nature	PRJEB6337	ERR527064	Illumina HiSeq 2000	PAIRED	healthy	37	male	22.6627
Qin et al (2014)	Alterations of the human gut microbiome in liver cirrhosis	Nature	PRJEB6337	ERR527065	Illumina HiSeq 2000	PAIRED	healthy	41	female	24.4352
Qin et al (2014)	Alterations of the human gut microbiome in liver cirrhosis	Nature	PRJEB6337	ERR527067	Illumina HiSeq 2000	PAIRED	healthy	36	male	20.7008
Qin et al (2014)	Alterations of the human gut microbiome in liver cirrhosis	Nature	PRJEB6337	ERR527068	Illumina HiSeq 2000	PAIRED	healthy	49	female	22.8928
Qin et al (2014)	Alterations of the human gut microbiome in liver cirrhosis	Nature	PRJEB6337	ERR527086	Illumina HiSeq 2000	PAIRED	healthy	51	female	22.8624
Qin et al (2014)	Alterations of the human gut microbiome in liver cirrhosis	Nature	PRJEB6337	ERR527090	Illumina HiSeq 2000	PAIRED	healthy	52	male	19.9184
Qin et al (2014)	Alterations of the human gut microbiome in liver cirrhosis	Nature	PRJEB6337	ERR527096	Illumina HiSeq 2000	PAIRED	healthy	37	male	22.3954
Qin et al (2014)	Alterations of the human gut microbiome in liver cirrhosis	Nature	PRJEB6337	ERR527097	Illumina HiSeq 2000	PAIRED	healthy	37	male	22.3954
Qin et al (2014)	Alterations of the human gut microbiome in liver cirrhosis	Nature	PRJEB6337	ERR527098	Illumina HiSeq 2000	PAIRED	healthy	35	male	24.0569
Qin et al (2014)	Alterations of the human gut microbiome in liver cirrhosis	Nature	PRJEB6337	ERR527107	Illumina HiSeq 2000	PAIRED	healthy	50	female	19.5312
Qin et al (2014)	Alterations of the human gut microbiome in liver cirrhosis	Nature	PRJEB6337	ERR527108	Illumina HiSeq 2000	PAIRED	healthy	50	female	20.5499
Qin et al (2014)	Alterations of the human gut microbiome in liver cirrhosis	Nature	PRJEB6337	ERR527116	Illumina HiSeq 2000	PAIRED	healthy	52	male	19.0311
Qin et al (2014)	Alterations of the human gut microbiome in liver cirrhosis	Nature	PRJEB6337	ERR527125	Illumina HiSeq 2000	PAIRED	healthy	29	female	17.8465
Qin et al (2014)	Alterations of the human gut microbiome in liver cirrhosis	Nature	PRJEB6337	ERR527126	Illumina HiSeq 2000	PAIRED	healthy	43	female	24.977
Qin et al (2014)	Alterations of the human gut microbiome in liver cirrhosis	Nature	PRJEB6337	ERR527127	Illumina HiSeq 2000	PAIRED	healthy	42	male	21.7498
Qin et al (2014)	Alterations of the human gut microbiome in liver cirrhosis	Nature	PRJEB6337	ERR527131	Illumina HiSeq 2000	PAIRED	healthy	52	male	25.3537
Qin et al (2014)	Alterations of the human gut microbiome in liver cirrhosis	Nature	PRJEB6337	ERR527136	Illumina HiSeq 2000	PAIRED	healthy	35	male	21.5543
Qin et al (2014)	Alterations of the human gut microbiome in liver cirrhosis	Nature	PRJEB6337	ERR527137	Illumina HiSeq 2000	PAIRED	healthy	54	female	24.5051
Qin et al (2014)	Alterations of the human gut microbiome in liver cirrhosis	Nature	PRJEB6337	ERR528331	Illumina HiSeq 2000	PAIRED	healthy	25	male	20.9256
Qin et al (2014)	Alterations of the human gut microbiome in liver cirrhosis	Nature	PRJEB6337	ERR528333	Illumina HiSeq 2000	PAIRED	healthy	43	male	22.9459
Qin et al (2014)	Alterations of the human gut microbiome in liver cirrhosis	Nature	PRJEB6337	ERR528335	Illumina HiSeq 2000	PAIRED	healthy	58	male	21.9713
