# Supplementary material for: More Positive or More Negative? Metagenomic Analysis Reveals Roles of Virome in Human Disease-Related Gut Microbiome
Source: Front Cell Infect Microbiol. 2022 Apr 12;12:846063. doi: 10.3389/fcimb.2022.846063 (PMC9040671; doi:10.3389/fcimb.2022.846063)
Supplement: Supplementary file 1 [file DataSheet_1.zip › additional_datasheets/table_s3_different metabolites_and_annotations.xlsx]

## Sheet: s_table2_different metabolites_
			Annotation: pathway name in red means the pathway overlapped with pathway annotated with metagenomic data. "*" labeling in the end means that viral genes contributed to that pathway.
Compound ID	Electrical property	Name	Pathway	Sub_class	Class	Super_class	Direct_parent	Kingdom
6.82_387.1841m/z	negative ion	Anileridine		Phenylpiperidines	Piperidines	Organoheterocyclic compounds	Phenylpiperidines	Organic compounds
1.50_333.0516m/z	negative ion	Nicotinamide ribotide	map00760 Nicotinate and nicotinamide metabolism; * map01100 Metabolic pathways;	Nicotinamide nucleotides	Pyridine nucleotides	Nucleosides, nucleotides, and analogues	Nicotinamide nucleotides	Organic compounds
3.70_221.0933m/z	negative ion	3-Oxodecanoic acid		Medium-chain keto acids and derivatives	Keto acids and derivatives	Organic acids and derivatives	Medium-chain keto acids and derivatives	Organic compounds
8.38_517.2411m/z	negative ion	Austalide G		1-benzopyrans	Benzopyrans	Organoheterocyclic compounds	Xanthenes	Organic compounds
6.17_171.1390m/z	negative ion	Capric acid	map00061 Fatty acid biosynthesis; * map01100 Metabolic pathways;	Fatty acids and conjugates	Fatty Acyls	Lipids and lipid-like molecules	Medium-chain fatty acids	Organic compounds
6.58_528.2626m/z	negative ion	Glycochenodeoxycholate-3-sulfate		Bile acids, alcohols and derivatives	Steroids and steroid derivatives	Lipids and lipid-like molecules	Glycinated bile acids and derivatives	Organic compounds
7.27_465.2492m/z	negative ion	Etiocholanolone glucuronide	map00140 Steroid hormone biosynthesis;	Steroidal glycosides	Steroids and steroid derivatives	Lipids and lipid-like molecules	Steroid glucuronide conjugates	Organic compounds
5.45_244.0409m/z	negative ion	Lamivudine sulfoxide		NA	Nucleoside and nucleotide analogues	Nucleosides, nucleotides, and analogues	Nucleoside and nucleotide analogues	Organic compounds
7.98_371.1868m/z	negative ion	Tanabalin		Terpene lactones	Prenol lipids	Lipids and lipid-like molecules	Diterpene lactones	Organic compounds
7.07_639.1052m/z	negative ion	Sorafenib beta-D-Glucuronide		Carbohydrates and carbohydrate conjugates	Organooxygen compounds	Organic oxygen compounds	N-glucuronides	Organic compounds
6.95_465.2487m/z	negative ion	Androsterone glucuronide	map00140 Steroid hormone biosynthesis;	Steroidal glycosides	Steroids and steroid derivatives	Lipids and lipid-like molecules	Steroid glucuronide conjugates	Organic compounds
6.32_411.2384m/z	negative ion	LysoPC(10:0)		Glycerophosphocholines	Glycerophospholipids	Lipids and lipid-like molecules	1-acyl-sn-glycero-3-phosphocholines	Organic compounds
8.94_499.1470m/z	negative ion	Orcein		O-methylated flavonoids	Flavonoids	Phenylpropanoids and polyketides	3'-O-methylated flavonoids	Organic compounds
4.51_265.9916m/z	negative ion	Paracetamol sulfate		Arylsulfates	Organic sulfuric acids and derivatives	Organic acids and derivatives	Phenylsulfates	Organic compounds
4.49_183.0297m/z	negative ion	3,4-Dihydroxymandelic acid	map00350 Tyrosine metabolism; map01100 Metabolic pathways;	Benzenediols	Phenols	Benzenoids	Catechols	Organic compounds
3.73_578.1457m/z	negative ion	Doxorubicin		NA	Anthracyclines	Phenylpropanoids and polyketides	Anthracyclines	Organic compounds
6.25_413.1995m/z	negative ion	Doxapram		Diphenylmethanes	Benzene and substituted derivatives	Benzenoids	Diphenylmethanes	Organic compounds
0.94_357.0309m/z	negative ion	1'-hydroxytriazolam		#N/A	Stilbenes	Phenylpropanoids and polyketides	Stilbenes	Organic compounds
7.07_367.2518m/z	negative ion	Cortol	map00140 Steroid hormone biosynthesis;	Hydroxysteroids	Steroids and steroid derivatives	Lipids and lipid-like molecules	21-hydroxysteroids	Organic compounds
6.98_413.2005m/z	negative ion	Armillarin		Sesquiterpenoids	Prenol lipids	Lipids and lipid-like molecules	Melleolides and analogues	Organic compounds
0.94_335.0491m/z	negative ion	Carboxytolbutamide		Benzenesulfonamides	Benzene and substituted derivatives	Benzenoids	Benzenesulfonamides	Organic compounds
6.63_427.1799m/z	negative ion	Ivacaftor		Anilides	Benzene and substituted derivatives	Benzenoids	Aromatic anilides	Organic compounds
0.64_357.0314m/z	negative ion	4-hydroxytriazolam		1,4-benzodiazepines	Benzodiazepines	Organoheterocyclic compounds	1,2,4-triazolo[4,3-a][1,4]benzodiazepines	Organic compounds
7.73_437.1614m/z	negative ion	Mulberranol		Flavones	Flavonoids	Phenylpropanoids and polyketides	6-prenylated flavones	Organic compounds
8.41_223.0283m/z	negative ion	(-)-3-Cyanomethyl-3-hydroxy-1H-indol-2(3H)-one		Indolines	Indoles and derivatives	Organoheterocyclic compounds	Indolines	Organic compounds
6.46_411.1842m/z	negative ion	17-Hydroxypregnenolone sulfate		Sulfated steroids	Steroids and steroid derivatives	Lipids and lipid-like molecules	Sulfated steroids	Organic compounds
6.69_369.1740m/z	negative ion	Androsterone sulfate		Sulfated steroids	Steroids and steroid derivatives	Lipids and lipid-like molecules	Sulfated steroids	Organic compounds
7.29_437.1607m/z	negative ion	Kanzonol T		Isoflavans	Isoflavonoids	Phenylpropanoids and polyketides	6-prenylated isoflavanones	Organic compounds
7.05_435.1457m/z	negative ion	Corchoionoside B		Fatty acyl glycosides	Fatty Acyls	Lipids and lipid-like molecules	Fatty acyl glycosides of mono- and disaccharides	Organic compounds
7.07_367.1586m/z	negative ion	Dehydroepiandrosterone sulfate	map00140 Steroid hormone biosynthesis; map04976 Bile secretion;	Sulfated steroids	Steroids and steroid derivatives	Lipids and lipid-like molecules	Sulfated steroids	Organic compounds
7.73_369.1743m/z	negative ion	Androsterone sulfate		Sulfated steroids	Steroids and steroid derivatives	Lipids and lipid-like molecules	Sulfated steroids	Organic compounds
7.05_313.1191m/z	negative ion	Alpha-CEHC		1-benzopyrans	Benzopyrans	Organoheterocyclic compounds	1-benzopyrans	Organic compounds
0.64_335.0495m/z	negative ion	Carboxytolbutamide		Benzenesulfonamides	Benzene and substituted derivatives	Benzenoids	Benzenesulfonamides	Organic compounds
7.04_397.1685m/z	negative ion	Kanzonol M		O-methylated isoflavonoids	Isoflavonoids	Phenylpropanoids and polyketides	5-O-methylated isoflavonoids	Organic compounds
0.65_184.0183m/z	negative ion	5,6-Dihydroxyindole	map00350 Tyrosine metabolism; map01100 Metabolic pathways;	Hydroxyindoles	Indoles and derivatives	Organoheterocyclic compounds	Hydroxyindoles	Organic compounds
0.94_167.0209m/z	negative ion	Uric acid	map00230 Purine metabolism; * map01100 Metabolic pathways; map04976 Bile secretion;	Purines and purine derivatives	Imidazopyrimidines	Organoheterocyclic compounds	Xanthines	Organic compounds
9.88_454.2258m/z	negative ion	20-Hydroxy-leukotriene E4	map00590 Arachidonic acid metabolism;	Eicosanoids	Fatty Acyls	Lipids and lipid-like molecules	Leukotrienes	Organic compounds
0.64_224.9796m/z	negative ion	Oxalosuccinic acid	map00020 Citrate cycle (TCA cycle); map01100 Metabolic pathways; map01210 2-Oxocarboxylic acid metabolism;	Tricarboxylic acids and derivatives	Carboxylic acids and derivatives	Organic acids and derivatives	Tricarboxylic acids and derivatives	Organic compounds
0.94_183.0158m/z	negative ion	5-Hydroxyisourate	map00230 Purine metabolism; * map01100 Metabolic pathways;	Purines and purine derivatives	Imidazopyrimidines	Organoheterocyclic compounds	Xanthines	Organic compounds
9.29_367.1589m/z	negative ion	Dehydroepiandrosterone sulfate	map00140 Steroid hormone biosynthesis; map04976 Bile secretion;	Sulfated steroids	Steroids and steroid derivatives	Lipids and lipid-like molecules	Sulfated steroids	Organic compounds
0.64_167.0210m/z	negative ion	Uric acid	map00230 Purine metabolism; * map01100 Metabolic pathways; map04976 Bile secretion;	Purines and purine derivatives	Imidazopyrimidines	Organoheterocyclic compounds	Xanthines	Organic compounds
7.69_341.2323m/z	negative ion	13-Hydroxy-9-methoxy-10-oxo-11-octadecenoic acid		Lineolic acids and derivatives	Fatty Acyls	Lipids and lipid-like molecules	Lineolic acids and derivatives	Organic compounds
0.65_197.0316m/z	negative ion	Nitrofurazone		Nitrofurans	Furans	Organoheterocyclic compounds	Nitrofurans	Organic compounds
9.52_236.1044m/z	negative ion	Valproylglycine		Amino acids, peptides, and analogues	Carboxylic acids and derivatives	Organic acids and derivatives	N-acyl-alpha amino acids	Organic compounds
0.60_260.9799m/z	negative ion	Bis(2-furanylmethyl) disulfide		NA	Heteroaromatic compounds	Organoheterocyclic compounds	Heteroaromatic compounds	Organic compounds
8.66_455.2401m/z	negative ion	Rigin		Amino acids, peptides, and analogues	Carboxylic acids and derivatives	Organic acids and derivatives	Oligopeptides	Organic compounds
9.24_455.3258m/z	negative ion	5-b-Cholestane-3a ,7a ,12a-triol	map00120 Primary bile acid biosynthesis; map01100 Metabolic pathways;	Cholestane steroids	Steroids and steroid derivatives	Lipids and lipid-like molecules	Cholesterols and derivatives	Organic compounds
11.95_225.1121m/z	negative ion	3,4-Methylenesebacic acid		Fatty acids and conjugates	Fatty Acyls	Lipids and lipid-like molecules	Medium-chain fatty acids	Organic compounds
9.12_411.3500m/z	negative ion	MG(0:0/22:1(13Z)/0:0)		Monoradylglycerols	Glycerolipids	Lipids and lipid-like molecules	2-monoacylglycerols	Organic compounds
10.67_361.1649m/z	negative ion	Thyrotropin releasing hormone	map04080 Neuroactive ligand-receptor interaction;	Amino acids, peptides, and analogues	Carboxylic acids and derivatives	Organic acids and derivatives	Oligopeptides	Organic compounds
9.86_509.2592m/z	negative ion	Physagulin A		Steroid lactones	Steroids and steroid derivatives	Lipids and lipid-like molecules	Withanolides and derivatives	Organic compounds
8.85_471.3048m/z	negative ion	Demethylphylloquinone	map00130 Ubiquinone and other terpenoid-quinone biosynthesis; * map01100 Metabolic pathways;	Quinone and hydroquinone lipids	Prenol lipids	Lipids and lipid-like molecules	Vitamin K compounds	Organic compounds
9.49_475.3371m/z	negative ion	3beta-Hydroxy-22(30)-hopen-29-al		Naphthalene sulfonic acids and derivatives	Naphthalenes	Benzenoids	2-naphthalene sulfonates	Organic compounds
9.69_596.3894m/z	negative ion	CerP(d18:1/12:0)		Phosphosphingolipids	Sphingolipids	Lipids and lipid-like molecules	Phosphosphingolipids	Organic compounds
9.45_619.4538m/z	negative ion	Mosinone A		Fatty alcohols	Fatty Acyls	Lipids and lipid-like molecules	Annonaceous acetogenins	Organic compounds
8.10_355.2482m/z	negative ion	13,14-Dihydro PGE1		Eicosanoids	Fatty Acyls	Lipids and lipid-like molecules	Prostaglandins and related compounds	Organic compounds
7.34_269.1755m/z	negative ion	Ethylene brassylate		NA	Macrolides and analogues	Phenylpropanoids and polyketides	Macrolides and analogues	Organic compounds
8.50_415.3202m/z	negative ion	Secalciferol	map00100 Steroid biosynthesis; map01100 Metabolic pathways; map00120 Primary bile acid biosynthesis;	Vitamin D and derivatives	Steroids and steroid derivatives	Lipids and lipid-like molecules	Vitamin D and derivatives	Organic compounds
8.04_363.2152m/z	negative ion	11b,21-Dihydroxy-3,20-oxo-5b-pregnan-18-al	map00140 Steroid hormone biosynthesis;	Hydroxysteroids	Steroids and steroid derivatives	Lipids and lipid-like molecules	21-hydroxysteroids	Organic compounds
9.42_497.2019m/z	negative ion	Conivaptan		Anilides	Benzene and substituted derivatives	Benzenoids	Benzanilides	Organic compounds
8.66_591.2112m/z	negative ion	8-Acetoxy-4'-methoxypinoresinol 4-glucoside		#N/A	Lignan glycosides	Lignans, neolignans and related compounds	Lignan glycosides	Organic compounds
8.69_555.3627m/z	negative ion	Ginsenoyne A linoleate		Lineolic acids and derivatives	Fatty Acyls	Lipids and lipid-like molecules	Lineolic acids and derivatives	Organic compounds
8.32_293.2482m/z	negative ion	Methyl linoleate		Lineolic acids and derivatives	Fatty Acyls	Lipids and lipid-like molecules	Lineolic acids and derivatives	Organic compounds
4.94_157.0867m/z	negative ion	3-Oxovalproic acid	map00982 Drug metabolism - cytochrome P450;	Short-chain keto acids and derivatives	Keto acids and derivatives	Organic acids and derivatives	Short-chain keto acids and derivatives	Organic compounds
9.49_573.4516m/z	negative ion	DG(15:0/18:4(6Z,9Z,12Z,15Z)/0:0)		Lineolic acids and derivatives	Fatty Acyls	Lipids and lipid-like molecules	Lineolic acids and derivatives	Organic compounds
7.52_247.1702m/z	negative ion	Octyl phenylacetate		Fatty alcohol esters	Fatty Acyls	Lipids and lipid-like molecules	Fatty alcohol esters	Organic compounds
7.27_223.1703m/z	negative ion	Ethyl (2E,6Z)-dodecadienoate		Fatty acid esters	Fatty Acyls	Lipids and lipid-like molecules	Fatty acid esters	Organic compounds
0.64_379.0833m/z	negative ion	Dolichyl diphosphate	map00510 N-Glycan biosynthesis; map00900 Terpenoid backbone biosynthesis; map01100 Metabolic pathways;	Polyprenols	Prenol lipids	Lipids and lipid-like molecules	Polyprenyl diphosphates	Organic compounds
9.63_375.1863m/z	negative ion	14,19-Dihydroaspidospermatine		NA	Strychnos alkaloids	Alkaloids and derivatives	Strychnos alkaloids	Organic compounds
0.74_343.9946m/z	negative ion	2,8-bis-Trifluoromethyl-4-quinoline carboxylic acid		Quinoline carboxylic acids	Quinolines and derivatives	Organoheterocyclic compounds	Quinoline carboxylic acids	Organic compounds
7.32_157.1231m/z	negative ion	Isoamyl butyrate		Fatty acid esters	Fatty Acyls	Lipids and lipid-like molecules	Fatty acid esters	Organic compounds
9.45_625.4574m/z	negative ion	DG(16:1(9Z)/18:2(9Z,12Z)/0:0)		Lineolic acids and derivatives	Fatty Acyls	Lipids and lipid-like molecules	Lineolic acids and derivatives	Organic compounds
0.64_377.0856m/z	negative ion	Isomaltose	map00500 Starch and sucrose metabolism; * map01100 Metabolic pathways; map02010 ABC transporters; map00052 Galactose metabolism; * map04973 Carbohydrate digestion; map04742 Taste	Carbohydrates and carbohydrate conjugates	Organooxygen compounds	Organic oxygen compounds	O-glycosyl compounds	Organic compounds
9.53_667.5126m/z	negative ion	DG(18:1n9/0:0/18:2n6)		Diradylglycerols	Glycerolipids	Lipids and lipid-like molecules	1,3-diacylglycerols	Organic compounds
3.85_186.0559m/z	negative ion	6-Chloro-N-(1-methylethyl)-1,3,5-triazine-2,4-diamine		Aminotriazines	Triazines	Organoheterocyclic compounds	1,3,5-triazine-2,4-diamines	Organic compounds
0.64_539.1376m/z	negative ion	D-Gal alpha 1->6D-Gal alpha 1->6D-Glucose	map00052 Galactose metabolism; * map02010 ABC transporters; map04973 Carbohydrate digestion and absorption; map00051 Fructose and mannose metabolism; * map00500 Starch and sucrose metabolism; * map01100 Metabolic pathways;	Carbohydrates and carbohydrate conjugates	Organooxygen compounds	Organic oxygen compounds	Oligosaccharides	Organic compounds
3.85_142.0661m/z	negative ion	6-Methylquinoline		NA	Quinolines and derivatives	Organoheterocyclic compounds	Quinolines and derivatives	Organic compounds
3.69_223.1078m/z	positive ion	Indolelactic acid	map00380 Tryptophan metabolism;	Indolyl carboxylic acids and derivatives	Indoles and derivatives	Organoheterocyclic compounds	Indolyl carboxylic acids and derivatives	Organic compounds
6.85_412.3071m/z	positive ion	Hexadecanedioic acid mono-L-carnitine ester		Fatty acid esters	Fatty Acyls	Lipids and lipid-like molecules	Acyl carnitines	Organic compounds
0.63_283.1633m/z	positive ion	Carisoprodol		Amino acids, peptides, and analogues	Carboxylic acids and derivatives	Organic acids and derivatives	Carbamate esters	Organic compounds
12.19_888.7996m/z	positive ion	TG(15:0/20:0/18:3(6Z,9Z,12Z))		Triradylcglycerols	Glycerolipids	Lipids and lipid-like molecules	Triacylglycerols	Organic compounds
8.38_257.2263m/z	positive ion	Androstenol		Androstane steroids	Steroids and steroid derivatives	Lipids and lipid-like molecules	Androgens and derivatives	Organic compounds
8.92_698.2717m/z	positive ion	6''-O-alpha-D-Galactopyranosylciceritol		Carbohydrates and carbohydrate conjugates	Organooxygen compounds	Organic oxygen compounds	Oligosaccharides	Organic compounds
8.38_535.2223m/z	positive ion	Leukotriene D4	map00590 Arachidonic acid metabolism; map01100 Metabolic pathways; map04080 Neuroactive ligand-receptor interaction; map04664 Fc epsilon RI signaling pathway; map05310 Asthma;	Eicosanoids	Fatty Acyls	Lipids and lipid-like molecules	Leukotrienes	Organic compounds
4.50_287.9930m/z	positive ion	Norepinephrine sulfate		Arylsulfates	Organic sulfuric acids and derivatives	Organic acids and derivatives	Phenylsulfates	Organic compounds
5.18_285.1943n	positive ion	2-Octenoylcarnitine		Fatty acid esters	Fatty Acyls	Lipids and lipid-like molecules	Acyl carnitines	Organic compounds
6.26_340.2493m/z	positive ion	(S)-[8]-Gingerol		Methoxyphenols	Phenols	Benzenoids	Gingerols	Organic compounds
6.15_315.2415n	positive ion	Decanoylcarnitine		Fatty acid esters	Fatty Acyls	Lipids and lipid-like molecules	Acyl carnitines	Organic compounds
5.10_134.0223m/z	positive ion	Pyrrole-2-carboxylic acid	map00330 Arginine and proline metabolism; *	Pyrrole carboxylic acids and derivatives	Pyrroles	Organoheterocyclic compounds	Pyrrole 2-carboxylic acids	Organic compounds
4.50_279.9908m/z	positive ion	Thioxanthine monophosphate		Purines and purine derivatives	Imidazopyrimidines	Organoheterocyclic compounds	Purinones	Organic compounds
5.42_288.2173m/z	positive ion	Ethylene brassylate		NA	Macrolides and analogues	Phenylpropanoids and polyketides	Macrolides and analogues	Organic compounds
4.50_185.0447m/z	positive ion	3,4-Dihydroxymandelic acid	map00350 Tyrosine metabolism; map01100 Metabolic pathways;	Benzenediols	Phenols	Benzenoids	Catechols	Organic compounds
5.10_307.0227m/z	positive ion	Rhein		Anthracenecarboxylic acids and derivatives	Anthracenes	Benzenoids	Anthracenecarboxylic acids	Organic compounds
4.50_323.0177m/z	positive ion	Chloramphenicol		Nitrobenzenes	Benzene and substituted derivatives	Benzenoids	Nitrobenzenes	Organic compounds
7.01_281.2287m/z	positive ion	3-(8,11,14-Pentadecatrienyl)phenol		1-hydroxy-4-unsubstituted benzenoids	Phenols	Benzenoids	1-hydroxy-4-unsubstituted benzenoids	Organic compounds
5.10_271.9980m/z	positive ion	6,7-Dichloro-3-hydroxy-1,5 dihydro-imidazo[2,1-b]quinazolin-2-one		Benzodiazines	Diazanaphthalenes	Organoheterocyclic compounds	Quinazolines	Organic compounds
5.10_168.0424n	positive ion	3,4-Dihydroxymandelaldehyde	map00350 Tyrosine metabolism; map01100 Metabolic pathways;	Phenylacetaldehydes	Benzene and substituted derivatives	Benzenoids	Phenylacetaldehydes	Organic compounds
12.16_856.7507n	positive ion	TG(16:1(9Z)/18:0/18:2(9Z,12Z))	map00561 Glycerolipid metabolism; * map01100 Metabolic pathways; map04923 Regulation of lipolysis in adipocytes; map04931 Insulin resistance; map04975 Fat digestion and absorption; map04977 Vitamin digestion and absorption;	Triradylcglycerols	Glycerolipids	Lipids and lipid-like molecules	Triacylglycerols	Organic compounds
8.38_472.2442n	positive ion	Lucidenic acid K		Triterpenoids	Prenol lipids	Lipids and lipid-like molecules	Triterpenoids	Organic compounds
4.50_260.1859m/z	positive ion	2-Carboxy-4-dodecanolide		Gamma butyrolactones	Lactones	Organoheterocyclic compounds	Gamma butyrolactones	Organic compounds
5.10_263.9958m/z	positive ion	Indole-3-carboxilic acid-O-sulphate		Indolecarboxylic acids and derivatives	Indoles and derivatives	Organoheterocyclic compounds	Indolecarboxylic acids and derivatives	Organic compounds
4.50_139.0394m/z	positive ion	Gentisate aldehyde	map00350 Tyrosine metabolism; map01100 Metabolic pathways; map00360 Phenylalanine metabolism; map01100 Metabolic pathways; map04976 Bile secretion; map00400 Phenylalanine, tyrosine and tryptophan biosynthesis; * map00130 Ubiquinone and other terpenoid-quinone biosynthesis; * map00360 Phenylalanine metabolism; map01100 Metabolic pathways;	Carbonyl compounds	Organooxygen compounds	Organic oxygen compounds	Hydroxybenzaldehydes	Organic compounds
0.94_330.9967m/z	positive ion	(1(10)E,4a,5E)-1(10),5-Germacradiene-12-acetoxy-4,11-diol	map00900 Terpenoid backbone biosynthesis; map01100 Metabolic pathways;	Sesquiterpenoids	Prenol lipids	Lipids and lipid-like molecules	Germacrane sesquiterpenoids	Organic compounds
4.28_263.1393m/z	positive ion	Valyltyrosine		Amino acids, peptides, and analogues	Carboxylic acids and derivatives	Organic acids and derivatives	Dipeptides	Organic compounds
5.87_314.2330m/z	positive ion	Tanacetol B		Sesquiterpenoids	Prenol lipids	Lipids and lipid-like molecules	Germacrane sesquiterpenoids	Organic compounds
7.08_254.2115m/z	positive ion	4alpha,5alpha-Epoxy-11-eudesmen-3a-ol		Sesquiterpenoids	Prenol lipids	Lipids and lipid-like molecules	Sesquiterpenoids	Organic compounds
8.62_539.2695m/z	positive ion	Quinidine barbiturate		Tricarboxylic acids and derivatives	Carboxylic acids and derivatives	Organic acids and derivatives	Tricarboxylic acids and derivatives	Organic compounds
0.65_212.9999m/z	positive ion	Oxalosuccinic acid	map00020 Citrate cycle (TCA cycle); map01100 Metabolic pathways; map01210 2-Oxocarboxylic acid metabolism;	Tricarboxylic acids and derivatives	Carboxylic acids and derivatives	Organic acids and derivatives	Tricarboxylic acids and derivatives	Organic compounds
0.94_141.0408m/z	positive ion	Allantoin		Imidazoles	Azoles	Organoheterocyclic compounds	Imidazoles	Organic compounds
8.87_511.3497m/z	positive ion	LysoPC(16:1(9Z))	map00564 Glycerophospholipid metabolism; * map05231 Choline metabolism in cancer;	Glycerophosphocholines	Glycerophospholipids	Lipids and lipid-like molecules	1-acyl-sn-glycero-3-phosphocholines	Organic compounds
0.55_210.9784m/z	positive ion	Glycerol 3-phosphate	map00561 Glycerolipid metabolism; * map00564 Glycerophospholipid metabolism; * map01100 Metabolic pathways; map02010 ABC transporters; map05231 Choline metabolism in cancer;	Glycerophosphates	Glycerophospholipids	Lipids and lipid-like molecules	Glycerophosphates	Organic compounds
0.65_169.0359m/z	positive ion	Uric acid	map00230 Purine metabolism; * map01100 Metabolic pathways; map04976 Bile secretion;	Purines and purine derivatives	Imidazopyrimidines	Organoheterocyclic compounds	Xanthines	Organic compounds
10.20_591.4234m/z	positive ion	Muricin E		Fatty alcohols	Fatty Acyls	Lipids and lipid-like molecules	Annonaceous acetogenins	Organic compounds
11.08_325.2349m/z	positive ion	MG(0:0/14:0/0:0)		Monoradylglycerols	Glycerolipids	Lipids and lipid-like molecules	2-monoacylglycerols	Organic compounds
0.94_185.0306m/z	positive ion	5-hydroxy-2-oxo-4-ureido-2,5-dihydro-1H-imidazole-5-carboxylate	map00230 Purine metabolism; * map01100 Metabolic pathways;	Amino acids, peptides, and analogues	Carboxylic acids and derivatives	Organic acids and derivatives	Alpha amino acids and derivatives	Organic compounds
0.59_248.9994m/z	positive ion	Glucaric acid	map00053 Ascorbate and aldarate metabolism; map01100 Metabolic pathways;	Carbohydrates and carbohydrate conjugates	Organooxygen compounds	Organic oxygen compounds	Glucuronic acid derivatives	Organic compounds
8.67_304.1754m/z	positive ion	Pimelylcarnitine		Fatty acid esters	Fatty Acyls	Lipids and lipid-like molecules	Acyl carnitines	Organic compounds
9.68_551.3951n	positive ion	LysoPC(20:0)	map00564 Glycerophospholipid metabolism; * map05231 Choline metabolism in cancer;	Glycerophosphocholines	Glycerophospholipids	Lipids and lipid-like molecules	1-acyl-sn-glycero-3-phosphocholines	Organic compounds
8.65_319.2621m/z	positive ion	Allopregnanolone	map00140 Steroid hormone biosynthesis;	Pregnane steroids	Steroids and steroid derivatives	Lipids and lipid-like molecules	Gluco/mineralocorticoids, progestogins and derivatives	Organic compounds
8.66_423.2037m/z	positive ion	(-)-Pyrifolidine		NA	Aspidospermatan-type alkaloids	Alkaloids and derivatives	Aspidospermatan-type alkaloids	Organic compounds
10.06_688.4231m/z	positive ion	norerythromycin		Carbohydrates and carbohydrate conjugates	Organooxygen compounds	Organic oxygen compounds	Aminoglycosides	Organic compounds
11.03_705.5861n	positive ion	SM(d18:0/16:0)	map00600 Sphingolipid metabolism; map01100 Metabolic pathways; map04071 Sphingolipid signaling pathway;	Phosphosphingolipids	Sphingolipids	Lipids and lipid-like molecules	Phosphosphingolipids	Organic compounds
10.44_630.4485m/z	positive ion	LysoPC(24:0)	map00564 Glycerophospholipid metabolism; * map05231 Choline metabolism in cancer;	Glycerophosphocholines	Glycerophospholipids	Lipids and lipid-like molecules	1-acyl-sn-glycero-3-phosphocholines	Organic compounds
7.92_350.1198m/z	positive ion	N-(1-Deoxy-1-fructosyl)phenylalanine		Amino acids, peptides, and analogues	Carboxylic acids and derivatives	Organic acids and derivatives	Phenylalanine and derivatives	Organic compounds
4.82_472.2402m/z	positive ion	Butyl (S)-3-hydroxybutyrate [arabinosyl-(1->6)-glucoside]		Fatty acyl glycosides	Fatty Acyls	Lipids and lipid-like molecules	Fatty acyl glycosides of mono- and disaccharides	Organic compounds
4.80_569.0420m/z	positive ion	Orange B		Naphthalene sulfonic acids and derivatives	Naphthalenes	Benzenoids	1-naphthalene sulfonates	Organic compounds
0.62_131.0696n	positive ion	Creatine	map00260 Glycine, serine and threonine metabolism; map00330 Arginine and proline metabolism; * map01100 Metabolic pathways;	Amino acids, peptides, and analogues	Carboxylic acids and derivatives	Organic acids and derivatives	Alpha amino acids and derivatives	Organic compounds
0.63_365.1058m/z	positive ion	Inulobiose	map00500 Starch and sucrose metabolism; * map00052 Galactose metabolism; * map02010 ABC transporters;	Carbohydrates and carbohydrate conjugates	Organooxygen compounds	Organic oxygen compounds	C-glycosyl compounds	Organic compounds
3.63_231.1707m/z	positive ion	Isoleucyl-Valine		Amino acids, peptides, and analogues	Carboxylic acids and derivatives	Organic acids and derivatives	Dipeptides	Organic compounds
7.13_289.1784m/z	positive ion	Estriol	map00140 Steroid hormone biosynthesis; map01100 Metabolic pathways; map04913 Ovarian steroidogenesis;	Estrane steroids	Steroids and steroid derivatives	Lipids and lipid-like molecules	Estrogens and derivatives	Organic compounds
8.69_499.3084m/z	positive ion	Ganoderic acid A		Triterpenoids	Prenol lipids	Lipids and lipid-like molecules	Triterpenoids	Organic compounds
11.15_882.7587m/z	positive ion	TG(14:0/20:2n6/20:4(5Z,8Z,11Z,14Z))		Triradylcglycerols	Glycerolipids	Lipids and lipid-like molecules	Triacylglycerols	Organic compounds
4.68_675.3429m/z	positive ion	Metocurine		Ethers	Organooxygen compounds	Organic oxygen compounds	Diarylethers	Organic compounds
3.86_245.1289m/z	positive ion	Etomidate		Imidazoles	Azoles	Organoheterocyclic compounds	Carbonylimidazoles	Organic compounds
0.65_527.1595m/z	positive ion	D-Gal alpha 1->6D-Gal alpha 1->6D-Glucose	map00052 Galactose metabolism; * map00500 Starch and sucrose metabolism; * map01100 Metabolic pathways; map02010 ABC transporters; map04973 Carbohydrate digestion and absorption; map00051 Fructose and mannose metabolism; *	Carbohydrates and carbohydrate conjugates	Organooxygen compounds	Organic oxygen compounds	Oligosaccharides	Organic compounds
3.86_247.1444m/z	positive ion	Subaphylline	map00330 Arginine and proline metabolism; *	Hydroxycinnamic acids and derivatives	Cinnamic acids and derivatives	Phenylpropanoids and polyketides	Hydroxycinnamic acids and derivatives	Organic compounds
