# Supplementary material for: More Positive or More Negative? Metagenomic Analysis Reveals Roles of Virome in Human Disease-Related Gut Microbiome
Source: Front Cell Infect Microbiol. 2022 Apr 12;12:846063. doi: 10.3389/fcimb.2022.846063 (PMC9040671; doi:10.3389/fcimb.2022.846063)
Supplement: Supplementary file 1 [file DataSheet_1.zip › additional_datasheets/table_s6_metacomp_output_viral_family_abundance.xlsx]

## Sheet: IBS
	CON_102	CON_103	CON_105	CON_107	CON_110	CON_114	CON_119	CON_120	CON_121	CON_123	CON_38	CON_58	CON_64	CON_69	CON_71	IBS_101	IBS_128	IBS_160	IBS_169	IBS_22	IBS_25	IBS_34	IBS_36	IBS_37	IBS_41	IBS_42	IBS_45	IBS_46	IBS_47	IBS_48	IBS_50	IBS_53	IBS_70	IBS_74	IBS_75	IBS_82	IBS_86	p.value	q.value	bonferroni.p	group1 mean	group1 sd	group2 mean	group2 sd	Annotation
Caulimoviridae	0	7.94234	0	19.362	0	0	0	0	0.96184	25.4046	2.52637	0	0	0	0	43.2125	0	46.5888	0	254.945	155.701	0	0	32.4043	47.9778	32.8616	129.689	5.096	46.3228	0	0	1300.34	0	112.683	0	0	0	0.029706	0.842099	1	4.7503e-06	9.06673e-06	0.000324802	0.000896325	NA
Lavidaviridae	0	1.23198	0	0	0	4.55582	68.1105	0	0	29.0194	19.9149	0	0	14.2408	0	0	0	39.0829	0	0	0	0	0	0	0	0.888469	0	0	0	0	0	1.18341	0	0	0	0	0	0.0644695	0.842099	1	1.47189e-05	3.4588e-05	2.38198e-06	9.57867e-06	NA
Closteroviridae	150.877	148.014	222.636	173.1	185.182	165.171	151.901	58.9985	190.957	258.767	202.319	117.537	68.153	106.278	102.074	74.3415	140.243	238.689	82.7766	88.2207	81.1795	33.5651	54.2587	145.553	96.5064	20.1105	3.95322	40	26.0654	36.5513	39.0277	60.8954	404.664	13.7956	48.4746	395.127	37.4045	0.0979263	0.842099	1	0.000295137	0.00016051	0.000209418	0.000150708	NA
Potyviridae	598.619	354.166	1233.08	1146.61	148.862	695.466	710.654	327.403	635.046	1133.69	950.058	232.461	180.873	268.201	433.172	1856.64	1557.09	433.213	7766.53	5092.06	337.497	169.462	909.707	486.467	154.084	182.119	65.4818	229.008	1533.44	117.6	86.2994	420.723	1797.32	244.745	393.579	1033.11	118.322	0.125707	0.842099	1	0.000946383	0.00025881	0.00153122	0.00117704	NA
Pleolipoviridae	194.481	3.03085	0	0	0	0	0	125.222	8.2243	0	0	2.52355	21.4447	5.85509	0	0	0	15.0638	0	0	0	0	0	2.46712	8.45557	0	0.796106	7.43762	0	0	0	0	0	0.881726	0	0	0	0.141832	0.842099	1	5.23304e-05	0.000113876	5.149e-06	1.16919e-05	NA
Inoviridae	18670.4	783.02	279.868	1016	181.694	622.116	3568.38	1267.31	380.167	1239.55	305.552	221.35	100.87	810.75	901.157	8355.22	737.837	261.251	301.547	830.974	152.149	21.5262	207.299	1906.23	260.101	154.042	44.9972	91.2219	196.76	251.24	64.0008	855.677	8616.13	27.0597	2296.13	215.834	123.389	0.168642	0.842099	1	0.00297722	0.00556218	0.00183296	0.00254811	NA
unclassified	132771	46413.7	110345	108531	41253.2	153157	76178.7	49656.4	72210.5	181673	125907	38534.7	26501.8	57489.2	108619	162451	34642	102728	184426	199156	46624.7	25631.5	69953.4	54420.8	28674.9	34601.4	13401.3	33735.6	61212.5	22521.6	16271.6	40492	199670	28462	36417.7	101867	34249	0.168642	0.842099	1	0.14396	0.0248562	0.133886	0.0243215	NA
Baculoviridae	823.536	605.683	920.09	1609.08	265.892	2015.83	1326.01	1377.86	1719.19	1288.01	2221.24	269.598	204.726	541.557	2076.17	167.517	74.5197	1060.79	1308.67	715.385	328.139	313.902	997.404	661.606	309.218	294.666	194.819	396.999	443.292	268.486	307.572	1335.22	1927.9	123.335	844.049	810.225	171.045	0.178416	0.842099	1	0.00191881	0.00106304	0.00142454	0.000913744	NA
Bicaudaviridae	4122.36	258.314	1049.15	2368.36	393.504	680.831	540.948	2135.77	586.51	1247.98	548.026	246.231	96.7975	499.925	1045.52	2914.95	4001.37	2654.59	3092.38	3071.79	504.465	165.959	920.794	767.37	108.692	285.942	223.672	217.578	1165.29	228.275	103.42	445.162	702.714	1221.32	739.006	1018.19	129.886	0.178416	0.842099	1	0.00173488	0.00176182	0.00209687	0.00203748	NA
Iridoviridae	3003.95	3233.61	4499.29	4521.05	2811.88	7068.76	5554.78	1808.33	4961.36	6153.54	6574.49	3513.4	1341.27	4023.36	8546.9	22013.3	840.296	4988.08	4746.43	5575.6	2003.89	350.722	6286.42	2933.53	1522.19	1441.7	661.79	1836.69	4513.32	1212.47	557.758	1805.84	7145.12	1056.71	1243.69	11472.3	1168.39	0.178416	0.842099	1	0.0080843	0.00306487	0.00690124	0.00429703	NA
Cystoviridae	172.188	139.392	111.956	83.8951	76.5306	384.955	1.85975	33.7961	149.184	152.04	109.978	393.998	8.85271	57.5085	979.037	10.9143	0	132.022	153.036	89.4377	71.1928	2.57238	20.5511	19.9854	41.1125	274.969	14.2343	53.9447	62.42	52.0905	52.0317	51.1717	108.215	0	51.4088	21.7619	109.175	0.233636	0.842099	1	0.000346687	0.000447446	0.000192536	0.000255573	NA
Phycodnaviridae	92387.6	46809.9	150432	118788	35254.5	97586.4	87290.4	33099.8	75832.2	137018	109197	39654.6	25088.3	43281.8	91282.5	135610	59675.4	113624	365402	207357	42945.1	27330.3	79459.1	48631.1	24439	32231.6	20165.7	28642	74663.3	24825.5	14488.2	45023.6	129855	35047.3	36013.4	111924	19664.1	0.233663	0.842099	1	0.128336	0.0212939	0.13883	0.0279188	NA
Phenuiviridae	7.04408	0	0	0	0	0	0	0	0	0	0	0	0	0	0	0	0	0	0	0	0	0	0	0	0	0	0	0	0	0	0	0	0	0	0	0	0	0.247676	0.842099	1	5.54434e-07	2.14731e-06	0	0	NA
Togaviridae	0	0	20.4865	0	0	0	0	0	0	0	0	0	0	0	0	0	0	0	0	0	0	0	0	0	0	0	0	0	0	0	0	0	0	0	0	0	0	0.247676	0.842099	1	1.08863e-06	4.21624e-06	0	0	NA
Tymoviridae	0	0	0	0	0	18.7396	0	0	0	0	0	0	0	0	0	0	0	0	0	0	0	0	0	0	0	0	0	0	0	0	0	0	0	0	0	0	0	0.247676	0.842099	1	1.62932e-06	6.31032e-06	0	0	NA
Endornaviridae	0	4.78328	35.9609	0	0	5.94601	5.75215	0	1.44205	6.63894	100.257	0	0	14.9122	9.28093	0	0	102.662	11.6555	187.249	18.8197	250.348	0	12.1791	0	31.6679	0	4.88223	55.9715	0	7.29167	13.6339	7.01737	21.5854	0	0	0	0.28349	0.847195	1	1.49659e-05	2.84316e-05	9.23143e-05	0.000261354	NA
Podoviridae	120852	38505.1	110244	85713.9	30197.5	102186	58005.2	25794.4	59447.3	146978	106450	31349.9	21605.9	48316.5	109555	81998.1	45181.3	87062.3	194814	188577	40595.4	22000.4	66507.5	41593.7	18193.9	29437.8	11452.7	21024.6	61241.7	20259.9	14118.9	40642.4	137818	27488.3	37525.6	70898.4	16430.3	0.300061	0.847195	1	0.115041	0.0173975	0.110058	0.0145902	NA
Circoviridae	55.2876	61.3404	330.981	166.567	69.0018	62.8595	34.0775	5.09121	123.572	113.6	282.745	6.25278	52.5473	16.2409	61.2751	0.844481	32.0536	115.405	49.2959	44.5946	11.2508	2.15522	89.0268	47.3616	52.8403	51.2285	11.4989	5.97464	0	0	21.3779	22.5826	280.167	37.0383	139.246	113.854	39.9573	0.314691	0.847195	1	0.000146703	0.000105559	0.000119858	0.000104583	NA
Retroviridae	75.9308	248.08	108.696	0	1.2514	15.9473	46.1392	0	52.7889	7.70951	205.622	166.738	20.0195	100.796	23.7405	0	60.1517	0	259.86	60.7054	0	0	45.2695	2.61806	526.053	620.696	579.415	6.88451	0	9.28665	0.39451	2679.68	0	0	76.6738	0	0	0.32345	0.847195	1	0.000158427	0.000230673	0.000909337	0.00216952	NA
Microviridae	163.942	20.7598	65.1322	1309.17	45.6625	0	47.8266	0	60.2704	120.571	132.539	160.702	55.611	111.95	749.037	0	0	5.14527	513.238	352.89	4085.51	430.89	1285.4	58.8108	13.247	112.314	218.291	76.4449	0	11.611	87.9453	147.453	398.417	32.2277	44.7585	73.6799	50.7732	0.37741	0.847195	1	0.000297679	0.000399187	0.00107642	0.00282546	NA
Astroviridae	61.3979	8.6715	0	67.325	0	11.1811	45.9906	0	40.422	60.3802	86.1416	0	11.9402	0	124.254	38.4737	0	0	0	12.3209	6.72878	0	0	38.3182	0	11.136	0	19.0256	31.8001	143.249	0	9.65986	0	21.778	4.74653	0	29.5269	0.378632	0.847195	1	4.7986e-05	4.67862e-05	6.5397e-05	0.000166245	NA
Partitiviridae	0	0	0	0	0	0	0	0	0	9.26109	0	0	0	0	3.49249	0	0	0	0	0	0	0	0	0	0	2.27975	0	0	0	0	0	0	0	0	0	0	0	0.395664	0.847195	1	8.17378e-07	2.26738e-06	4.26039e-07	1.9983e-06	NA
Ascoviridae	4246.23	1892.75	6244.78	5115.39	2035.93	4047.91	3289.7	1713.83	3033.17	10030.6	4989.58	1390.67	1327.64	2334.43	6534.25	3142.62	927.385	4294.31	9862.99	13032.3	2472.88	980.481	3721.46	2534.46	974.517	1505.74	460.744	1351.09	3157.94	1195.85	743.111	1620.67	5843.52	4750.08	1776.28	4156.97	701.886	0.430213	0.847195	1	0.0061431	0.00122634	0.00612083	0.00299559	NA
Alphaflexiviridae	0	0	0	0	0	0	0	0	0	0	0	0	0	0	0	0	0	0	0	0	0	0	0	0	0	0	0	0	0	0	12.221	0	0	0	0	0	0	0.4409	0.847195	1	0	0	4.59328e-06	2.15444e-05	NA
Ampullaviridae	0	0	0	0	0	0	0	0	0	0	0	0	0	0	0	0	0	0	0	0	0	0	0	0	0	0	0	0	0	0	0	5.34308	0	0	0	0	0	0.4409	0.847195	1	0	0	7.71764e-07	3.61989e-06	NA
Flaviviridae	0	0	0	0	0	0	0	0	0	0	0	0	0	0	0	0	0	0	0	0	0	0	0	6.32737	0	0	0	0	0	0	0	0	0	0	0	0	0	0.4409	0.847195	1	0	0	8.62983e-07	4.04775e-06	NA
Coronaviridae	840.503	964.577	1160.78	1078.57	181.939	501.343	318.21	45.5079	407.861	1070.17	900.448	40.7719	174.275	205.539	2454.03	20.4207	22.8364	1083.27	795.683	1569.21	1305.22	259.562	948.819	662.385	170.239	189.547	54.2548	321.449	327.833	444.571	75.4229	368.41	756.657	866.399	873.064	275.088	292.224	0.448515	0.847195	1	0.00102358	0.000829799	0.00131376	0.00105207	NA
Adenoviridae	0	0	9.83599	0	0	4.70548	35.2495	56.9769	10.9152	0	0	0	3.01258	0	0	0	0	0	0	0	0	16.1677	0	2.04201	0	0	0	8.46354	0	20.7475	1.08698	7.56988	0	0	0	0	0	0.491417	0.84986	1	2.00805e-05	4.78654e-05	1.24366e-05	2.94913e-05	NA
Polydnaviridae	0	0	0	0	0	0	0	0	0	0	0	0	46.3056	49.3139	0	0	4.67882	359.94	0	0	21.7153	0	0	0	35.8397	0	157.476	0	0	0	0	0	0	0	0	0	0	0.497209	0.84986	1	2.29893e-05	6.58128e-05	9.95793e-05	0.000330167	NA
Polyomaviridae	0	0	0	0	0	0	0	0	7.13454	0	0	0	0	0	0	0	0	19.6759	0	0	0	0	0	0	0	1.78809	0	0	0	0	1.1613	0	0	0	0	0	0	0.546858	0.84986	1	9.62184e-07	3.72652e-06	1.80017e-06	5.29139e-06	NA
Tectiviridae	22.5731	5.56764	86.7642	111.331	8.65994	162.429	16.5303	413.121	349.196	236.352	278.188	275.983	194.264	62.5621	118.857	96.5024	97.3864	33.5587	11.2649	248.168	63.0915	15.9145	14.9921	47.6669	54.9259	165.839	16.0484	35.872	60.9756	32.2731	31.6784	286.921	117.31	6.3547	44.9639	53.4291	37.6214	0.588265	0.84986	1	0.000361115	0.000439478	0.000194125	0.000212611	NA
Guttaviridae	0	0	0	0	0	7.7153	0	49.2618	0	0	0	11.6589	0	7.47731	0	0	0	45.6546	47.7784	0	0	4.12851	0	6.61486	12.9005	2.72297	0	0	17.6662	0	0	0	0	0	0	0	1.60795	0.589688	0.84986	1	1.5203e-05	4.08073e-05	1.07131e-05	1.83491e-05	NA
Alloherpesviridae	129.95	10.4828	48.7928	63.9169	24.5137	331.063	185.81	0.634781	54.2611	112.938	79.7195	50.4054	33.2868	4.56695	3.92405	242.135	0	45.2856	152.184	398.522	196.069	49.4814	101.29	40.189	17.5263	76.0162	2.88743	8.3819	26.7609	28.0755	1.35428	26.5196	33.278	113.173	39.3096	0	224.408	0.609738	0.84986	1	0.000124806	0.000126974	0.000198728	0.000276084	NA
Mesoniviridae	84.5553	12.2327	55.711	24.0417	0	62.2363	9.72135	13.6541	17.8538	170.043	0	21.2908	50.7658	81.0369	0	1767.66	0	629.675	190.149	194.386	473.498	0	0	16.023	0	110.671	41.9582	8.58641	11.6293	0	7.23765	9.6861	67.8827	216.924	0	207.683	0	0.617171	0.84986	1	7.01742e-05	7.4494e-05	0.00028972	0.000484026	NA
Siphoviridae	263762	96713.1	585322	265546	75989.5	200146	130338	63004.1	124085	380529	266857	70353.6	60505.3	144195	244335	380901	135167	330472	433694	459609	82736.7	72848.9	162305	82535.4	79433.1	70366.2	25830.3	64525.2	268592	40649	36144.9	82989.7	340754	71827.5	117686	235303	45989.6	0.631595	0.84986	1	0.296465	0.05697	0.307588	0.0543924	NA
Plasmaviridae	885.74	23.7351	112.353	188.518	64.9195	4.02678	19.0063	0	66.0392	474.776	60.78	38.4865	0	39.3409	85.5065	0	287.094	190.676	253.056	547.943	57.4016	0	63.4116	19.1657	50.6949	144.558	0	44.5076	0	54.8388	25.1359	25.0035	3884.71	32.199	0	45.0418	9.40914	0.652678	0.84986	1	0.000177621	0.000263943	0.000321979	0.000705166	NA
Pithoviridae	7238.63	4528.28	15861.2	17649.2	3448.53	8614.88	10117.9	4195.29	7915.94	17416.2	12975.9	3107.68	3034.84	5168.12	14406	10350.1	7002.65	8215.05	14027.8	21860.8	3940.84	2865.47	8011.03	4966.64	2100.03	3421.07	1701.59	2805.27	5383.52	2917.55	6146.87	6109.36	18490.4	2701.88	3460.09	11470.8	2263.8	0.676229	0.84986	1	0.014273	0.00310071	0.0149995	0.0085596	NA
Lipothrixviridae	529.219	561.701	1254.65	821.11	28.7286	585.846	552.966	148.088	978.124	1564.09	836.422	397.872	186.306	277.214	1337.9	13.6823	377.352	482.063	888.212	1001.92	361.702	88.3912	1141.54	759.386	348.929	229.405	27.8826	191.918	533.232	141.955	125.44	412.717	1378.54	215.213	247.819	811.747	215.589	0.698993	0.84986	1	0.00104276	0.000513394	0.000977271	0.000527399	NA
Fuselloviridae	0	62.0806	9.90507	0	0	5.31247	24.5278	0	17.1538	0	0	16.1315	0	2.09628	0	0	0	0	53.583	0	0	0	0	8.45147	12.0997	0	0	0	0	0	1.5071	3.3272	19.9451	7.02333	6.10286	0	7.14421	0.719406	0.84986	1	2.33302e-05	4.88208e-05	1.10039e-05	1.65941e-05	NA
Poxviridae	11734.5	10073.6	18740.4	18834.9	4052.21	18415.2	12436.4	4579.85	11928.6	23378.3	16218.9	5135.03	3923	7777.41	16173	9541.54	5329.83	13186.4	15084.6	20334.1	8172.65	2320.21	12570.3	9859.17	4238.28	4717.38	1780.84	4685.75	9515.19	2835.53	2158.29	7706.87	37987.4	5528.45	7369.39	21423.5	2961.88	0.745324	0.84986	1	0.0198384	0.00442405	0.0192756	0.00646777	NA
Roniviridae	0	0	0	0	0	0	0	0	0	0	0	0	0	0	6.84752	0	0	0	0	0	0	0	0	38.8711	0	0	0	0	0	7.85995	0	0	0	0	0	0	0	0.768743	0.84986	1	5.59672e-07	2.1676e-06	7.25411e-06	2.6087e-05	NA
Asfarviridae	192.509	150.86	299.811	754.477	77.4682	288.257	234.594	169.105	326.739	410.674	560.471	209.269	138.831	140.838	326.661	2632.8	9.69755	301.719	242.882	1232.49	819.973	56.1377	471.962	122.458	38.0881	77.1657	71.7913	93.7836	47.453	61.9889	199.864	155.74	376.812	7259.72	122.779	620.715	155.185	0.768852	0.84986	1	0.000486736	0.000201697	0.00188659	0.00564434	NA
Sphaerolipoviridae	0	10.6524	114.466	57.3784	0	0	35.8988	8.47247	21.4682	77.8496	29.3016	23.6184	13.655	43.183	40.1554	13.3196	0	4.65613	37.9896	0	16.5571	4.75416	104.109	21.4484	10.3268	31.026	6.65788	11.1864	27.1145	8.94855	20.7982	142.998	127.767	0	8.87027	86.4623	12.3389	0.780253	0.84986	1	4.87403e-05	3.31339e-05	7.73334e-05	9.92862e-05	NA
Nimaviridae	77.3515	41.9335	1469.54	3690.42	0	97.6866	0	0	789.184	165.608	1523.78	7.34953	24.6156	254.424	100.719	0	12.2743	388.959	336.476	139.496	60.4435	27.5619	30.1305	111.891	24.4645	33.8995	13.082	24.4312	11.7272	42.7856	0.795325	51.8632	367.872	22.8853	61.926	463.598	21.8292	0.780571	0.84986	1	0.000652257	0.00110055	0.000171269	0.000151016	NA
Herpesviridae	1628.04	1909.84	1296.63	1865.33	218.484	894.378	1003.49	254.425	631.119	2018.58	3136.08	164.065	626.934	2174.06	2136.31	1060.61	806.484	617.825	8260.34	34535.3	1079.65	334.805	546.884	2093.41	162.293	358.376	646.638	333.889	447.938	351.457	174.757	693.71	1264.01	264.169	659.53	1153.18	205.102	0.792595	0.84986	1	0.00220592	0.00147496	0.00309988	0.00490094	NA
Myoviridae	150901	68384.5	203669	245501	43998.8	142131	95761.6	114191	101991	200302	206912	45251.3	39667.6	136799	166650	227342	79848.4	161076	251261	239420	54876.6	36972.9	129298	63659.6	32224.1	52162.3	21675.1	39418.1	103241	57584.2	23315.2	63155.1	212020	72507.8	87120.9	129813	51592.6	0.792595	0.84986	1	0.213964	0.0540432	0.205143	0.0409867	NA
Nudiviridae	1296.34	271.393	1120.26	984.041	95.2045	968.58	655.334	48.0963	750.294	1511.76	849.949	341.342	220.145	191.141	911.002	1472.42	151.059	904.952	3297.36	2365.23	473.91	129.931	622.902	246.451	162.291	239.321	84.2534	201.449	527.054	103.61	157.284	397.002	1147.05	135.641	167.394	714.483	276.241	0.792595	0.84986	1	0.00101077	0.000419445	0.00102412	0.000424705	NA
Mimiviridae	23526.5	12205.5	32270.1	23799.6	8137.65	20378	17495.2	10391.1	20715.2	36757.1	28440.8	9793.83	6594.57	12790.7	29546.6	12713.5	12936.1	29651.1	64981.6	42627.7	10202.6	5696.3	23078.5	11985.8	6364.52	8052.83	3724.72	6820.77	16166.1	5544.82	4638.19	13509.3	36995.1	7496.26	8240.91	25344.8	5806.68	0.816532	0.84986	1	0.0322282	0.00490564	0.0321786	0.00655432	NA
Rudiviridae	144.439	90.2866	1006.8	194.828	30.5975	301.147	181.848	79.956	214.919	327.555	588.292	73.2322	74.8433	75.1535	621.686	0	338.554	229.028	316.521	493.643	142.915	55.7294	271.766	36.1311	63.5478	45.8572	8.84246	47.7372	476.004	44.8535	32.6136	193.027	703.993	133.735	131.889	80.896	83.1521	0.816532	0.84986	1	0.000369729	0.000212653	0.000352781	0.000223107	NA
Hytrosaviridae	0	36.9381	0	0	4.52388	0	0	0	7.27099	0	0	20.4678	5.32196	31.8779	0	0	0	2.55229	0	0	28.4367	9.99018	0	0	18.3162	0	0	0	0.644452	0	0	0	57.7162	10.7381	38.9212	0	0	0.87314	0.890603	1	2.12475e-05	3.55348e-05	1.99869e-05	3.60736e-05	NA
Marseilleviridae	5649.53	2194.1	4522.82	5289.79	777.837	4139.01	2487.42	1030.43	3610.04	6635.35	5855.44	646.784	809.883	1598.05	5358.15	6400.47	1290.61	2957.73	10409.6	5324.02	1149.93	1741.77	4463.84	1731.24	1121.82	1509.3	383.878	693.249	1731.2	970.901	716.524	1513.22	4624.42	1269.33	963.279	6552.84	919.484	0.913781	0.913781	1	0.00502804	0.00155636	0.00505945	0.00177658	NA

## Sheet: T2D
	SRR341616	SRR341617	SRR341618	SRR341619	SRR341620	SRR341690	SRR341621	SRR341622	SRR341623	SRR341624	SRR341693	SRR341625	SRR341694	SRR341626	SRR341695	SRR341627	SRR341696	SRR341697	SRR341628	SRR341629	SRR341698	SRR341631	SRR341700	SRR341701	SRR341634	SRR341702	SRR341703	SRR341704	SRR341705	SRR341706	SRR341707	SRR341581	SRR341583	SRR341584	SRR341585	SRR341586	SRR341587	SRR341588	SRR341654	SRR341589	SRR341655	SRR341656	SRR341657	SRR341658	SRR341590	SRR341591	SRR341592	SRR341593	SRR341594
unclassified	13350.5	11915.4	34033.7	22946.1	38927.2	18736.6	20453.5	5708.75	17778.9	5726.61	7468.47	19162.6	24805	5208.16	57683.5	11316.4	24841.9	19115	21326.3	23810.4	16232.7	61131.8	30021.3	21466.8	41332	35730.1	62606.1	23237.3	28265	29054.2	42142.6	6210.77	29606.8	24812.4	36818.4	15221.6	8861.75	4413.62	16883.6	26149.3	10757.5	14380.6	13922.6	23971.6	24953.2	16038.2	6965.73	22635.4	22671.1
Polyomaviridae	0	0	25.9537	0	2.01819	0	0	0	0	0	0	0	13.2799	0	0	0	0	0	0	0	0	0	0	7.2163	0	19.2195	0	0	0	6.68917	0	0	0	0	0	0	0	0	0	0	0	0	0	0	0	0	0	0	0
Closteroviridae	19.3285	13.5863	84.1456	26.0165	82.3905	12.3912	104.389	0	85.6116	32.3573	5.63488	50.4149	34.3737	0	46.3828	17.3746	44.4166	22.6975	40.0812	0	23.571	6.08525	64.2957	21.9492	23.0305	192.99	77.5045	18.05	59.9454	10.1164	103.385	0	207.132	14.132	91.7572	9.49978	0	8.40245	0	52.7909	3.52571	11.2483	15.7948	25.8742	14.9493	0	0	20.0649	21.6024
Circoviridae	14.0918	16.9596	7.41226	0	0	0	0	0	0	0	11.5522	66.9859	0	0	21.3317	0	6.87503	10.9462	24.9489	3.7882	27.2395	0	8.76761	0	0	129.081	58.0738	432.845	30.4165	19.5139	51.4508	0	0	0	40.3152	24.7246	0	98.1209	0	7.76436	53.038	20.4798	2.01935	35.719	48.5201	34.7911	60.3999	35.701	5.8598
Pithoviridae	1844.26	1855.07	2972.45	2221.58	4324.01	837.375	1362.55	1049.44	1633.74	710.8	1345.83	2206.06	2254.71	825.611	4899.8	1173.03	3889.34	1728.1	2065.55	1754.23	1426.87	4612.47	2813.71	2291.68	2437.22	3656.64	7749.83	1866.17	3028.04	2807.01	3992.45	678.807	4048.59	2826.31	3337.38	2726.94	1089.18	912.668	1521.83	3330.89	899.21	3402.67	2768.72	3822.7	2641.5	2465.58	786.98	5170.75	2045.82
Siphoviridae	26527.6	28280.7	51761.4	43803.8	68941.7	19070.5	40324.2	13684.7	39826.4	19961.8	16847.2	62362.8	39797.7	9155.85	83264.4	22081.8	53772.6	35066	42822.5	73217.4	38813.1	101522	43672.2	33551.8	51114.4	82896.3	134685	49223.8	64262.1	48843.7	77536.7	21810.4	68392.9	64335.8	100734	32496.4	28571.2	16138.4	27918.2	54245	48275.7	31225.6	37465.3	46242.8	48749.4	41118.3	11922.3	48631.2	48815.2
Microviridae	0	0	0	0	0	60.7147	39.0595	0	145.047	0	0	584.78	7.03158	27.9993	0	319.999	39.8373	0	29.2354	11.2546	2.30348	0	0	0	7.40107	492.223	0	564.659	603.09	172.425	0	0	30.2501	58.3903	6937.4	11.4807	990.404	0	777.498	0	0	21.3825	0	433.222	223.021	12.8152	0	0	150.443
Tectiviridae	18.0798	18.7666	37.2102	34.8668	26.7249	0	60.0603	0	120.648	0	15.2419	33.0886	5.07048	8.80165	53.3394	57.5494	0	42.1788	0	0	0	0	16.8603	0	0	88.1513	55.2777	110.202	9.09091	47.0336	17.0337	0	40.9724	0	32.2547	17.4982	0	0	4.94683	16.9514	44.6253	35.8056	7.59844	0	0	31.5547	0	1.84287	13.4326
Asfarviridae	237.839	7.21434	184.879	753.755	224.234	21.1213	90.4815	40.8968	92.401	16.0076	5.55686	1136.01	46.7681	32.0342	1805.62	94.453	88.7612	65.8114	20.6515	10.1476	142.205	83.55	266.563	68.4816	76.7157	117.402	577.681	128.676	65.3033	78.6156	109.193	35.6175	142.081	35.6618	206.762	91.31	3.98987	9.74609	19.4654	137.878	30.0115	52.7403	75.813	130.495	41.2437	111.858	25.9818	88.1406	75.9854
Herpesviridae	248.576	8.64069	343.021	445.796	395.542	25.1067	87.3362	58.2096	76.9255	44.3784	67.3355	1151.64	264.149	0	635.108	147.08	335.807	265.336	117.603	586.5	165.221	587.932	847.17	371.093	462.085	255.466	868.933	40.729	248.843	289.982	563.604	30.0536	614.103	571.626	1115.37	275.658	390.142	246.061	32.3767	289.26	48.9019	35.95	125.287	354.638	118.875	281.343	49.3235	330.933	284.073
Coronaviridae	19.4311	0	343.849	219.449	237.62	66.1332	377.097	0	176.504	55.9211	148.808	157.496	487.677	0	440.396	0	271.797	59.2677	119.76	64.4499	290.048	1393.74	333.804	33.3536	507.894	321.469	84.6942	35.5426	163.778	93.016	266.882	116.588	544.428	158.727	735.03	98.2086	119.366	603.542	65.8956	416.683	6.36467	154.565	46.8304	207.476	126.716	96.8101	157.617	86.5593	216.442
Rudiviridae	0	58.6995	12.076	54.3708	82.4758	29.9974	47.7987	23.3162	84.6532	32.8071	86.9582	41.5819	53.9857	49.0857	35.5904	21.1175	157.536	78.4497	34.9323	21.2239	144.175	40.0888	84.9745	28.8611	74.9331	199.302	41.2711	66.8007	37.4221	62.8186	51.7594	21.6193	84.7184	12.0862	167.68	20.9824	11.9993	107.774	5.8506	86.5631	21.9713	83.4522	19.2203	51.9358	39.4194	31.8345	9.50993	40.4574	99.6599
Phenuiviridae	0	0	0	0	0	0	0	0	0	0	0	0	0	0	0	0	0	0	0	0	0	0	0	0	0	0	0	0	0	0	0	0	0	0	0	0	0	0	0	0	0	0	0	0	0	0	0	0	0
Nimaviridae	0	51.2748	23.0843	29.9779	129.196	0	37.2368	49.8121	8.64465	0	11.7532	0	42.7385	0	2.52711	6.61655	0	0	101.779	14.0969	50.4768	203.81	13.8615	0	280.02	37.1738	0	1.54422	80.4893	3.464	169.033	0	217.599	31.6746	49.5102	930.687	9.43146	0	0	0	0	16.5892	0	13.5001	25.5556	0	4.00779	0	2.6767
Mimiviridae	3179.73	6927.93	7786.09	7647.55	10944.5	1978.33	4224.3	1645.71	5895.7	1611.99	2228.59	5451.07	17375.8	893.019	11779	1907.45	7307.22	7032.33	5009.37	6026	5935.05	13961.5	6793.55	5642.87	9261.79	9407.62	14211.8	6492.56	9786.95	7381.81	15487.7	1470.13	10838	6741.39	10281.8	5746.05	3096.41	3086.52	1904.56	7794.91	1771.06	3413.99	3519.75	6992.68	4627.58	5033.73	1980.96	5789.2	6956.6
Polydnaviridae	0	0	0	0	0	0	0	0	0	0	0	0	0	0	0	0	0	0	0	0	0	0	0	0	0	0	0	0	62.3394	0	0	0	0	0	0	0	0	0	0	0	0	0	0	0	0	0	0	0	0
Lipothrixviridae	72.2451	110.746	293.106	156.273	260.769	10.8087	109.117	27.9047	180.117	19.0274	33.4968	70.6318	57.506	0	188.84	63.5903	108.721	97.5457	18.6394	52.5924	180.007	72.6708	266.382	27.6899	121.719	210.872	463.938	102.332	303.876	78.6394	396.037	5.20281	306.967	76.2816	276.784	85.0098	74.5388	0	47.3054	131.632	66.1666	104.329	14.9031	203.476	136.094	176.259	36.92	143.311	198.543
Phycodnaviridae	12257.5	13103.5	29756.8	29659.6	38978.7	8749.39	18732.4	5584.16	19208.3	6498.73	6989.49	18164.1	24846.6	3465.86	48995.2	10080.4	27373.5	18368.2	18850	20212.6	16705.6	77068.2	26052.6	42472.7	45766.7	33904.8	64690	30203.3	31953.8	25326.2	38566.9	4439.88	43280.7	26126.7	42851.8	14963.6	11297.8	8293.17	5554.99	27274.2	12070.5	13931.1	14225.2	24836.9	25465.5	18203.7	8563.39	29383.8	23244
Adenoviridae	0	0	0	0	0	7.62713	0	0	0	0	82.8074	0	0	0	0	0	11.3668	0	0	0	0	0	0	31.4706	0	0	0	14.8632	12.3591	0	0	0	0	100.676	0	0	0	0	0	0	0	0	0	3.77928	0	13.5055	0	0	0
Retroviridae	0	0	0	0	46.0981	0	13.1594	0	6.14621	0	0	0	0	36.7954	26.6798	0	6.23798	27.5593	0	0	0	0	8.74472	0	0	0	26.9513	0	0	2.75768	1.88149	0	0	0	11.7266	35.499	32.2373	0	0	3.09337	0	0	12.125	25.5522	0	22.1351	0	36.7252	0
Fuselloviridae	0	0	7.10862	0	38.9222	0	0	0	0	0	0	0	0	0	0	0	0	0	0	7.97007	0	0	0	0	0	0	0	0	0	0	0	0	0	0	0	0	0	0	0	0	0	0	0	0	0	30.3468	0	0	0
Lavidaviridae	0	0	0	0	0	0	0	0	0	0	0	0	0	0	13.7343	0	0	0	0	0	0	0	0	0	0	0	0	0	0	0	0	0	0	0	0	0	0	0	0	11.916	0	0	0	0	0	0	0	0	0
Podoviridae	12665.3	10822	23810.2	16324.3	33308.3	6542.65	15719.3	3948.21	17008.2	4546.62	6734.53	15084.6	17832.5	3788.65	33070.9	8537.74	22290.1	18033.3	18861	20182.5	14872.7	44730.9	23929.7	17420.2	23117.2	34085.5	54426.5	21571.6	24999.5	18067.5	36083.4	3790.77	30834	16739.3	34000.1	15656.7	6978.64	6094.08	13581.3	26342.7	11460.5	12426.3	14503.3	23916.6	19439.5	13636.6	4651.25	19413.1	19263.9
Myoviridae	15647.1	20124	40679.3	36841.7	59726.8	20626.4	21636.7	9998.93	28490.8	15407.3	9972.01	31612.4	30924.2	7209.35	84967	14171.7	40928.1	32187.7	27302.1	19864.2	27971.8	59969.8	35645.5	23868.3	39371.1	60414.3	77121.6	41257.6	47554.3	36119	61177.7	13207.4	47485	67245.9	52332.1	24263.2	18206.4	15993.6	25731.9	40030.9	19006.7	18632	31162.9	36442.3	29586	37982.2	9509.81	36078.9	34828.2
Ascoviridae	451.697	539.749	1432.44	1733.28	1873.28	636.363	910.547	209.445	711.475	264.711	334.653	801.27	1073.7	138.993	1407.42	440.537	1488.34	756.06	2038.94	1201.7	761.876	3518.02	915.322	1875.8	1760.04	1699.66	2611.32	951.785	1227.88	1081.68	1830.8	227.292	2563.67	1131.29	2417.93	475.725	678.881	182.947	189.042	1420.36	789.695	623.481	545.108	1927.67	853.204	567.754	604.51	1043.67	858.657
Plasmaviridae	15.267	0	59.3412	0	97.4843	0	41.6349	0	0	0	0	33.1325	65.8667	0	37.2913	35.9168	0	0	54.6412	0	2.70234	0	97.1838	0	13.723	68.6569	0	17.1342	446.008	48.1973	19.1252	0	88.4399	0	34.204	52.5031	52.1728	0	0	40.4409	0	21.5245	73.2489	39.0696	31.4345	0	126.073	52.843	4.38887
Pleolipoviridae	0	0	0	0	0	0	0	0	0	0	0	0	0	0	0	0	0	0	0	0	0	0	0	0	0	0	9.71434	0	19.7782	0	0	0	0	0	0	0	0	0	0	0	0	1.45932	0	0	0	0	0	0	0
Caulimoviridae	0	0	0	13.9035	9.8251	0	0	0	0	0	0	33.2393	18.31	0	0	0	34.5388	0	0	0	0	0	0	27.2279	5.70785	0	0	0	0	0	0	0	0	0	92.6568	0	0	0	0	0	0	0	0	14.873	0	0	0	0	0
Potyviridae	143.51	57.7018	289.276	110.819	297.199	65.1011	81.9634	33.8469	115.774	26.9242	25.7059	229.995	124.136	0	446.041	138.092	208.726	89.3752	145.777	182.506	180.592	702.429	188.166	691.451	507.367	170.135	270.461	143.913	247.557	183.892	269.258	12.0092	280.647	212.456	199.413	91.8049	19.2923	18.6265	77.063	299.373	43.2679	114.102	126.154	223.481	203.556	115.491	33.0641	71.7788	188.183
Marseilleviridae	248.522	429.386	1218.41	729.343	2185.56	207.063	613.677	355.367	1856.92	149.272	314.119	478.106	850.828	222.637	2075.31	266.974	1713.97	440.498	750.638	333.554	637.91	1277.91	1324.43	868.948	2135.66	1863.15	1701.81	898.02	2590.96	909.854	1547.73	88.557	1507.83	730.563	1911.16	994.902	633.14	51.2039	330.451	1467.3	656.224	650.797	741.019	1297.64	904.549	596.908	260.385	1196.03	667.461
Bicaudaviridae	315.258	53.3591	215.543	784.91	398.14	102.464	153.602	70.7911	157.603	80.8029	73.5473	242.438	329.933	36.5427	402.437	257.461	370.906	138.197	261.693	135.976	156.847	1945.45	208.514	256.336	1616.54	897.328	320.768	202.408	202	298.372	317.368	42.8669	401.958	241.882	1024.02	426.253	11.3118	62.7336	47.3085	1491.12	114.533	151.259	206.085	494.971	155.787	332.27	69.3492	398.087	371.902
Endornaviridae	0	15.7688	10.7982	0	22.5739	8.63965	0	0	11.2425	23.8973	0	0	0	0	57.4246	0	19.6667	0	0	0	0	5.07516	0	0	15.5763	9.00246	0	87.0481	5.1032	1.90054	13.3022	0	0	0	37.6083	0	0	0	18.2987	0	0	0	0	4.78655	6.62332	9.59357	4.00779	25.2005	0
Mesoniviridae	0	0	0	202.632	27.5707	0	0	0	0	104.895	0	14.6229	38.5502	0	27.9423	39.0914	95.7093	0	9.94537	1451.01	0	214.27	17.7261	22.1041	68.414	0	0	0	112.489	33.3952	42.0748	115.267	9.62035	164.471	185.907	17.6753	235.101	31.2579	0	33.7993	0	0	0	0	74.1655	60.4651	0	0	44.4889
Alloherpesviridae	0	0	34.6422	106.805	160.76	14.6153	0	18.7311	0	15.6493	26.2299	42.3284	58.4784	16.0716	26.3493	15.7638	53.7535	42.0651	35.5331	43.7833	8.38542	0	0	12.8644	19.7996	50.4524	1133.98	0	15.5766	41.4611	72.3921	14.4452	57.9884	44.178	94.2907	6.3133	21.2692	3.6467	12.6444	0	6.70339	11.8463	126.813	15.58	16.7725	89.4055	0	68.341	34.394
Inoviridae	114.592	253.418	381.61	115.821	321.489	38.0631	61.8268	7.43192	1431.34	30.7766	31.2683	152.898	18.0646	36.8915	186.164	39.3599	245.984	65.8011	98.953	350.271	143.64	331.596	102.09	6.98705	620.559	562.279	278.337	67.2342	256.784	23.4413	219.064	15.1131	174.191	177.863	185.963	28.1417	35.354	60.5952	83.1316	196.082	41.4557	93.1563	127.04	328.323	100.477	83.0634	25.8932	84.9069	199.753
Sphaerolipoviridae	0	23.2029	20.2806	0	18.0471	0	0	21.2472	15.3301	0	2.15637	0	10.2157	0	25.1924	3.36429	0	31.9959	12.8393	0	0	0	19.8558	0	0	10.085	0	0	12.0592	3.32807	10.68	0	9.43466	22.6128	0	15.2095	0	0	21.9598	24.1342	0	0	0	54.0679	6.62442	0	0	0	7.24538
Astroviridae	5.16976	24.7413	26.4409	0	0	19.9331	0	16.3796	31.936	12.0535	16.791	0	0	0	0	0	0	0	0	0	44.1882	0	0	0	0	5.20124	0	0	0	0	36.002	0	0	31.2317	0	0	0	0	0	32.2414	0	0	6.87474	0	5.16426	78.9907	0	0	0
Baculoviridae	178.482	272.051	365.639	386.568	576.338	66.8297	143.182	40.3341	173.653	42.0054	30.5961	136.004	435.221	36.0272	402.21	167.377	136.834	157.392	169.476	270.21	207.083	57.7578	302.935	36.2776	455.397	394.112	353.919	186.085	670.331	271.732	387.637	64.3018	216.916	330.726	345.926	187.362	126.818	112.738	73.6576	324.586	132.939	155.605	423.744	234.579	72.6621	128.567	121.384	221.94	277.407
Nudiviridae	28.9464	300.84	269.577	577.073	509.623	94.4066	221.969	108.58	117.523	4.67873	61.5785	72.1978	204.508	69.6686	865.39	48.0331	117.236	111.203	70.3123	169.268	82.2707	562.397	212.056	1010.21	159.974	187.33	350.797	679.687	429.999	93.8093	571.193	36.7793	402.62	290.648	510.026	256.926	390.419	102.783	22.2751	385.916	122.135	96.7372	627.587	257.342	188.887	162.537	18.1937	196.347	198.43
Poxviridae	1546.48	2733.72	5341.71	3437.54	7103.81	701.937	3733.06	687.69	4214.56	524.087	1042.51	3652.61	3359.45	581.844	7782.18	2165.62	3568.8	2927.76	2525.32	2461.23	4294.34	3372.53	7196.36	2330.69	4189.65	6112.03	13883.4	4584.42	6012.31	3901.89	10209.7	525.659	7914.81	2320.42	8076.04	3473.53	1115.34	311.741	816.674	5710.27	2713.41	2434.73	2993.99	4329.55	3624.34	1616.54	966.254	4135.56	3450.35
Guttaviridae	0	0	0	26.7638	0	0	0	0	0	0	0	0	47.0576	0	13.7146	0	228.041	0	0	0	3.02104	0	0	0	0	0	0	0	0	0	0	0	0	0	0	0	0	0	0	0	0	0	0	0	43.6947	0	0	0	61.4336
Togaviridae	0	0	10.4786	0	0	0	0	0	0	0	0	0	0	0	0	0	0	0	0	0	0	0	0	0	0	0	0	0	0	0	0	0	0	0	0	0	0	0	0	0	0	0	0	0	0	0	0	0	0
Iridoviridae	544.655	731.931	2288.9	916.816	2151.56	132.07	956.778	403.871	1075.13	66.3931	233.216	891.692	737.454	164.233	3648.54	412.75	687.095	447.937	567.871	984.821	870.622	1564.4	1067.47	681.886	982.63	1847.69	4468.83	819.595	2138.27	802.37	2182.8	414.691	1212.4	1099.92	1823.84	1125.32	334.151	76	348.011	1417.8	310.538	335.374	1121.93	1406.38	1033.09	355.065	139.362	958.867	1157.58
Cystoviridae	11.2646	10.6181	44.7822	243.755	205.812	0	13.5597	0	136.81	44.3481	2.70045	0	0	0	0	0	59.0456	0	57.1522	17.6509	42.7284	37.7962	15.2618	0	5.29211	59.7336	0	89.0836	20.7163	33.176	30.433	10.9494	36.3941	7.95388	332.588	53.7135	11.9549	0	2.1031	9.33368	18.0397	0	12.3686	36.8002	75.9256	0	0	69.4252	0
Hytrosaviridae	36.4891	0	0	0	0	0	0	0	0	0	0	0	0	0	0	0	32.1717	23.5576	0	0	0	0	0	0	0	0	22.8339	6.84172	0	0	36.7302	0	0	0	0	0	0	41.8149	0	0	68.4786	0	1.152	0	0	8.09314	0	0	0
[truncated: 17 more columns]

## Sheet: CD
	SRR2145361	SRR2145362	SRR2145363	SRR2145364	SRR2145365	SRR2145366	SRR2145368	SRR2145369	SRR2145370	SRR2145372	SRR2145373	SRR2145374	SRR2145375	SRR2145376	SRR2145377	SRR2145378	SRR2145379	SRR2145380	SRR2145577	SRR2145578	SRR2145580	SRR2145583	SRR2145585	SRR2145586	SRR2145587	SRR2145588	SRR2145589	SRR2145590	SRR2145591	SRR2145592	SRR2145593	SRR2145594	SRR2145595	SRR2145596	SRR2145597	SRR2145599	SRR2145600	SRR2145603	SRR2145605	SRR2145607	SRR2145608	SRR2145611	SRR2145612	SRR2145614	SRR2145615	SRR2145616	SRR2145617	SRR2145618	SRR2145619
Nimaviridae	2.0936	0	264.867	80.6165	27.9767	64.2207	0	66.4522	0	7.37673	515.66	327.853	29.8465	26.6944	88.1062	0	32.8388	66.6992	21.8045	0	71.6179	0	0	0	0	0	0	0	0	0	0	0	0	6.64817	0	8.56854	0	35.6115	299.133	0	0	0	0	14.9328	13.8811	44.7795	72.5545	38.7207	0
unclassified	23173.1	11194.1	8842.6	26192.7	718266	28762.3	4346.74	20851.9	18942.8	5152.62	34323.6	9139.36	9308.91	8703.64	16231.2	26160.6	8951.34	15857	7535.46	17901.9	6856.31	11584.1	10252	8820.56	2040.26	3160.73	5338.85	41783.4	8388.37	7430.35	2510.65	5904.18	4203.09	5734.29	11183.8	10272.6	8114.54	18745.8	11829.7	784.808	655.875	12723	15218.4	4362.74	7735.69	5353.18	5177.4	9047.64	9544.2
Pithoviridae	2654.16	1191.99	2141.73	3520.82	1949.73	2342.44	1515.82	2165.63	1123.56	652.923	4241.24	922.612	509.329	4701.61	1585.95	3469.14	969.093	689.717	4543.23	3458.33	760.179	565.715	965.285	1314.48	26.188	369.088	288.66	256.99	404.997	342.87	47.1245	685.84	407.793	630.087	695.072	1403.45	452.801	1955.9	856.291	146.924	78.7603	932.664	871.677	253.867	620.078	446.587	729.876	402.585	860.365
Microviridae	3479.46	940.332	1398.78	0	2488.35	922.465	956.883	1944.95	187.731	133.999	3878.52	161.517	68.1103	51.9803	440.078	1361.13	507.029	140.535	627.007	122.227	528.963	709.523	3512.96	6501.94	131.053	83.3785	225.467	469.844	37.7667	337129	2976.27	205.428	0	0	8.02106	135.254	1192.07	511.908	46.4548	0	0	0	0	840.054	103.705	0	434.645	713.218	11.0925
Siphoviridae	36873.1	25563.8	15912.4	45252.1	28370.7	39316.4	9345.89	26052.3	40250.7	11300.9	65536.8	18021.5	10552.7	13671.9	23121.6	12006.5	14445.3	20203.4	44679.3	37480.9	22344.5	16294.3	17064.3	18392.3	3162.92	8842.42	9697.16	7643.3	15486.1	37367.4	3597.4	20417.9	10008.3	14933.5	18161.3	26356.4	15011.4	45193.5	21815.7	9659.05	2654.15	21792.8	36412.2	16149.6	15263.7	8748.23	9309.12	13319.8	17246.4
Ampullaviridae	0	0	0	0	4.63026	0	0	0	0	0	0	0	0	0	0	0	0	0	0	0	0	0	0	0	0	0	0	0	0	0	0	0	0	0	0	0	0	0	0	0	0	0	0	0	0	0	0	0	0
Potyviridae	103.489	24.028	56.8547	123.409	266.108	143.435	34.291	166.775	823.193	18.3258	238.821	102.246	54.6194	41.8973	162.945	45.6443	37.6939	99.3726	142.252	296.162	44.9789	29.3412	83.9386	53.3081	0	24.2211	2.97342	39.8139	8.48585	56.1339	15.358	36.6878	33.0556	41.7926	30.7244	55.6841	20.8527	109.529	31.0666	8.83243	15.4846	81.5149	19.2073	15.8746	36.8176	42.225	91.147	14.1762	101.999
Hytrosaviridae	0	0	0	0	0	0	0	0	0	0	0	0	0	0	0	0	0	0	21.5916	0	19.8442	0	0	0	0	54.2877	0	0	15.607	0	0	0	0	0	0	0	0	0.817239	0	0	0	101.966	58.7071	7.20035	0	0	8.04659	0	0
Mesoniviridae	8.49932	0	0	42.9682	0	6.03157	0	30.6568	0	0	23.3949	0	0	0	23.9037	0	2.58234	0	0	0	0	0	0	0	0	0	0	0	0	0	0	0	0	0	0	42.1941	0	0	0	0	0	0	0	0	47.1177	26.2496	46.1538	1.96945	0
Plasmaviridae	47.4696	0	48.8189	54.7802	0	61.2354	0	14.6845	0	0	10.373	21.1095	0	0	174.092	110.26	0	41.1025	76.559	0	0	0	0	0	0	9.8511	1.15047	0	6.59369	0	0	0	0	0	0	0	0	26.3194	49.3802	0	0	0	0	0	0	0	0	0	0
Mimiviridae	5448.26	2897.41	2244.96	6833.75	5020.78	5721.96	1290.45	2117.91	4689.54	1342.26	9258.76	2255.32	1653.19	1369.79	4912.15	1236.47	2465.62	2405.39	3027.41	5901.05	1854.44	1533.38	3592.72	3002.89	104.692	786.681	364.206	466.351	532.617	828.238	88.5132	2135.24	1278.53	1118.68	1646.62	2847.99	1427.46	5565.3	2587.56	215.156	177.552	1978.31	1723.8	1269.79	3190.32	1604.03	1970.82	1381.65	2637.72
Caulimoviridae	0	0	0	79.9896	0	8.93522	0	0	0	0	0	0	0	0	0	0	0	0	0	0	0	0	0	0	0	0	0	0	0	0	0	0	0	0	0	0	0	0	0	0	0	0	0	0	5.51388	0	0	8.93344	0
Marseilleviridae	1009.09	1076.1	329.435	1171.46	881.062	921.809	962.696	352.648	418.773	257.101	1181.85	286.03	256.806	330.734	519.702	213.118	251.909	180.237	1354.49	1362.09	242.034	627.935	505.183	642.873	24.2944	104.553	108.744	96.1441	48.3709	54.781	10.0467	417.865	130.713	57.8112	118.678	720.892	151.691	553.606	228.051	7.56084	13.2281	286.874	320.341	195.103	188.904	51.1108	160.044	143.862	208.307
Polyomaviridae	0.812293	0	0	35.3343	39.611	5.62822	0	0	0	0	0	0	0	0	0	0	0	0	0	0	0	0	10.0989	0	0	0	0	0	0	0	0	0	0	0	0	0	0	0	0	0	0	0	0	0	0	0	0	0	0
Sphaerolipoviridae	4.44992	33.7605	8.01325	27.6619	19.5484	8.36171	10.2589	0	0	0	170.743	0	13.2404	25.208	0	0	0	10.5406	2.45549	0	0	0	0	0	0	0	4.12342	0	0	13.5403	0	43.8374	0	0	0	0	0	8.77078	5.25501	0	0	0	35.1037	0	0	0	0	0	0
Bicaudaviridae	113.136	103.643	122.15	391.694	321.511	184.206	53.7937	95.3685	366.944	4.7881	313.439	46.5074	69.7201	48.7982	197.192	40.8123	28.5232	42.4026	61.0115	101.02	38.349	20.4969	45.6851	81.6741	0	15.9542	1.87831	0	59.5442	0	0	9.47704	34.0909	82.6657	75.0948	100.724	20.6435	250.444	88.757	0	0	29.153	28.2145	15.6422	76.8766	14.9987	19.0983	3.83211	3.01755
Rudiviridae	80.7302	54.8603	32.4679	26.7024	25.1027	36.1052	51.7382	77.9509	78.0118	0	174.422	42.9503	13.5838	0	86.2623	11.8836	43.7641	9.83994	10.763	3.49403	22.5455	3.39038	12.0482	50.181	0	0	0	2.97069	0	2.774	0	67.5811	13.6089	6.75921	30.0753	41.6884	31.8222	52.613	34.5897	4.45835	6.21128	0	0	2.5598	26.3157	23.3651	29.1234	5.06828	23.4135
Phycodnaviridae	13148.7	9415.76	7388.3	23768.1	13627.2	20572.7	3211.9	8852.13	28155.2	5105.58	28415.8	7708.74	5815.48	4896.39	15312.3	4080.59	9219.15	8131.01	10826.2	18125.3	7795.58	5874.18	9006.27	9110.16	1557.3	2418.67	1188.16	2107.52	2507.15	4566.01	1086.79	6412.92	4026.71	4679.67	5539.52	9112.35	5574.58	18254.8	11973.2	546.416	466.373	7739.22	5254.63	4031.24	8977	5990.51	6539.4	6331.22	9050.42
Myoviridae	34210.5	16386.5	14578.6	30094.8	26947.8	42094	6551.87	18310.8	35430.1	12191.5	45557.6	11411.3	9500.76	6662.63	20569.6	7664.35	13201.4	13574.5	17863.1	33883.5	15080.3	14179.1	22848.8	14822.2	12323.3	5885.6	10541.8	3636.24	15717	10821.4	1084.22	8042.31	9428	22888.9	18439.4	15189.6	9535.39	32807.2	18634.8	2472.68	1620.43	30001.1	60638.9	6706.67	11539.9	7564.22	9504.73	10085.4	17061
Podoviridae	15518.9	11524.2	9325.91	19872.3	14474.2	25218.8	4925.88	8762.13	21112.4	7913.66	36778.7	6328.86	5050.86	4747.79	12080.5	4854.45	6611.16	7686.1	8213.13	13858.3	7523.48	33781.5	8049.49	8773.34	3095.72	6275.01	2404.87	1929.24	4157.85	13322	632.374	4495.08	4628.61	5513.42	7847.97	9608.62	12580.8	17666.4	8182.84	925.665	658.153	14832.1	35006.4	4784.74	7123.12	3980.81	5744.6	4013.09	8436.1
Baculoviridae	127.449	237.415	156.923	578.499	195.191	468.538	38.9742	197.911	609.413	41.684	233.111	75.0271	30.3289	22.8831	159.583	78.6138	46.4358	40.275	116.908	101.396	200.222	115.222	54.6948	176.41	0	5.98794	6.9103	49.4854	13.8889	77.2441	24.2843	54.6135	15.2086	20.6015	37.5837	73.3113	97.7251	275.325	117.942	14.7955	18.6177	90.9679	27.3112	100.224	98.3461	144.09	70.6722	9.23614	110.959
Inoviridae	307.78	49.7533	2537.6	109.519	124.928	88.6919	48.8767	64.159	1361.51	49.7319	194.027	77.596	20.31	0	238.928	0	17.9268	59.4545	163.441	387.298	51.1659	5.80937	19.7337	2.59918	0	40.9082	0	0	49.6736	55.0578	0	0	129.511	241.491	30.2889	14.7349	27.2392	497.809	115.405	0	0	81.6178	136.939	16.4484	13.7069	0	2.70834	2.34446	120.22
Retroviridae	0	0	7.02885	133.8	0	34.4106	0	0	19.4547	41.3533	0	0	0	0	0	0	0	0	0	0	0	1.52734	2.99248	0	0	0	0	0	0	0	0	0	0	0	0	0	0	0	0	0	0	0	0	0	0	0	0	0	0
Herpesviridae	222.43	173.653	92.7704	233.819	82.5146	437.793	0	110.984	228.636	44.4766	530.22	51.1041	91.2586	40.24	508.37	104.264	107.993	55.8839	140.227	483.386	92.8673	147.667	574.64	65.0222	8.9226	180.004	23.2235	0	580.606	0	0	0	56.1469	37.6538	69.0013	52.8587	44.4864	836.306	46.8376	69.3788	39.5112	355.691	66.491	7.58358	127.135	53.2858	35.251	88.5439	66.9341
Coronaviridae	82.9574	5.17553	75.8405	406.524	51.1412	216.629	0	0	47.2642	107.537	307.421	87.1157	68.0188	73.697	216.867	35.9496	65.2453	68.953	199.947	36.6258	70.1576	39.6935	92.6407	9.92262	0	160.848	25.3609	0	88.6094	0	0	0	6.42922	6.98482	14.811	43.0914	83.7317	162.599	121.699	0	0	34.9192	12.2028	2.5062	30.8469	19.1197	44.6598	5.76878	151.263
Astroviridae	43.7693	42.0904	0	0	44.3649	6.79119	31.6638	0	0	0	224.027	0	0	0	0	0	168.715	0	0	0	0	0	0	0	0	0	0	0	0	0	0	0	23.2034	16.901	11.2082	0	0	0	0	0	0	0	0	0	0	0	0	0	23.9304
Pleolipoviridae	0	0	0	0	0	0	0	0	0	0	0	0	0	0	0	0	0	0	0	0	0	0	0	0	0	0	0	0	0	0	0	0	0	0	0	0	0	0	0	0	0	0	0	0	0	0	0	0	0
Circoviridae	24.3083	17.1784	0	44.7812	0	112.295	32.4041	3.78882	11.7373	0	51.5017	0	0	0	17.8665	37.7209	11.7216	4.35808	0	0	6.86181	29.8492	8.03943	0	0	0	0	0	11.8731	0	0	0	0	0	0	16.6498	0	16.0446	17.649	0	0	0	0	5.05968	0	0	0	0	19.2509
Tectiviridae	0	138.318	65.4827	14.7846	156.986	40.0311	123.084	9.66262	0	20.2874	1292.98	0	0	0	3.46833	0	30.0292	550.654	0	0	7.35693	16.3515	16.387	19.6147	0	0	0	0	0	48.4604	0	9.91063	0	0	0	20.0021	21.1565	62.4149	30.0937	0	0	0	3.64562	119.592	5.24887	4.32379	21.7498	22.6579	53.7419
Guttaviridae	0	0	0	0	0	0	0	0	0	0	0	0	0	0	0	0	0	0	0	0	0	0	0	0	0	0	0	0	0	0	0	0	0	0	0	0	0	0	0	0	0	0	0	0	0	0	0	0	3.28731
Closteroviridae	47.9171	4.01798	0	98.7099	70.0784	12.2277	0	2.62552	14.3056	0	79.664	29.7293	28.6053	26.2699	40.7749	0	15.8168	1.18387	4.80884	68.4127	2.79231	11.4613	19.3594	31.3929	0	0	0	0	0	9.26095	0	4.71607	23.6169	7.33431	28.7184	0	0	68.7755	12.4746	0	0	0	11.3956	8.25031	12.7238	15.1595	20.3546	3.72466	24.754
Ascoviridae	580.489	380.631	280.052	1333.78	408.434	696.094	241.765	586.854	436.035	258.024	1600.98	313.266	156.888	295.075	657.63	189.785	254.307	294.979	353.249	417.848	369.482	175.382	437.209	351.45	2.05057	229.479	54.7872	102.86	133.903	97.3142	0	119.555	165.918	181.315	261.428	512.697	151.15	690.728	632.92	42.8869	18.758	517.42	263.717	198.898	452.5	353.937	366.728	211.476	531.411
Totiviridae	0	0	0	0	0	0	0	0	0	0	0	0	0	0	0	0	0	0	0	0	0	0	0	0	0	0	0	0	0	0	0	0	0	0	0	0	0	10.4617	0	0	0	0	0	0	0	0	0	0	0
Endornaviridae	0	0	0	0	15.4913	17.2031	0	0	0	0	0	0	0	0	0	0	0	0	0	0	0	0	0	0	0	0	0	0	0	0	0	0	0	0	0	0	0	0	0	0	0	0	12.1346	0	0	0	0	0	0
Fuselloviridae	0	0	0	0	0	0	0	24.6353	0	0	0	0	0	0	0	0	0	0	0	0	0	0	0	0	0	0	0	0	0	0	0	0	0	0	0	0	0	17.6807	0	0	0	0	0	0	0	0	0	0	0
Polydnaviridae	0	0	0	0	0	64.4829	0	0	0	0	0	0	0	0	0	0	0	0	0	0	0	0	0	0	0	0	0	0	31.9524	0	0	0	0	0	0	0	0	8.9815	0	0	0	0	0	0	0	0	0	0	0
Iridoviridae	901.846	648.379	647.56	1925.66	1001.65	1546.64	42.1108	329.127	313.503	171.28	1047.9	469.465	182.605	178.398	962.709	221.736	183.088	509.4	4244.98	2066.99	866.719	268.079	318.213	246.599	822.155	122.525	342.036	20.1626	1022.63	98.5578	9.25088	226.943	320.995	184.984	502.094	460.708	382.107	1560.9	607.662	68.7509	23.2703	396.936	69.2739	267.874	402.578	152.108	303.089	203.085	194.398
Cystoviridae	74.043	17.5251	29.5903	20.5558	83.4392	33.942	11.8788	6.8227	0	0	76.0498	11.3593	0	47.6994	0	13.8026	20.8617	0	0	2.27613	6.58226	0	0	14.2629	0	23.966	0	13.9682	108.581	3.21118	2.33725	8.47213	7.52518	76.1784	63.4309	10.63	21.6861	33.541	0	1.71097	0	43.9747	22.8849	0	3.81359	0	13.1744	96.0187	8.29505
Poxviridae	1838.07	1562.45	1729.63	4449.17	3341.1	4388.21	439.07	977.554	1808	1059.58	4944.66	1205.65	899.001	451.495	1527.8	641.789	977.084	1579.91	1985.95	2432.67	981.097	990.558	1388.93	1300.39	85.9957	323.568	245.167	344.102	233.252	396.101	70.0845	1080.75	658.167	514.631	744.928	1553.47	2049.73	4530.66	1793.9	103.554	73.7094	1173.6	807.334	783.992	932.45	879.822	705.815	564.13	1343.73
Alloherpesviridae	13.9194	7.42222	5.82317	99.4052	116.184	12.5177	0	1.44945	18.0587	0	124.93	0	7.63862	0	14.9085	0	2.42628	61.0414	24.4367	41.9616	26.0732	0	0	14.6535	0	8.16769	0	0	0	10.8696	0	0	15.9125	7.26085	4.13945	0	0	6.74835	0	0	0	9.77067	5.39909	0	21.4247	1.75947	12.7246	15.6902	5.3509
Nairoviridae	0	0	0	0	0	0	0	0	0	0	0	0	0	0	0	0	0	0	0	71.941	0	0	0	0	0	0	0	0	0	0	0	0	0	0	0	0	0	0	0	0	0	0	0	0	0	0	0	0	0
Anelloviridae	0	0	0	0	0	0	0	0	0	0	0	0	0	0	0	0	0	0	25.2252	0	0	0	0	0	0	0	0	0	0	0	0	0	0	0	0	0	0	0	0	0	0	0	0	0	0	0	0	0	0
Phenuiviridae	0	0	0	0	0	0	0	0	0	0	0	0	0	0	0	0	0	0	0	0	0	0	0	0	0	0	0	0	0	0	0	0	0	0	0	0	0	0	0	0	0	0	0	0	0	0	0	0	0
Adenoviridae	0	0	0	0	0	0	0	35.2302	0	0	16.8942	0	0	0	0	0	0	0	0	0	0	0	12.8205	0	0	0	0	0	0	0	0	0	0	0	0	0	0	12.2293	0	0	0	0	0	0	0	0	9.97432	1.78626	0
Lavidaviridae	0	0	0	0	0	0	0	0	0	0	40.534	0	0	0	0	0	0	0	0	0	0	0	0	0	0	0	0	0	0	0	0	0	0	0	0	0	0	0	0	0	0	0	0	0	0	0	0	0	0
Lipothrixviridae	125.603	183.259	77.5434	124.013	178.053	155.758	0	45.3485	15.6712	53.4036	134.246	83.557	0	0	67.3545	13.2767	83.9694	23.9523	17.0558	38.8549	92.3182	23.0283	93.3444	76.4734	0	18.3777	4.28826	2.28549	18.3743	3.14041	0	49.7963	64.4993	15.3698	17.8184	42.1729	63.0479	239.034	82.0673	1.83914	30.8619	16.3641	8.31292	18.8943	175.845	24.1057	79.519	30.1882	18.9573
Nudiviridae	82.6283	57.0512	88.0797	196.756	115.023	240.991	0	13.4251	104.097	46.8344	155.057	15.1211	19.974	41.5226	63.7427	44.6689	125.878	39	133.075	139.945	31.0379	23.2414	55.1803	116.536	0	14.9362	38.6858	0	1.54344	54.8324	0	2.57421	18.1575	19.3765	61.2035	44.9753	28.4027	75.7093	59.7634	0	0	266.947	213.004	0	17.9774	17.4198	38.0626	32.9552	67.2415
Asfarviridae	65.7116	29.7907	74.9106	111.789	34.0515	101.236	23.3862	45.0702	1.00555	0	549.297	23.4409	7.94514	16.6453	10.3337	23.0657	22.7551	9.28843	25.2018	70.4599	16.0351	9.60297	42.4381	19.5088	0	0.630577	0	1.85236	1.45034	1.36245	0	5.42237	65.5876	73.6527	15.7854	50.074	24.76	129.103	52.4878	0.43337	0.863498	2488.09	36.4975	0.975252	19.7145	13.5616	44.6736	48.8405	72.8185
Roniviridae	0	0	0	0	0	0	0	0	0	15.8682	0	0	0	0	0	0	0	0	0	0	0	0	0	0	0	0	0	0	0	0	0	0	0	0	0	0	0	0	0	0	0	0	0	0	0	0	0	0	0
[truncated: 125 more columns]

## Sheet: CRC
	X534A.SZAXPI015228.14.clean.trim.rmhost	X506A.SZAXPI003419.6.clean.trim.rmhost	A60A.SZAXPI003427.1.clean.trim.rmhost	M2.PK504A.SZAXPI015238.24.clean.trim.rmhost	M2.PK520B.SZAXPI017591.140.clean.trim.rmhost	M2.PK522A.SZAXPI015240.26.clean.trim.rmhost	M2.PK523A.SZAXPI015241.27.clean.trim.rmhost	M2.PK524A.SZAXPI015242.30.clean.trim.rmhost	M2.PK531B.SZAXPI017592.142.clean.trim.rmhost	M2.PK532A.SZAXPI015243.31.clean.trim.rmhost	M2.PK548A.SZAXPI015246.34.clean.trim.rmhost	M2.PK556A.SZAXPI015247.35.clean.trim.rmhost	M2.PK558A.SZAXPI015248.36.clean.trim.rmhost	M2.PK602A.SZAXPI015249.37.clean.trim.rmhost	M2.PK615A.SZAXPI015250.39.clean.trim.rmhost	M2.PK617A.SZAXPI015251.41.clean.trim.rmhost	M2.PK619A.SZAXPI015252.43.clean.trim.rmhost	M2.PK630A.SZAXPI015253.44.clean.trim.rmhost	M2.PK644A.SZAXPI015254.45.clean.trim.rmhost	M2.PK647A.SZAXPI015255.46.clean.trim.rmhost	M2.PK649A.SZAXPI015256.47.clean.trim.rmhost	M2.PK653A.SZAXPI015257.56.clean.trim.rmhost	M2.PK656A.SZAXPI015258.57.clean.trim.rmhost	M2.PK659A.SZAXPI015259.62.clean.trim.rmhost	M2.PK663A.SZAXPI015260.74.clean.trim.rmhost	M2.PK699A.SZAXPI015261.75.clean.trim.rmhost	M2.PK701A.SZAXPI015262.79.clean.trim.rmhost	M2.PK705A.SZAXPI015263.84.clean.trim.rmhost	M2.PK708A.SZAXPI015264.87.clean.trim.rmhost	M2.PK710A.SZAXPI015265.88.clean.trim.rmhost	M2.PK712A.SZAXPI015266.89.clean.trim.rmhost	M2.PK723A.SZAXPI015267.102.clean.trim.rmhost	M2.PK725A.SZAXPI015268.109.clean.trim.rmhost	M2.PK729A.SZAXPI015269.94.clean.trim.rmhost	M2.PK730A.SZAXPI015270.90.clean.trim.rmhost	M2.PK732A.SZAXPI015271.93.clean.trim.rmhost	M2.PK750A.SZAXPI015272.108.clean.trim.rmhost	M2.PK751A.SZAXPI015273.95.clean.trim.rmhost	M2.PK797A.SZAXPI015274.111.clean.trim.rmhost	M2.PK801A.SZAXPI015212.113.clean.trim.rmhost	X502A.SZAXPI015235.21.clean.trim.rmhost	X509A.SZAXPI003433.7.clean.trim.rmhost	X512A.SZAXPI015234.20.clean.trim.rmhost	X515A.SZAXPI015233.19.clean.trim.rmhost	X516A.SZAXPI015232.18.clean.trim.rmhost	X517A.SZAXPI015231.17.clean.trim.rmhost	X519A.SZAXPI015230.16.clean.trim.rmhost	X530A.SZAXPI015229.15.clean.trim.rmhost	A21A.SZAXPI003417.4.clean.trim.rmhost
Podoviridae	30756.6	23893.9	20369.9	33927.1	66227	30634.1	42732.1	40505.5	52072.5	37322.9	27781.6	35284.4	36938.7	43661.2	46201.6	31406.2	42028	53353.4	31968.3	50075.8	14100.6	29317.1	73658.8	49033.7	37991.8	39355.3	48293.7	49131.2	63999.8	43411.4	39111.1	23510.9	53070.8	93495.9	49860.2	39063.9	21543.9	71152.1	40733.4	63503.4	50584.1	35533.3	45837.5	68146.7	12977.4	65663.1	58220.6	10210.5	18476.3
Microviridae	98.2319	0	596.238	13.0552	310.615	0	141.449	84.7542	242.596	77.249	39.1819	9.7493	0	79.3829	0	37.8432	62.3819	0	36.4696	11.2237	333.125	209.459	147.495	675.278	15.7956	2362.75	23.115	293.301	290.796	174.587	226.256	0	199.054	504.504	122.756	0	87.3125	96.7851	6667.12	122.488	34.7361	163.998	8398	70.0676	0	0	89.9905	0	124.362
Sphaerolipoviridae	15.8643	0	9.0274	0	57.4373	20.0616	0	25.4442	107.381	7.51711	13.2353	28.118	24.3154	2.62868	36.2636	5.33939	4.95456	2.72807	4.95077	26.0221	39.4463	0	29.7547	31.744	0	23.7548	36.733	40.9311	7.20555	0	10.3081	23.1362	30.876	40.2432	21.4221	22.5074	2.68011	0	0	31.6515	8.26547	134.557	4.60807	6.06911	0	9.71465	118.796	21.3846	0
Rudiviridae	73.8138	77.2839	61.4932	181.713	242.993	63.3779	220.329	172.992	179.367	43.6476	202.719	136.082	173.222	107.046	116.258	199.574	431.13	312.684	101.851	247.359	48.6716	42.1076	216.483	159.803	156.039	274.279	205.082	286.031	334.502	132.96	43.6869	55.0337	231.782	232.94	278.592	275.131	79.5748	463.538	103.142	253.139	189.494	164.849	77.5208	611.349	306.228	46.1808	161.294	0	23.293
Phenuiviridae	0	0	0	0	0	0	0	0	0	0	0	0	0	0	0	0	0	0	0	0	0	0	0	0	0	0	0	0	0	0	0	0	0	0	0	0	0	0	0	0	0	4.35634	0	0	0	0	0	0	0
Closteroviridae	48.6455	96.6386	10.2117	131.438	82.3103	80.3266	115.514	46.1983	102.243	49.2139	68.557	128.09	172.973	104.815	47.8745	57.187	154.57	284.459	37.5846	373.203	23.6181	45.6675	88.4214	198.13	116.992	165.686	126.238	244.584	85.1317	190.482	59.4165	59.342	266.343	185.985	126.303	103.671	97.4536	276.332	93.3189	175.655	139.108	74.7178	22.4165	618.183	63.8585	103.992	268.367	30.8983	20.3886
Togaviridae	0	0	0	0	0	0	0	0	13.866	0	0	0	0	0	0	0	0	7.06892	0	0	0	0	0	0	0	0	0	0	0	0	0	0	0	0	3.52616	0	0	0	0	0	0	0	0	0	0	0	0	0	0
Iridoviridae	837.549	942.667	672.839	1502.99	4955.8	1691.44	2744.38	1918.39	6239.89	2289.69	10378.4	1836.26	3619.54	2615.48	2318.44	1662.83	2067.41	3607.61	4694.08	2818.75	435.575	1375.43	10581.5	5721.36	1975.03	1459.15	2525.16	4231.52	3061.71	2748.58	1671.1	1542.17	2292.65	5761.7	4553.41	2165.25	1473.94	2754.26	1207.14	3549.98	2974.26	1452.21	3190.09	4565.65	1006.95	3976.95	4909.71	1231.01	957.666
Siphoviridae	69180.5	63829.5	54253.4	96448.1	140766	72569.8	96918.3	105170	140975	83279.5	81290.6	103124	90110.9	101669	117009	71107.2	116538	122253	68922.9	112154	48889.3	80214	185153	97192.7	93644.7	112310	115156	138692	204890	98671.5	87124.9	52295.9	112710	204961	116792	84957	53996.2	145334	100740	133166	138681	87308	106995	180722	46091.8	354253	115702	27096.4	49157.3
Pithoviridae	3160.99	2681.97	3720.58	4545.25	9786.17	4514.85	6509.8	4295.53	7029.87	4451.91	2398.94	4813.56	5772.06	5265.07	5168.86	4596.91	5109.88	8238.61	4364.2	8019.71	1470.69	3881.53	13205.7	7110.07	4644.11	5041.66	5737.82	7149.95	7336.93	5299.28	5717.01	2981.64	5840.02	13602.2	7610.86	5924.74	2594.15	11829.1	5521.66	9640.18	6140.89	5482.28	4214.73	11489.2	1942.17	6190.72	7917.09	1752.05	2916.51
Fusariviridae	0	0	0	0	0	0	0	0	0	0	0	0	0	0	0	0	0	0	0	0	0	0	0	0	0	0	0	0	0	0	0	0	0	0	0	0	0	0	0	0	0	0	0	0	0	0	0	0	0
Roniviridae	0	0	0	0	0	0	0	0	0	0	0	14.4937	0	0	5.59127	0	0	0	0	0	0	0	0	0	11.1306	0	0	0	0	0	0	0	6.31497	0	0	0	0	0	0	0	0	0	0	0	0	0	0	0	0
Nudiviridae	252.88	303.043	179.123	380.206	1043.22	246.477	966.954	624.484	734.514	357.141	209.469	216.253	524.406	1016.47	397.162	363.402	516.971	630.749	134.791	565.646	238.59	320.165	390.007	838.686	452.363	394.948	459.247	588.748	546.2	390.56	329.293	215.029	498.628	1731.37	380.332	508.946	313.81	1125.64	388.63	1135.72	887.376	431.611	747.913	702.251	230.389	951.768	814.93	71.65	145.293
Asfarviridae	243.725	444.558	82.3021	319.851	360.667	158.956	260.945	247.456	217.644	128.106	98.1928	149.031	138.783	353.751	159.249	180.499	117.612	317.963	109.116	177.629	98.971	56.8351	2007.23	296.034	121.705	185.682	128.305	175.877	254.529	141.962	133.272	100.268	347.392	324.944	773.988	325.665	137.196	361.595	102.322	1165.52	168.07	192.022	183.932	180.739	117.424	102.609	132.195	42.1084	56.2241
Astroviridae	0	0	0	0	0	19.9492	0	16.4135	0	0	0	0	47.4021	67.7541	22.7751	31.4523	0	0	0	0	300.539	0	0	14.1987	0	0	0	19.2901	4.00566	0	5.04989	0	29.2389	35.7815	77.3335	0	39.2302	14.616	0	77.4259	3.28466	0	2.66101	0	0	0	0	7.03001	58.932
Lipothrixviridae	181.574	307.927	126.691	164.294	753.044	645.391	394.411	252.112	449.28	194.483	221.073	237.252	458.635	311.327	646.207	347.017	474.314	392.164	100.086	663.523	89.9557	171.061	609.69	346.479	436.903	976.363	457.078	686.607	538.344	295.883	356.626	84.9839	636.043	642.956	604.823	270.054	273.024	793.92	278.873	296.457	296.806	348.002	655.039	844.948	90.244	1003.88	930.505	63.7992	138.207
Circoviridae	23.9138	0	24.6211	142.032	146.722	19.1316	122.433	84.4395	48.0582	116.465	881.951	44.8945	77.0853	63.6041	86.9021	25.0407	61.9388	35.6653	14.3722	148.034	6.35092	82.53	22.5633	161.175	89.078	36.3147	234.498	81.1892	238.761	25.0351	8.01171	77.0157	37.3613	121.743	103.642	69.7069	18.6901	32.127	5.63339	35.1248	53.1815	79.1953	52.3248	6.45896	18.7006	18.4967	182.029	9.84393	5.96981
Adenoviridae	0	0	0	0	0	12.1951	0	0	0	0	14.0829	0	38.6548	0	16.5952	0	0	0	7.7187	0	17.7185	0	0	0	0	0	0	10.7686	0.884968	0	0	0	6.78316	0	9.65276	0	0	0	0	0	0	0	0	0	15.6267	0	7.87343	0	0
Endornaviridae	0	0	0	0	19.7361	5.21686	0	14.2242	0	4.85615	0	8.30984	0	0	35.6019	0	4.3336	14.2262	22.7018	15.6637	84.5155	40.7737	26.24	0	5.83518	51.7631	7.07883	6.33838	5.12733	30.4395	0	0	17.3935	32.0503	8.79062	0	19.2364	0	0	0	0	0	6.5923	6.88689	0	0	0	0	96.7246
Polyomaviridae	0.489318	0	5.22896	0	0	0	0	0	0	0	0	0	0	0	0	15.0621	0	0	0	0	15.4422	0	0	0	0	1.07393	0	0	1.1043	0	0	0	0	0	0	0	0	0	0	0	0	0	0	0	0	0	0	0	0
unclassified	43921.8	40690.6	20401.2	46721.5	79177.7	50890.2	48411.8	43873.8	56038.7	37735.9	31138.9	42594.7	51805.4	44284.7	50405.2	34416.9	52044.8	52709.7	31266.5	56696.1	18633.5	31578.7	84699.4	51709.8	48929	51032.2	48779.1	52195.3	65051	45527.6	40834.4	36128.1	48170.8	111722	51515.8	42082.8	23056.4	75855.9	41322.3	70267.9	68308.8	49065.7	59863.4	69786.6	12866.1	64111.3	103703	11965.6	30054
Betaflexiviridae	0	0	0	0	17.8451	0	0	0	0	0	0	0	0	0	0.587535	0	0	0	0	0	0	0	0	0	0	18.4243	40.2227	18.8937	0	0	0	0	0	9.53325	0	0	0	0	0	0	0	0	0	0	0	0	0	0	0
Alphaflexiviridae	0	0	0	0	0	0	0	0	0	0	0	0	0	0	0	0	0	0	0	0	0	0	0	0	0	0	0	0	0	0	0	0	0	20.5446	0	0	0	0	0	0	0	0	0	0	0	0	0	0	0
Reoviridae	0	0	0	0	0	0	0	0	0	2.58487	0	0	0	0	0	0	0	0	0	0	0	0	0	0	0	0	0	0	0	0	0	0	0	0	0	0	0	0	0	0	0	0	0	0	0	0	0	0	0
Geminiviridae	0	0	0	0	0	0	0	0	0	0	0	0	0	0	0	0	0	0	0	0	0	0	0	0	0	0	0	0	0	0	0	0	0	0	0	0	0	0	0	0	0	0	0	0	0	0	0	0	0
Lavidaviridae	0	0	0	0	0	0	0	0	0	0	3.03684	0	0	0	0	0	0	0	0	0	0	0	0	0	0	0	0	0	29.5641	0	5.34358	0	0	10.4821	0	0	0	0	0	4.83532	76.0861	0	0	0	0	0	0	0	0
Alloherpesviridae	53.2313	35.936	25.8204	52.5311	80.8635	25.8451	73.8693	22.2043	27.7447	35.8137	8.588	69.1938	0.55007	128.043	0	82.8778	56.6988	7.9151	62.1173	20.2291	18.4057	8.82908	128.223	90.7161	83.5759	70.7666	76.6889	36.0084	11.7212	130.576	98.45	0	36.2336	194.468	109.981	139.971	3.69469	323.303	3.65272	110.157	72.6073	165.75	76.1991	252.353	94.4213	33.1149	20.755	0	31.2497
Retroviridae	49.2899	9.33528	12.9225	17.0428	637.531	14.4318	44.7404	33.7498	80.8298	0	37.8179	0	0	3.02793	87.676	11.524	0	45.3178	15.4212	26.8014	0	96.6413	13.654	0	199.064	41.7498	29.3154	27.7202	16.4398	0	0	1.96652	4.068	40.2555	52.6139	0	0	29.5942	0	154.823	3.1515	0	0	0	0	8.21988	68.021	26.0702	22.5465
Caulimoviridae	0	10.1096	12.2816	31.7222	765.672	0	0	22.2043	16.3842	0	0	9.00637	0	0	0	0	0	0	0	0	0	0	0	45.3136	11.9899	42.5786	0	0	0	70.1927	46.0217	0	0	0	32.196	0	0	0	0	10.91	0	49.3358	0	0	3.57039	0	9.47717	0	0
Nimaviridae	0	167.967	12.3564	69.2866	418.192	37.5442	121.425	3.47465	22.4698	5.83566	36.5599	161.118	590.182	128.414	15.0706	230.072	65.455	29.8904	106.988	117.644	21.6921	104.162	100.482	152.924	77.4236	34.8204	34.4891	47.8597	352.214	46.4896	62.4815	91.2496	170.892	1096.19	19.3116	48.7474	60.6033	14.8371	24.7085	96.1388	34.6964	79.6185	7454.95	286.379	22.2517	430.835	315.039	0	57.8495
Herpesviridae	820.871	342.642	77.2405	362.265	588.482	660.067	457.79	415.848	521.133	674.278	339.966	615.17	351.636	696.2	196.989	335.345	805.823	751.132	717.631	682.628	135.516	196.401	2619.34	530.683	1984.9	513.617	810.673	838.708	539.407	544.407	621.321	81.102	672.972	1765.76	535.478	433.403	104.44	1450.8	317.896	1677.03	1165.26	270.741	545.591	1090.51	637.072	1038.48	1102.05	23.3924	179.599
Coronaviridae	102.904	311.173	141.337	482.286	784.871	147.363	786.937	352.464	600.063	261.407	146.618	543.106	333.777	183.532	360.442	129.193	210.77	668.147	280.389	405.292	70.9347	384.061	1050.92	908.347	248.852	877.613	784.11	852.373	415.082	472.544	206.575	201.747	894.61	916.544	625.753	875.767	87.9122	432.765	395.097	580.567	448.374	458.911	384.787	327.049	258.508	519.06	376.367	36.6192	169.292
Cystoviridae	18.1581	7.09719	148.467	120.354	107.116	101.803	46.2472	68.0732	39.04	97.6388	21.2947	125.129	55.6084	116.623	28.4174	45.3512	72.353	104.919	26.071	85.9132	0	2.18344	140.662	23.2211	63.8864	23.6648	94.5404	186.761	100.388	54.5566	63.8279	23.435	623.778	164.305	109.319	24.6628	76.2138	72.4307	84.1071	78.2544	169.76	72.3244	212.495	98.5873	23.0931	23.4478	84.86	0	29.3726
Polydnaviridae	0	0	0	0	234.24	0	0	0	172.024	0	0	0	0	0	6.99018	0	36.8038	0	0	0	0	0	0	0	0	0	0	0	12.9468	0	0	0	0	0	99.5104	0	0	0	0	0	0	0	0	232.859	0	0	0	0	0
Tectiviridae	91.0722	76.1789	27.5348	98.1537	369.087	14.2664	56.8626	14.6215	55.8505	62.9867	1.21079	0	25.4709	49.2023	29.7003	141.189	65.6183	312.929	48.6239	129.039	11.7578	74.2801	16.9799	59.3197	110.817	26.2227	123.078	84.8766	47.1371	66.1396	32.4104	97.0382	138.294	121.823	93.3462	178.953	0.698785	56.8352	62.3287	170.873	47.0188	80.2483	47.5707	20.8221	15.3506	21.3184	46.8421	42.479	2.89669
Partitiviridae	0	0	0	0	0	0	0	0	0	0	0	0	0	0	0	0	0	0	0	0	0	0	0	0	0	3.51292	0	0	0	0	0	0	0	0	0	0	0	0	0	0	0	0	0	0	0	0	0	0	0
Baculoviridae	255.665	456.463	223.664	451.968	1165.33	224.813	421.408	456.535	507.794	374.666	524.943	423.377	649.68	689.507	533.036	276.553	538.045	961.23	371.354	901.309	188.272	432.715	563.481	591.918	488.3	324.66	417.224	811.292	348.593	332.467	268.523	172.512	695.878	851.132	667.174	527.931	355.644	1342.1	527.041	684.408	600.163	346.044	727.057	1359.55	95.7915	261.572	924.092	76.9783	311.219
Flaviviridae	0	0	0	0	0	0	0	0	13.8445	0	0	0	0	0	0	0	0	0	0	0	0	0	0	0	0	0	0	0	0	0	0	0	0	0	0	0	0	0	0	0	0	0	0	0	0	0	0	0	0
Ascoviridae	860.673	984.878	1483.98	2181.43	3189.15	1649.03	2950.27	2024.2	2656.83	2110.96	1424.18	1761.3	2213.21	2211.25	2088.25	1559.09	4592.56	3205.2	1840.4	2881.38	1070.72	1204.16	3204.28	3732.73	1815.32	2951.4	1991.08	2691.49	3017.73	2776.79	1907.56	1144.33	2508.32	5226.02	2001.61	2142.01	1305.36	3764.09	1935.03	4595.52	3724.61	2329.17	2182.95	5567.69	999.738	3256.04	3800.28	402.178	1277.38
Bicaudaviridae	269.318	219.371	436.064	452.866	1007.45	410.031	3477.55	451.167	801.774	340.54	476.056	603.515	462.767	299.557	501.775	451.877	528.435	635.893	388.082	366.94	188.306	193.244	748.544	556.873	267.4	1156.92	1447.43	1100.08	769.358	621.985	398.755	243.67	825.488	868.208	716.184	432.469	99.7795	846.612	699.091	337.819	365.411	604.736	440.592	523.135	150.768	1182.04	467.3	148.724	276.412
Mimiviridae	8864.2	6798.65	5604.45	10738.7	22364.6	9332.82	18671.7	12739.3	17575.5	9615.26	6480.97	14374.4	12260.5	16506.9	14471.6	12198	13954.4	14047.6	11371.8	16421.9	4562.98	6747.99	23899.7	16051.4	13805.3	14110.1	15196.3	23091.1	18812.1	12298.4	11994.2	7473.77	18435.1	30217.1	14661.6	14933.6	5494.57	25634.5	12255.1	21343	12556.1	11812.6	12689.5	22144.9	4609.57	19478.2	18747	2167.42	5368.79
Phycodnaviridae	33119.8	26992	23977.3	40469	76884	29404.8	46341.9	37991.7	54859.5	38503.9	25873.7	39232.2	46526.2	42245.6	49993	33585.8	47787.3	56351.8	55079.5	55124	20897.7	26275.5	84144.9	62692.3	48860.6	45484.7	42630	59267.2	62737.2	59295.8	35855.2	26443.5	58943.4	98524.1	56441.8	45514.3	22215.4	85699.7	45970	77899.9	53934.2	47533.3	45996.5	81225.4	17067.9	140619	69459.9	9011.03	22164
Pleolipoviridae	0	0	0	0	4.18094	0	31.7561	0	0	0	0	19.9415	0	0	0	0	0	92.1283	0	0	0	0	0	0	0	0	0	0	0	0	26.3289	0	0	0	1.90089	0	19.1379	5.09892	0	0	0	0	27.8361	0	0	0	0	0	0
Mesoniviridae	0	14.6866	22.9364	14.5223	0	90.1238	17.4682	61.8146	0	0	18.5164	21.173	0	17.901	0	25.663	0	0	268.61	0	0	0	9.49308	32.8305	28.9342	46.7585	5.35399	127.853	21.5394	68.2157	17.2929	15.2166	16.3345	74.814	100.901	26.0929	0	104.591	0	6.49311	122.491	72.3241	0	0	2.86329	12.6103	95.993	0	15.5552
Marseilleviridae	2193.91	1057.41	632.797	1818.02	3689.54	1558.71	2034.72	2481.03	2355.97	2601.01	1045.1	1538.04	3850.21	3821.24	3485.39	2010.36	1443.87	2735.69	1111.22	2786.37	455.969	753.316	4292.44	3531.65	1678.42	1686.08	2268.78	3016.7	4915.04	1529.3	1500.21	962.959	2317.65	5453.3	2277.87	2304.94	1368.83	3247.51	2071.16	3753.17	2847.98	1327.54	2491.93	2529.45	535.934	2281.4	1856.48	507.458	2084.39
Poxviridae	5221.65	5262.66	4332.12	6819.1	17286.9	5196.92	9934.34	6592.35	11136.7	6884.66	4624.87	6284.57	9859.09	8500.42	9886.74	5118.82	9128.48	10352	5851.39	9998.77	2100.24	4370.79	17056.3	10508.3	10497.1	9852.82	9994.88	11472.7	12347.3	8009.54	6190.49	5285.51	10285.8	18797.7	10674.5	9161.31	4341.2	16074.8	6552.12	14871.5	9159.79	7194.3	9706.08	12998.8	3202.65	12184.1	11406.4	1431.42	2685.93
Inoviridae	608.971	40.3016	242.869	84.2909	834.614	154.942	1886.53	112.107	344.307	195.501	118.534	81.9383	149.261	302.189	660.119	490.535	307.514	351.684	71.5319	497.297	331.163	94.5074	465.124	245.058	501.428	1189.78	662.045	495.738	376.453	431.127	157.932	91.9341	3938.77	860.753	371.873	209.403	1512.16	840.107	275.015	349.326	277.487	263.789	1032.97	407.752	472.541	1318.12	66.7204	171.106	132.134
Fuselloviridae	0	0	0	0	0	0	13.2752	0	6.44731	38.9708	0.881905	31.9633	30.1705	0	13.0153	22.1782	15.4514	0	34.1187	0	0	0	41.4775	0	0	9.4061	0	0	5.05961	51.5999	14.6882	0	3.79456	5.68943	0	50.0315	3.16823	10.1032	0	0	3.14363	0	8.82144	0	0	0	0	0	0
Plasmaviridae	9.50292	195.753	0	16.8235	46.9785	2.55179	120.016	60.406	4.10737	37.1953	35.273	262.388	17.739	168.68	562.927	16.2483	49.941	19.0767	61.959	49.9642	0	54.7567	112.159	0	58.6961	40.7241	6.62309	149.376	78.4549	74.3336	19.2263	121.834	127.809	114.264	23.3024	300.237	35.5992	59.8754	0	6.62912	611.958	0	423.944	56.6357	7.51464	68.2105	1870.07	0	18.0579
Potyviridae	340.049	229.333	86.9284	233.105	709.362	219.988	298.641	245.747	448.536	262.144	206.284	203.83	352.031	307.059	445.777	168.429	375.144	381.549	184.175	441.744	150.962	305.051	615.189	679.435	353.422	346.119	312.903	612.208	453.376	263.164	256.629	196.049	503.857	565.748	604.668	317.183	235.992	738.399	273.516	642.045	538.003	436.408	183.359	1080.38	94.5929	1078.24	545.879	60.8635	132.851
Guttaviridae	0	0	0	13.807	15.6065	0	0	28.1723	0	0	7.20254	0	0	0	0	0	0	0	25.3046	0	0	25.9761	0	0	0	0	11.6154	0	0	0	111.145	0	0	0	0	0	0	0	0	9.57525	31.0107	0	0	0	0	0	0	0	0
Myoviridae	53033.5	37991	42178.2	71047.5	107869	52603.7	70661.1	63867.9	76398.7	66098.4	55309.5	95217.8	65809.6	71996.3	69254.9	44268	72576.7	84181.7	52310.8	84401.6	22392.8	46652	128076	77660.3	94984.9	73022.2	73099.2	81288.2	103218	79063.1	77820.7	42012.3	88358.9	158895	76772.5	72539.4	33903.9	109840	83815.3	105618	80898.4	69434	77212.7	131752	43074.5	95935.4	91487.6	21386	40817.1
Hytrosaviridae	37.2762	0	0	0	34.3134	0	0	9.78993	0	293.165	6.80869	0	7.21984	64.7766	0	0	30.8548	0	89.1349	0	0	0	0	101.003	64.4914	0	17.9441	3.87767	31.9135	0	0	39.8073	0	2.17701	13.5269	0	0	0	0	175.303	9.54362	0	0	41.0551	0	32.0765	0	40.6201	0
Nairoviridae	0	0	0	0	0	0	0	0	0	0	0	0	0	0	0	0	0	0	0	0	0	0	0	0	0	0	0	0	28.7829	0	0	0	0	0	0	0	0	0	0	0	0	0	0	0	0	0	0	0	0
[truncated: 62 more columns]

## Sheet: LC
	ERR526291	ERR527017	ERR527023	ERR527035	ERR527041	ERR527042	ERR527045	ERR527046	ERR527047	ERR527056	ERR527057	ERR527060	ERR527061	ERR527064	ERR527065	ERR527067	ERR527068	ERR527086	ERR527090	ERR527096	ERR527097	ERR527098	ERR527107	ERR527108	ERR527116	ERR527125	ERR527126	ERR527127	ERR527131	ERR527136	ERR527137	ERR528331	ERR528333	ERR528335	ERR527142	ERR527144	ERR527153	ERR527155	ERR527160	ERR527162	ERR527168	ERR527170	ERR527171	ERR527172	ERR527178	ERR527183	ERR527185	ERR527186	ERR527190
Tectiviridae	115.358	0	0	0	0	133.04	86.7347	42.3338	34.2462	0	0	64.7717	141.019	0	169.981	46.3584	0	0	29.1888	11.8124	0	16.0595	165.552	154.779	101.796	0	60.442	80.2277	0	353.24	0	0	0	201.335	0	101.474	0	0	0	0	0	0	0	105.934	0	0	90.0721	352.61	0
Nudiviridae	716.649	795.784	201.153	570.762	848.647	701.647	799.73	439.669	834.15	309.961	386.701	199.616	539.182	387.873	203.822	159.296	0	181.689	1098.82	408.034	830.572	575.247	541.305	1576.46	1044.65	1270.9	462.284	1473.52	506.678	154.995	0	1308.6	396.209	876.153	576.343	0	2231.48	735.324	249.852	381.126	473.797	19.5383	124.034	556.884	205.868	152.608	202.989	1383.9	571.789
Mimiviridae	14210.8	16950.7	12058	12120.4	21632.4	20366	24559.7	11284.9	28290.4	8774.68	10819.8	10999.9	12602	14247	20252.6	12416.8	3650.09	8533.25	43518.2	6032.26	6569.11	22234.1	20694.4	48213.2	17297.8	7468.56	13621.2	18261.1	9258.65	3186.81	2749.75	30239.9	12665.9	22333.4	36988.8	7152.93	48243.9	18932	2305.1	8858.93	32887.2	7290.05	2189.02	19857.7	7969.81	7926.79	6354.29	50318.7	16034.3
Pithoviridae	4634.56	6524.66	4552.16	6603.14	7835.38	7343.68	6096.49	5108.67	9877.89	5067.9	6073.62	3519.45	3462.9	6165.5	7644.68	3093.62	3083.48	3352.45	11942	3948.5	1782.41	8974.15	9884.03	14945.4	7686.44	1479.02	6389.91	5763.94	3214.19	1936.35	1037.66	14028.5	7006.59	10242.5	9593.87	3239.64	17331.3	6390.54	2007.87	2263.23	19321.5	2049.47	1239.52	7555.99	2237.47	2846.95	3519.37	19896.5	5614.7
Podoviridae	36792.9	38971.5	27428.5	37648.3	52463.9	55352.7	59686.4	35122.8	72507	23824.9	34355.7	29461.6	38298.5	31893	60482.1	28046.6	5084.6	19279	91395.2	15742.7	16035.9	84082.5	54196	125357	57865.3	19311.8	45858	52134.1	25740.6	15211.7	9426.89	87617.4	43626.6	61556.8	72038.5	16528.4	99581.1	47482.9	10150.6	25391.3	91495.8	22298.5	8974.65	51959.2	22151.2	22023.7	17277.1	132046	39491.4
unclassified	43504.1	45671.5	30170.6	49268.1	71345.1	62999	67584.4	37474.4	95544.2	35517.4	43748.9	36094.9	60533	40313.3	88239.8	26050.9	7834.61	21633.6	114989	26192	24168.5	83160	178085	164850	69752.4	33828.9	58049.9	71875.6	35255.5	15996	10130.8	95083.2	68777.2	73415.3	79061.5	20810.1	180914	43828.6	17238.9	26556.1	93680.7	43978.5	14042.8	62639.5	18260.3	19720.6	20458.3	116228	53479.7
Myoviridae	70629	75721.6	59024.7	70152.2	107343	85138.7	115260	69387.6	137890	50864.5	57900.7	43985.2	66383.7	70541.8	104696	37951.4	15011.9	30749.9	160534	31084.3	30312.2	104630	100299	254691	107728	35688.2	89087.2	92876	42844.6	27894	20035.3	142760	185924	108105	113140	30688.3	127378	62328.7	19697.2	36391.6	120449	42206.9	19199.9	93658.2	27972.4	32010.5	26952.9	187707	70083.6
Alloherpesviridae	0	264.611	171.758	12.3594	136.466	52.4975	60.8025	107.746	168.439	125.305	58.0267	0	0	0	0	0	0	0	356.21	0	0	295.257	11.85	79.6998	322.227	0	0	56.0628	0	88.0218	0	253.324	181.823	0	77.5653	0	37.4337	147.672	34.3369	0	0	58.0761	0	401.187	20.9961	39.5872	0	0	429.89
Hypoviridae	0	0	0	0	0	0	0	0	0	0	0	0	0	0	0	0	0	0	0	0	0	0	0	0	0	0	0	0	0	0	0	0	0	0	0	0	151.618	0	0	0	0	0	0	0	0	0	0	0	0
Inoviridae	237.633	54.2186	216.079	0	354.143	450.915	97.5769	2283.9	630.136	120.196	45.8537	37.3787	161.222	431.534	78.4835	0	35.9533	0	757.213	229.15	234.862	304.121	504.037	5537.7	205.101	321.372	2054.21	436.024	0	0	154.038	1337.89	314.903	149.559	161.653	45.9946	368.7	303.224	38.5749	1195.69	51.944	502.061	0	6903.28	217.252	551.897	0	390.903	256.708
Circoviridae	72.6782	136.191	0	0	46.1027	0	0	0	46.6892	57.8842	46.8626	89.4988	0	79.816	77.8253	0	0	0	110.544	0	0	0	77.6815	123.861	241.317	45.9552	135.143	923.082	0	0	0	283.224	0	120.25	50.2618	0	0	49.2339	39.9299	0	0	0	0	0	0	0	0	48.0913	79.4928
Microviridae	239.562	218.136	0	809.688	878.992	0	0	564.385	0	0	146.013	0	0	0	0	333.772	2977.87	157.312	1035.62	422.535	535.298	0	1507.63	3182.86	9.69881	661.584	0	83.7989	0	0	0	9355.23	134.719	0	263.654	0	0	0	0	0	0	0	98.4101	0	500.752	152.876	0	240.843	0
Poxviridae	7817.94	10108.8	4814.63	5755.47	12766.2	11126.9	8144.49	5851.7	12631.7	5787.61	6270.98	5235.49	6166.48	4834.45	10970.1	4059.84	368.289	3976.41	20530.1	3047.68	1677.38	17111.2	13298.4	28553.7	14418.2	1243.16	8406.63	10036.7	4496.23	2815.49	1010.83	14785.6	13056.6	13712.8	7003.72	3805.03	14481.2	5210.34	1843.29	5512.87	18168.9	1955.19	645.348	14002.9	3253.25	2489.49	3749.07	20842.3	10296.8
Nimaviridae	66.6506	0	88.9175	75.8081	71.5731	110.968	136.776	0	0	0	0	74.4521	102.88	137.495	57.9102	154.105	0	165.876	134.827	0	0	371.984	375.214	525.998	85.3736	324.92	256.098	0	458.86	0	0	158.547	54.9872	91.9927	0	262.97	1549.34	0	0	89.352	0	26.8208	0	96.6224	0	0	9.37154	52.7355	185.92
Betaflexiviridae	0	0	0	0	0	0	0	0	0	0	0	0	0	0	0	0	0	0	0	0	0	0	0	0	0	0	0	0	0	0	0	0	0	0	5.31133	0	0	0	0	0	0	0	0	0	0	0	0	0	0
Endornaviridae	0	0	26.9655	0	117.684	0	0	0	0	0	0	0	0	0	54.4583	0	0	19.043	48.7173	0	0	0	240.625	246.939	0	0	73.8034	248.784	0	0	0	273.684	0	0	0	0	0	0	0	0	0	68.8252	0	0	0	0	0	0	22.5191
Marseilleviridae	3515.8	2107.57	1638.5	3280.93	2842.71	2442.51	1005.37	962.11	3233.48	1671.66	1998.35	575.061	515.761	1772.47	3124.89	608.534	76.1098	678.166	4995.04	600.603	438.396	1901.55	3779.58	6542.02	1935.38	1000.06	1599.99	4031.51	904.385	439.482	583.336	3042.22	3381.46	6823.96	2106.77	301.639	3366.64	2636.86	251.73	970.946	1217.91	1145.8	998.852	2300.07	632.914	979.991	1913.64	11097.1	2038.31
Astroviridae	0	0	35.4569	0	0	0	0	0	79.5564	0	0	0	0	53.8991	0	0	0	0	0	0	0	48.9094	0	172.881	0	498.228	0	45.9828	0	0	0	0	75.7338	0	0	0	18.0399	0	24.7558	0	0	0	0	0	0	0	0	0	0
Potyviridae	204.014	542.206	255.389	275.765	737.904	329.683	430.393	283.518	639.232	196.509	392.669	58.901	113.06	123.464	1090.9	458.263	0	112.071	1115.99	74.1573	75.7639	955.353	432.333	1129.33	787.738	0	182.9	448.9	233.54	84.0624	40.0843	884.235	257.377	1324.97	556.656	208.598	2108.89	1309.85	40.7056	370.086	278.207	154.678	0	402.434	16.1061	291.853	308.393	74.6566	366.582
Mesoniviridae	0	226.868	83.8199	0	0	0	0	124.425	0	85.4366	96.9366	0	0	89.5904	0	0	0	0	244.077	310.139	0	136.232	0	61.0447	93.989	0	0	334.149	0	0	0	0	162.537	0	0	134.476	1476.83	127.116	33.8178	0	182.668	22.1901	33.1128	181.489	0	0	40.1614	227.351	0
Coronaviridae	113.509	401.997	273.433	764.089	1353.81	1580.93	3877.3	602.12	42.1351	0	0	0	0	1218.51	301.046	1641.05	0	395.295	1602.87	0	0	514.59	469.347	1754.29	90.9489	0	269.799	188.738	0	0	112.681	604.524	183.365	637.284	309.493	0	2009.25	226.168	303.272	199.676	0	211.049	78.2895	970.644	504.844	266.692	393.339	3618.51	710.677
Alphaflexiviridae	0	0	0	0	0	0	0	0	0	0	0	0	0	0	0	0	0	0	28.8499	0	0	0	0	0	0	0	0	0	0	0	0	0	0	0	0	0	0	0	0	0	0	0	0	0	0	0	0	0	0
Ampullaviridae	0	0	0	0	0	0	0	0	0	0	0	0	0	0	0	0	0	0	0	0	0	0	0	14.907	0	0	0	0	0	0	0	0	0	0	0	0	0	0	0	0	0	0	0	0	0	0	0	0	0
Nairoviridae	0	0	0	0	0	0	0	0	0	0	0	0	0	0	0	0	0	0	0	0	0	0	0	0	0	0	80.1457	0	0	0	0	0	0	0	0	0	0	0	0	0	0	0	0	0	0	0	0	0	0
Pleolipoviridae	0	0	0	0	0	0	0	0	0	0	0	0	0	0	0	0	0	0	0	0	0	0	0	0	0	0	0	54.7201	0	0	0	0	0	0	0	0	0	0	0	0	0	0	0	0	0	0	0	0	0
Closteroviridae	0	0	0	0	11.3228	58.3	64.4051	226.16	88.6946	208.429	35.3246	72.2222	102.156	0	0	0	0	0	82.1621	137.9	0	43.3645	68.5125	443.217	33.1802	0	0	0	126.031	0	48.2245	291.68	71.4063	22.2045	19.746	0	0	295.863	0	78.9119	574.508	0	0	105.751	88.1359	75.2689	0	0	0
Adenoviridae	0	0	0	91.8572	0	0	0	0	0	0	0	0	73.9322	92.8507	0	192.982	0	0	0	0	0	0	0	0	0	0	0	0	157.534	0	0	0	0	0	0	0	0	0	0	0	0	0	76.7169	0	150.668	0	0	0	0
Hytrosaviridae	0	0	0	0	0	0	0	0	0	0	0	0	0	0	0	0	0	0	0	10.3914	9.35717	0	0	0	0	0	0	0	166.826	0	30.0317	59.069	0	0	0	0	0	250.623	0	0	0	141.108	0	0	0	49.6788	0	0	0
Bicaudaviridae	234.822	352.119	317.836	461.307	730.63	798.683	462.471	285.575	712.36	927.167	768.798	285.786	509.609	122.632	651.654	0	241.065	530.643	1207.9	336.198	89.3474	2837.07	920.083	2941.33	824.88	520.391	659.879	595.62	68.2209	154.224	225.433	1563.07	707.139	1176.71	518.852	84.5131	8107.31	157.268	170.197	335.497	3094.41	144.341	142.108	669.605	293.67	261.553	278.504	1170.64	496.276
Asfarviridae	662.202	181.057	16.9811	169.092	259.113	767.087	123.734	103.261	572.7	0	29.1439	89.6002	122.633	281.543	230.948	0	112.897	0	553.002	42.8463	92.1142	519.708	176.613	458.249	114.81	205.171	196.722	130.337	64.6574	200.949	17.636	462.495	248.588	168.325	122.249	132.582	126.748	10.3746	0	134.958	112.488	18.8222	30.4001	396.515	319.917	85.2359	10.259	376.152	220.062
Herpesviridae	1300.47	724.773	595.342	728.687	1091.83	2503.31	1637.88	1297.34	1166.79	340.494	854.211	253.662	72.6108	1099.31	66.6138	1505.92	0	657.781	7579.1	65.1656	651.646	1721.73	61.5729	3304.73	884.693	112.208	673.01	549.558	0	187.58	30.0317	1551.28	1322.22	62.436	714.712	228.458	3573	644.966	74.718	779.69	44.5042	113.444	0	1812.12	20.227	133.904	33.0155	663.615	623.483
Rudiviridae	182.18	0	0	36.2682	148.541	142.092	234.539	108.282	352.958	143.002	144.969	159.708	18.7318	0	68.0402	60.4493	57.9738	47.5234	115.807	0	91.1658	295.764	273.043	365.442	214.477	0	71.2659	208.372	40.0288	0	0	441.086	0	53.2448	268.921	0	69.5214	176.859	0	122.045	522.865	363.497	0	80.0604	159.301	39.0292	52.4598	607.007	99.5786
Sphaerolipoviridae	0	0	0	0	0	79.0274	0	0	213.932	106.27	94.3683	0	0	0	238.306	41.2541	0	0	0	94.1583	0	0	74.9784	97.9217	0	0	0	0	0	0	0	0	0	64.5562	8.77911	0	0	0	0	46.7212	0	0	0	206.304	75.6739	46.4734	0	0	119.922
Guttaviridae	0	0	0	0	0	0	0	0	0	0	0	0	0	0	0	0	0	0	0	0	0	0	0	0	0	0	0	65.0605	0	0	0	0	73.8776	0	0	0	0	0	0	0	0	0	0	0	0	0	0	0	0
Caulimoviridae	0	405.055	271.563	0	0	0	99.3861	155.717	0	0	0	0	0	0	0	0	0	0	55.8882	0	0	502.249	0	190.951	83.4657	0	0	0	0	0	0	0	440.276	0	0	0	28.7772	0	93.9464	0	0	0	0	578.985	0	0	0	0	0
Baculoviridae	441.806	361.005	318.332	287.295	1273.2	621.55	54.1495	439.656	1121.44	436.369	949.802	78.7816	232.003	270.131	908.218	97.7327	190.21	52.6075	1084.73	212.885	55.4916	293.141	480.814	2933.13	476.365	194.986	552.711	1718.08	94.5378	0	0	1801.41	1572.2	976.972	1616.61	155.924	482.191	430.414	62.7611	70.3251	155.431	130.485	113.645	381.58	430.659	350.92	164.372	0	630.207
Cystoviridae	17.8289	76.5487	0	90.0783	51.6095	44.4134	179.06	156.659	79.1031	0	0	56.5782	248.869	0	513.879	0	0	0	0	0	0	15.5287	49.35	822.814	73.1935	0	0	68.3954	56.2899	0	0	2346.84	87.9756	0	0	20.3261	67.7083	0	0	0	0	0	0	26.9391	0	27.7706	0	143.496	0
Fuselloviridae	0	0	0	0	0	0	0	40.7744	0	0	0	0	0	0	0	0	0	0	0	0	0	0	0	0	0	0	0	0	0	0	0	0	0	0	0	0	0	0	0	0	0	0	0	0	0	0	0	0	0
Lavidaviridae	0	0	44.9139	0	0	0	0	0	0	0	0	0	0	0	0	0	0	0	0	0	0	0	0	0	0	0	0	0	0	0	0	0	0	0	43.9565	0	0	0	0	0	0	0	0	0	0	0	0	0	0
Siphoviridae	85425.7	129452	72363.9	72698.7	129570	107224	155919	99041.3	185489	73855.7	105627	74936.1	104623	88868	127778	37978.1	23695	34924.5	296318	36436.3	31033.1	135735	138410	310754	134753	129425	117956	143042	55559.9	27509.7	21463.3	194914	179454	180362	130404	39963.9	224270	59616.1	42516	52789.4	144886	76740.9	29181.5	164436	44543.8	48127.2	42683	253280	73660.7
Lipothrixviridae	715.432	215.629	37.0537	95.5453	127.128	289.777	0	618.256	974.364	350.771	718.861	172.815	71.9445	225.614	222.892	0	0	402.88	251.628	483.771	438.751	206.795	299.969	1050.62	334.227	0	605.153	525.664	69.1655	122.9	38.3561	525.737	0	884.673	1284.42	46.7415	506.664	172.045	183.87	81.3267	3099.98	0	0	0	0	0	406.024	3046.39	229.139
Plasmaviridae	0	54.9142	0	0	25.3844	296.643	0	0	94.4057	0	0	60.9377	80.2599	0	278.169	0	139.332	0	188.592	0	0	77.7298	0	225.272	0	0	0	29.5854	0	0	0	0	0	0	0	0	0	0	0	0	0	0	0	0	174.633	0	0	0	0
Ascoviridae	1699.2	2742.48	3346.78	3246.84	3541.58	2985.26	2227.35	1955.12	4320.5	2252.19	1765.56	1616.54	2341.29	1951.06	3681.24	1406.56	496.903	1308.49	4436.93	1255.92	1133.93	4801.75	2842.93	10136.9	3580.66	1373.24	2707.23	2238.9	1411.9	566.691	300.271	3786.78	3750.77	2606.73	2889.13	705.499	4730.17	2064.4	802.904	788.434	3139.75	1260.73	473.055	5122.94	1127.56	1218.2	1610.43	7497.24	2695.79
Polydnaviridae	0	0	0	0	0	0	0	0	0	1481.68	0	0	0	0	0	0	0	0	0	0	0	0	0	0	0	0	0	0	0	0	0	0	0	0	0	0	0	0	0	0	0	0	0	0	0	0	0	0	0
Roniviridae	0	0	0	0	0	0	48.7104	0	0	0	0	0	0	0	0	0	0	0	0	0	0	0	0	0	0	0	0	0	0	0	0	0	0	0	0	0	620.752	0	0	0	0	0	0	0	0	0	0	0	0
Iridoviridae	1287.31	2202.06	845.878	2333.34	3351.95	2374.2	2587.16	1909.18	5137.66	2313.24	3278.53	1512.74	921.137	1052.59	2228.01	3455.18	213.689	663.43	4377.62	352.719	715.063	1722.81	1573.51	3945.2	2455.96	564.876	2348.33	3027.57	911.663	1084.34	331.631	806.822	2549.1	3846.15	3464.24	610.027	1891.46	3574.16	1299.87	1059.88	976.752	1026.31	227.579	1972.34	990.331	826.338	429.058	6211.52	988.376
Phycodnaviridae	46061	66885.1	42218.5	61933.2	77429.6	78291.4	86823.8	54274.4	107654	40389.2	53045	33374.4	39981	49067.9	83678.1	35696.9	9023.19	23931.3	145709	19445	17630.7	101771	65684.5	170095	74479.6	40769.5	47933	76498.2	27407.3	19650.2	15065.1	91605.6	55417.9	90798.7	72597.2	27455.3	131114	52058.7	11590.2	30146.3	103100	19210.4	6511.69	78820.3	37560.5	26675.3	24536.5	141818	62589.4
Retroviridae	0	0	0	0	0	38.4346	0	0	0	48.2064	11.8804	0	0	0	101.843	0	0	0	0	0	0	0	0	0	0	0	0	576.488	0	0	0	0	0	495.453	0	0	0	0	0	0	0	0	0	0	0	0	0	0	0
[truncated: 33 more columns]
