# Supplementary material for: More Positive or More Negative? Metagenomic Analysis Reveals Roles of Virome in Human Disease-Related Gut Microbiome
Source: Front Cell Infect Microbiol. 2022 Apr 12;12:846063. doi: 10.3389/fcimb.2022.846063 (PMC9040671; doi:10.3389/fcimb.2022.846063)
Supplement: Supplementary file 1 [file DataSheet_1.zip › additional_datasheets/table_s7_nodeAttribute.xlsx]

## Sheet: IBS
allgenus	importance score	degree	labels
Ab18virus	3.17391	9	phages
Abouovirus	8.26316	13	phages
Acadianvirus	1	1	phages
Acetoanaerobium	4.2028	25	bacteria
Acetobacter	14.3333	7	bacteria
Acetobacterium	3.0201	25	bacteria
Acholeplasma	6.2	6	bacteria
Achromobacter	3.90909	7	bacteria
Acidaminococcus	3.87023	23	bacteria
Acidihalobacter	1.44444	4	bacteria
Acidiphilium	1	1	bacteria
Acidipropionibacterium	4.33333	4	bacteria
Acidisarcina	6.2	6	bacteria
Acidobacterium	3.44444	6	bacteria
Acidovorax	1	2	bacteria
Acinetobacter	3.13793	10	bacteria
Actinoalloteichus	1	1	bacteria
Actinobacillus	3.70175	15	bacteria
Actinobaculum	3	2	bacteria
Actinomyces	2.41606	32	bacteria
Actinoplanes	3	5	bacteria
Aequorivita	2.96882	37	bacteria
Aeribacillus	3	5	bacteria
Aerococcus	4.35279	41	bacteria
Aeromonas	1	1	bacteria
Agarilytica	2.28	8	bacteria
Agatevirus	1	4	phages
Aggregatibacter	7	5	bacteria
Agrican357virus	3	2	phages
Agrobacterium	2.74026	15	bacteria
Akkermansia	3.12987	16	bacteria
Algibacter	2.81333	15	bacteria
Algoriphagus	2.75439	13	bacteria
Alicycliphilus	7	5	bacteria
Aliivibrio	2.38462	6	bacteria
Alistipes	2.72385	26	bacteria
Alkaliphilus	3.34261	40	bacteria
Alloactinosynnema	1	2	bacteria
Allochromatium	1	1	bacteria
Alloprevotella	2.9453	42	bacteria
Alphabaculovirus	1	1	euk-viruses
Alphaentomopoxvirus	4.95152	50	euk-viruses
Alphamesonivirus	3	8	euk-viruses
Alteromonas	4.96364	17	bacteria
Aminipila	3.64	10	bacteria
Aminobacterium	7	3	bacteria
Ammonifex	1	1	bacteria
Amphibacillus	7.77419	16	bacteria
Amycolatopsis	5.41026	15	bacteria
Anabaena	7	3	bacteria
Anaerobutyricum	2.82979	12	bacteria
Anaerococcus	4.24771	22	bacteria
Anaeromyxobacter	4.09735	22	bacteria
Anaerostipes	8.86667	12	bacteria
Andromedavirus	3.23392	24	phages
Aneurinibacillus	4.24324	13	bacteria
Anoxybacillus	5.28571	11	bacteria
Anseongella	7	3	bacteria
Antarcticibacterium	2.56474	31	bacteria
Apibacter	3	17	bacteria
Aquicella	2.33333	3	bacteria
Aquitalea	2.33333	3	bacteria
Arachidicoccus	2.47826	8	bacteria
Archangium	3	2	bacteria
Arcobacter	3.30769	7	bacteria
Arcticibacterium	3.70877	33	bacteria
Arenibacter	3.53782	21	bacteria
Aromatoleum	3	2	bacteria
Arsenophonus	1	1	bacteria
Arv1virus	4.42857	6	phages
Ascovirus	4.02024	32	euk-viruses
Asfivirus	4.33333	10	euk-viruses
Atopobium	1.61538	5	bacteria
Aurantimicrobium	10.3333	6	bacteria
Aureitalea	2.33333	3	bacteria
Auritidibacter	3	2	bacteria
Avipoxvirus	2.64821	29	euk-viruses
Azoarcus	4.58621	12	bacteria
Azospira	3.30769	7	bacteria
Azospirillum	5.38444	49	bacteria
Azotobacter	3	2	bacteria
B4virus	6.06667	10	phages
Bacillus	4.32394	18	bacteria
Bacteroides	2.89041	15	bacteria
Baekduia	1	1	bacteria
Barnyardvirus	1	1	phages
Bartonella	1	1	bacteria
Basilea	4.29412	9	bacteria
Batrachovirus	1	2	euk-viruses
Bc431virus	3.19653	24	phages
Bcep22virus	1	1	phages
Bcep78virus	3	2	phages
Bcepmuvirus	2.25444	20	phages
Bdellovibrio	2.52941	7	bacteria
Belliella	1.30303	7	bacteria
Bernardetia	2.33333	3	bacteria
Betabaculovirus	3.2915	29	euk-viruses
Betaentomopoxvirus	3.64567	22	euk-viruses
Betalipothrixvirus	3.31496	21	phages
Beutenbergia	3	2	bacteria
Bicaudavirus	2.8342	41	phages
Bifidobacterium	3	2	bacteria
Bignuzvirus	1	1	phages
Biseptimavirus	3	2	phages
Blastochloris	13	4	bacteria
Blattabacterium	1	2	bacteria
Blautia	3.35294	8	bacteria
Bordetella	2.21951	10	bacteria
Bosea	21	5	bacteria
Boseongicola	1	1	bacteria
Bpp1virus	7	3	phages
Brachybacterium	3	2	bacteria
Brachyspira	3.22128	28	bacteria
Bradyrhizobium	2.51724	9	bacteria
Brevibacillus	4.30612	15	bacteria
Brevundimonas	1	1	bacteria
Brucella	1	1	bacteria
Buchnera	8.14286	8	bacteria
Burkholderia	4.2	5	bacteria
Butyricimonas	4.05476	38	bacteria
Butyrivibrio	3.85207	26	bacteria
Bxz1virus	4.08844	25	phages
C2virus	13	4	phages
C5virus	3.45902	15	phages
Caldicellulosiruptor	2.69106	32	bacteria
Caldimicrobium	4.2	5	bacteria
Caldithrix	2.75139	39	bacteria
Calothrix	4.33333	4	bacteria
Campylobacter	2.6	4	bacteria
Candidatus Arthromitus	2.63142	30	bacteria
Candidatus Azobacteroides	2.09565	16	bacteria
Candidatus Babela	1	1	bacteria
Candidatus Cardinium	2.6	4	bacteria
Candidatus Cloacimonas	1	1	bacteria
Candidatus Cyclonatronum	3.70916	31	bacteria
Candidatus Desulforudis	4.33333	4	bacteria
Candidatus Izimaplasma	3.90909	7	bacteria
Candidatus Kinetoplastibacterium	3.44444	6	bacteria
Candidatus Koribacter	4.38462	8	bacteria
Candidatus Kuenenia	3.2439	12	bacteria
Candidatus Methanomethylophilus	1	1	bacteria
Candidatus Methylopumilus	4.34177	19	bacteria
Candidatus Pelagibacter	3	2	bacteria
Candidatus Thioglobus	8.6	7	bacteria
Capnocytophaga	2.87368	17	bacteria
Caproiciproducens	5.58586	24	bacteria
Carboxydocella	3.65116	13	bacteria
Carnobacterium	2.77889	24	bacteria
Castellaniella	2.28	8	bacteria
Catenovulum	3.66087	21	bacteria
Caulobacter	4.42857	6	bacteria
Cba181virus	2.6	10	phages
Cd119virus	2.84049	22	phages
Cecivirus	3.11399	25	phages
Cellulophaga	3.73469	14	bacteria
Cellulosilyticum	2.99005	25	bacteria
Cellvibrio	6.2	6	bacteria
Centapoxvirus	8.6	7	euk-viruses
Cervidpoxvirus	21	5	euk-viruses
Chania	7	3	bacteria
Che8virus	2.85375	40	phages
Che9cvirus	4.2	5	phages
Chitinophaga	4.33333	4	bacteria
Chivirus	1	1	phages
Chlamydia	2.47317	23	bacteria
Chloracidobacterium	4.78947	10	bacteria
Chlorobaculum	6.14286	7	bacteria
Chlorobium	1	1	bacteria
Chloroflexus	5.18182	8	bacteria
Chlorovirus	2.93316	59	euk-viruses
Christensenella	3.23631	34	bacteria
Chromobacterium	7	5	bacteria
Chryseobacterium	3.76923	19	bacteria
Chryseolinea	6.06667	17	bacteria
Cjw1virus	3.8	12	phages
Cloacibacterium	2.33333	5	bacteria
Closterovirus	1	1	euk-viruses
Clostridioides	5.80992	27	bacteria
Clostridium	5.09357	30	bacteria
Coccolithovirus	4.08738	21	euk-viruses
Cohnella	3.37037	10	bacteria
Collimonas	2.6	4	bacteria
Collinsella	1.72	7	bacteria
Colwellia	1	1	bacteria
Comamonas	4.15789	24	bacteria
Corallococcus	3	2	bacteria
Coriobacterium	2.87578	22	bacteria
Corynebacterium	2.9871	22	bacteria
Cp220virus	2.27354	23	phages
Cp51virus	3.05538	32	phages
Cp8virus	4.44	11	phages
Cr3virus	2.13043	19	phages
Crinalium	2.52941	7	bacteria
Croceicoccus	3.47619	9	bacteria
Cronobacter	1.85714	4	bacteria
Cryobacterium	7	3	bacteria
Cryptobacterium	3.44444	6	bacteria
Cuniculiplasma	1	1	bacteria
Cupriavidus	4.45992	33	bacteria
Cvm10virus	3	2	phages
Cycloclasticus	7	3	bacteria
Cyprinivirus	2.33333	5	euk-viruses
D3112virus	2.84615	11	phages
Dactylococcopsis	3.83636	15	bacteria
Dechloromonas	3.62857	20	bacteria
Decurrovirus	1	1	phages
Deferribacter	4.13253	19	bacteria
Deinococcus	3.82803	25	bacteria
Delftia	1	1	bacteria
Deltacoronavirus	1	1	euk-viruses
Denitrobacterium	3.22487	44	bacteria
Dermabacter	2.33333	3	bacteria
Desulfarculus	1	1	bacteria
Desulfatibacillum	3.30769	7	bacteria
Desulfitobacterium	3.54545	23	bacteria
Desulfocapsa	4.02564	13	bacteria
Desulfococcus	4.09677	20	bacteria
Desulfocurvibacter	2.7037	9	bacteria
Desulfomicrobium	6.2	6	bacteria
Desulfosarcina	4.33333	36	bacteria
Desulfosporosinus	4.29216	43	bacteria
Desulfotalea	1	1	bacteria
Desulfotomaculum	3.48128	26	bacteria
Desulfovibrio	31	6	bacteria
Desulfuromonas	1	1	bacteria
Devosia	2.81333	15	bacteria
Dialister	2.57377	13	bacteria
Dichelobacter	6.63636	9	bacteria
Dickeya	7	5	bacteria
Dokdonia	7	3	bacteria
Dyadobacter	4.49434	35	bacteria
Dyella	2.04762	7	bacteria
Dysosmobacter	10.1111	10	bacteria
E125virus	2.90345	21	phages
Ea214virus	3	2	phages
Edwardsiella	4.33333	4	bacteria
Eggerthella	2.44559	35	bacteria
Egibacter	1	1	bacteria
Ehrlichia	3	2	bacteria
Eikenella	2.53477	33	bacteria
Elizabethkingia	3.0396	18	bacteria
Elvirus	3	5	phages
Empedobacter	3.90909	7	bacteria
Endomicrobium	2.41732	18	bacteria
Enterococcus	2.26316	7	bacteria
Ephemeroptericola	2.38462	6	bacteria
Erwinia	4.2	5	bacteria
Erysipelothrix	3.24865	25	bacteria
Erythrobacter	1	1	bacteria
Ethanoligenens	3.85207	26	bacteria
Eubacterium	3.83636	15	bacteria
Euzebya	2.46667	11	bacteria
Euzebyella	3.92228	28	bacteria
F116virus	2.6	4	phages
Faecalibaculum	1.96552	8	bacteria
Fastidiosipila	3.21856	40	bacteria
Felixo1virus	7	3	phages
Ferrimonas	2.33333	12	bacteria
Fervidobacterium	1	1	bacteria
Ff47virus	1	2	phages
Fictibacillus	4.33333	4	bacteria
Finegoldia	3.01594	28	bacteria
Flammeovirga	2.98058	18	bacteria
Flavisolibacter	2.45567	35	bacteria
Flavivirga	3.29224	47	bacteria
Flavobacterium	4.38462	8	bacteria
Fluviicola	13	4	bacteria
Francisella	3.31373	23	bacteria
Gaiavirus	3.53512	33	phages
Gammacoronavirus	1	1	euk-viruses
Gemella	2.73964	22	bacteria
Geminocystis	3	2	bacteria
Gemmatirosa	3.25574	32	bacteria
Geobacillus	3.45902	15	bacteria
Geobacter	3.59459	12	bacteria
Glaciecola	4.06667	14	bacteria
Gloeobacter	4.33333	4	bacteria
Gloeothece	1	1	bacteria
Glutamicibacter	3	2	bacteria
Gottschalkia	3.84211	9	bacteria
Gramella	3.41261	35	bacteria
Habenivirus	4.33333	4	phages
Haematospirillum	1	1	bacteria
Haemophilus	2.33333	5	bacteria
Halalkalicoccus	1	1	bacteria
Halanaeroarchaeum	3	2	bacteria
Halanaerobium	8.6	7	bacteria
Halobacillus	1	1	bacteria
Halobacteroides	2.33333	3	bacteria
Halocella	4.68889	15	bacteria
Halodesulfurarchaeum	2.38462	6	bacteria
Halomonas	13	4	bacteria
Halorhodospira	3.2439	12	bacteria
Halothermothrix	2.38462	6	bacteria
Halothiobacillus	1	2	bacteria
Harrisonvirus	3	5	phages
Hathewaya	5.86154	20	bacteria
Helicobacter	3.35754	25	bacteria
Heliobacterium	3.8	8	bacteria
Herbaspirillum	2.92	9	bacteria
Herbinix	3	29	bacteria
Herminiimonas	3.12987	16	bacteria
Hp1virus	1	1	phages
Hungateiclostridium	3.40268	23	bacteria
Hydrogenobaculum	1	1	bacteria
Hydrogenophaga	5.61538	9	bacteria
Hydrogenovibrio	1	1	bacteria
Hymenobacter	3.55621	25	bacteria
Ignavibacterium	3.66087	21	bacteria
Indioceanicola	4.13725	15	bacteria
Intestinibaculum	3.83976	44	bacteria
Iodobacter	1	1	bacteria
Ipomovirus	2.36921	44	euk-viruses
Iridovirus	2.06667	6	euk-viruses
Janibacter	3	2	bacteria
Janthinobacterium	4.77778	7	bacteria
Jd18virus	3.19653	24	phages
Jenstvirus	3.17391	9	phages
Jeotgalibaca	2.71429	8	bacteria
Jeotgalibacillus	2.33333	3	bacteria
Jimmervirus	5.35556	16	phages
Js98virus	3.37168	20	phages
Jwxvirus	4.86667	9	phages
Kayvirus	2.7076	22	phages
Kerstersia	2.46667	11	bacteria
Ketogulonicigenium	1	1	bacteria
Kitasatospora	3	2	bacteria
Klebsiella	4.86667	9	bacteria
Kocuria	13	4	bacteria
Kordia	4.38462	8	bacteria
Kp15virus	7	5	phages
Kp32virus	3	2	phages
Kp36virus	1.61538	5	phages
Kpp10virus	1	2	phages
Kurthia	2.61474	40	bacteria
Kushneria	4.08475	16	bacteria
Kyrpidia	3.88608	18	bacteria
L5virus	3.82759	11	phages
Labilibaculum	2.04762	7	bacteria
Lachnoanaerobaculum	4.18232	28	bacteria
Lachnoclostridium	4.29032	12	bacteria
Lacimicrobium	2.69756	24	bacteria
Lacinutrix	2.86422	40	bacteria
Lactobacillus	4.09278	35	bacteria
Lambdavirus	3.09346	32	phages
Lawsonia	6.63636	9	bacteria
Legionella	6.02857	15	bacteria
Leifsonia	1	1	bacteria
Leisingera	3	2	bacteria
Leminorella	5.41379	13	bacteria
Leptospira	3	5	bacteria
Leptospirillum	1	1	bacteria
Leptothrix	4.33333	4	bacteria
Leptotrichia	2.10429	19	bacteria
Likavirus	3.61176	18	phages
Limnochorda	1	3	bacteria
Limnohabitans	2.86667	7	bacteria
Listeria	1	1	bacteria
Lit1virus	4.33333	4	phages
Luteimonas	13	4	bacteria
Lutibacter	3.35294	8	bacteria
Lymphocryptovirus	1	1	euk-viruses
Lymphocystivirus	3.06742	17	euk-viruses
Lysinibacillus	4.01382	30	bacteria
Lysobacter	1.4	5	bacteria
M12virus	2.04762	7	phages
Magnetospirillum	3.98701	18	bacteria
Mahella	4.02024	32	bacteria
Mamastrovirus	1	1	euk-viruses
Mannheimia	3.37037	17	bacteria
Maribacter	4.21212	43	bacteria
Maricaulis	3	2	bacteria
Marinobacter	2.3733	30	bacteria
Maritalea	3.82927	13	bacteria
Marivirga	21	5	bacteria
Marseillevirus	3.24615	15	euk-viruses
Martelella	2.75758	10	bacteria
Marvinvirus	2.33333	3	phages
Massilia	3.89076	22	bacteria
Megalocytivirus	3.59701	16	euk-viruses
Megamonas	1.90909	5	bacteria
Megasphaera	2.33333	3	bacteria
Melaminivora	2.97183	15	bacteria
Melissococcus	1	1	bacteria
Mesorhizobium	2.85666	51	bacteria
Methanobacterium	1	1	bacteria
Methanobrevibacter	2.26316	7	bacteria
Methanosarcina	4.22807	16	bacteria
Methylacidiphilum	3	2	bacteria
Methylibium	7	5	bacteria
Methylocella	4.2	5	bacteria
Methylocystis	3.09009	19	bacteria
Methylomonas	1	2	bacteria
Methylophaga	4.48235	20	bacteria
Methylovorus	2.26316	7	bacteria
Microbacterium	4.09677	20	bacteria
Microbulbifer	3.37037	10	bacteria
Microvirga	7	3	bacteria
Mixta	2.33333	3	bacteria
Molluscipoxvirus	2.81818	6	euk-viruses
Moorella	6.31034	14	bacteria
Mordavella	3.06742	17	bacteria
Mucilaginibacter	3.57627	15	bacteria
Mucinivorans	3.27136	26	bacteria
Mudcatvirus	2.6	4	phages
Muribaculum	4.29032	12	bacteria
Muricauda	21	5	bacteria
Muvirus	2.33333	5	phages
Mycoavidus	3.65116	13	bacteria
Mycobacteroides	1	2	bacteria
Mycoplasma	5.36548	33	bacteria
Myxococcus	1	1	bacteria
N15virus	7	3	phages
N4virus	3.37813	39	phages
Neisseria	1.18182	4	bacteria
Neorhizobium	2.86667	7	bacteria
Niabella	4.15481	32	bacteria
Nit1virus	1	1	phages
Nitrosomonas	3.32624	38	bacteria
Nitrosospira	3.17143	11	bacteria
Nitrospira	1	1	bacteria
Nocardia	2.71429	8	bacteria
Nocardioides	1	1	bacteria
Nona33virus	1	2	phages
Nonagvirus	4.38462	8	phages
Nonlabens	2.28	8	bacteria
Novibacillus	4.16746	30	bacteria
Novosphingobium	7	3	bacteria
Np1virus	3.59459	12	phages
Obesumbacterium	7	3	bacteria
Oceanihabitans	3	2	bacteria
Oceanimonas	3	2	bacteria
Oceanisphaera	7	3	bacteria
Oceanispirochaeta	2.03896	13	bacteria
Oceanobacillus	2.68019	34	bacteria
Oleispira	3.35294	8	bacteria
Oligella	1	2	bacteria
Olleya	1.72727	12	bacteria
Olsenella	3.73072	53	bacteria
Ornithinimicrobium	3	2	bacteria
Orthopoxvirus	2.65891	19	euk-viruses
Oscillibacter	4.29032	31	bacteria
Ottowia	3.64	17	bacteria
Owenweeksia	6.02857	15	bacteria
P100virus	4.24324	13	phages
P12024virus	4.45168	48	phages
P22virus	2.04615	12	phages
P2virus	3.20168	20	phages
P70virus	2.74429	25	phages
Paenalcaligenes	2.38462	6	bacteria
Paenibacillus	3.50873	38	bacteria
Paeniclostridium	3.57627	15	bacteria
Paludibacter	4.22905	28	bacteria
Pamx74virus	2.32597	21	phages
Pandoraea	4.44	11	bacteria
Pandoravirus	2.88785	47	euk-viruses
Pantoea	7	3	bacteria
Paraburkholderia	3.13793	10	bacteria
Paracoccus	3	11	bacteria
Parageobacillus	3.95652	17	bacteria
Paraprevotella	3.27245	33	bacteria
Parasaccharibacter	3.39604	19	bacteria
Parascardovia	7	3	bacteria
Parashewanella	7	3	bacteria
Parvimonas	5.80851	17	bacteria
Paucibacter	4.2	5	bacteria
Pediococcus	6.2	6	bacteria
Pelobacter	3.49275	16	bacteria
Pelosinus	2.82979	12	bacteria
Percavirus	3	2	euk-viruses
Petrimonas	3.17143	11	bacteria
Petrocella	2.2342	25	bacteria
Pg1virus	3	2	phages
Phaeovirus	2.21617	36	euk-viruses
Phascolarctobacterium	11.4	8	bacteria
Phi29virus	2.90783	44	phages
Phic31virus	1.82353	6	phages
Phicbkvirus	3.2139	25	phages
Phieco32virus	2.33333	3	phages
Phietavirus	2.75758	17	phages
Phifelvirus	1.83871	8	phages
Photobacterium	3.36364	11	bacteria
Photorhabdus	1.4	3	bacteria
Phycisphaera	1.44444	4	bacteria
Pigmentiphaga	4.46667	30	bacteria
Piscirickettsia	1	2	bacteria
Pithovirus	2.54074	19	euk-viruses
Planctomyces	2.38462	6	bacteria
Planococcus	2.41876	33	bacteria
Polaribacter	3.79279	21	bacteria
Polynucleobacter	4.59477	27	bacteria
Porphyromonas	1	1	bacteria
Potyvirus	4.2	5	euk-viruses
Pragia	2.33333	3	bacteria
Prasinovirus	2.88712	49	euk-viruses
Prevotella	3.00607	45	bacteria
Proboscivirus	2.26196	32	euk-viruses
Prochlorococcus	3.95652	17	bacteria
Proteiniphilum	3.66421	32	bacteria
Providencia	2.86667	7	bacteria
Psavirus	3.2439	12	phages
Pseudanabaena	4.06485	35	bacteria
Pseudoalteromonas	14.6	9	bacteria
Pseudobacter	6.63636	9	bacteria
Pseudobutyrivibrio	5.26877	37	bacteria
Pseudoclostridium	3.43597	36	bacteria
Pseudodesulfovibrio	4.808	25	bacteria
Pseudogulbenkiania	1.63158	6	bacteria
Pseudolabrys	1	1	bacteria
Pseudomonas	4.38462	8	bacteria
Pseudorhodobacter	1	1	bacteria
Pseudothermotoga	1	1	bacteria
Psychrobacillus	4.78947	17	bacteria
Psychrobacter	7	3	bacteria
Pulveribacter	2.6	4	bacteria
Ralstonia	3.64	10	bacteria
Ramlibacter	3.4557	17	bacteria
Ranavirus	1	1	euk-viruses
Raoultella	14.3333	7	bacteria
Rb49virus	3	2	phages
Rheinheimera	3.30568	28	bacteria
Rhizobium	2.33333	10	bacteria
Rhodanobacter	4.00529	28	bacteria
Rhodococcus	10.4286	9	bacteria
Rhodoferax	3.65116	13	bacteria
Rhodopirellula	1	1	bacteria
Rhodospirillum	3.75936	27	bacteria
Rhodothermus	5.35294	10	bacteria
Rhodovulum	5.84211	11	bacteria
Rippkaea	1	1	bacteria
Robiginitalea	2.52941	7	bacteria
Roseateles	4.75758	13	bacteria
Roseburia	2.81818	6	bacteria
Rothia	4.33333	10	bacteria
Rudivirus	3.76301	26	phages
Ruminiclostridium	1.4	5	bacteria
Ruminococcus	3.41026	12	bacteria
Runella	3.76617	28	bacteria
Ruthenibacterium	4.20548	18	bacteria
Saccharomonospora	7	3	bacteria
Saccharophagus	3	5	bacteria
Salegentibacter	4.77778	7	bacteria
Saliniradius	2.71681	18	bacteria
Salinisphaera	3.82759	11	bacteria
Salmonella	3.44444	6	bacteria
Saprospira	2.86667	7	bacteria
Schizot4virus	2.77987	46	phages
Sedimenticola	2.6	4	bacteria
Selenomonas	3.8954	31	bacteria
Serinicoccus	1	1	bacteria
Serpentinomonas	21	5	bacteria
Serratia	4.36913	26	bacteria
Seuratvirus	3	5	phages
Shewanella	7	5	bacteria
Siansivirga	2.5814	11	bacteria
Sideroxydans	3.64567	22	bacteria
Silviavirus	2.701	29	phages
Simonsiella	2.52941	7	bacteria
Sinorhizobium	4.33333	4	bacteria
Sitaravirus	2.21212	9	phages
Slackia	3.34043	13	bacteria
Smoothievirus	3.08559	47	phages
Soehngenia	2.91198	35	bacteria
Sp18virus	4.38182	16	phages
Sp6virus	2.38462	6	phages
Spbetavirus	1.56338	11	phages
Sphaerobacter	3	2	bacteria
Sphingobacterium	4.4087	23	bacteria
Sphingobium	2.97183	15	bacteria
Sphingomonas	3.09828	36	bacteria
Sphingopyxis	3	8	bacteria
Spirochaeta	4.29905	48	bacteria
Spirosoma	3.26357	21	bacteria
Spn3virus	4.0963	24	phages
Spo1virus	3.0201	25	phages
Sporanaerobacter	3.79279	21	bacteria
Sporolactobacillus	3.37956	22	bacteria
Sporosarcina	2.86528	24	bacteria
Staphylococcus	3	2	bacteria
Stenotrophomonas	4.78947	17	bacteria
Streptobacillus	3	5	bacteria
Streptococcus	2.39623	20	bacteria
Streptomyces	2.35117	27	bacteria
Sulfuricaulis	3	2	bacteria
Sulfuricella	4.45455	31	bacteria
Sulfurospirillum	1.69767	9	bacteria
Sutterella	4.69778	33	bacteria
Synechococcus	2.65217	14	bacteria
T4virus	3.74596	51	phages
T7virus	2.66478	49	phages
Tannerella	4.49171	29	bacteria
Taylorella	4.69231	14	bacteria
Tepidanaerobacter	2.97194	39	bacteria
Tg1virus	1.87179	9	phages
Thalassolituus	1	1	bacteria
Thermaerobacter	3.97842	24	bacteria
Thermanaerovibrio	3	2	bacteria
Thermoanaerobacter	4.42138	27	bacteria
Thermoanaerobacterium	1.85714	4	bacteria
Thermoclostridium	2.63739	31	bacteria
Thermocrinis	1	2	bacteria
Thermodesulfatator	2.52941	7	bacteria
Thiobacillus	4.56757	23	bacteria
Toursvirus	2.25444	20	euk-viruses
Treponema	2.26462	29	bacteria
Triavirus	3.35294	8	phages
Tsarbombavirus	2.48235	15	phages
Weeksella	2.75921	34	bacteria
Wildcatvirus	2.96706	36	phages
Ea92virus	1	1	phages
Fishburnevirus	3	2	phages
Wbetavirus	2.64593	24	phages
Crocosphaera	1	1	bacteria
Lactococcus	1.85714	4	bacteria
T5virus	1	2	phages
Geoalkalibacter	13	4	bacteria
Niveispirillum	6.14286	7	bacteria
Tenacibaculum	3.21053	14	bacteria
Xp10virus	3	2	phages
Ydn12virus	3.30108	18	phages
Rhodopseudomonas	2.33333	3	bacteria
Veillonella	3	11	bacteria
Weissella	4.06667	14	bacteria
Rslunavirus	1	1	phages
Syntrophothermus	4.48571	13	bacteria
Acidithiobacillus	1	1	bacteria
Pedobacter	2.33333	3	bacteria
G7cvirus	7	3	phages
Oblitimonas	1	1	bacteria
Winogradskyella	4.42857	6	bacteria
Candidatus Planktophila	1	1	bacteria
Leuconostoc	7	3	bacteria
Sulfurifustis	2.50685	14	bacteria
Syntrophomonas	4.08475	16	bacteria
Methyloceanibacter	1	1	bacteria
Variovorax	5.14634	15	bacteria
Thermacetogenium	2.70732	11	bacteria
Rummeliibacillus	2.85455	13	bacteria
Sorangium	3.82927	13	bacteria
Yatapoxvirus	2.94659	32	euk-viruses
Spongiibacter	2.04762	7	bacteria
Hippea	3	2	bacteria
Salilacibacter	3	2	bacteria
Pocjvirus	3.35294	8	phages
Tectivirus	1.86957	7	phages
Yersinia	3.2439	12	bacteria
Soymovirus	2.33333	3	euk-viruses
Pbunavirus	1.85714	4	phages
Echinicola	7	3	bacteria
Xenorhabdus	3.39437	16	bacteria
unclassified	3.95989	54	euk-viruses
V5virus	3.71958	27	phages
Tetragenococcus	2.81818	6	bacteria
Streptomonospora	2.6	4	bacteria
Oscillatoria	7	3	bacteria
Una961virus	2.33333	3	phages
Turicibacter	5.61538	9	bacteria
Simiduia	4.2	5	bacteria
Thermosynechococcus	1.87179	9	bacteria
Omegavirus	4.29412	9	phages
Cp1virus	1	1	phages
Tessaracoccus	3	2	bacteria
Leptolyngbya	1	2	bacteria
Kp34virus	1	1	phages
Thermoactinomyces	3	2	bacteria
Tp21virus	3.73469	14	phages
Paraliobacillus	7	3	bacteria
Woeseia	1	1	bacteria
Miniimonas	1	1	bacteria
Macrococcus	1.85714	4	bacteria
Rb69virus	1.44444	4	phages
Thiomonas	5.15094	17	bacteria
Frankia	3	2	bacteria
Sphaerotilus	3	2	bacteria
Vi1virus	3	2	phages
Oceanithermus	2.6	4	bacteria
Leclercia	1	1	bacteria
Yuavirus	3.58065	11	phages
Pseudonocardia	3	2	bacteria
Pepy6virus	3	2	phages
Labilithrix	1	1	bacteria
Pyrobaculum	1	2	bacteria
Macavirus	1	2	euk-viruses
Marinitoga	1	1	bacteria
Methylobacterium	1	1	bacteria
Sinomonas	4.42857	6	bacteria
Terriglobus	1	1	bacteria
Laceyella	1	1	bacteria
Sphaerochaeta	3.30769	7	bacteria
Hyphomonas	3	2	bacteria
Simplicispira	6.14286	7	bacteria
Thiohalobacter	2.6	10	bacteria
Citromicrobium	1	1	bacteria
Sfi21dt1virus	1	1	phages
Thermus	1	2	bacteria
Vegasvirus	2.33333	5	phages
Virgibacillus	3.64	10	bacteria
Riemerella	7	3	bacteria
P23virus	2.6	4	phages
Se1virus	1	1	phages
Phikmvvirus	1	1	phages
Escherichia	1	1	bacteria
Sfi11virus	1	2	phages
Simplexvirus	1	1	euk-viruses
Pagevirus	1	1	phages
Thioflavicoccus	7	3	bacteria
Thioploca	1	1	bacteria
Lineavirus	1	1	phages
Prosthecochloris	1	1	bacteria
Hartmannibacter	1	1	bacteria
Vagococcus	1.78049	9	bacteria
Gallaecimonas	1	1	bacteria
Methylococcus	1	1	bacteria
Morganella	1	1	bacteria
Thermochromatium	3	2	bacteria
Mycolicibacterium	1	1	bacteria
Sulfuritalea	2.28	8	bacteria
Mardivirus	1	1	euk-viruses
Kosakonia	1	1	bacteria
Nostoc	1	1	bacteria
Hyphomicrobium	1	1	bacteria
Pectobacterium	7	3	bacteria
Rathayibacter	1	1	bacteria
Sk1virus	1	2	phages
Sulfurimonas	3	2	bacteria
Thermodesulfobium	1.4	3	bacteria
Proteus	1	1	bacteria
Rufibacter	1	1	bacteria
Thermotoga	7	3	bacteria
Phijl1virus	1	1	phages
Vhmlvirus	21	5	phages
Methanoregula	1	1	bacteria
Mobiluncus	3	2	bacteria
Spiroplasma	4.33333	4	bacteria
Roseomonas	1	1	bacteria
Oligotropha	1	1	bacteria
P12002virus	1	1	phages
Ichthyobacterium	1	1	bacteria
Terasakiella	1	1	bacteria
Moraxella	1	1	bacteria
Yoonia	1	1	bacteria
Msw3virus	1	1	phages
P1virus	1	1	phages
Septima3virus	1	1	phages
Myroides	1	1	bacteria
Sneathia	3	2	bacteria
Mooglevirus	1	1	phages
Pseudoflavitalea	1	1	bacteria
Rahnella	3	2	bacteria
Tolumonas	7	3	bacteria
Rhodoplanes	1	1	bacteria
Xanthomonas	3	2	bacteria
Rhadinovirus	4.33333	4	euk-viruses
Muriicola	1	1	bacteria
Wenzhouxiangella	1	1	bacteria
Phayoncevirus	1	1	phages
Suspvirus	1	1	phages
Thiomicrorhabdus	3	2	bacteria
Porphyrobacter	1	1	bacteria
Scardovia	2.33333	3	bacteria
Rhodobacter	1	1	bacteria
Rsl2virus	1	1	phages
Pelodictyon	1	1	bacteria
Xylanimonas	3	2	bacteria
Tl2011virus	1	1	phages
Streptosporangium	1	1	bacteria
Xanthobacter	1	1	bacteria
Zymomonas	1	1	bacteria
Thermobispora	1	1	bacteria
Whispovirus	3	2	euk-viruses
Slashvirus	1	1	phages
Wenyingzhuangia	1	1	bacteria
Polaromonas	1	1	bacteria

## Sheet: T2D
allgenus	importance centrality	degree	labels
Ab18virus	3	2	phages
Abouovirus	31	6	phages
Acadianvirus	2.33333	3	phages
Acetoanaerobium	10.7647	14	bacteria
Acetobacterium	12.2	14	bacteria
Acholeplasma	7	12	bacteria
Achromobacter	7	3	bacteria
Acidaminococcus	1	1	bacteria
Acidihalobacter	2.6	4	bacteria
Acidiphilium	1	2	bacteria
Acidipropionibacterium	7	3	bacteria
Acidisarcina	1	1	bacteria
Acidobacterium	2.6	4	bacteria
Acidovorax	21	5	bacteria
Acinetobacter	7	3	bacteria
Actinobacillus	3	2	bacteria
Actinobaculum	2.33333	3	bacteria
Actinomyces	1	1	bacteria
Aequorivita	14.2727	13	bacteria
Aerococcus	10.1111	10	bacteria
Agarilytica	1	1	bacteria
Agarivorans	1	1	bacteria
Agatevirus	1	1	phages
Aggregatibacter	3	2	bacteria
Agrican357virus	7	3	phages
Akkermansia	13	4	bacteria
Algibacter	8.11111	9	bacteria
Algoriphagus	1	1	bacteria
Alicycliphilus	7	5	bacteria
Aliivibrio	7	5	bacteria
Alistipes	30.3333	10	bacteria
Alkaliphilus	11.8276	19	bacteria
Alloprevotella	31	6	bacteria
Alphabaculovirus	7	3	euk-viruses
Alphacoronavirus	1	1	euk-viruses
Alphaendornavirus	1	1	euk-viruses
Alphaentomopoxvirus	11.4	8	euk-viruses
Alphamesonivirus	4.33333	4	euk-viruses
Alpharetrovirus	7	3	euk-viruses
Altererythrobacter	7	3	bacteria
Alteromonas	1	1	bacteria
Aminipila	9.29268	20	bacteria
Aminobacter	10.3333	6	bacteria
Aminobacterium	1	1	bacteria
Ammonifex	3	2	bacteria
Amphibacillus	4.33333	4	bacteria
Amycolatopsis	15.8571	11	bacteria
Anabaena	4.33333	4	bacteria
Anaerobutyricum	1	1	bacteria
Anaerococcus	10.3333	6	bacteria
Anaeromyxobacter	3	2	bacteria
Andromedavirus	1	1	phages
Aneurinibacillus	6.2	6	bacteria
Anoxybacillus	3	2	bacteria
Anseongella	12.0909	12	bacteria
Antarcticibacterium	4.33333	4	bacteria
Apibacter	6.33333	8	bacteria
Aquicella	4.33333	4	bacteria
Aquimarina	14.3684	17	bacteria
Aquitalea	3	2	bacteria
Arachidicoccus	14.3333	7	bacteria
Archangium	7	3	bacteria
Arcobacter	3	2	bacteria
Arcticibacterium	1	1	bacteria
Arenibacter	7.77419	16	bacteria
Aromatoleum	6.63636	9	bacteria
Arthrobacter	1	2	bacteria
Arv1virus	4.33333	4	phages
Ascovirus	2.33333	3	euk-viruses
Asfivirus	4.42857	6	euk-viruses
Atopobium	12.6842	16	bacteria
Aureitalea	14.3333	7	bacteria
Avipoxvirus	1	1	euk-viruses
Azoarcus	10.4286	9	bacteria
Azospira	6.92727	20	bacteria
Azospirillum	13	4	bacteria
B4virus	1	2	phages
Bacillus	4.38462	8	bacteria
Bacteroides	14.6	9	bacteria
Baekduia	7	3	bacteria
Barnyardvirus	2.33333	3	phages
Bartonella	1	2	bacteria
Basilea	5.62295	19	bacteria
Bastillevirus	1	1	phages
Bc431virus	3	2	phages
Bcepmuvirus	1	1	phages
Beijerinckia	7	3	bacteria
Belliella	3	2	bacteria
Bernal13virus	3	2	phages
Bernardetia	1	1	bacteria
Betabaculovirus	1	1	euk-viruses
Betacoronavirus	3	2	euk-viruses
Betaentomopoxvirus	1	1	euk-viruses
Betalipothrixvirus	7	3	phages
Bicaudavirus	7.82353	12	phages
Bifidobacterium	8.11111	9	bacteria
Blattabacterium	1	1	bacteria
Blautia	13	4	bacteria
Bordetella	19	8	bacteria
Bpp1virus	7	5	phages
Brachyspira	5.32	12	bacteria
Brevibacillus	6.80645	15	bacteria
Brevundimonas	4.77778	7	bacteria
Bronvirus	3	2	phages
Brucella	1	2	bacteria
Buchnera	1	1	bacteria
Burkholderia	43	7	bacteria
Butyricimonas	22.4286	13	bacteria
Butyrivibrio	4.86667	9	bacteria
Bxz1virus	7	3	phages
C2virus	8.6	7	phages
C5virus	2.6	4	phages
Caldicellulosiruptor	5.28571	11	bacteria
Caldimicrobium	3	2	bacteria
Caldisericum	3	2	bacteria
Caldithrix	4.33333	4	bacteria
Calothrix	7	3	bacteria
Campylobacter	4.33333	4	bacteria
Candidatus Arthromitus	8.11111	9	bacteria
Candidatus Azobacteroides	19	8	bacteria
Candidatus Desulforudis	4.33333	4	bacteria
Candidatus Izimaplasma	1	1	bacteria
Candidatus Kinetoplastibacterium	4.47541	17	bacteria
Candidatus Koribacter	1	1	bacteria
Candidatus Kuenenia	1	1	bacteria
Candidatus Methanomethylophilus	3	2	bacteria
Candidatus Methanoplasma	3	2	bacteria
Candidatus Methylopumilus	7	3	bacteria
Candidatus Nitrosoglobus	4.77778	7	bacteria
Candidatus Nucleicultrix	3	2	bacteria
Capnocytophaga	11.4762	16	bacteria
Caproiciproducens	16.2308	15	bacteria
Carboxydocella	6.2	6	bacteria
Carnobacterium	14.7778	12	bacteria
Castellaniella	7.77419	16	bacteria
Catenovulum	7	3	bacteria
Caulobacter	21	5	bacteria
Cba181virus	4.42857	6	phages
Cba41virus	4.33333	4	phages
Cc31virus	3	2	phages
Cd119virus	3	2	phages
Cecivirus	13	4	phages
Cellulophaga	31	6	bacteria
Cellulosilyticum	6.2	6	bacteria
Centapoxvirus	8.27273	10	euk-viruses
Che8virus	6.06667	10	phages
Che9cvirus	7	3	phages
Chitinolyticbacter	1	1	bacteria
Chitinophaga	6.33333	8	bacteria
Chlamydia	7	3	bacteria
Chloracidobacterium	1	1	bacteria
Chlorobaculum	3	2	bacteria
Chlorobium	10.3333	6	bacteria
Chloroflexus	3	2	bacteria
Chlorovirus	8.6	7	euk-viruses
Christensenella	12.2	14	bacteria
Chromobacterium	7.81481	15	bacteria
Chryseobacterium	19	8	bacteria
Chryseolinea	11.4	8	bacteria
Citricoccus	3	2	bacteria
Citrobacter	2.33333	3	bacteria
Cjw1virus	31	6	phages
Closterovirus	24.3333	9	euk-viruses
Clostridioides	24.3333	9	bacteria
Clostridium	7	5	bacteria
Collimonas	6.33333	8	bacteria
Collinsella	6.52941	11	bacteria
Colwellia	3	2	bacteria
Comamonas	3	2	bacteria
Coopervirus	7	3	phages
Coprothermobacter	1	1	bacteria
Coriobacterium	3.90909	7	bacteria
Corynebacterium	5.18182	8	bacteria
Cp1virus	3	2	phages
Cp220virus	3	2	phages
Cp8virus	7	3	phages
Cr3virus	19	8	phages
Croceicoccus	19	12	bacteria
Crocosphaera	3	2	bacteria
Cryobacterium	6.2	6	bacteria
Cryptobacterium	10.4667	13	bacteria
Cuniculiplasma	7	5	bacteria
Cupriavidus	7	10	bacteria
Cycloclasticus	3	2	bacteria
Cyprinivirus	1	1	euk-viruses
D3112virus	8.6	7	phages
Dechloromonas	7	3	bacteria
Dehalococcoides	14.6	9	bacteria
Dehalogenimonas	1	1	bacteria
Deinococcus	1	1	bacteria
Delftia	2.33333	3	bacteria
Denitrobacterium	8.2973	18	bacteria
Dermacoccus	7	5	bacteria
Desulfitobacterium	8.6	7	bacteria
Desulfococcus	1	1	bacteria
Desulfocurvibacter	3	2	bacteria
Desulfomicrobium	3	2	bacteria
Desulfosarcina	2.33333	5	bacteria
Desulfosporosinus	7	5	bacteria
Desulfotalea	3	2	bacteria
Desulfotomaculum	1	1	bacteria
Desulfovibrio	1	1	bacteria
Desulfurella	7	3	bacteria
Desulfuromonas	7	3	bacteria
Devosia	4.2	5	bacteria
Dialister	31	6	bacteria
Dichelobacter	1	1	bacteria
Dickeya	3	2	bacteria
Dictyoglomus	7	3	bacteria
Dietzia	1	1	bacteria
Dokdonia	1	3	bacteria
Dyadobacter	7	5	bacteria
Dysosmobacter	4.42857	6	bacteria
E125virus	7	3	phages
Ea214virus	2.33333	3	phages
Echinicola	10.1111	10	bacteria
Edwardsiella	21	5	bacteria
Eggerthella	17.4444	13	bacteria
Ehrlichia	7	3	bacteria
Elizabethkingia	31	6	bacteria
Elvirus	1	1	phages
Empedobacter	19	8	bacteria
Enterobacter	2.6	4	bacteria
Enterococcus	31	6	bacteria
Ephemeroptericola	4.2	5	bacteria
Epsilon15virus	3	2	phages
Erwinia	1	1	bacteria
Erysipelothrix	7	5	bacteria
Erythrobacter	3	2	bacteria
Escherichia	8.6	7	bacteria
Ethanoligenens	7.32	14	bacteria
Euzebya	7	5	bacteria
Euzebyella	10.2308	12	bacteria
Faecalibaculum	6.52941	11	bacteria
Felixo1virus	3	2	phages
Fermentimonas	13	4	bacteria
Ferrimonas	13	4	bacteria
Fervidobacterium	3	2	bacteria
Fictibacillus	10.4286	9	bacteria
Filomicrobium	1	1	bacteria
Finegoldia	12.3333	11	bacteria
Flammeovirga	8.6	7	bacteria
Flavisolibacter	10.3333	6	bacteria
Flavivirga	10.0909	11	bacteria
Flavobacterium	5.61538	9	bacteria
Fluviicola	1	1	bacteria
Francisella	3	2	bacteria
Fri1virus	1	1	phages
Fusobacterium	3	8	bacteria
Gaiavirus	2.33333	3	phages
Gallaecimonas	6.14286	7	bacteria
Gemella	4.33333	4	bacteria
Geminocystis	3	2	bacteria
Gemmatirosa	48.2	16	bacteria
Geobacillus	6.2	6	bacteria
Geobacter	31	6	bacteria
Georhizobium	2.33333	3	bacteria
Geosporobacter	13	4	bacteria
Glaciecola	7	3	bacteria
Glutamicibacter	7	3	bacteria
Gordonia	1	1	bacteria
Gordtnkvirus	3	2	phages
Gottschalkia	6.31034	14	bacteria
Gramella	3	2	bacteria
Habenivirus	1	1	phages
Haematospirillum	13	4	bacteria
Haemophilus	13	4	bacteria
Hahella	1	1	bacteria
Halanaerobium	1	1	bacteria
Halobacteriovorax	3	2	bacteria
Halocella	5.61538	9	bacteria
Halopiger	3	2	bacteria
Halorhodospira	1	1	bacteria
Halothermothrix	1	1	bacteria
Hapunavirus	1	1	phages
Harrisonvirus	13	4	phages
Hartmannibacter	7	5	bacteria
Hathewaya	10.3333	6	bacteria
Helicobacter	2.6	4	bacteria
Heliobacterium	6.51351	16	bacteria
Herbaspirillum	8.86667	12	bacteria
Herbinix	6.02857	15	bacteria
Hoyosella	7	3	bacteria
Hp1virus	6.14286	7	phages
Hungateiclostridium	9.27027	19	bacteria
Hymenobacter	3.44444	6	bacteria
Hyphomicrobium	2.33333	3	bacteria
Hyphomonas	1	1	bacteria
Ichthyobacterium	13	4	bacteria
Ignavibacterium	6.2	6	bacteria
Intestinibaculum	13	10	bacteria
Iodobacter	7.82353	12	bacteria
Ipomovirus	1	1	euk-viruses
Iridovirus	13	4	euk-viruses
Janthinobacterium	7	3	bacteria
Jenstvirus	7	5	phages
Jeotgalibaca	7	3	bacteria
Jeotgalibacillus	21	5	bacteria
Jerseyvirus	7	3	phages
Jimmervirus	21	5	phages
Js98virus	1	1	phages
Jwxvirus	13	4	phages
Kayvirus	7.82353	12	phages
Kelleziovirus	6.33333	8	phages
Kerstersia	10.2308	12	bacteria
Kitasatospora	7	5	bacteria
Klebsiella	13	4	bacteria
Kordia	7	3	bacteria
Kosakonia	1	1	bacteria
Kosmotoga	3	2	bacteria
Kp15virus	3.90909	7	phages
Kp34virus	1	1	phages
Kribbella	1	1	bacteria
Kurthia	31	6	bacteria
Kushneria	3	2	bacteria
Kyrpidia	21	5	bacteria
L5virus	7	3	phages
Labilibaculum	4.86667	9	bacteria
Lachnoanaerobaculum	10.1111	10	bacteria
Lachnoclostridium	2.6	4	bacteria
Lacimicrobium	14.1765	16	bacteria
Lacinutrix	21	5	bacteria
Lactobacillus	3.44444	6	bacteria
Lactococcus	4.42857	6	bacteria
Lambdavirus	4.33333	4	phages
Lawsonella	13	4	bacteria
Leclercia	7	3	bacteria
Lelliottia	3	2	bacteria
Leminorella	3	2	bacteria
Lentzea	3	2	bacteria
Leptolyngbya	1	1	bacteria
Leptospirillum	7	3	bacteria
Leptothrix	3	5	bacteria
Leptotrichia	1	1	bacteria
Likavirus	13	4	phages
Limnochorda	31	6	bacteria
Limnohabitans	13	4	bacteria
Lineavirus	1	1	phages
Listeria	3	2	bacteria
Luteibacter	7	5	bacteria
Lutibacter	3	2	bacteria
Lymphocystivirus	13	4	euk-viruses
Lysinibacillus	7	3	bacteria
Lysobacter	7	3	bacteria
M12virus	13	4	phages
Macavirus	1	1	euk-viruses
Macrococcus	13	4	bacteria
Magnetospirillum	3	2	bacteria
Mahella	10.0909	11	bacteria
Maribacter	13.72	19	bacteria
Maricaulis	1	1	bacteria
Marinitoga	1	1	bacteria
Marivirga	6.14286	7	bacteria
Marseillevirus	4.86667	9	euk-viruses
Martelella	13	4	bacteria
Massilia	6.01961	18	bacteria
Megalocytivirus	7	3	euk-viruses
Megamonas	1	1	bacteria
Megasphaera	4.33333	4	bacteria
Melaminivora	3.64	10	bacteria
Methanobacterium	1	1	bacteria
Methanocella	7	3	bacteria
Methanosarcina	1	1	bacteria
Methanosphaera	1	1	bacteria
Methylacidiphilum	7	10	bacteria
Methylibium	14.3333	7	bacteria
Methylobacillus	1	1	bacteria
Methylobacterium	1	1	bacteria
Methylophaga	4.38462	8	bacteria
Methylophilus	1	2	bacteria
Methylovulum	3	2	bacteria
Microbacterium	8.14286	8	bacteria
Microcystis	3	2	bacteria
Mitsuaria	7	5	bacteria
Mixta	2.33333	3	bacteria
Mobiluncus	2.33333	3	bacteria
Mooglevirus	1	1	phages
Moorella	13	4	bacteria
Mordavella	7	3	bacteria
Morganella	3	2	bacteria
Mucilaginibacter	30.3333	10	bacteria
Mucinivorans	14.6	9	bacteria
Mudcatvirus	1	1	phages
Muribaculum	7	3	bacteria
Muriicola	4.33333	4	bacteria
Muvirus	7	3	phages
Mycoavidus	8.41818	22	bacteria
Mycolicibacterium	3	2	bacteria
Myroides	8.6	7	bacteria
Myxococcus	3	2	bacteria
N4virus	6.14286	7	phages
Neisseria	10.2308	12	bacteria
Neorickettsia	1	1	bacteria
Niabella	3	2	bacteria
Nit1virus	10.3333	6	phages
Nitrobacter	3	2	bacteria
Nitrosomonas	7	5	bacteria
Niveispirillum	1	1	bacteria
Nocardia	11.1053	15	bacteria
Nodularia	1	1	bacteria
Nona33virus	7	3	phages
Nonanavirus	4.33333	4	phages
Nonlabens	21	26	bacteria
Nostoc	13	4	bacteria
Novibacillus	21	5	bacteria
Novosphingobium	7	3	bacteria
Np1virus	2.33333	3	phages
Oceanihabitans	7	5	bacteria
Oceanispirochaeta	3	2	bacteria
Oceanobacillus	13	4	bacteria
Oenococcus	31	6	bacteria
Oligella	5.41379	13	bacteria
Olleya	6.14286	7	bacteria
Olsenella	10.4286	9	bacteria
Omegavirus	13	4	phages
Orthopoxvirus	13	4	euk-viruses
Oscillibacter	2.86667	7	bacteria
Ottowia	6.33333	8	bacteria
Owenweeksia	7	3	bacteria
P12002virus	8.44	15	phages
P12024virus	12.0769	13	phages
P1virus	4.33333	4	phages
P22virus	7	3	phages
P23virus	1	1	phages
P70virus	1.4	3	phages
Paenalcaligenes	3	5	bacteria
Paeniclostridium	8.27273	10	bacteria
Pakpunavirus	3	2	phages
Paludibacter	6.14286	7	bacteria
Pandoraea	6.14286	7	bacteria
Pandoravirus	31	6	euk-viruses
Pantoea	13	4	bacteria
Paraburkholderia	2.33333	5	bacteria
Parachlamydia	7	5	bacteria
Parageobacillus	1	1	bacteria
Paraprevotella	8.27273	10	bacteria
Pararhodospirillum	13	4	bacteria
Parasaccharibacter	13	4	bacteria
Parascardovia	3.35294	8	bacteria
Parashewanella	21	5	bacteria
Pediococcus	6.2	6	bacteria
Pedobacter	19	8	bacteria
Pelagibacterium	1	1	bacteria
Pelobacter	7	5	bacteria
Petrimonas	13	4	bacteria
Petrocella	1.4	3	bacteria
Petrotoga	1	1	bacteria
Phaeovirus	7	3	euk-viruses
Phayoncevirus	7	3	phages
Phi29virus	8.27273	10	phages
Phic31virus	6.06667	10	phages
Phicbkvirus	4.33333	4	phages
Phifelvirus	4.2	5	phages
Pigmentiphaga	8.11111	9	bacteria
Pimelobacter	21	5	bacteria
Pirellula	7	3	bacteria
Planococcus	14.3333	7	bacteria
Pocjvirus	2.33333	3	phages
Porphyromonas	14.3333	7	bacteria
Potyvirus	10.7647	14	euk-viruses
Pragia	3	2	bacteria
Prasinovirus	2.33333	3	euk-viruses
Prevotella	8.53846	11	bacteria
Proboscivirus	6.2	6	euk-viruses
Prochlorococcus	1	1	bacteria
Propionibacterium	4.42857	6	bacteria
Psavirus	4.33333	4	phages
Pseudanabaena	13	4	bacteria
Pseudoalteromonas	13.72	19	bacteria
Pseudobacter	6.33333	8	bacteria
Pseudobutyrivibrio	7	3	bacteria
Pseudoclostridium	16.0667	16	bacteria
Pseudodesulfovibrio	7	3	bacteria
Pseudoflavitalea	8.14286	8	bacteria
Pseudogulbenkiania	2.38462	6	bacteria
Pseudomonas	11.4	8	bacteria
Pseudothermotoga	7	3	bacteria
Psychrobacillus	3	2	bacteria
Ralstonia	4.25581	14	bacteria
Ramlibacter	7	5	bacteria
Ranavirus	21	5	euk-viruses
Raoultella	21	5	bacteria
Rheinheimera	15.8571	11	bacteria
Rhizobium	3	2	bacteria
Rhodococcus	4.33333	4	bacteria
Rhodopseudomonas	13	4	bacteria
Rhodovulum	7	3	bacteria
Riemerella	4.2	5	bacteria
Rippkaea	1	1	bacteria
Robiginitalea	3	2	bacteria
Rogue1virus	7	3	phages
Roseateles	5.78261	12	bacteria
Roseburia	3	2	bacteria
Roseomonas	3	2	bacteria
Rsl2virus	10.0476	15	phages
Rudivirus	13	4	phages
Ruminiclostridium	7	3	bacteria
Runella	8.11111	9	bacteria
Ruthenibacterium	5.61538	9	bacteria
Saccharophagus	2.33333	3	bacteria
Salegentibacter	13	4	bacteria
Salmonella	3	2	bacteria
Saprospira	4.33333	4	bacteria
Septima3virus	7	5	phages
Serpentinomonas	10.4286	9	bacteria
Seuratvirus	7	3	phages
Sextaecvirus	1	1	phages
Shigella	7	5	bacteria
Sideroxydans	11.4	8	bacteria
Simplicispira	7	12	bacteria
Slackia	9.90323	18	bacteria
Smoothievirus	8.6	7	phages
Sneathia	3	2	bacteria
Soehngenia	13	4	bacteria
Sorangium	4.2	5	bacteria
Sp6virus	7	3	phages
Sphaerobacter	7	3	bacteria
Spiroplasma	6.63636	9	bacteria
Spirosoma	12.0909	12	bacteria
Sporosarcina	6.2	6	bacteria
Stigmatella	2.33333	3	bacteria
Streptococcus	3	2	bacteria
Sulfuricella	6.02857	15	bacteria
Sulfuritalea	6.51351	16	bacteria
Sutterella	11.4	8	bacteria
Syntrophomonas	3	2	bacteria
Syntrophothermus	4.2	5	bacteria
Taylorella	9.76923	20	bacteria
Tectivirus	21	5	phages
Tenacibaculum	8.6	7	bacteria
Tepidanaerobacter	3	2	bacteria
Thalassotalea	2.33333	3	bacteria
Thermoanaerobacter	1.90909	5	bacteria
Thermoanaerobacterium	31	6	bacteria
Thermochromatium	3.30769	7	bacteria
Thermoclostridium	8.31034	16	bacteria
Thermodesulfatator	7	3	bacteria
Thermodesulfobacterium	3	2	bacteria
Thiobacillus	2.6	4	bacteria
Thiohalobacter	5.32	12	bacteria
Tolumonas	11.4	8	bacteria
Triavirus	3	2	phages
Turicibacter	8.6	7	bacteria
Gammacoronavirus	1	1	euk-viruses
Varicellovirus	1	1	euk-viruses
Selenomonas	6.06667	10	bacteria
Tsarbombavirus	8.6	7	phages
Ruminococcus	2.6	4	bacteria
Sulfurospirillum	3	2	bacteria
Treponema	8.59184	21	bacteria
Tetragenococcus	4.33333	4	bacteria
Woesvirus	1	1	phages
Pbunavirus	3	2	phages
Tg1virus	3	2	phages
Veillonella	7	5	bacteria
Weeksella	6.63636	9	bacteria
Salilacibacter	10.4286	9	bacteria
Tannerella	3	2	bacteria
Vendettavirus	13	4	phages
Oceanimonas	3	2	bacteria
Spn3virus	7	3	phages
Sulfurimonas	7	3	bacteria
Pelosinus	1	1	bacteria
Entomoplasma	1	1	bacteria
Rothia	3	2	bacteria
Proteiniphilum	24.3333	9	bacteria
Scardovia	7	3	bacteria
Ydn12virus	6.52941	11	phages
Vi1virus	19	12	phages
Phietavirus	3	2	phages
Phycisphaera	3	2	bacteria
Winogradskyella	23.6154	18	bacteria
Charlievirus	1	1	phages
Vp5virus	3	2	phages
Rickettsia	3	2	bacteria
Thauera	21	5	bacteria
Thermovibrio	1	1	bacteria
Mamastrovirus	1	1	euk-viruses
T5virus	21	5	phages
Deferribacter	3	2	bacteria
Hydrocarboniclastica	1	1	bacteria
Stenotrophomonas	7	5	bacteria
Desulfarculus	1	2	bacteria
Trichodesmium	14.3333	7	bacteria
Herminiimonas	7	3	bacteria
Polynucleobacter	2.33333	3	bacteria
Serratia	7	3	bacteria
Streptobacillus	14.6	9	bacteria
Polaribacter	4.42857	6	bacteria
Methanoregula	3	2	bacteria
Xylanimonas	4.38462	8	bacteria
Kp36virus	1	1	phages
Tp21virus	3	2	phages
Xylanibacterium	1	1	bacteria
Melissococcus	1	1	bacteria
Thiomonas	3.35294	8	bacteria
Sporolactobacillus	5.35294	10	bacteria
Weissella	3	2	bacteria
Moritella	1	1	bacteria
Mycoplasma	7	3	bacteria
Soymovirus	3	2	euk-viruses
Variovorax	21	5	bacteria
Paraliobacillus	2.6	4	bacteria
Thermoactinomyces	13	4	bacteria
Rhodanobacter	3	2	bacteria
Thermus	1	1	bacteria
Vhmlvirus	7.32	14	phages
Proteus	3	2	bacteria
Kp32virus	7	3	phages
Providencia	3	2	bacteria
Rtpvirus	3	2	phages
Parvimonas	13	4	bacteria
Shewanella	3	2	bacteria
Sfi21dt1virus	3	2	phages
Neorhizobium	3	2	bacteria
Pseudonocardia	3	2	bacteria
Rummeliibacillus	7	5	bacteria
Siansivirga	13	4	bacteria
Spbetavirus	11.4	8	phages
Pithovirus	1	1	euk-viruses
Thioflavicoccus	18.2	10	bacteria
Yersinia	7	5	bacteria
Miniimonas	3	2	bacteria
Solibacillus	5.18182	8	bacteria
Sphaerochaeta	3	2	bacteria
Methylococcus	1	1	bacteria
Plasmavirus	1.4	3	phages
Polaromonas	1	1	bacteria
Sphingomonas	2.33333	3	bacteria
Percavirus	3	2	euk-viruses
Sphaerotilus	3	2	bacteria
Wbetavirus	8.11111	9	phages
Phascolarctobacterium	2.33333	3	bacteria
Velarivirus	1	1	euk-viruses
Nitrosospira	2.6	4	bacteria
P100virus	3	2	phages
Halomonas	1	1	bacteria
Phaeobacter	1	1	bacteria
Thermococcus	3	2	bacteria
Eikenella	1	1	bacteria
Zymomonas	7	3	bacteria
Halobacteroides	1	1	bacteria
Streptomyces	1	1	bacteria
Halobacillus	13	4	bacteria
Sp18virus	1	1	phages
Thiomicrospira	1	1	bacteria
Paenibacillus	1	1	bacteria
Methylocystis	1	1	bacteria
P2virus	1	1	phages
Rahnella	1	1	bacteria
Thermacetogenium	2.33333	3	bacteria
Marinobacter	1	1	bacteria
Sitaravirus	13	4	phages
Oryzomicrobium	1	1	bacteria
Oscillatoria	1	2	bacteria
Rufibacter	31	6	bacteria
Synechococcus	3	2	bacteria
Vespertiliovirus	1	1	phages
Psychrobacter	1	1	bacteria
Simiduia	4.42857	6	bacteria
Molluscipoxvirus	3	2	euk-viruses
Thermotoga	3	2	bacteria
Hydrogenovibrio	1	1	bacteria
Photobacterium	3	2	bacteria
Fastidiosipila	1	1	bacteria
Methanobrevibacter	1	1	bacteria
Lit1virus	1	1	phages
Sfi11virus	7	3	phages
Eubacterium	1	1	bacteria
Paracoccus	1	1	bacteria
Wenyingzhuangia	3	5	bacteria
Zhongshania	1	1	bacteria
Silviavirus	3	2	phages
Pluralibacter	1	1	bacteria
Sphingobacterium	21	5	bacteria
Yuavirus	3	2	phages
Lentibacillus	7	3	bacteria
Rb69virus	7	3	phages
Moraxella	1	1	bacteria
Gluconobacter	3	2	bacteria
Hydrogenobacter	1	1	bacteria
Prosthecochloris	7	3	bacteria
Mannheimia	1	1	bacteria
Rhodobacter	1	1	bacteria
Sk1virus	1	1	phages
Vegasvirus	7	3	phages
Sulfurovum	1	1	bacteria
Limnobaculum	1	1	bacteria
Yatapoxvirus	7	5	euk-viruses
Rslunavirus	3	2	phages
Sphingopyxis	7	3	bacteria
Micropruina	1	1	bacteria
Staphylococcus	3	2	bacteria
Leptospira	1	1	bacteria
Rhodoferax	7	3	bacteria
Spirochaeta	7	3	bacteria
Oligotropha	3	2	bacteria
Wolbachia	1	1	bacteria
Wildcatvirus	3	2	phages
Nocardioides	1	1	bacteria
Mycobacteroides	1	1	bacteria
Lymphocryptovirus	1	1	euk-viruses
Toursvirus	3	2	euk-viruses
Sep1virus	3	2	phages
Pagevirus	1	1	phages
Spo1virus	1	1	phages
Obesumbacterium	1	1	bacteria
V5virus	7	3	phages
Xp10virus	3	2	phages
Thermodesulfobium	1	1	bacteria
Oleispira	7	3	bacteria
T4virus	3	2	phages
Paenisporosarcina	3	2	bacteria
Rosebushvirus	3	2	phages
Virgibacillus	7	3	bacteria
Thiocystis	1	1	bacteria
Saetivirus	1	1	phages
Una961virus	3	2	phages
Schizot4virus	1	1	phages
Sporanaerobacter	3	2	bacteria
Rhadinovirus	1	1	euk-viruses
Schaalia	1	1	bacteria
Pamx74virus	1	1	phages
Vagococcus	21	5	bacteria
Saliniradius	3	2	bacteria
Synechocystis	3	2	bacteria
unclassified	1	1	euk-viruses
Sphingobium	1	1	bacteria
Thiomicrorhabdus	3	2	bacteria
Serinicoccus	3	2	bacteria
T7virus	1	1	phages
Terasakiella	1	1	bacteria
Twortvirus	1	1	phages

## Sheet: CD
allgenus	importance centrality	degree	labels
Abouovirus	3	11	phages
Acetoanaerobium	3.28369	22	bacteria
Acetobacterium	4.39946	41	bacteria
Acholeplasma	4.00952	21	bacteria
Achromobacter	2.33333	12	bacteria
Acidaminococcus	3.64	10	bacteria
Acidipropionibacterium	1	3	bacteria
Acidobacterium	13	4	bacteria
Acidovorax	3	11	bacteria
Acinetobacter	1	1	bacteria
Aequorivita	3.4557	17	bacteria
Aerococcus	2.51724	9	bacteria
Agarilytica	3	2	bacteria
Agatevirus	2.38462	6	phages
Aggregatibacter	3	5	bacteria
Agrican357virus	7	3	phages
Akkermansia	4.33333	10	bacteria
Algibacter	5.47059	26	bacteria
Algoriphagus	2.92381	18	bacteria
Alicycliphilus	2.04762	7	bacteria
Alistipes	5.36426	40	bacteria
Alkaliphilus	3.21053	14	bacteria
Alloactinosynnema	1.62857	8	bacteria
Alloprevotella	4.57333	19	bacteria
Alphabaculovirus	1	1	euk-viruses
Alphaentomopoxvirus	6.68421	20	euk-viruses
Aminipila	3.98868	33	bacteria
Aminobacterium	1	1	bacteria
Amycolatopsis	3	2	bacteria
Anaerobutyricum	3.73896	31	bacteria
Anaerococcus	3.14876	20	bacteria
Anaeromyxobacter	3	2	bacteria
Anaerostipes	5.13675	25	bacteria
Andromedavirus	1	3	phages
Anoxybacillus	1	2	bacteria
Anseongella	3.5988	25	bacteria
Antarcticibacterium	5.18182	8	bacteria
Apibacter	2.5736	23	bacteria
Aquimarina	5.46753	21	bacteria
Arachidicoccus	4.48936	15	bacteria
Archangium	1	1	bacteria
Arcticibacterium	2.9726	26	bacteria
Arenibacter	3.95726	22	bacteria
Arsenophonus	1	1	bacteria
Ascovirus	3.13793	10	euk-viruses
Asfivirus	3	5	euk-viruses
Atopobium	4.08475	16	bacteria
Azoarcus	3.72566	21	bacteria
Azospira	2.73964	22	bacteria
Bacillus	2.50943	12	bacteria
Bacteroides	4.69863	19	bacteria
Basilea	2.18033	12	bacteria
Bc431virus	6.2	6	phages
Bcepmuvirus	1	1	phages
Belliella	3.87023	23	bacteria
Betaentomopoxvirus	5.15094	17	euk-viruses
Betalipothrixvirus	1	1	phages
Bifidobacterium	5.18182	8	bacteria
Blautia	3.21053	14	bacteria
Bordetella	2.25926	14	bacteria
Bosea	1	1	bacteria
Brachyspira	3.14679	19	bacteria
Burkholderia	1	2	bacteria
Buttiauxella	2.06667	6	bacteria
Butyricimonas	4.68345	26	bacteria
Butyrivibrio	4.57771	40	bacteria
Bxz1virus	3.49275	16	phages
C2virus	1.86957	7	phages
C5virus	1.4	3	phages
Caldicellulosiruptor	3.84507	17	bacteria
Campylobacter	2.26316	7	bacteria
Candidatus Arthromitus	3.95726	22	bacteria
Candidatus Azobacteroides	2.90361	16	bacteria
Candidatus Cyclonatronum	2.24088	18	bacteria
Candidatus Kinetoplastibacterium	2.81333	15	bacteria
Candidatus Koribacter	1	1	bacteria
Candidatus Methylopumilus	2.41818	12	bacteria
Capnocytophaga	5.16822	24	bacteria
Caproiciproducens	4.12195	23	bacteria
Carboxydocella	2.11111	8	bacteria
Carnobacterium	1	1	bacteria
Castellaniella	3.34043	13	bacteria
Catenovulum	3.02186	24	bacteria
Cba181virus	1.90909	5	phages
Cd119virus	3.2439	12	phages
Cecivirus	3.95652	17	phages
Cellulophaga	3.66225	24	bacteria
Cellulosilyticum	3.16495	18	bacteria
Chitinophaga	4.02024	32	bacteria
Chloracidobacterium	2.27536	13	bacteria
Chlorobium	2.21951	10	bacteria
Chlorovirus	6.53191	18	euk-viruses
Christensenella	3.99644	34	bacteria
Chryseobacterium	5.97248	26	bacteria
Chryseolinea	3.61053	19	bacteria
Citrobacter	1	1	bacteria
Cjw1virus	1	1	phages
Clostridioides	3.02186	24	bacteria
Clostridium	6.71014	22	bacteria
Coccolithovirus	2.38462	6	euk-viruses
Collimonas	3	23	bacteria
Collinsella	2.9084	20	bacteria
Comamonas	3.53435	22	bacteria
Coriobacterium	5.15094	17	bacteria
Corndogvirus	1	1	phages
Corynebacterium	1	1	bacteria
Cp1virus	2.38462	6	phages
Cp220virus	5.32	12	phages
Cp51virus	3.82927	13	phages
Cp8virus	1	2	phages
Crinalium	2.33333	3	bacteria
Croceicoccus	1	1	bacteria
Cupriavidus	2.25234	16	bacteria
Cutibacterium	2.08571	9	bacteria
Cycloclasticus	1	1	bacteria
Dechloromonas	2.73134	14	bacteria
Deferribacter	2.49593	18	bacteria
Denitrobacterium	6.14286	7	bacteria
Desulfitobacterium	4.06667	14	bacteria
Desulfomicrobium	1	1	bacteria
Desulfosporosinus	4.37931	20	bacteria
Desulfotalea	1	1	bacteria
Desulfotomaculum	2.33333	12	bacteria
Desulfovibrio	3	2	bacteria
Desulfurella	2.51724	9	bacteria
Dialister	2.70732	11	bacteria
Dickeya	2.33333	3	bacteria
Dictyoglomus	3.30108	18	bacteria
Dokdonia	1.4	3	bacteria
Dyadobacter	3.53608	19	bacteria
Dyella	4.13725	15	bacteria
Dysosmobacter	3.43478	24	bacteria
E125virus	5.53061	29	phages
Echinicola	3.20561	19	bacteria
Eggerthella	3.07299	21	bacteria
Elizabethkingia	3.21374	21	bacteria
Empedobacter	3.86307	31	bacteria
Enterobacter	2.65217	14	bacteria
Enterococcus	3.41026	12	bacteria
Ephemeroptericola	1.92754	12	bacteria
Epsilon15virus	1	1	phages
Erysipelothrix	2.70297	17	bacteria
Escherichia	2.15294	14	bacteria
Ethanoligenens	3.56075	20	bacteria
Eubacterium	4.24771	22	bacteria
Euzebyella	3.0898	28	bacteria
Faecalibaculum	3	29	bacteria
Fastidiosipila	3.83636	15	bacteria
Fermentimonas	3.44898	23	bacteria
Ferrimonas	4.91837	16	bacteria
Finegoldia	3.30769	7	bacteria
Flammeovirga	4.424	24	bacteria
Flavisolibacter	4.33333	17	bacteria
Flavivirga	1.32558	8	bacteria
Flavobacterium	3.8	12	bacteria
Fluviicola	3	2	bacteria
Fusobacterium	1.4	5	bacteria
Gaiavirus	1	1	phages
Geminocystis	2.33333	3	bacteria
Gemmatirosa	6.17333	22	bacteria
Geobacillus	1.61538	5	bacteria
Glaciecola	2.98261	19	bacteria
Gottschalkia	3.79012	18	bacteria
Gramella	4.66925	43	bacteria
Haemophilus	3	2	bacteria
Halanaerobium	1	1	bacteria
Halobacteroides	1	1	bacteria
Halocella	3.43429	25	bacteria
Halorhodospira	1	2	bacteria
Harrisonvirus	1	3	phages
Hathewaya	2.83529	16	bacteria
Heliobacterium	2.33333	3	bacteria
Herbaspirillum	3.36364	11	bacteria
Herbinix	3.8	12	bacteria
Herminiimonas	4.26241	25	bacteria
Hp1virus	3	2	phages
Hungateiclostridium	3.80402	28	bacteria
Hydrogenophaga	1.78049	9	bacteria
Hymenobacter	3.87742	25	bacteria
Ignavibacterium	4.7265	24	bacteria
Indioceanicola	2.70732	11	bacteria
Intestinibaculum	4.0365	24	bacteria
Iodobacter	1	1	bacteria
Iridovirus	2.33333	5	euk-viruses
Janthinobacterium	3.18868	23	bacteria
Jeotgalibaca	3.59829	21	bacteria
Kayvirus	1	1	phages
Kerstersia	2.98582	21	bacteria
Kitasatospora	1	2	bacteria
Klebsiella	3.9682	34	bacteria
Kordia	1	1	bacteria
Kosakonia	1.72527	13	bacteria
Kushneria	3.44444	6	bacteria
Kutzneria	2.60784	12	bacteria
Labilibaculum	3.71233	29	bacteria
Lachnoanaerobaculum	3.07273	23	bacteria
Lachnoclostridium	3.86307	31	bacteria
Lacimicrobium	5.52174	20	bacteria
Lacinutrix	2.33333	5	bacteria
Lactobacillus	5.60465	16	bacteria
Lactococcus	3.84211	9	bacteria
Lambdavirus	2.6	4	phages
Leclercia	2.46763	19	bacteria
Lelliottia	1.35821	10	bacteria
Leminorella	3.90909	7	bacteria
Leptothrix	3.62201	28	bacteria
Leptotrichia	3.34921	15	bacteria
Likavirus	2.21212	9	phages
Listeria	1.61538	5	bacteria
Luteimonas	7	3	bacteria
Lutibacter	2.99149	27	bacteria
Lysinibacillus	3.95082	16	bacteria
Mahella	3.58915	22	bacteria
Maribacter	3.46465	19	bacteria
Marinobacter	1	1	bacteria
Maritalea	1	1	bacteria
Marivirga	1	1	bacteria
Massilia	3.07299	21	bacteria
Megamonas	3.69268	28	bacteria
Megasphaera	3	14	bacteria
Melaminivora	3.7619	24	bacteria
Methylacidiphilum	3.048	20	bacteria
Methylibium	3.92784	20	bacteria
Methylophaga	1	2	bacteria
Methylophilus	4.33333	17	bacteria
Methylovorus	2.81818	6	bacteria
Microbulbifer	3.44444	6	bacteria
Microcystis	1	1	bacteria
Mitsuaria	1.22857	7	bacteria
Moorella	2.57377	13	bacteria
Mordavella	3.61053	19	bacteria
Morganella	3.71141	24	bacteria
Mucilaginibacter	3.53435	22	bacteria
Mucinivorans	4.35433	24	bacteria
Muribaculum	8.73585	22	bacteria
Muscavirus	2.05618	14	euk-viruses
Muvirus	3.36364	11	phages
Mycoavidus	4.5188	25	bacteria
Myroides	3.60513	27	bacteria
N15virus	1.93827	13	phages
N4virus	3.95652	10	phages
Niabella	3.59829	21	bacteria
Nit1virus	2.33333	5	phages
Nitrosomonas	4.33333	4	bacteria
Nitrosospira	2.75439	13	bacteria
Nodularia	1	2	bacteria
Nonlabens	2.5914	16	bacteria
Novibacillus	7	3	bacteria
Oceanihabitans	3.11494	29	bacteria
Oceanobacillus	3.47934	21	bacteria
Oleispira	3.30769	7	bacteria
Oligella	1	1	bacteria
Olleya	2.55801	22	bacteria
Olsenella	2.71429	8	bacteria
Omegavirus	1	1	phages
Orthopoxvirus	1	1	euk-viruses
Oryzomicrobium	4.42857	6	bacteria
Oscillibacter	3.98868	33	bacteria
Ottowia	2.70079	19	bacteria
P12024virus	3.59701	16	phages
P1virus	3.37037	17	phages
P22virus	5.35294	10	phages
P23virus	3	2	phages
Paenalcaligenes	2.18033	12	bacteria
Paenibacillus	3	11	bacteria
Paeniclostridium	3.40838	26	bacteria
Pagevirus	3.83636	15	phages
Paludibacter	3.23158	18	bacteria
Pandoraea	2.3986	19	bacteria
Pandoravirus	9.16901	26	euk-viruses
Pantoea	3.73469	14	bacteria
Paraburkholderia	3.30108	18	bacteria
Paraprevotella	5.87805	16	bacteria
Pararhodospirillum	1	1	bacteria
Parascardovia	2.33333	3	bacteria
Parvimonas	2.04762	7	bacteria
Paucibacter	2.33333	10	bacteria
Pectobacterium	1.56338	11	bacteria
Pediococcus	2.47826	8	bacteria
Pedobacter	4.06485	35	bacteria
Pelosinus	3.35754	25	bacteria
Petrimonas	3.11852	21	bacteria
Petrocella	4.19008	23	bacteria
Phaeovirus	4.42857	6	euk-viruses
Phascolarctobacterium	7	5	bacteria
Phi29virus	10.7011	31	phages
Phic31virus	2.31868	15	phages
Phietavirus	13	4	phages
Phifelvirus	3.90909	7	phages
Pigmentiphaga	4.2549	26	bacteria
Piscirickettsia	2.6	10	bacteria
Pithovirus	5.46753	21	euk-viruses
Pluralibacter	3.07843	13	bacteria
Polaribacter	3.32044	25	bacteria
Polynucleobacter	3.6988	18	bacteria
Porphyromonas	4.00952	21	bacteria
Prasinovirus	3.64	10	euk-viruses
Prevotella	4.4087	23	bacteria
Proteiniphilum	4.20548	18	bacteria
Proteus	2.5814	11	bacteria
Providencia	2.71429	8	bacteria
Pseudoalteromonas	5.79245	18	bacteria
Pseudobacter	2.5914	16	bacteria
Pseudobutyrivibrio	3.89076	22	bacteria
Pseudoclostridium	4.12195	23	bacteria
Pseudogulbenkiania	1.61538	5	bacteria
Rahnella	1.10526	5	bacteria
Ralstonia	3.704	22	bacteria
Ramlibacter	4.69231	14	bacteria
Raoultella	3.837	30	bacteria
Rb69virus	4.29032	12	phages
Rheinheimera	1.92632	14	bacteria
Rhodoferax	2.41538	13	bacteria
Rhodoplanes	1	2	bacteria
Riemerella	1	2	bacteria
Roseateles	4.98198	24	bacteria
Rsl2virus	6.2	6	phages
Rufibacter	3.80967	36	bacteria
Ruminiclostridium	3.98013	25	bacteria
Ruminococcus	5.41202	36	bacteria
Rummeliibacillus	1.63158	6	bacteria
Runella	3.83636	15	bacteria
Ruthenibacterium	3.64242	25	bacteria
Salegentibacter	3.97842	24	bacteria
Saliniradius	1.72	7	bacteria
Salmonella	3.1931	22	bacteria
Saprospira	3.64	10	bacteria
Sedimenticola	1.23529	5	bacteria
Selenomonas	6.35632	24	bacteria
Serpentinomonas	2.74026	15	bacteria
Serratia	2.98582	21	bacteria
Shewanella	2.38462	6	bacteria
Sideroxydans	4.53293	28	bacteria
Silviavirus	5.35294	10	phages
Simplicispira	4.33333	4	bacteria
Sitaravirus	4.33333	10	phages
Slackia	4.30612	15	bacteria
Slashvirus	7.77419	16	phages
Soehngenia	2.45946	10	bacteria
Solimonas	4.38462	8	bacteria
Sp6virus	1	1	phages
Spbetavirus	2.71429	8	phages
Sphaerochaeta	3.02878	21	bacteria
Sphingobacterium	5.2268	23	bacteria
Spirosoma	3.95726	22	bacteria
Spo1virus	4.77778	7	phages
Spongiibacter	2.86667	7	bacteria
Sporanaerobacter	4.32394	18	bacteria
Sulfuricella	4.22137	24	bacteria
Sulfuritalea	3.26667	31	bacteria
Sutterella	3.77228	20	bacteria
T4virus	4.22807	16	phages
Tannerella	3.66225	24	bacteria
Taylorella	3.47934	21	bacteria
Tenacibaculum	3.82645	22	bacteria
Tepidanaerobacter	3.67638	36	bacteria
Thermoanaerobacter	3.47934	21	bacteria
Thermodesulfobacterium	1	1	bacteria
Thiobacillus	3.67873	29	bacteria
Thiohalobacter	2.96226	13	bacteria
Thiomonas	2.82979	12	bacteria
Tsarbombavirus	4.33333	4	phages
Turicibacter	4.19008	23	bacteria
Vagococcus	1.87179	9	bacteria
Wenyingzhuangia	3.73973	17	bacteria
Thermoanaerobacterium	3.83636	15	bacteria
Jimmervirus	1	2	phages
Shigella	3.61438	24	bacteria
Treponema	5.10526	36	bacteria
Thermoclostridium	2.70297	17	bacteria
Virgibacillus	3.43243	20	bacteria
Sporolactobacillus	4.2	5	bacteria
Veillonella	1.90909	5	bacteria
Dactylococcopsis	3	2	bacteria
Pseudanabaena	3	2	bacteria
Thermaerobacter	13	4	bacteria
Robiginitalea	2.11111	8	bacteria
Winogradskyella	3.94253	19	bacteria
Ranavirus	5.81481	13	euk-viruses
Schizot4virus	1	1	phages
Muricauda	2.26316	7	bacteria
Muriicola	1	3	bacteria
Rhodovulum	2.21951	17	bacteria
Siansivirga	2.70297	17	bacteria
Spirochaeta	2.11628	10	bacteria
Molluscipoxvirus	1	2	euk-viruses
Photorhabdus	1	1	bacteria
unclassified	5.90323	14	euk-viruses
Sphingomonas	3.05797	15	bacteria
Tg1virus	4.29412	9	phages
Streptococcus	3	8	bacteria
Ydn12virus	3.84211	9	phages
Thermacetogenium	1	2	bacteria
Wildcatvirus	1.44444	4	phages
Toursvirus	2.93548	10	euk-viruses
Variovorax	2.45946	17	bacteria
Potyvirus	1	1	euk-viruses
Scardovia	4.33333	4	bacteria
Tl2011virus	1	2	phages
Streptobacillus	7	3	bacteria
Nona33virus	1	2	phages
Wbetavirus	2.6	4	phages
D3112virus	1	1	phages
Elvirus	1	1	phages
Eikenella	1	1	bacteria
Felixo1virus	1	1	phages
Gemella	1	1	bacteria
Rslunavirus	1	2	phages
Delftia	1	1	bacteria
Thioflavicoccus	2.33333	3	bacteria
Lawsonia	7	3	bacteria
Zymomonas	2.41818	12	bacteria
Sulfuricaulis	1.85714	4	bacteria
Sfi11virus	1	2	phages
Petrotoga	2.33333	3	bacteria
Planococcus	1	3	bacteria
Methylocystis	1	1	bacteria
Nocardioides	1	1	bacteria
Kyrpidia	1	1	bacteria
Nonagvirus	3	2	phages
Parashewanella	2.33333	3	bacteria
Yersinia	1.18182	4	bacteria
Wolbachia	1	1	bacteria
Limnohabitans	1	1	bacteria
Owenweeksia	1	1	bacteria
Sporosarcina	1	1	bacteria
Vulgatibacter	3	8	bacteria
Weissella	1	1	bacteria
Stenotrophomonas	1	1	bacteria
T5virus	1	1	phages
Syntrophomonas	1	1	bacteria

## Sheet: CRC
allgenus	importance centrality	degree	labels
Ab18virus	21	5	phages
Abouovirus	10.4286	9	phages
Acadianvirus	8.27273	10	phages
Acetoanaerobium	14.1111	20	bacteria
Acetobacter	1	1	bacteria
Acetobacterium	9.35556	21	bacteria
Acholeplasma	11.2857	24	bacteria
Achromobacter	7	10	bacteria
Acidaminococcus	5.28571	11	bacteria
Acidihalobacter	3	2	bacteria
Acidiphilium	3	2	bacteria
Acidipropionibacterium	1	1	bacteria
Acidithiobacillus	3.44444	6	bacteria
Acidobacterium	6.14286	7	bacteria
Acidovorax	4.42857	6	bacteria
Acinetobacter	4.82609	11	bacteria
Actinobacillus	1	1	bacteria
Actinobaculum	12.6842	16	bacteria
Actinomyces	9.24615	25	bacteria
Aequorivita	11.7907	23	bacteria
Aeribacillus	13	17	bacteria
Aerococcus	14.619	18	bacteria
Aeromicrobium	6.2	6	bacteria
Aeromonas	3	2	bacteria
Agarilytica	3	2	bacteria
Agatevirus	3.8254	16	phages
Aggregatibacter	3	2	bacteria
Agrican357virus	2.6	4	phages
Agrobacterium	7	10	bacteria
Agromyces	3	2	bacteria
Akkermansia	21	5	bacteria
Algibacter	10.3333	6	bacteria
Algoriphagus	21	5	bacteria
Alicycliphilus	8.14286	8	bacteria
Aliivibrio	73	9	bacteria
Alistipes	18.1429	20	bacteria
Alkaliphilus	10.3939	19	bacteria
Alloprevotella	11.8696	17	bacteria
Alphabaculovirus	4.86667	9	euk-viruses
Alphaentomopoxvirus	14.0769	14	euk-viruses
Alphamesonivirus	7	5	euk-viruses
Alphapleolipovirus	3	2	phages
Altererythrobacter	1	1	bacteria
Alteromonas	6.63636	9	bacteria
Aminipila	20.1765	19	bacteria
Aminobacter	3	2	bacteria
Aminobacterium	7.77419	16	bacteria
Ammonifex	1	1	bacteria
Amphibacillus	6.72549	19	bacteria
Amycolatopsis	1	1	bacteria
Anaerobutyricum	31.4	13	bacteria
Anaerococcus	10.8857	20	bacteria
Anaeromyxobacter	1	1	bacteria
Anaerostipes	13.72	19	bacteria
Andromedavirus	6.77778	14	phages
Aneurinibacillus	21	5	bacteria
Anoxybacillus	5.41379	13	bacteria
Anseongella	7	3	bacteria
Antarcticibacterium	43	7	bacteria
Apibacter	17.4444	13	bacteria
Aquicella	4.33333	4	bacteria
Aquimarina	6.33333	8	bacteria
Aquitalea	4.77778	7	bacteria
Arachidicoccus	12.4118	15	bacteria
Archangium	1	1	bacteria
Arcobacter	10.3333	6	bacteria
Arcticibacterium	9.44898	22	bacteria
Arenibacter	2.33333	3	bacteria
Aromatoleum	1	1	bacteria
Arsenicicoccus	1	1	bacteria
Arsenophonus	3	2	bacteria
Arthrobacter	3.17391	9	bacteria
Arv1virus	10.3333	6	phages
Ascovirus	5.54545	14	euk-viruses
Asfivirus	14.6	9	euk-viruses
Atopobium	9.29268	20	bacteria
Aurantimicrobium	13	4	bacteria
Aureitalea	91	10	bacteria
Auritidibacter	13	4	bacteria
Azoarcus	1	1	bacteria
Azorhizobium	3	2	bacteria
Azospira	8.27273	10	bacteria
Azospirillum	4.77778	7	bacteria
Azotobacter	3	2	bacteria
B4virus	7.82353	12	phages
Bacillus	8.14286	8	bacteria
Bacteroides	21	5	bacteria
Bartonella	1	1	bacteria
Basilea	1	2	bacteria
Bastillevirus	7	3	phages
Bc431virus	7.13953	18	phages
Bcep22virus	9.34483	29	phages
Bcep78virus	3	2	phages
Bcepmuvirus	1	2	phages
Bdellomicrovirus	1	1	phages
Bdellovibrio	1	1	bacteria
Belliella	7	12	bacteria
Bernal13virus	1	1	phages
Bernardetia	2.33333	3	bacteria
Betabaculovirus	14.1765	16	euk-viruses
Betacoronavirus	3	2	euk-viruses
Betaentomopoxvirus	6.52113	22	euk-viruses
Betalipothrixvirus	8.77143	18	phages
Beutenbergia	1	1	bacteria
Bicaudavirus	7	3	phages
Bifidobacterium	10.0476	15	bacteria
Bignuzvirus	7	3	phages
Biseptimavirus	1	2	phages
Blastomonas	3	2	bacteria
Blautia	13.7843	27	bacteria
Bordetella	4.42857	6	bacteria
Borrelia	13	4	bacteria
Boseongicola	1	1	bacteria
Bpp1virus	3	5	phages
Brachybacterium	6.14286	7	bacteria
Brachyspira	10.0476	15	bacteria
Bradymonas	10.3333	6	bacteria
Bradyrhizobium	11.4	8	bacteria
Brevibacillus	3	8	bacteria
Brevibacterium	14.6	9	bacteria
Brevundimonas	14.3333	7	bacteria
Bronvirus	7	3	phages
Brucella	3	2	bacteria
Buchnera	3	2	bacteria
Burkholderia	8.14286	8	bacteria
Butyricimonas	19	8	bacteria
Butyrivibrio	12.0909	12	bacteria
Bxz1virus	11.2927	22	phages
C2virus	10.4667	13	phages
C5virus	6.33333	8	phages
Caldicellulosiruptor	7.41975	25	bacteria
Caldithrix	7.27586	15	bacteria
Calothrix	6.82609	13	bacteria
Campylobacter	19	8	bacteria
Candidatus Azobacteroides	19	8	bacteria
Candidatus Cardinium	1	1	bacteria
Candidatus Cloacimonas	21	5	bacteria
Candidatus Cyclonatronum	3	2	bacteria
Candidatus Desulforudis	18.907	29	bacteria
Candidatus Izimaplasma	10.4286	9	bacteria
Candidatus Kinetoplastibacterium	13	4	bacteria
Candidatus Koribacter	5.90323	14	bacteria
Candidatus Kuenenia	1	1	bacteria
Candidatus Methanomethylophilus	5.81356	19	bacteria
Candidatus Methanoplasma	7	3	bacteria
Candidatus Methylopumilus	11.8364	26	bacteria
Candidatus Nitrosoglobus	1	1	bacteria
Candidatus Nitrosotalea	14.6	9	bacteria
Candidatus Nucleicultrix	1	1	bacteria
Candidatus Paracaedibacter	4.33333	4	bacteria
Candidatus Thioglobus	4.33333	4	bacteria
Capnocytophaga	13	17	bacteria
Caproiciproducens	6.65854	17	bacteria
Carboxydocella	11.0645	19	bacteria
Carnobacterium	5.81481	13	bacteria
Castellaniella	13	4	bacteria
Catenovulum	10.4667	13	bacteria
Caulobacter	7	5	bacteria
Cba181virus	3	2	phages
Cba41virus	3	2	phages
Cd119virus	16.6364	14	phages
Cecivirus	7.32	14	phages
Celeribacter	1	1	bacteria
Cellulomonas	1	1	bacteria
Cellulophaga	7	3	bacteria
Cellulosilyticum	5.61538	9	bacteria
Cellvibrio	8.6	7	bacteria
Centapoxvirus	4.13725	15	euk-viruses
Cervidpoxvirus	13	10	euk-viruses
Chania	3	2	bacteria
Charlievirus	1	1	phages
Che8virus	4.33333	4	phages
Chelatococcus	7	3	bacteria
Chitinolyticbacter	1	1	bacteria
Chitinophaga	8.27273	10	bacteria
Chlamydia	1	3	bacteria
Chlamydiamicrovirus	1	1	phages
Chloracidobacterium	6.06667	10	bacteria
Chlorobaculum	6.17949	16	bacteria
Chlorobium	1	1	bacteria
Chloroflexus	3	2	bacteria
Chlorovirus	8.10638	20	euk-viruses
Christensenella	16.2308	15	bacteria
Chromobacterium	10.0909	11	bacteria
Chryseobacterium	6.33333	12	bacteria
Chryseolinea	7.62222	19	bacteria
Citricoccus	1	1	bacteria
Citrobacter	57	8	bacteria
Cjw1virus	3	2	phages
Cloacibacterium	13	4	bacteria
Closterovirus	7.47619	13	euk-viruses
Clostridioides	10.2889	22	bacteria
Clostridium	37	11	bacteria
Coccolithovirus	5.52555	28	euk-viruses
Cohnella	6.39394	15	bacteria
Collimonas	6.02857	15	bacteria
Collinsella	7	3	bacteria
Colwellia	11.4	8	bacteria
Comamonas	1	1	bacteria
Coprothermobacter	1	1	bacteria
Corallococcus	21	5	bacteria
Coriobacterium	15.8571	11	bacteria
Corynebacterium	8.80645	17	bacteria
Cp1virus	14.3333	7	phages
Cp220virus	8.14286	8	phages
Cp51virus	8.11111	9	phages
Cp8virus	18.2	10	phages
Cr3virus	7.95652	14	phages
Crinalium	2.38462	6	bacteria
Croceicoccus	22.2	11	bacteria
Crocosphaera	3	2	bacteria
Cronusvirus	3	2	phages
Cryptobacterium	15.8571	11	bacteria
Cuniculiplasma	3	2	bacteria
Cupriavidus	19.1818	15	bacteria
Cutibacterium	7.32	14	bacteria
Cvm10virus	10.7647	14	phages
Cycloclasticus	3	2	bacteria
Cyprinivirus	10.3333	6	euk-viruses
D3112virus	11.0645	19	phages
Dactylococcopsis	9.29268	20	bacteria
Dechloromonas	8.53846	11	bacteria
Deferribacter	3.95652	10	bacteria
Dehalococcoides	22.4286	13	bacteria
Dehalogenimonas	13	4	bacteria
Deinococcus	7.47619	13	bacteria
Delftia	4.33333	4	bacteria
Denitrobacterium	9.21818	23	bacteria
Dermabacter	14.7778	12	bacteria
Dermatophilus	7	3	bacteria
Desulfarculus	8.26316	13	bacteria
Desulfatibacillum	5.35294	10	bacteria
Desulfitobacterium	8.77778	24	bacteria
Desulfocapsa	7	12	bacteria
Desulfococcus	16.6364	14	bacteria
Desulfocurvibacter	11.1053	15	bacteria
Desulfomicrobium	9.41379	17	bacteria
Desulfosarcina	4.62712	17	bacteria
Desulfosporosinus	12.618	34	bacteria
Desulfotalea	9.30303	18	bacteria
Desulfotomaculum	19	8	bacteria
Desulfovibrio	4.78947	17	bacteria
Devosia	5.81481	13	bacteria
Dialister	3	2	bacteria
Dickeya	4.25581	14	bacteria
Dictyoglomus	7.95652	14	bacteria
Dyadobacter	4.33333	4	bacteria
Dysosmobacter	7	12	bacteria
E125virus	13.3478	18	phages
Ea214virus	10.2683	21	phages
Ea92virus	3.44444	6	phages
Echinicola	7.4	11	bacteria
Edwardsiella	8.31034	16	bacteria
Eggerthella	4.78947	10	bacteria
Eiauvirus	2.33333	3	phages
Eikenella	3.30769	7	bacteria
Elizabethkingia	6.2	6	bacteria
Elvirus	7	3	phages
Empedobacter	10.2308	12	bacteria
Endomicrobium	13	4	bacteria
Enterobacter	24.3333	9	bacteria
Enterococcus	10.1111	10	bacteria
Entomoplasma	10.3333	6	bacteria
Ephemeroptericola	7	3	bacteria
Erysipelothrix	4.48571	13	bacteria
Erythrobacter	1	2	bacteria
Escherichia	5.18182	8	bacteria
Ethanoligenens	4.73034	21	bacteria
Eubacterium	2.33333	3	bacteria
Euzebya	3	2	bacteria
Euzebyella	13	4	bacteria
Exiguobacterium	4.33333	4	bacteria
F116virus	12.3333	11	phages
Faecalibaculum	26.6	12	bacteria
Fastidiosipila	33.8	23	bacteria
Fermentimonas	1	1	bacteria
Ferrimonas	30.3333	10	bacteria
Ff47virus	7	3	phages
Fictibacillus	14.0769	14	bacteria
Finegoldia	12.6842	16	bacteria
Flammeovirga	12.3333	11	bacteria
Flaviflexus	14.3333	7	bacteria
Flavisolibacter	7	5	bacteria
Flavivirga	14.3333	7	bacteria
Flavobacterium	10.4286	9	bacteria
Fluviicola	7	3	bacteria
Francisella	2.6	4	bacteria
Frankia	3	2	bacteria
Frateuria	1	1	bacteria
Fri1virus	21	5	phages
Fusobacterium	12.2903	20	bacteria
G7cvirus	3	2	phages
Gaiavirus	12.2	14	phages
Gallaecimonas	31	6	bacteria
Gammacoronavirus	9.70175	24	euk-viruses
Gammaretrovirus	3	2	euk-viruses
Gemella	3	2	bacteria
Geminocystis	7	5	bacteria
Gemmata	1	1	bacteria
Gemmatimonas	1	1	bacteria
Gemmatirosa	12.2	14	bacteria
Geoalkalibacter	7	3	bacteria
Geobacter	3	8	bacteria
Geodermatophilus	1	1	bacteria
Georhizobium	1	1	bacteria
Geosporobacter	5.58182	18	bacteria
Glaciecola	17.4444	13	bacteria
Gloeothece	1	1	bacteria
Gordonia	7.8	17	bacteria
Gottschalkia	6.06667	10	bacteria
Gramella	24.3333	9	bacteria
Habenivirus	1	1	phages
Haematobacter	3	2	bacteria
Hafnia	1	3	bacteria
Hahella	1	1	bacteria
Halanaerobium	4.33333	4	bacteria
Halobacteroides	4.33333	4	bacteria
Halocella	4.2	17	bacteria
Halodesulfurarchaeum	6.14286	7	bacteria
Halomonas	3.90909	7	bacteria
Halorhodospira	1	2	bacteria
Halothermothrix	5.7027	15	bacteria
Halothiobacillus	1	1	bacteria
Harrisonvirus	5.77863	28	phages
Hathewaya	8.53846	11	bacteria
Helicobacter	9.8785	33	bacteria
Heliobacterium	7.27586	15	bacteria
Herbaspirillum	7	3	bacteria
Herbinix	10.4783	16	bacteria
Herminiimonas	2.33333	3	bacteria
Hp1virus	18.2	10	phages
Hungateiclostridium	4.58416	22	bacteria
Hydrocarboniclastica	1	1	bacteria
Hydrogenobaculum	3	2	bacteria
Hydrogenophaga	21	5	bacteria
Hymenobacter	7	10	bacteria
Hyphomonas	7	3	bacteria
Idiomarina	1	2	bacteria
Ignavibacterium	13	10	bacteria
Ilumatobacter	4.33333	4	bacteria
Indioceanicola	19	8	bacteria
Intestinibaculum	19	12	bacteria
Iodobacter	2.33333	3	bacteria
Ipomovirus	8.63478	32	euk-viruses
Iridovirus	6.80645	15	euk-viruses
Isosphaera	3.30769	7	bacteria
Janibacter	1	1	bacteria
Janthinobacterium	21	5	bacteria
Jd18virus	7	12	phages
Jenstvirus	6.63636	9	phages
Jeotgalibaca	8.79487	19	bacteria
Jeotgalibacillus	5.32	12	bacteria
Jimmervirus	3.20408	13	phages
Js98virus	9.56604	23	phages
Jwxvirus	7	3	phages
Kangiella	1	1	bacteria
Kayvirus	16.0588	17	phages
Kelleziovirus	4.33333	4	phages
Klebsiella	5.90323	14	bacteria
Kosakonia	13	4	bacteria
Kosmotoga	7	3	bacteria
Kp15virus	5.61538	9	phages
Kp34virus	3	2	phages
Kp36virus	3	2	phages
Kurthia	4.42857	6	bacteria
Kushneria	3.44444	6	bacteria
Kyrpidia	3	2	bacteria
L5virus	31	6	phages
Labilibaculum	8.6	7	bacteria
Labilithrix	3	2	bacteria
Laceyella	4.2	5	bacteria
Lachnoanaerobaculum	4.78947	10	bacteria
Lachnoclostridium	16.0667	16	bacteria
Lacimicrobium	7	3	bacteria
Lacinutrix	10.7647	14	bacteria
Lactobacillus	10.5862	18	bacteria
Lactococcus	20.4595	28	bacteria
Lambdavirus	9.27027	19	phages
Lawsonia	15.4103	25	bacteria
Leclercia	4.44	11	bacteria
Legionella	8.77778	24	bacteria
Leisingera	3	5	bacteria
Lelliottia	4.77778	7	bacteria
Leminorella	7.82353	12	bacteria
Lentibacillus	13	4	bacteria
Leptolyngbya	1	1	bacteria
Leptospira	3	2	bacteria
Leptothrix	13	4	bacteria
Leptotrichia	10.7674	22	bacteria
Leuconostoc	8.27273	10	bacteria
Likavirus	9.59829	34	phages
Limnobaculum	7.4	11	bacteria
Limnochorda	11.7907	23	bacteria
Limnohabitans	22.1579	21	bacteria
Listeria	3	2	bacteria
Luteibacter	3	2	bacteria
Lutibacter	14.3333	7	bacteria
Lymphocryptovirus	7	3	euk-viruses
Lymphocystivirus	4.94595	14	euk-viruses
Lysinibacillus	5.22857	14	bacteria
Lysobacter	7	5	bacteria
M12virus	8.6	7	phages
Macavirus	4.77778	7	euk-viruses
Macrococcus	10.4286	9	bacteria
Magnetospirillum	4.86667	9	bacteria
Mahella	12.7037	19	bacteria
Mamastrovirus	13	4	euk-viruses
Mannheimia	7	3	bacteria
Maribacter	14.7778	12	bacteria
Maricaulis	13	10	bacteria
Marichromatium	13	4	bacteria
Marinithermus	1	2	bacteria
Marinobacter	1.4	3	bacteria
Marseillevirus	30.3333	10	euk-viruses
Martelella	16.2308	15	bacteria
Marvinvirus	8.27273	10	phages
Massilia	7	3	bacteria
Megalocytivirus	8.14286	8	euk-viruses
Megamonas	7	5	bacteria
Megasphaera	4.77778	7	bacteria
Meiothermus	3	2	bacteria
Melissococcus	7	3	bacteria
Mesoplasma	14.3333	7	bacteria
Methanobacterium	3	2	bacteria
Methanobrevibacter	1	1	bacteria
Methanoregula	12.0909	12	bacteria
Methanosphaera	21	5	bacteria
Methanosphaerula	3	2	bacteria
Methanothermobacter	3	2	bacteria
Methylibium	21	5	bacteria
Methylobacterium	13	4	bacteria
Methyloceanibacter	6.2	6	bacteria
Methylococcus	15.8571	11	bacteria
Methylocystis	5.81481	13	bacteria
Methylomicrobium	3	2	bacteria
Methylomonas	7	3	bacteria
Methylophaga	13	10	bacteria
Methylovorus	1	1	bacteria
Methylovulum	31	6	bacteria
Microbacterium	7.77419	16	bacteria
Microcella	3	2	bacteria
Micrococcus	1	1	bacteria
Micromonospora	3	2	bacteria
Micropruina	1	1	bacteria
Microvirga	3	2	bacteria
Miniimonas	8.14286	8	bacteria
Mixta	7	3	bacteria
Mobiluncus	7.82353	12	bacteria
Molluscipoxvirus	2.81818	6	euk-viruses
Moonvirus	2.33333	3	phages
Moorella	7.4	11	bacteria
Moraxella	3	2	bacteria
Mordavella	5.18182	8	bacteria
Morganella	5.29268	26	bacteria
Moritella	2.33333	3	bacteria
Mucilaginibacter	3.8	8	bacteria
Mucinivorans	13	4	bacteria
Mudcatvirus	9.17391	15	phages
Muribaculum	6.52941	11	bacteria
Muricauda	4.33333	4	bacteria
Muriicola	1.85714	4	bacteria
Muscavirus	6.26531	18	euk-viruses
Mycetocola	13	4	bacteria
Mycoavidus	8.6	7	bacteria
Mycobacterium	3	2	bacteria
Mycobacteroides	1	1	bacteria
Mycolicibacterium	4.2	5	bacteria
Mycoplasma	22.2	11	bacteria
Myroides	57	8	bacteria
N15virus	5.41379	13	phages
N4virus	10.7674	22	phages
Neisseria	1	2	bacteria
Neorhizobium	8.14286	8	bacteria
Niabella	13	4	bacteria
Nit1virus	5.85535	31	phages
Nitrosomonas	3	2	bacteria
Nitrosospira	22.4118	20	bacteria
Nocardioides	13	4	bacteria
Nodularia	3	2	bacteria
Nona33virus	8.27273	10	phages
Nonagvirus	7	5	phages
Nonlabens	7	10	bacteria
Novibacillus	5.81356	19	bacteria
Novosphingobium	21	5	bacteria
Np1virus	13	4	phages
Obesumbacterium	7	3	bacteria
Oceanihabitans	10.0909	11	bacteria
Oceanispirochaeta	6.6044	25	bacteria
Oceanithermus	4.33333	4	bacteria
Oceanobacillus	31	6	bacteria
Octadecabacter	1	1	bacteria
Oleispira	10.3333	6	bacteria
Oligella	7	3	bacteria
Oligotropha	6.2	6	bacteria
Olleya	10.2308	12	bacteria
Olsenella	8.79487	19	bacteria
Orthopoxvirus	12.7576	21	euk-viruses
Oscillibacter	9.24615	25	bacteria
Ottowia	10.1111	10	bacteria
Owenweeksia	21	17	bacteria
P12024virus	5.90323	14	phages
P1virus	6.9604	27	phages
P22virus	6.33333	8	phages
P23virus	4.42857	6	phages
P2virus	6.04762	20	phages
P70virus	5.35294	17	phages
Pa6virus	6.14286	7	phages
Paenalcaligenes	3	2	bacteria
Paenibacillus	7.8	17	bacteria
Paeniclostridium	8.71014	25	bacteria
Paenisporosarcina	3	2	bacteria
Pagevirus	7	5	phages
Pakpunavirus	1	2	phages
Pamx74virus	10.7647	14	phages
Pandoravirus	12.6842	16	euk-viruses
Pantoea	7.80519	25	bacteria
Parachlamydia	31	6	bacteria
Parageobacillus	4.33333	4	bacteria
Paraliobacillus	2.33333	3	bacteria
Paraphotobacterium	10.2308	12	bacteria
Paraprevotella	4.33333	4	bacteria
Parascardovia	11.4	8	bacteria
Parashewanella	3	2	bacteria
Parvimonas	21	5	bacteria
Pectobacterium	3	5	bacteria
Pediococcus	4.33333	10	bacteria
Pedobacter	15.8571	11	bacteria
Pelobacter	6.14286	7	bacteria
Pelodictyon	10.3333	6	bacteria
Pelosinus	6.06667	10	bacteria
Percavirus	7	3	euk-viruses
Petrimonas	7	5	bacteria
Petrocella	4.94595	14	bacteria
Petrotoga	8.27273	10	bacteria
Phaeobacter	7	3	bacteria
Phaeovirus	8.44	15	euk-viruses
Phi29virus	10.2308	12	phages
Phic31virus	17.1481	22	phages
Phicbkvirus	21	5	phages
Phieco32virus	11.4	8	phages
Phietavirus	3	5	phages
Phifelvirus	7	5	phages
Phikmvvirus	1	1	phages
Phikzvirus	3	2	phages
Phycisphaera	19	8	bacteria
Pigmentiphaga	21	5	bacteria
Pithovirus	10.3333	6	euk-viruses
Planococcus	10.3333	6	bacteria
Pluralibacter	4.73228	25	bacteria
Pocjvirus	6.31034	14	phages
Polaribacter	7	10	bacteria
Polynucleobacter	4.38462	8	bacteria
Porphyromonas	6.33333	8	bacteria
Potyvirus	8.86667	12	euk-viruses
Pragia	1	1	bacteria
Prasinovirus	9.90323	18	euk-viruses
Prevotella	10.2973	20	bacteria
Proboscivirus	4.82609	11	euk-viruses
Prochlorococcus	3	2	bacteria
Prosthecochloris	3	5	bacteria
Proteus	3.84211	9	bacteria
Providencia	13.3478	18	bacteria
Psavirus	7	5	phages
Pseudoalteromonas	13.5806	21	bacteria
Pseudobacter	14.2727	13	bacteria
Pseudobutyrivibrio	22.2	11	bacteria
Pseudoclostridium	20.0857	27	bacteria
Pseudodesulfovibrio	8.0495	29	bacteria
Pseudogulbenkiania	4.2	5	bacteria
Pseudomonas	4.91837	16	bacteria
Pseudonocardia	6.31034	14	bacteria
Pseudopropionibacterium	31	6	bacteria
Psychrobacillus	14.9355	22	bacteria
Pyrococcus	3	2	bacteria
Ralstonia	7.81481	15	bacteria
Ramlibacter	4.33333	4	bacteria
Ranavirus	5.28571	11	euk-viruses
Raoultella	3.09302	12	bacteria
Rb49virus	3	2	phages
Rb69virus	7	3	phages
Rheinheimera	7.87179	18	bacteria
Rhizobium	5.60465	16	bacteria
Rhodanobacter	4.2	5	bacteria
Rhodobacter	37	11	bacteria
Rhodococcus	10.7647	14	bacteria
Rhodoferax	7	3	bacteria
Rhodoluna	4.78947	10	bacteria
Rhodopirellula	14.3333	7	bacteria
Rhodopseudomonas	2.26316	7	bacteria
Rhodovulum	21	5	bacteria
Robiginitalea	4.42857	6	bacteria
Roseateles	4.38462	8	bacteria
Rothia	7	10	bacteria
Rsl2virus	7	3	phages
Rslunavirus	15.8571	11	phages
Rubrobacter	4.33333	4	bacteria
Rudivirus	16.0667	16	phages
Rufibacter	8.6	7	bacteria
Ruminiclostridium	5.44706	22	bacteria
Ruminococcus	10.4286	9	bacteria
Runella	14.5172	21	bacteria
Ruthenibacterium	8.31034	16	bacteria
Saetivirus	21	5	phages
Salegentibacter	5.22857	14	bacteria
Salilacibacter	13	4	bacteria
Saliniradius	10.1111	10	bacteria
Salmonella	5.84211	11	bacteria
Scardovia	7.8	17	bacteria
Schizot4virus	8.26316	13	phages
Scutavirus	7	3	euk-viruses
Se1virus	2.93548	10	phages
Secunda5virus	4.25581	14	phages
Selenomonas	8.71429	14	bacteria
Sep1virus	31	6	phages
Serratia	11.8276	19	bacteria
Sfi11virus	7	3	phages
Sfi21dt1virus	18.5385	16	phages
Shewanella	4.42857	6	bacteria
Shigella	1.4	5	bacteria
Siansivirga	13	4	bacteria
Simonsiella	1	1	bacteria
Sitaravirus	3	2	phages
Slashvirus	12.3333	11	phages
Smoothievirus	5.84211	11	phages
Sneathia	2.86667	7	bacteria
Soehngenia	5.82759	23	bacteria
Sorangium	8.2973	18	bacteria
Sp18virus	3	2	phages
Sp6virus	30.3333	10	phages
Spbetavirus	4.92593	12	phages
Sphaerobacter	70.3333	15	bacteria
Sphaerochaeta	5.12766	16	bacteria
Sphaerotilus	43	7	bacteria
Sphingobacterium	12.0769	13	bacteria
Sphingobium	10.4286	9	bacteria
Sphingomonas	10.1111	10	bacteria
Sphingopyxis	8.14286	8	bacteria
Spiroplasma	7.4	11	bacteria
Spirosoma	8.92593	16	bacteria
Spn3virus	6.82609	13	phages
Spo1virus	11.3117	30	phages
Sporanaerobacter	12.0286	21	bacteria
Staphylococcus	9.17391	15	bacteria
Stenotrophomonas	8.27273	10	bacteria
Streptococcus	23.4444	15	bacteria
Streptomyces	4.17117	22	bacteria
Sulfolobus	31	6	bacteria
Sulfurifustis	18.2	10	bacteria
Sutterella	12.28	18	bacteria
Synechococcus	15.8571	11	bacteria
T4virus	11.2667	23	phages
T5virus	7.13559	21	phages
T7virus	5.32	12	phages
Tatumella	4.33333	4	bacteria
Taylorella	11.3704	18	bacteria
Tectivirus	6.06667	10	phages
Tenacibaculum	4.77778	7	bacteria
Tepidanaerobacter	5.32	12	bacteria
Thermacetogenium	5.78261	12	bacteria
Thermaerobacter	6.34884	17	bacteria
Thermoanaerobacter	8.86047	20	bacteria
Thermoclostridium	24.1429	23	bacteria
Thermococcus	6.33333	8	bacteria
Thermodesulfatator	10.3333	6	bacteria
Thermodesulfobacterium	4.33333	4	bacteria
Thermotoga	10.3333	6	bacteria
Thermus	9.90323	18	bacteria
Thiomicrospira	21	5	bacteria
Toursvirus	5.32	12	euk-viruses
Treponema	8.27273	17	bacteria
Triavirus	13.3478	18	phages
Tsarbombavirus	8.68	26	phages
Turicibacter	10.0909	11	bacteria
V5virus	4.02564	13	phages
Weeksella	9.27027	19	bacteria
Wenyingzhuangia	10.0909	11	bacteria
Whispovirus	21	5	euk-viruses
Epsilon15virus	1	1	phages
Tolumonas	5.80851	17	bacteria
Weissella	9.53968	25	bacteria
Nocardia	1	2	bacteria
Twortvirus	18.2	10	phages
Vi1virus	6.33333	8	phages
Xylanimonas	21	5	bacteria
Thermoanaerobacterium	10.3939	19	bacteria
Vegasvirus	9.23529	13	phages
Salinisphaera	14.3333	7	bacteria
Sporolactobacillus	18.2	10	bacteria
Thermoactinomyces	4.33333	4	bacteria
Dichelobacter	1	1	bacteria
Geobacillus	7	5	bacteria
Rhodospirillum	2.33333	3	bacteria
Variovorax	5.84211	11	bacteria
Kribbella	1	1	bacteria
unclassified	4.62712	17	euk-viruses
Pseudoflavitalea	7	3	bacteria
Schaalia	4.42857	6	bacteria
Slackia	6.52941	11	bacteria
Yuavirus	31	6	phages
Vibrio	6.2	6	bacteria
Sideroxydans	1	1	bacteria
Syntrophomonas	5.84211	11	bacteria
Anabaena	1	1	bacteria
Cronobacter	1	1	bacteria
Gammasphaerolipovirus	1	1	phages
Planctomyces	3	2	bacteria
Methylocella	1	1	bacteria
Methanocella	3	2	bacteria
Pyrobaculum	11.4	8	bacteria
Xenorhabdus	10.3939	19	bacteria
Phascolarctobacterium	7	5	bacteria
Wildcatvirus	8.36585	19	phages
Terriglobus	4.2	5	bacteria
Pandoraea	10.3333	6	bacteria
Streptobacillus	4.33333	4	bacteria
Sulfurospirillum	43	7	bacteria
Ydn12virus	6.52941	11	phages
Xylanibacterium	2.33333	3	bacteria
Propionibacterium	22.2	11	bacteria
Thermosynechococcus	1	1	bacteria
Solibacillus	4.2	5	bacteria
Vagococcus	5.41379	13	bacteria
Roseburia	6.2	6	bacteria
Sap6virus	21	5	phages
Rippkaea	1	1	bacteria
Thermovibrio	6.33333	8	bacteria
Oblitimonas	7	3	bacteria
Sulfurimonas	2.33333	3	bacteria
Vhmlvirus	1	1	phages
Serpentinomonas	3.44444	6	bacteria
Varicellovirus	31	6	euk-viruses
Leifsonia	1	1	bacteria
Tannerella	4.33333	4	bacteria
Paludibacter	3	2	bacteria
Paracoccus	1	1	bacteria
Pbunavirus	3	2	phages
Rhadinovirus	6.33333	8	euk-viruses
Tetragenococcus	4.2	5	bacteria
Woeseia	18.2	10	bacteria
Simiduia	1	1	bacteria
Yatapoxvirus	12.4118	15	euk-viruses
Winogradskyella	9.23529	13	bacteria
Niveispirillum	1	1	bacteria
Suspvirus	3	2	phages
Salterprovirus	4.33333	4	euk-viruses
Thermobifida	1	1	bacteria
Sinorhizobium	1	1	bacteria
Saprospira	13	4	bacteria
Omegavirus	8.6	7	phages
Sedimenticola	1	1	bacteria
Sporosarcina	3	2	bacteria
Pseudolabrys	3	2	bacteria
Kitasatospora	1	1	bacteria
Egibacter	3	2	bacteria
Plasmavirus	21	5	phages
Spirochaeta	73	9	bacteria
Yersinia	5.13675	25	bacteria
Tg1virus	4.2	5	phages
Thermanaerovibrio	3	2	bacteria
Zymobacter	3	2	bacteria
Riemerella	1	2	bacteria
Simplicispira	1	1	bacteria
Thermosipho	1	1	bacteria
Woesvirus	13	4	phages
Mardivirus	1	1	euk-viruses
Waddlia	1	1	bacteria
Xp10virus	10.3333	6	phages
Nautilia	1	1	bacteria
Muvirus	4.33333	4	phages
Rickettsia	3	2	bacteria
Xanthomonas	1	1	bacteria
Vespertiliovirus	7	3	phages
Rosebushvirus	3	2	phages
Neokomagataea	3	2	bacteria
Pseudanabaena	3	2	bacteria
Methylophilus	13	4	bacteria
Thermodesulfobium	14.2727	13	bacteria
Zymomonas	7	5	bacteria
Sk1virus	7	3	phages
Nitrosococcus	1	1	bacteria
Rogue1virus	2.6	4	phages
Pelagibacterium	1	1	bacteria
Pararhodospirillum	3	2	bacteria
Ruegeria	3	2	bacteria
Tabrizicola	1	1	bacteria
Labrenzia	1	1	bacteria
Sulfuricaulis	3	2	bacteria
Tp21virus	7	5	phages
Kordia	1	1	bacteria
Syntrophothermus	7	3	bacteria
Oryzomicrobium	1	1	bacteria
Haliangium	1	1	bacteria
Pimelobacter	3	2	bacteria
Trichodesmium	1	1	bacteria
Tessaracoccus	8.6	7	bacteria
Nitrobacter	1	1	bacteria
Psychromicrobium	1	1	bacteria
Rhodothermus	2.6	4	bacteria
Methylacidiphilum	1	1	bacteria
Haemophilus	1	1	bacteria
Una961virus	2.33333	5	phages
Halothece	1	1	bacteria
Oceanimonas	1	1	bacteria
Ochrobactrum	3	2	bacteria
Wolbachia	3	2	bacteria
Thermochromatium	3	2	bacteria
Terasakiella	1	1	bacteria
Salinibacterium	1	1	bacteria
Velarivirus	1	1	euk-viruses
Wphvirus	7	3	phages
Tistrella	3	2	bacteria
Ornithinimicrobium	1	1	bacteria
Parasaccharibacter	1	1	bacteria
Veillonella	10.3333	6	bacteria
Vulgatibacter	3	2	bacteria
Seuratvirus	7	3	phages
Sulfuricella	3	2	bacteria
Paenarthrobacter	3	2	bacteria
Yangia	1	1	bacteria
Methylosinus	1	1	bacteria
Msw3virus	1	1	phages
Piscirickettsia	1	1	bacteria
Stigmatella	3	2	bacteria
Polaromonas	1	1	bacteria
Oscillatoria	1	1	bacteria
Nostoc	1	1	bacteria
Sulfuritalea	3	2	bacteria
Rahnella	1	1	bacteria
P100virus	1	1	phages
Serinicoccus	1	1	bacteria
Patiencevirus	1	1	phages
Thioflavicoccus	1	1	bacteria
Psychrobacter	1	1	bacteria
Photorhabdus	1	1	bacteria
Thauera	1	1	bacteria
Septima3virus	3	2	phages
Virgibacillus	3	2	bacteria
Rummeliibacillus	1	1	bacteria
Thiomonas	3	2	bacteria
Tl2011virus	1	1	phages
Thermobispora	1	1	bacteria
Xanthobacter	1	1	bacteria

## Sheet: LC
allgenus	importance centrality	degree	labels
Ab18virus	3	2	phages
Abouovirus	1.4	3	phages
Acadianvirus	1	1	phages
Acetoanaerobium	10.3333	6	bacteria
Acetobacterium	5.61538	9	bacteria
Acholeplasma	6.63636	9	bacteria
Achromobacter	1	1	bacteria
Acidaminococcus	1	2	bacteria
Acidisarcina	2.33333	3	bacteria
Acidithiobacillus	1	1	bacteria
Acidobacterium	2.86667	7	bacteria
Acidovorax	7	3	bacteria
Acinetobacter	4.33333	4	bacteria
Actinobacillus	10.3333	6	bacteria
Actinomyces	7	3	bacteria
Aequorivita	1	1	bacteria
Aeribacillus	1	1	bacteria
Aerococcus	5.18182	8	bacteria
Aeromonas	1	1	bacteria
Agatevirus	1	1	phages
Aggregatibacter	10.3333	6	bacteria
Agrican357virus	2.6	4	phages
Agrobacterium	4.77778	7	bacteria
Akkermansia	7	3	bacteria
Algibacter	6.34884	17	bacteria
Algoriphagus	14.0769	14	bacteria
Alicycliphilus	1.85714	4	bacteria
Aliivibrio	3	2	bacteria
Alistipes	13	10	bacteria
Alkaliphilus	4.77778	7	bacteria
Alloprevotella	2.33333	3	bacteria
Alphabaculovirus	21	5	euk-viruses
Alphaentomopoxvirus	16.2308	15	euk-viruses
Alphamesonivirus	13	4	euk-viruses
Alteromonas	3	2	bacteria
Aminobacter	4.82609	11	bacteria
Ammonifex	3	2	bacteria
Amphibacillus	3	2	bacteria
Amycolatopsis	3	2	bacteria
Anabaena	1	1	bacteria
Anaerobutyricum	10.1111	10	bacteria
Anaerococcus	10.4286	9	bacteria
Anaeromyxobacter	3	2	bacteria
Anaerostipes	6.53191	18	bacteria
Andromedavirus	1	1	phages
Aneurinibacillus	1	1	bacteria
Anseongella	3.95652	10	bacteria
Antarcticibacterium	17.4444	13	bacteria
Apibacter	4.77778	7	bacteria
Aquicella	1	1	bacteria
Aquimarina	3.30769	7	bacteria
Aquitalea	3	2	bacteria
Arachidicoccus	13	4	bacteria
Arcobacter	3	2	bacteria
Arcticibacterium	4.33333	4	bacteria
Arenibacter	26.1429	14	bacteria
Aromatoleum	2.33333	3	bacteria
Arthrobacter	1.18182	4	bacteria
Arv1virus	3	2	phages
Ascovirus	1	1	euk-viruses
Asfivirus	1	1	euk-viruses
Asticcacaulis	2.33333	3	bacteria
Atopobium	6.02857	15	bacteria
Aureitalea	3	2	bacteria
Avipoxvirus	13	4	euk-viruses
Azoarcus	3.95652	10	bacteria
Azospira	8.53846	11	bacteria
Azospirillum	7	3	bacteria
B4virus	5.35294	10	phages
Bacillus	8.14286	8	bacteria
Bacteroides	2.33333	3	bacteria
Baekduia	3	2	bacteria
Basilea	6.82609	13	bacteria
Bastillevirus	3	2	phages
Bc431virus	7	3	phages
Bcep22virus	7	3	phages
Bdellovibrio	4.33333	4	bacteria
Belliella	8.86667	12	bacteria
Betabaculovirus	7	3	euk-viruses
Betacoronavirus	3	2	euk-viruses
Betaentomopoxvirus	43	7	euk-viruses
Betalipothrixvirus	6.28	13	phages
Beutenbergia	1	2	bacteria
Bicaudavirus	6.28	13	phages
Bifidobacterium	1	1	bacteria
Bignuzvirus	21	5	phages
Biseptimavirus	1	1	phages
Blautia	10.3333	6	bacteria
Bordetella	2.33333	3	bacteria
Bpp1virus	2.33333	3	phages
Bradyrhizobium	1	2	bacteria
Brevibacillus	21	5	bacteria
Brevundimonas	3	2	bacteria
Bronvirus	1	1	phages
Burkholderia	13	4	bacteria
Buttiauxella	1	1	bacteria
Butyricimonas	8.14286	8	bacteria
Butyrivibrio	18.52	22	bacteria
Bxz1virus	3	2	phages
C2virus	1.4	3	phages
C5virus	7	3	phages
Caldicellulosiruptor	7	5	bacteria
Caldimicrobium	1	1	bacteria
Calothrix	7	3	bacteria
Campylobacter	7	3	bacteria
Candidatus Arthromitus	7	3	bacteria
Candidatus Azobacteroides	3	2	bacteria
Candidatus Cloacimonas	7	3	bacteria
Candidatus Cyclonatronum	4.20548	18	bacteria
Candidatus Desulforudis	1	1	bacteria
Candidatus Koribacter	1	1	bacteria
Candidatus Methylopumilus	3	2	bacteria
Candidatus Nucleicultrix	2.33333	3	bacteria
Candidatus Paracaedibacter	3	2	bacteria
Candidatus Thioglobus	1	1	bacteria
Capnocytophaga	3	2	bacteria
Caproiciproducens	2.38462	6	bacteria
Carboxydocella	1	1	bacteria
Castellaniella	6.33333	8	bacteria
Catenovulum	3.8	8	bacteria
Caulobacter	3	2	bacteria
Cba181virus	7	3	phages
Cba41virus	7	3	phages
Cd119virus	14.6	9	phages
Cecivirus	1	1	phages
Cellulophaga	2.33333	10	bacteria
Cellulosilyticum	7.4878	18	bacteria
Centapoxvirus	7	3	euk-viruses
Cervidpoxvirus	15.8571	11	euk-viruses
Charlievirus	31	6	phages
Che9cvirus	1	1	phages
Chitinolyticbacter	11.4	8	bacteria
Chitinophaga	31	6	bacteria
Chlamydia	4.33333	4	bacteria
Chloracidobacterium	5.54545	14	bacteria
Chlorobaculum	3	2	bacteria
Chlorobium	3	2	bacteria
Chloroflexus	3	2	bacteria
Chlorovirus	2.33333	3	euk-viruses
Christensenella	5.41379	13	bacteria
Chromobacterium	8.11111	9	bacteria
Chryseobacterium	7	3	bacteria
Chryseolinea	7	5	bacteria
Cloacibacterium	1	1	bacteria
Closterovirus	3	2	euk-viruses
Clostridioides	8.14286	8	bacteria
Clostridium	3	2	bacteria
Coccolithovirus	3	2	euk-viruses
Cohnella	8.6	7	bacteria
Collimonas	2.47826	8	bacteria
Collinsella	8.6	7	bacteria
Comamonas	31	6	bacteria
Coopervirus	1	1	phages
Coriobacterium	1	2	bacteria
Corynebacterium	7	3	bacteria
Cp1virus	14.3333	7	phages
Cp220virus	5.61538	9	phages
Cp51virus	3	2	phages
Cr3virus	3	2	phages
Crinalium	7	5	bacteria
Croceicoccus	3	2	bacteria
Cryobacterium	1	1	bacteria
Cupriavidus	6.06667	10	bacteria
Cutibacterium	1	1	bacteria
Cycloclasticus	6.63636	9	bacteria
D3112virus	3	2	phages
Dactylococcopsis	2.33333	5	bacteria
Dechloromonas	1	1	bacteria
Deferribacter	13	4	bacteria
Dehalogenimonas	1	1	bacteria
Deinococcus	1	1	bacteria
Denitrobacterium	6.14286	7	bacteria
Desulfitobacterium	4.33333	4	bacteria
Desulfococcus	3	2	bacteria
Desulfocurvibacter	3	5	bacteria
Desulfomicrobium	7	5	bacteria
Desulfosarcina	1	1	bacteria
Desulfosporosinus	6.02857	15	bacteria
Desulfotomaculum	7	3	bacteria
Dialister	7	3	bacteria
Dichelobacter	3	2	bacteria
Dickeya	1	1	bacteria
Dictyoglomus	4.94595	14	bacteria
Dokdonia	3	2	bacteria
Dyadobacter	6.63636	9	bacteria
Dysosmobacter	4.62712	17	bacteria
E125virus	8.6	7	phages
Ea214virus	1	1	phages
Ea92virus	4.33333	4	phages
Echinicola	3	2	bacteria
Edwardsiella	5.61538	9	bacteria
Ehrlichia	3	2	bacteria
Eikenella	3	2	bacteria
Elizabethkingia	4.33333	4	bacteria
Elvirus	13	4	phages
Empedobacter	4.29412	9	bacteria
Enterobacter	7	5	bacteria
Enterococcus	10.1111	10	bacteria
Ephemeroptericola	4.94595	14	bacteria
Erysipelothrix	7	3	bacteria
Escherichia	1	1	bacteria
Ethanoligenens	13	10	bacteria
Eubacterium	6.28	13	bacteria
Euzebyella	3.07843	13	bacteria
F116virus	3	2	phages
Faecalibaculum	4.2	5	bacteria
Fastidiosipila	3.09302	12	bacteria
Fermentimonas	7	3	bacteria
Ferrimonas	4.33333	4	bacteria
Fervidobacterium	3	2	bacteria
Ff47virus	3	2	phages
Fictibacillus	1	1	bacteria
Filomicrobium	7	3	bacteria
Fishburnevirus	13	4	phages
Flammeovirga	14.0769	14	bacteria
Flavisolibacter	7	5	bacteria
Flavivirga	1	1	bacteria
Flavobacterium	3	2	bacteria
Fluviicola	1	1	bacteria
Fusobacterium	13	4	bacteria
Gammacoronavirus	3	2	euk-viruses
Gammasphaerolipovirus	7	3	phages
Gemella	1	1	bacteria
Geminocystis	3.84211	9	bacteria
Gemmatirosa	21	5	bacteria
Geobacillus	7	3	bacteria
Glaciecola	13	4	bacteria
Gluconobacter	1	1	bacteria
Gordonia	1	1	bacteria
Gottschalkia	13	4	bacteria
Gramella	7	3	bacteria
Haemophilus	4.33333	4	bacteria
Hafnia	1	1	bacteria
Halobacteroides	4.33333	4	bacteria
Halocella	2.33333	3	bacteria
Halomonas	3	2	bacteria
Hapunavirus	7	3	phages
Harrisonvirus	1	1	phages
Hartmannibacter	13	4	bacteria
Hathewaya	7	3	bacteria
Helicobacter	21.9091	16	bacteria
Heliobacterium	7	3	bacteria
Herbinix	18.2	10	bacteria
Herminiimonas	2.93548	10	bacteria
Hippea	3	2	bacteria
Hoyosella	13	4	bacteria
Hp1virus	13	4	phages
Hungateiclostridium	7	10	bacteria
Hydrogenophaga	1	2	bacteria
Hydrogenovibrio	2.6	4	bacteria
Hymenobacter	6.77778	14	bacteria
Ignavibacterium	9.17391	15	bacteria
Intestinibaculum	10.0909	11	bacteria
Iodobacter	4.33333	4	bacteria
Ipomovirus	2.6	4	euk-viruses
Janthinobacterium	15.8571	11	bacteria
Jd18virus	1	1	phages
Jenstvirus	7	5	phages
Jeotgalibaca	13	4	bacteria
Jeotgalibacillus	7	3	bacteria
Js98virus	6.28	13	phages
Jwxvirus	3	2	phages
Kelleziovirus	13	4	phages
Kitasatospora	3	2	bacteria
Klebsiella	2.33333	5	bacteria
Kordia	3	2	bacteria
Kosakonia	4.42857	6	bacteria
Kp15virus	13	4	phages
Kp32virus	1	1	phages
Kpp10virus	2.33333	3	phages
Kurthia	4.77778	7	bacteria
Labilibaculum	6.14286	7	bacteria
Lachnoanaerobaculum	10.4783	16	bacteria
Lachnoclostridium	8.31034	16	bacteria
Lacimicrobium	6.2	6	bacteria
Lacinutrix	3	2	bacteria
Lactobacillus	1	1	bacteria
Lactococcus	2.38462	6	bacteria
Lambdavirus	6.2	6	phages
Lawsonia	3	2	bacteria
Leclercia	7	5	bacteria
Lelliottia	3	2	bacteria
Leminorella	3	2	bacteria
Lentibacillus	3	2	bacteria
Lentzea	13	4	bacteria
Leptothrix	4.29032	12	bacteria
Leptotrichia	7	3	bacteria
Likavirus	1	1	phages
Limnobaculum	4.33333	4	bacteria
Limnochorda	7	3	bacteria
Limnohabitans	2.33333	5	bacteria
Lineavirus	4.33333	4	phages
Listeria	1	1	bacteria
Lutibacter	2.11111	8	bacteria
Lymphocystivirus	19	12	euk-viruses
Lysinibacillus	2.46667	11	bacteria
Lysobacter	4.42857	6	bacteria
M12virus	8.11111	9	phages
Macavirus	1	1	euk-viruses
Macrococcus	3	2	bacteria
Magnetospirillum	4.33333	4	bacteria
Mahella	31	6	bacteria
Mannheimia	10.3333	6	bacteria
Marichromatium	13	4	bacteria
Marinobacter	1	1	bacteria
Marivirga	21	5	bacteria
Martelella	43	7	bacteria
Massilia	5.32	12	bacteria
Megalocytivirus	1	1	euk-viruses
Megamonas	3	2	bacteria
Megasphaera	3.44444	6	bacteria
Melissococcus	3.90909	7	bacteria
Mesorhizobium	1	1	bacteria
Methanobacterium	3	2	bacteria
Methanobrevibacter	3	2	bacteria
Methylacidiphilum	4.02564	13	bacteria
Methylocystis	4.33333	4	bacteria
Methylophaga	2.33333	5	bacteria
Methylovulum	7	3	bacteria
Microbacterium	1	1	bacteria
Microbulbifer	4.29032	12	bacteria
Microcystis	7	3	bacteria
Mitsuaria	11.4	8	bacteria
Moorella	4.33333	4	bacteria
Moraxella	21	5	bacteria
Mordavella	12.6842	16	bacteria
Mucilaginibacter	6.14286	7	bacteria
Mudcatvirus	1	1	phages
Muricauda	3	2	bacteria
Muriicola	1.85714	4	bacteria
Mycoavidus	2.6	4	bacteria
Myroides	10.3333	6	bacteria
N4virus	31	6	phages
Neisseria	7	5	bacteria
Neorhizobium	21	5	bacteria
Nit1virus	2.33333	3	phages
Nitrosococcus	7	3	bacteria
Nitrosospira	7	3	bacteria
Nodularia	7	3	bacteria
Nona33virus	2.6	4	phages
Nonlabens	4.77778	7	bacteria
Novibacillus	6.14286	7	bacteria
Novosphingobium	3	2	bacteria
Np1virus	13	4	phages
Obesumbacterium	2.6	4	bacteria
Oceanispirochaeta	1	1	bacteria
Oceanobacillus	7	3	bacteria
Oligella	3	5	bacteria
Oligotropha	10.3333	6	bacteria
Olleya	10.3333	6	bacteria
Olsenella	8.31034	16	bacteria
Omegavirus	4.33333	4	phages
Orthopoxvirus	13	4	euk-viruses
Oscillibacter	8.6	7	bacteria
Ottowia	2.33333	3	bacteria
P12002virus	6.14286	7	phages
P12024virus	10.3333	6	phages
P22virus	3	2	phages
P2virus	3	2	phages
P70virus	1	2	phages
Paenalcaligenes	3.8	8	bacteria
Pagevirus	1	2	phages
Paludibacter	22.2	11	bacteria
Pamx74virus	13	4	phages
Pandoraea	4.2	5	bacteria
Pandoravirus	8.14286	8	euk-viruses
Pantoea	4.92593	12	bacteria
Paraburkholderia	7	5	bacteria
Parachlamydia	7	3	bacteria
Paraliobacillus	1	1	bacteria
Paraprevotella	6.33333	8	bacteria
Parascardovia	1	1	bacteria
Parashewanella	73	9	bacteria
Paucibacter	4.33333	4	bacteria
Pbunavirus	2.33333	3	phages
Pediococcus	1	1	bacteria
Pedobacter	8.27273	10	bacteria
Pelosinus	7	3	bacteria
Pepy6virus	8.14286	8	phages
Petrimonas	10.3333	6	bacteria
Petrocella	7	3	bacteria
Phaeovirus	7	5	euk-viruses
Phascolarctobacterium	13	4	bacteria
Phi29virus	7	10	phages
Phic31virus	2.06667	6	phages
Phicbkvirus	1	1	phages
Phieco32virus	3	2	phages
Phietavirus	10.4286	9	phages
Phijl1virus	4.33333	4	phages
Phikzvirus	8.6	7	phages
Photorhabdus	1	1	bacteria
Pigmentiphaga	1	1	bacteria
Pimelobacter	3.8	12	bacteria
Pithovirus	7	5	euk-viruses
Planococcus	3	2	bacteria
Plasmavirus	8.44	15	phages
Pluralibacter	21	5	bacteria
Pocjvirus	7	3	phages
Polaribacter	3	5	bacteria
Polaromonas	7	3	bacteria
Potyvirus	4.33333	4	euk-viruses
Prasinovirus	3	5	euk-viruses
Prevotella	91	10	bacteria
Proboscivirus	18.2	10	euk-viruses
Prochlorococcus	1	1	bacteria
Propionibacterium	1	1	bacteria
Prosthecochloris	14.3333	7	bacteria
Providencia	7	3	bacteria
Pseudanabaena	3	2	bacteria
Pseudoalteromonas	1.4	3	bacteria
Pseudobutyrivibrio	8.26316	13	bacteria
Pseudoclostridium	7	10	bacteria
Pseudodesulfovibrio	3	2	bacteria
Pseudoflavitalea	3	2	bacteria
Pseudothermotoga	2.33333	3	bacteria
Psychrobacter	13	4	bacteria
Raoultella	10.3333	6	bacteria
Rb69virus	3	2	phages
Rhodococcus	1	2	bacteria
Rhodoferax	3.37037	10	bacteria
Rhodopirellula	3	2	bacteria
Rhodovulum	2.6	4	bacteria
Riemerella	8.11111	9	bacteria
Roseburia	21	5	bacteria
Rothia	4.2	5	bacteria
Rufibacter	4.54717	16	bacteria
Ruminococcus	7.29787	19	bacteria
Runella	13	4	bacteria
Ruthenibacterium	6.31034	14	bacteria
Salegentibacter	6.14286	7	bacteria
Salilacibacter	1	2	bacteria
Saliniradius	14.3333	7	bacteria
Salmonella	6.14286	7	bacteria
Serratia	7	5	bacteria
Siadenovirus	1	1	euk-viruses
Sinorhizobium	1	1	bacteria
Slackia	7	3	bacteria
Soehngenia	4.82609	11	bacteria
Spbetavirus	10.3333	6	phages
Sphingomonas	1.97297	9	bacteria
Sporolactobacillus	7	3	bacteria
Staphylococcus	4.2	5	bacteria
Stenotrophomonas	6.2	6	bacteria
Streptococcus	4.42857	6	bacteria
Sulfurimonas	1	1	bacteria
Sulfurovum	7	3	bacteria
Sutterella	11.4	8	bacteria
Taylorella	8.26316	13	bacteria
Tepidanaerobacter	9.23529	13	bacteria
Tessaracoccus	1	1	bacteria
Thermoclostridium	4.33333	4	bacteria
Thermotoga	14.3333	7	bacteria
Thermus	4.42857	6	bacteria
Thioflavicoccus	3	2	bacteria
Twortvirus	7	3	phages
Vagococcus	4.29412	9	bacteria
Vespertiliovirus	1	1	phages
Wenyingzhuangia	3	2	bacteria
Caldithrix	1	1	bacteria
Spo1virus	2.6	4	phages
Thermoanaerobacter	21	5	bacteria
Tl2011virus	3	2	phages
Thermaerobacter	5.06452	13	bacteria
Thermodesulfobacterium	4.2	5	bacteria
Sfi21dt1virus	1	1	phages
Mycolicibacterium	13	4	bacteria
Kosmotoga	13	4	bacteria
T5virus	1	1	phages
Petrotoga	3	2	bacteria
Sphingobium	1	1	bacteria
Muscavirus	3	2	euk-viruses
Slashvirus	1	1	phages
Niabella	14.3333	7	bacteria
Streptobacillus	3.36364	11	bacteria
Streptomyces	4.91837	16	bacteria
Oceanihabitans	1	1	bacteria
Porphyromonas	10.3333	6	bacteria
Saprospira	21	5	bacteria
Sfi11virus	1	1	phages
Yatapoxvirus	3	2	euk-viruses
Siansivirga	6.28	13	bacteria
Muribaculum	10.3333	6	bacteria
Tannerella	7	5	bacteria
P23virus	11.4	8	phages
Cuniculiplasma	1	1	bacteria
Rosebushvirus	1	1	phages
Rslunavirus	1	1	phages
Aminipila	1	1	bacteria
Halanaerobium	1	1	bacteria
Tsarbombavirus	6.2	6	phages
unclassified	4.33333	4	euk-viruses
Erwinia	1	1	bacteria
Thiomonas	24.3333	9	bacteria
Streptomonospora	2.71429	8	bacteria
Methylococcus	7	3	bacteria
Treponema	19	12	bacteria
Erythrobacter	1	1	bacteria
Pirellula	3	2	bacteria
Serpentinomonas	4.2	5	bacteria
Schizot4virus	4.33333	4	phages
Cvm10virus	1	1	phages
Mucinivorans	2.33333	3	bacteria
Pseudobacter	7	5	bacteria
Saetivirus	7	3	phages
Sphingobacterium	13	4	bacteria
Sphingopyxis	2.33333	3	bacteria
Wildcatvirus	43	7	phages
Weeksella	13	4	bacteria
Desulfotalea	1	2	bacteria
Rhodanobacter	3	2	bacteria
Xylanimonas	13	4	bacteria
Geosporobacter	1	1	bacteria
Silviavirus	1	1	phages
Ralstonia	4.38462	8	bacteria
Polynucleobacter	4.77778	7	bacteria
Rhodospirillum	1	1	bacteria
Tenacibaculum	7	3	bacteria
Tolumonas	4.77778	7	bacteria
Shewanella	2.33333	3	bacteria
Methanosphaera	1	1	bacteria
Pragia	2.33333	3	bacteria
Variovorax	4.2	5	bacteria
Pseudomonas	1	1	bacteria
Methanosarcina	3	2	bacteria
Rb49virus	2.33333	3	phages
Selenomonas	2.33333	3	bacteria
Spiroplasma	3	2	bacteria
Varicellovirus	7	3	euk-viruses
Brachyspira	1	1	bacteria
Marseillevirus	3	2	euk-viruses
Thalassolituus	2.33333	3	bacteria
Oblitimonas	3.35294	8	bacteria
Wbetavirus	3	2	phages
Virgibacillus	4.33333	4	bacteria
Oceanimonas	3	2	bacteria
Jimmervirus	1	1	phages
Mycobacterium	3	2	bacteria
Cyprinivirus	1	1	euk-viruses
T7virus	7	3	phages
Eggerthella	1	1	bacteria
Legionella	3	2	bacteria
Pelodictyon	1	1	bacteria
Sporosarcina	1	1	bacteria
Sextaecvirus	3	2	phages
L5virus	1	1	phages
Sphingorhabdus	1	1	bacteria
Epsilon15virus	1	1	phages
Rheinheimera	3.90909	7	bacteria
Halanaeroarchaeum	1	1	bacteria
Psavirus	1	1	phages
Spirochaeta	4.42857	6	bacteria
Shigella	3.44444	6	bacteria
Trichodesmium	7	3	bacteria
Sap6virus	1	1	phages
Spn3virus	1	1	phages
Kayvirus	7	3	phages
Suspvirus	7	3	phages
Yersinia	1.4	3	bacteria
T4virus	7	3	phages
Maribacter	7	3	bacteria
Simiduia	3	2	bacteria
Sphaerochaeta	1	1	bacteria
Owenweeksia	1	1	bacteria
Proteus	1	1	bacteria
Paenibacillus	1	1	bacteria
Soymovirus	7	3	euk-viruses
Seuratvirus	7	3	phages
Toursvirus	10.3333	6	euk-viruses
Winogradskyella	3	2	bacteria
Vi1virus	1	1	phages
Septima3virus	13	4	phages
Moritella	1	2	bacteria
Whispovirus	3	2	euk-viruses
Tp21virus	4.33333	4	phages
Morganella	1	1	bacteria
Paracoccus	3	2	bacteria
Mycoplasma	1	1	bacteria
Gaiavirus	1	1	phages
Ydn12virus	4.33333	4	phages
Leporipoxvirus	1	1	euk-viruses
Methanoregula	3	2	bacteria
Rummeliibacillus	3	2	bacteria
Leisingera	1	1	bacteria
Vendettavirus	3	2	phages
P100virus	1	1	phages
Secunda5virus	1	1	phages
Rhadinovirus	7	5	euk-viruses
Sulfuricella	2.6	4	bacteria
Rahnella	1	1	bacteria
Parvimonas	1	1	bacteria
Se1virus	1	2	phages
Thermacetogenium	3	2	bacteria
Ruminiclostridium	1	1	bacteria
Veillonella	4.42857	6	bacteria
Pseudogulbenkiania	1	1	bacteria
Proteiniphilum	3	2	bacteria
Pelobacter	1	1	bacteria
Pakpunavirus	1	1	phages
Synechococcus	3	2	bacteria
Methylobacterium	1	1	bacteria
Tetragenococcus	3	2	bacteria
Tg1virus	7	3	phages
Syntrophomonas	2.6	4	bacteria
Simonsiella	1	1	bacteria
Thermodesulfobium	13	4	bacteria
Weissella	1	1	bacteria
Thiohalobacter	3	2	bacteria
Vp5virus	7	3	phages
Syntrophothermus	1	1	bacteria
Thiomicrospira	7	5	bacteria
Sulfurospirillum	7	3	bacteria
Tm4virus	1	1	phages
Yuavirus	3	2	phages
Scardovia	1	1	bacteria
Photobacterium	1	1	bacteria
Spirosoma	3	2	bacteria
Robiginitalea	1	1	bacteria
Rhizobium	1	1	bacteria
Turicibacter	3	2	bacteria
Planctomyces	1	1	bacteria
Sporanaerobacter	1	1	bacteria
Vhmlvirus	1	1	phages
Triavirus	1	1	phages
Smoothievirus	1	1	phages
Xp10virus	3	2	phages
Vibrio	3	2	bacteria

## Sheet: pan
allgenus	importance centrality	degree	labels
Siphoviridae	8.56206	283	phages
Myoviridae	6.68034	243	phages
Peptostreptococcaceae	2.56619	94	bacteria
Eubacteriaceae	2.14216	79	bacteria
Acholeplasmataceae	1.97897	49	bacteria
Alcaligenaceae	3.64834	111	bacteria
Acidaminococcaceae	2.28789	51	bacteria
Ectothiorhodospiraceae	2.47982	24	bacteria
Acetobacteraceae	2.0559	32	bacteria
Propionibacteriaceae	2.21418	40	bacteria
Acidobacteriaceae	2.61022	50	bacteria
Comamonadaceae	4.29613	135	bacteria
Moraxellaceae	2.8342	41	bacteria
Pasteurellaceae	2.48469	49	bacteria
Actinomycetaceae	2.04639	61	bacteria
Flavobacteriaceae	6.0495	214	bacteria
Aerococcaceae	1.99417	56	bacteria
Cellvibrionaceae	2.74122	39	bacteria
Alteromonadaceae	3.15611	111	bacteria
Herelleviridae	3.67003	153	euk-viruses
Akkermansiaceae	2.33512	30	bacteria
Cyclobacteriaceae	2.1904	66	bacteria
Vibrionaceae	2.57166	40	bacteria
Rikenellaceae	2.27797	78	bacteria
Clostridiaceae	2.82477	117	bacteria
Prevotellaceae	2.36676	77	bacteria
Baculoviridae	2.09156	49	euk-viruses
Endornaviridae	1	1	euk-viruses
Poxviridae	3.32226	138	euk-viruses
Mesoniviridae	1.68531	16	euk-viruses
Retroviridae	1.23529	5	euk-viruses
Erythrobacteraceae	2.09921	37	bacteria
Clostridiales Family XIII. Incertae Sedis	1.88975	50	bacteria
Phyllobacteriaceae	1.70694	44	bacteria
Synergistaceae	2.00585	19	bacteria
Thermoanaerobacteraceae	2.42561	87	bacteria
Bacillaceae	3.56835	146	bacteria
Pseudonocardiaceae	2.72103	52	bacteria
Nostocaceae	3.83636	15	bacteria
Peptoniphilaceae	2.59188	82	bacteria
Anaeromyxobacteraceae	1.70707	23	bacteria
Paenibacillaceae	2.44286	78	bacteria
Sphingobacteriaceae	2.61777	91	bacteria
Weeksellaceae	3.62236	117	bacteria
Coxiellaceae	1.24719	11	bacteria
Chromobacteriaceae	2.68511	44	bacteria
Chitinophagaceae	3.27857	115	bacteria
Archangiaceae	2.70732	11	bacteria
Campylobacteraceae	2.93149	56	bacteria
Cytophagaceae	2.86947	107	bacteria
Rhodocyclaceae	2.17351	41	bacteria
Ascoviridae	2.11851	47	euk-viruses
Asfarviridae	1.95359	22	euk-viruses
Atopobiaceae	2.32463	87	bacteria
Zoogloeaceae	2.19003	27	bacteria
Rhodospirillaceae	3.13988	111	bacteria
Bacteroidaceae	1.75089	39	bacteria
Baekduiaceae	3.44444	6	bacteria
Bartonellaceae	1.85714	4	bacteria
Beijerinckiaceae	2.21212	9	bacteria
Bernardetiaceae	3.44444	6	bacteria
Coronaviridae	2.79336	28	euk-viruses
Lipothrixviridae	1.97512	35	phages
Bicaudaviridae	1.71795	38	phages
Bifidobacteriaceae	1.801	47	bacteria
Blattabacteriaceae	2.33333	3	bacteria
Lachnospiraceae	3.45284	142	bacteria
Podoviridae	5.11212	167	phages
Brachyspiraceae	1.68237	46	bacteria
Caulobacteraceae	2.35696	31	bacteria
Brucellaceae	4.77778	7	bacteria
Erwiniaceae	2.26839	59	bacteria
Burkholderiaceae	3.05986	98	bacteria
Odoribacteraceae	1.60301	50	bacteria
Thermoanaerobacterales Family III. Incertae Sedis	1.96114	69	bacteria
Thermodesulfobacteriaceae	2.20325	29	bacteria
Caldisericaceae	3	2	bacteria
Calditrichaceae	1.40882	27	bacteria
Calotrichaceae	2.17597	23	bacteria
Peptococcaceae	2.87624	117	bacteria
Candidatus Brocadiaceae	1.14599	13	bacteria
Candidatus Methanomethylophilaceae	1.72362	19	bacteria
Methanomassiliicoccaceae	1.10526	5	bacteria
Methylophilaceae	2.65505	55	bacteria
Chromatiaceae	2.85636	69	bacteria
Caedimonadaceae	0.885714	6	bacteria
Ruminococcaceae	2.61422	96	bacteria
Clostridiales Family XVI. Incertae Sedis	1.47182	34	bacteria
Carnobacteriaceae	2.03347	68	bacteria
Neisseriaceae	2.36454	56	bacteria
Chlamydiaceae	1.24727	19	bacteria
Chlorobiaceae	2.34372	48	bacteria
Chloroflexaceae	2.49206	13	bacteria
Phycodnaviridae	2.6326	90	euk-viruses
Christensenellaceae	1.78853	58	bacteria
Fulvivirgaceae	2.02339	47	bacteria
Micrococcaceae	2.83187	48	bacteria
Enterobacteriaceae	3.96277	123	bacteria
Closteroviridae	1.78338	25	euk-viruses
Oxalobacteraceae	2.92846	74	bacteria
Coriobacteriaceae	1.91772	57	bacteria
Colwelliaceae	1.93827	13	bacteria
Coprothermobacteraceae	1	2	bacteria
Corynebacteriaceae	1.74349	38	bacteria
Aphanothecaceae	3.13793	10	bacteria
Microbacteriaceae	2.50204	66	bacteria
Eggerthellaceae	2.40841	91	bacteria
Cuniculiplasmataceae	2.92	9	bacteria
Piscirickettsiaceae	3.22308	65	bacteria
Alloherpesviridae	2.22105	15	euk-viruses
Azonexaceae	1.8642	33	bacteria
Dehalococcoidaceae	1.2449	14	bacteria
Deinococcaceae	1.79374	36	bacteria
Dermacoccaceae	1.4	5	bacteria
Desulfobacteraceae	2.56552	61	bacteria
Desulfovibrionaceae	3.57224	62	bacteria
Desulfomicrobiaceae	2.52511	24	bacteria
Desulfobulbaceae	3.2495	41	bacteria
Desulfurellaceae	4.30612	15	bacteria
Desulfuromonadaceae	2.33512	30	bacteria
Hyphomicrobiaceae	2.61722	41	bacteria
Veillonellaceae	2.26621	55	bacteria
Cardiobacteriaceae	2.03896	13	bacteria
Pectobacteriaceae	1.72431	33	bacteria
Dictyoglomaceae	1.86897	29	bacteria
Dietziaceae	1	1	bacteria
Oscillospiraceae	2.29706	79	bacteria
Hafniaceae	2.52941	37	bacteria
Anaplasmataceae	4.11111	11	bacteria
Enterococcaceae	1.94644	58	bacteria
Erysipelotrichaceae	2.51302	104	bacteria
Euzebyaceae	1.34343	12	bacteria
Dysgonomonadaceae	2.05093	59	bacteria
Ferrimonadaceae	2.65474	36	bacteria
Fervidobacteriaceae	2.06667	6	bacteria
Flammeovirgaceae	1.9193	41	bacteria
Crocinitomicaceae	2.01818	11	bacteria
Francisellaceae	1.46984	22	bacteria
Fusobacteriaceae	2.2933	32	bacteria
Chroococcaceae	2.01587	20	bacteria
Gemmatimonadaceae	2.2426	52	bacteria
Geobacteraceae	1.61126	25	bacteria
Rhizobiaceae	2.74331	55	bacteria
Gordoniaceae	1.80795	17	bacteria
Gottschalkiaceae	1.46196	33	bacteria
Inoviridae	1.52736	18	phages
Hahellaceae	0.6	2	bacteria
Halanaerobiaceae	1.81699	49	bacteria
Halobacteriovoraceae	1	2	bacteria
Natrialbaceae	3	2	bacteria
Helicobacteraceae	2.44035	63	bacteria
Heliobacteriaceae	1.8708	33	bacteria
Mycobacteriaceae	2.11877	24	bacteria
Hungateiclostridiaceae	3.03073	133	bacteria
Hymenobacteraceae	1.98428	61	bacteria
Hyphomonadaceae	4.44928	18	bacteria
Ichthyobacteriaceae	2.33333	5	bacteria
Ignavibacteriaceae	1.96723	45	bacteria
Potyviridae	1.96261	58	euk-viruses
Iridoviridae	2.25773	65	euk-viruses
Planococcaceae	3.55434	113	bacteria
Streptomycetaceae	1.93227	52	bacteria
Kosmotogaceae	6.63636	9	bacteria
Autographiviridae	2.40786	53	euk-viruses
Nocardioidaceae	2.6764	35	bacteria
Alicyclobacillaceae	1.66066	24	bacteria
Marinifilaceae	1.9207	32	bacteria
Lactobacillaceae	1.886	57	bacteria
Streptococcaceae	2.17373	60	bacteria
Budviciaceae	2.40568	31	bacteria
Leptolyngbyaceae	1	4	bacteria
Nitrospiraceae	1.85714	4	bacteria
Leptotrichiaceae	2.53999	72	bacteria
Limnochordaceae	2.33555	27	bacteria
Listeriaceae	1.71698	10	bacteria
Rhodanobacteraceae	2.24864	46	bacteria
Xanthomonadaceae	2.7715	49	bacteria
Herpesviridae	2.75335	63	euk-viruses
Staphylococcaceae	1.92519	36	bacteria
Thermoanaerobacterales Family IV. Incertae Sedis	2.15737	63	bacteria
Petrotogaceae	1.55484	16	bacteria
Marivirgaceae	1.89157	13	bacteria
Marseilleviridae	1.6558	29	euk-viruses
Aurantimonadaceae	1.64198	31	bacteria
Methanobacteriaceae	2.5027	22	bacteria
Methanocellaceae	1.10526	5	bacteria
Methanosarcinaceae	1.39735	15	bacteria
Methylacidiphilaceae	1.42755	25	bacteria
Methylobacteriaceae	7.82353	12	bacteria
Methylococcaceae	2.97802	29	bacteria
Microcystaceae	1.10526	5	bacteria
Lycoperdaceae	1.6802	32	bacteria
Muribaculaceae	1.47293	37	bacteria
Myxococcaceae	5.35294	10	bacteria
Bradyrhizobiaceae	2.9811	44	bacteria
Nitrosomonadaceae	1.83596	50	bacteria
Nocardiaceae	2.50637	47	bacteria
Aphanizomenonaceae	4.42857	6	bacteria
Thermoactinomycetaceae	2.34935	59	bacteria
Sphingomonadaceae	3.18344	91	bacteria
Spirochaetaceae	3.25251	129	bacteria
Leuconostocaceae	2.27291	48	bacteria
Schleiferiaceae	2.05119	25	bacteria
Paludibacteraceae	1.75196	40	bacteria
Parachlamydiaceae	2.08571	9	bacteria
Shewanellaceae	3.2439	31	bacteria
Vallitaleaceae	1.61094	40	bacteria
Pirellulaceae	1.46729	13	bacteria
Porphyromonadaceae	1.65565	25	bacteria
Prochloraceae	1.79532	18	bacteria
Pseudanabaenaceae	2.06667	37	bacteria
Pseudoalteromonadaceae	2.14886	49	bacteria
Pseudomonadaceae	2.32164	35	bacteria
Thermotogaceae	2.52511	24	bacteria
Rhodobacteraceae	3.76426	67	bacteria
Drexlerviridae	2.48454	16	euk-viruses
Rudiviridae	2.03989	39	phages
Saprospiraceae	2.37339	24	bacteria
Gallionellaceae	1.81837	30	bacteria
Tissierellaceae	2.26831	79	bacteria
Polyangiaceae	1.74203	25	bacteria
Sphaerobacteraceae	2.2562	17	bacteria
Spiroplasmataceae	1.38904	23	bacteria
Sulfuricellaceae	2.10953	39	bacteria
Sterolibacteriaceae	1.51507	24	bacteria
Sutterellaceae	2.61507	57	bacteria
Syntrophomonadaceae	2.69603	40	bacteria
Tectiviridae	1.50829	17	phages
Tepidanaerobacteraceae	1.70722	54	bacteria
Aeromonadaceae	2.21341	45	bacteria
Morganellaceae	2.20503	64	bacteria
Gomontiellaceae	2.24183	19	bacteria
Deferribacteraceae	2.87477	40	bacteria
Halobacteroidaceae	2.27536	13	bacteria
Halomonadaceae	2.27628	31	bacteria
Selenomonadaceae	1.87454	60	bacteria
Hytrosaviridae	1.38579	17	euk-viruses
Oceanospirillaceae	2.22751	21	bacteria
Sporomusaceae	1.41614	34	bacteria
Pithoviridae	1.42017	23	euk-viruses
Yersiniaceae	2.4641	72	bacteria
Sinobacteraceae	1.21277	8	bacteria
Spongiibacteraceae	1.94737	11	bacteria
Tannerellaceae	1.81963	39	bacteria
Acidithiobacillaceae	1.82353	6	bacteria
Pleolipoviridae	0.6	2	phages
Intrasporangiaceae	2.11628	10	bacteria
Xanthobacteraceae	8.6	7	bacteria
Microviridae	1	2	phages
Beutenbergiaceae	1.7438	15	bacteria
Borreliaceae	1.85714	4	bacteria
Dermabacteraceae	2.11724	18	bacteria
Bradymonadaceae	6.2	6	bacteria
Brevibacteriaceae	3.47619	9	bacteria
Amoebophilaceae	1.18182	4	bacteria
Candidatus Paracaedibacteraceae	1.82353	6	bacteria
Cellulomonadaceae	1	1	bacteria
Chelatococcaceae	7	3	bacteria
Synechococcaceae	2.27577	50	bacteria
Dermatophilaceae	1.4	3	bacteria
Desulfarculaceae	2.09434	11	bacteria
Endomicrobiaceae	1.28452	18	bacteria
Entomoplasmataceae	2.20482	14	bacteria
Frankiaceae	7	3	bacteria
Gemmataceae	1	1	bacteria
Geodermatophilaceae	1	1	bacteria
Halobacteriaceae	1.688	15	bacteria
Halothiobacillaceae	1	1	bacteria
Aquificaceae	3.44444	6	bacteria
Idiomarinaceae	1	2	bacteria
Ilumatobacteraceae	1.85714	4	bacteria
Isosphaeraceae	0.84	5	bacteria
Kangiellaceae	1	1	bacteria
Labilitrichaceae	2.33333	3	bacteria
Lythraceae	2.12367	25	bacteria
Legionellaceae	2.56589	32	bacteria
Leptospiraceae	1.22857	7	bacteria
Astroviridae	1.82353	6	euk-viruses
Thermaceae	2.80064	30	bacteria
Methanoregulaceae	2.13274	16	bacteria
Methylocystaceae	1.77078	27	bacteria
Micromonosporaceae	3.30769	7	bacteria
Moritellaceae	1	6	bacteria
Mycoplasmataceae	2.23265	41	bacteria
Phycisphaeraceae	1.87324	12	bacteria
Thermococcaceae	1.6087	11	bacteria
Rubrobacteraceae	4.33333	4	bacteria
Glycomycetaceae	1.78431	17	bacteria
Sulfolobaceae	0.764706	4	bacteria
Acidiferrobacteraceae	1.9835	25	bacteria
Demerecviridae	1.38596	24	euk-viruses
Clostridiales Family XVII. Incertae Sedis	2.50073	42	bacteria
Nimaviridae	1.78049	9	euk-viruses
Bdellovibrionaceae	1.23729	9	bacteria
Sphaerolipoviridae	2.6	4	phages
Microbulbiferaceae	1.72274	24	bacteria
Plasmaviridae	1.75897	19	phages
Adenoviridae	1	1	euk-viruses
Sporolactobacillaceae	1.71445	39	bacteria
Thiovulaceae	1.32727	9	bacteria
Sulfurovaceae	4.33333	4	bacteria
Candidatus Babeliaceae	1	1	bacteria
Pelagibacteraceae	3	2	bacteria
Egibacteraceae	7	3	bacteria
Gloeobacteraceae	4.33333	4	bacteria
Planctomycetaceae	1.46154	8	bacteria
Rhodothermaceae	2.08571	9	bacteria
Salinisphaeraceae	1.5913	14	bacteria
Rickettsiaceae	4.33333	4	bacteria
Desulfurobacteriaceae	1.47619	6	bacteria
Microcoleaceae	2.17647	11	bacteria
Promicromonosporaceae	2.94904	22	bacteria
Caulimoviridae	4.42857	6	euk-viruses
Thiobacillaceae	1.91349	24	bacteria
Oscillatoriaceae	1.34783	6	bacteria
Plectroviridae	1.18182	4	euk-viruses
Thermodesulfobiaceae	1.80795	17	bacteria
Merismopediaceae	3	2	bacteria
Vulgatibacteraceae	2.26316	7	bacteria
Thermoproteaceae	1.86957	7	bacteria
Woeseiaceae	2.70732	11	bacteria
Halspiviridae	0.866667	4	euk-viruses
Nocardiopsaceae	2.18033	12	bacteria
Waddliaceae	1	1	bacteria
Nautiliaceae	1	1	bacteria
Kofleriaceae	1	1	bacteria
Candidatus Nanopelagicaceae	1	1	bacteria
Thiotrichaceae	1	1	bacteria
Wenzhouxiangellaceae	1	1	bacteria
Streptosporangiaceae	1	1	bacteria

## Sheet: core
allgenus	importance centrality	degree	labels
Acidaminococcaceae	1	1	bacteria
Comamonadaceae	2.38462	6	bacteria
Flavobacteriaceae	30.3333	17	bacteria
Clostridiaceae	3.90909	7	bacteria
Peptoniphilaceae	4.33333	4	bacteria
Sphingobacteriaceae	1.4	3	bacteria
Weeksellaceae	7	3	bacteria
Rhodocyclaceae	1	2	bacteria
Bacillaceae	4.86667	9	bacteria
Alcaligenaceae	3.8	8	bacteria
Poxviridae	4.33333	4	euk-viruses
Lachnospiraceae	4.82609	11	bacteria
Myoviridae	8.6	7	phages
Chlorobiaceae	1	1	bacteria
Chromobacteriaceae	1	3	bacteria
Erythrobacteraceae	1	1	bacteria
Peptococcaceae	4.38462	8	bacteria
Enterobacteriaceae	3	2	bacteria
Flammeovirgaceae	1	1	bacteria
Siphoviridae	10.4286	9	phages
Oxalobacteraceae	2.33333	5	bacteria
Muribaculaceae	1	1	bacteria
Spirochaetaceae	4.33333	4	bacteria
Peptostreptococcaceae	2.33333	5	bacteria
Aerococcaceae	1	1	bacteria
Paenibacillaceae	1.85714	4	bacteria
Fulvivirgaceae	1	1	bacteria
Ruminococcaceae	4.33333	4	bacteria
Alteromonadaceae	2.6	4	bacteria
Veillonellaceae	3	2	bacteria
Chromatiaceae	2.33333	3	bacteria
Eubacteriaceae	2.33333	3	bacteria
Chitinophagaceae	3	2	bacteria
Zoogloeaceae	1	1	bacteria
Podoviridae	4.77778	7	phages
Odoribacteraceae	1	1	bacteria
Burkholderiaceae	3	8	bacteria
Piscirickettsiaceae	2.33333	3	bacteria
Eggerthellaceae	3	2	bacteria
Erysipelotrichaceae	2.06667	6	bacteria
Methylacidiphilaceae	1	1	bacteria
Pasteurellaceae	1	1	bacteria
Ascoviridae	1.4	3	euk-viruses
Atopobiaceae	1	1	bacteria
Herelleviridae	4.2	5	euk-viruses
Phycodnaviridae	4.33333	4	euk-viruses
Gemmatimonadaceae	1	1	bacteria
Thermoactinomycetaceae	1	1	bacteria
Prevotellaceae	1	2	bacteria
Cyclobacteriaceae	1	1	bacteria
Porphyromonadaceae	1	1	bacteria
Cytophagaceae	2.33333	3	bacteria
Enterococcaceae	1	1	bacteria
Hymenobacteraceae	1	2	bacteria
Hungateiclostridiaceae	1.82353	6	bacteria
Pithoviridae	1	2	euk-viruses
Sphingomonadaceae	1	1	bacteria
Paludibacteraceae	1	1	bacteria
Tissierellaceae	1	2	bacteria
Christensenellaceae	1	1	bacteria
Nitrosomonadaceae	1	1	bacteria
Iridoviridae	1	1	euk-viruses
Halanaerobiaceae	1	1	bacteria
Thermoanaerobacteraceae	1	2	bacteria
Methylophilaceae	1	1	bacteria
Selenomonadaceae	1	1	bacteria
Ignavibacteriaceae	1	1	bacteria
Oscillospiraceae	1	1	bacteria
Sulfuricellaceae	1	2	bacteria
Pseudoalteromonadaceae	1	1	bacteria
Autographiviridae	1	1	euk-viruses
Thermoanaerobacterales Family III. Incertae Sedis	1	1	bacteria
Coriobacteriaceae	1	1	bacteria
Vallitaleaceae	1	1	bacteria
Ferrimonadaceae	1	1	bacteria
Yersiniaceae	1	1	bacteria

## Sheet: IBS-healthy
allgenus	importance centrality	degree	labels
Ab18virus	3	2	phages
Abouovirus	5.06452	13	phages
Acadianvirus	8.6	7	phages
Acetoanaerobium	4.42857	6	bacteria
Acetobacter	1	2	bacteria
Acetobacterium	11.4	8	bacteria
Acholeplasma	5.84211	11	bacteria
Achromobacter	1	1	bacteria
Acidaminococcus	3	2	bacteria
Acidihalobacter	1	1	bacteria
Acidiphilium	7	3	bacteria
Acidipropionibacterium	1	1	bacteria
Acidithiobacillus	3	2	bacteria
Acidobacterium	4.77778	7	bacteria
Acidovorax	6.01299	22	bacteria
Acinetobacter	1	1	bacteria
Actinoalloteichus	7	3	bacteria
Actinobacillus	8.6	7	bacteria
Actinobaculum	3	2	bacteria
Actinomyces	3.07843	13	bacteria
Actinoplanes	3	2	bacteria
Actinosynnema	1	1	bacteria
Aeribacillus	3.44444	6	bacteria
Aerococcus	3.90909	7	bacteria
Aeromicrobium	3	2	bacteria
Aeromonas	2.93548	10	bacteria
Agarilytica	1	1	bacteria
Agarivorans	3	2	bacteria
Agatevirus	7	3	phages
Aggregatibacter	1	2	bacteria
Agrican357virus	3	2	phages
Agrobacterium	7	3	bacteria
Agromyces	1	1	bacteria
Akkermansia	3	2	bacteria
Algibacter	3.34043	13	bacteria
Algoriphagus	2.86667	7	bacteria
Alicycliphilus	3	2	bacteria
Alistipes	8.27273	10	bacteria
Alkaliphilus	3	2	bacteria
Alloactinosynnema	7	3	bacteria
Allochromatium	14.6	9	bacteria
Alloprevotella	4.33333	4	bacteria
Alphabaculovirus	10.3333	6	euk-viruses
Alphacoronavirus	1	1	euk-viruses
Alphaendornavirus	1.85714	4	euk-viruses
Alphamesonivirus	2.33333	3	euk-viruses
Alphapleolipovirus	3.95652	10	phages
Altererythrobacter	2.33333	3	bacteria
Alteromonas	4.33333	4	bacteria
Aminipila	2.04762	7	bacteria
Aminobacter	10.3333	6	bacteria
Aminobacterium	7	3	bacteria
Ammonifex	6.06667	10	bacteria
Amphibacillus	4.33333	10	bacteria
Amycolatopsis	7	3	bacteria
Anaerobutyricum	1	1	bacteria
Anaerococcus	4.2	5	bacteria
Anaeromyxobacter	4.33333	4	bacteria
Anaerostipes	3.44444	6	bacteria
Andromedavirus	6.28	13	phages
Aneurinibacillus	6.14286	7	bacteria
Anoxybacillus	5.84211	11	bacteria
Anseongella	6.53191	18	bacteria
Antarcticibacterium	2.6	4	bacteria
Antarctobacter	3	2	bacteria
Apibacter	1	2	bacteria
Aquicella	1	2	bacteria
Aquimarina	3.36364	11	bacteria
Aquitalea	7	10	bacteria
Arachidicoccus	6.2	6	bacteria
Archangium	4.42857	6	bacteria
Arcobacter	7	3	bacteria
Arcticibacterium	3	2	bacteria
Arenibacter	2.33333	5	bacteria
Aromatoleum	3	2	bacteria
Arsenicicoccus	4.2	5	bacteria
Arsenophonus	1	1	bacteria
Arv1virus	1	1	phages
Asaia	4.33333	4	bacteria
Asfivirus	7	3	euk-viruses
Asticcacaulis	7	3	bacteria
Atopobium	13	4	bacteria
Aurantimicrobium	1	1	bacteria
Aureitalea	3.90909	7	bacteria
Auritidibacter	3	2	bacteria
Avipoxvirus	3	2	euk-viruses
Azoarcus	8.86047	20	bacteria
Azospira	3	2	bacteria
Azospirillum	4.78947	10	bacteria
Bacillus	2.33333	3	bacteria
Bacteroides	4.0365	24	bacteria
Bartonella	3.30769	7	bacteria
Basilea	5.61538	9	bacteria
Bastillevirus	2.33333	3	phages
Batrachovirus	1	1	euk-viruses
Bc431virus	10.3333	6	phages
Bcep22virus	1	1	phages
Bcep78virus	8.6	7	phages
Bcepmuvirus	1	1	phages
Bdellovibrio	3	2	bacteria
Beijerinckia	1	1	bacteria
Belliella	1.72727	8	bacteria
Bernal13virus	1	1	phages
Betabaculovirus	2.92	9	euk-viruses
Betacoronavirus	43	7	euk-viruses
Betafusellovirus	1	1	euk-viruses
Betaguttavirus	7	12	phages
Betalipothrixvirus	6.31034	14	phages
Betaretrovirus	3.17391	9	euk-viruses
Beutenbergia	7	3	bacteria
Bicaudavirus	5.18182	8	phages
Bifidobacterium	7	3	bacteria
Bignuzvirus	1	1	phages
Biseptimavirus	1	1	phages
Blastochloris	3	5	bacteria
Blautia	2.75758	10	bacteria
Bordetella	6.33333	8	bacteria
Borrelia	3	2	bacteria
Bosea	4.38462	8	bacteria
Boseongicola	3	2	bacteria
Bpp1virus	3	5	phages
Brachybacterium	3.79279	21	bacteria
Bradyrhizobium	13	4	bacteria
Breoghania	1	1	bacteria
Brevibacillus	1	1	bacteria
Brevibacterium	1.85714	4	bacteria
Brevundimonas	13	4	bacteria
Bronvirus	3	8	phages
Buchnera	4.38462	8	bacteria
Burkholderia	5.00948	33	bacteria
Buttiauxella	4.33333	4	bacteria
Butyricimonas	1	1	bacteria
Butyrivibrio	3.47619	9	bacteria
Bxz1virus	3.35294	8	phages
C2virus	3.35294	8	phages
C5virus	3	2	phages
Caldicellulosiruptor	13	4	bacteria
Caldimicrobium	3.90909	7	bacteria
Caldisericum	10.3333	6	bacteria
Caldithrix	13	4	bacteria
Calothrix	8.6	7	bacteria
Campylobacter	1	1	bacteria
Camvirus	1	2	phages
Candidatus Arthromitus	1	2	bacteria
Candidatus Atelocyanobacterium	1	1	bacteria
Candidatus Azobacteroides	1	2	bacteria
Candidatus Cardinium	1	1	bacteria
Candidatus Cloacimonas	2.33333	3	bacteria
Candidatus Cyclonatronum	3	2	bacteria
Candidatus Desulforudis	4.94595	14	bacteria
Candidatus Hoaglandella	3	8	bacteria
Candidatus Izimaplasma	10.4286	9	bacteria
Candidatus Kinetoplastibacterium	4.33333	4	bacteria
Candidatus Korarchaeum	2.33333	3	bacteria
Candidatus Koribacter	3.87742	25	bacteria
Candidatus Kuenenia	6.14286	7	bacteria
Candidatus Mancarchaeum	2.33333	3	bacteria
Candidatus Methanomethylophilus	4.29412	9	bacteria
Candidatus Methylopumilus	8.26316	13	bacteria
Candidatus Nitrosoglobus	4.2	5	bacteria
Candidatus Nitrosotalea	7	3	bacteria
Candidatus Nucleicultrix	1	1	bacteria
Candidatus Pelagibacter	3	2	bacteria
Candidatus Phytoplasma	3	5	bacteria
Candidatus Puniceispirillum	1	1	bacteria
Candidatus Thioglobus	1	1	bacteria
Capnocytophaga	3	5	bacteria
Capripoxvirus	1	1	euk-viruses
Caproiciproducens	7	3	bacteria
Carboxydocella	7	3	bacteria
Carnobacterium	8.14286	8	bacteria
Castellaniella	6.33333	8	bacteria
Catenovulum	1	2	bacteria
Caulobacter	1	1	bacteria
Cba181virus	3	2	phages
Cba41virus	3	2	phages
Cc31virus	1	1	phages
Cd119virus	10.3333	6	phages
Cecivirus	7	3	phages
Cellulomonas	1	1	bacteria
Cellulophaga	4.2	5	bacteria
Cellulosilyticum	4.33333	4	bacteria
Cellvibrio	13	4	bacteria
Centapoxvirus	4.52688	21	euk-viruses
Cervidpoxvirus	4.75758	13	euk-viruses
Chania	3	2	bacteria
Che8virus	7	3	phages
Che9cvirus	1	1	phages
Chelativorans	2.33333	3	bacteria
Chelatococcus	7	3	bacteria
Chitinolyticbacter	3	2	bacteria
Chitinophaga	3.75556	23	bacteria
Chivirus	1	1	phages
Chlamydia	2.6	4	bacteria
Chloracidobacterium	8.6	7	bacteria
Chlorobium	4.2	5	bacteria
Chloroflexus	4.33333	4	bacteria
Chlorovirus	1	1	euk-viruses
Christensenella	4.24324	13	bacteria
Chromobacterium	6.14286	7	bacteria
Chryseobacterium	4.77778	7	bacteria
Chryseolinea	5.14634	15	bacteria
Citricoccus	1	1	bacteria
Citromicrobium	1	1	bacteria
Cjw1virus	6.39394	15	phages
Cloacibacterium	1	1	bacteria
Closterovirus	2.81818	6	euk-viruses
Clostridioides	3	2	bacteria
Clostridium	2.84615	11	bacteria
Coccolithovirus	7.82353	12	euk-viruses
Cohnella	4.2	5	bacteria
Collimonas	4.33333	4	bacteria
Collinsella	7	3	bacteria
Colwellia	1	1	bacteria
Comamonas	3.8	8	bacteria
Commensalibacter	4.2	5	bacteria
Coopervirus	3	2	phages
Coprothermobacter	31	6	bacteria
Coriobacterium	2.04762	7	bacteria
Coxiella	3	5	bacteria
Cp1virus	10.3333	6	phages
Cp220virus	13	4	phages
Cp51virus	1	2	phages
Cp8virus	2.06667	6	phages
Cr3virus	4.33333	4	phages
Crinalium	2.33333	5	bacteria
Croceicoccus	2.33333	3	bacteria
Cronusvirus	4.42857	6	phages
Cryobacterium	1	1	bacteria
Cryptobacterium	2.6	4	bacteria
Cuniculiplasma	1	1	bacteria
Cupriavidus	8.11111	9	bacteria
Curtobacterium	3	2	bacteria
Cvm10virus	4.42857	6	phages
Cycloclasticus	1	1	bacteria
Cyprinivirus	14.3333	7	euk-viruses
Cystobacter	15.8571	11	bacteria
D3112virus	1	1	phages
Dactylococcopsis	4.25581	14	bacteria
Dechloromonas	4.33333	4	bacteria
Decurrovirus	1	1	phages
Deferribacter	1.4	3	bacteria
Dehalococcoides	8.26316	13	bacteria
Dehalogenimonas	1	1	bacteria
Deinococcus	1	1	bacteria
Delftia	3.47619	9	bacteria
Deltacoronavirus	2.33333	3	euk-viruses
Demosthenesvirus	1	3	phages
Denitrobacterium	4.33333	4	bacteria
Dermabacter	7	5	bacteria
Dermacoccus	7.4	11	bacteria
Dermatophilus	4.42857	6	bacteria
Desulfarculus	7	3	bacteria
Desulfatibacillum	3	2	bacteria
Desulfitobacterium	8.6	7	bacteria
Desulfocapsa	3	8	bacteria
Desulfocurvibacter	4.2	5	bacteria
Desulfomicrobium	1	1	bacteria
Desulfosarcina	10.0476	15	bacteria
Desulfotalea	1	3	bacteria
Desulfotomaculum	6.14286	7	bacteria
Desulfovibrio	7	5	bacteria
Desulfurella	5.61538	9	bacteria
Devosia	4.77778	7	bacteria
Dichelobacter	2.33333	3	bacteria
Dickeya	3	2	bacteria
Dictyoglomus	6.06667	10	bacteria
Dietzia	4.33333	4	bacteria
Dokdonia	3	5	bacteria
Dyadobacter	6.2	6	bacteria
Dyella	1	1	bacteria
Dysosmobacter	3.8	12	bacteria
E125virus	1	1	phages
Ea92virus	8.11111	9	phages
Echinicola	2.92593	24	bacteria
Edwardsiella	21	5	bacteria
Egibacter	11.4	8	bacteria
Eiauvirus	13	4	phages
Eikenella	4.33333	4	bacteria
Elizabethkingia	2.75758	10	bacteria
Elvirus	1	1	phages
Empedobacter	1	1	bacteria
Endomicrobium	1	1	bacteria
Enterobacter	10.3333	6	bacteria
Enterococcus	6.63636	9	bacteria
Entomoplasma	3	2	bacteria
Ephemeroptericola	7.47619	13	bacteria
Epsilon15virus	3	5	phages
Erwinia	4.42857	6	bacteria
Erysipelothrix	6.14286	7	bacteria
Erythrobacter	6.2	6	bacteria
Escherichia	2.33333	3	bacteria
Ethanoligenens	6.34884	17	bacteria
Eubacterium	1	1	bacteria
Euhalothece	1	2	bacteria
Euzebyella	4.38462	8	bacteria
Exiguobacterium	3.64	10	bacteria
Faecalibaculum	3	2	bacteria
Fastidiosipila	4.78947	10	bacteria
Felixo1virus	3	2	phages
Fermentimonas	5.3662	20	bacteria
Ferrimonas	6.14286	7	bacteria
Fervidobacterium	2.6	4	bacteria
Ff47virus	3.94253	19	phages
Fictibacillus	2.33333	3	bacteria
Filomicrobium	1	1	bacteria
Finegoldia	4.33333	4	bacteria
Fischerella	1	1	bacteria
Fishburnevirus	2.6	4	phages
Flammeovirga	2.33333	3	bacteria
Flavisolibacter	21	5	bacteria
Flavobacterium	2.81443	17	bacteria
Fluviicola	31	6	bacteria
Francisella	13	4	bacteria
Frankia	8.14286	8	bacteria
Frateuria	7	3	bacteria
Fri1virus	3.13793	10	phages
Fusobacterium	4.02564	13	bacteria
Gaiavirus	3	2	phages
Gammacoronavirus	4.34021	21	euk-viruses
Gammaretrovirus	1.44444	4	euk-viruses
Gemella	4.24324	13	bacteria
Geminocystis	7	3	bacteria
Gemmata	10.4286	9	bacteria
Gemmatimonas	7	3	bacteria
Gemmatirosa	4.48235	20	bacteria
Geoalkalibacter	7	3	bacteria
Geobacillus	10.3333	6	bacteria
Geobacter	6.63636	9	bacteria
Georgenia	6.14286	7	bacteria
Geosporobacter	8.6	7	bacteria
Glaciecola	3	2	bacteria
Gloeothece	1	2	bacteria
Gluconacetobacter	1	1	bacteria
Gluconobacter	1	1	bacteria
Glutamicibacter	3.8	8	bacteria
Gordonia	3.76423	22	bacteria
Gordtnkvirus	7	3	phages
Gottschalkia	4.33333	4	bacteria
Gramella	1.4	3	bacteria
Habenivirus	3	2	phages
Haematobacter	2.6	4	bacteria
Haematospirillum	7	3	bacteria
Haemophilus	13	4	bacteria
Hafnia	21	5	bacteria
Hahella	2.6	4	bacteria
Halalkalicoccus	2.33333	3	bacteria
Halanaeroarchaeum	7	5	bacteria
Halanaerobium	2.33333	3	bacteria
Haloarcula	3	2	bacteria
Halobacillus	2.33333	5	bacteria
Halobacteroides	4.2	5	bacteria
Halocella	13	4	bacteria
Halodesulfurarchaeum	2.51724	9	bacteria
Halomonas	3	2	bacteria
Halopiger	1	1	bacteria
Halorhabdus	1	1	bacteria
Halorhodospira	1	1	bacteria
Halorussus	2.33333	3	bacteria
Halothermothrix	1	1	bacteria
Halothiobacillus	14.3333	7	bacteria
Harrisonvirus	2.6	4	phages
Hathewaya	7	3	bacteria
Herbaspirillum	2.6	4	bacteria
Herbinix	13	4	bacteria
Herminiimonas	5.06452	13	bacteria
Hoeflea	1	2	bacteria
Hoyosella	7	3	bacteria
Hungateiclostridium	3.95652	10	bacteria
Hydrogenobacter	6.2	6	bacteria
Hydrogenophaga	3	5	bacteria
Hydrogenovibrio	1	1	bacteria
Hymenobacter	2.33333	5	bacteria
Hyphomicrobium	4.2	5	bacteria
Hyphomonas	3.82803	25	bacteria
Idiomarina	4.2	5	bacteria
Ignavibacterium	4.54717	16	bacteria
Ilumatobacter	3	2	bacteria
Indioceanicola	4.2	5	bacteria
Intestinibaculum	2.6	4	bacteria
Iodobacter	3.47619	9	bacteria
Iridovirus	3.30769	7	euk-viruses
Janthinobacterium	13	4	bacteria
Jenstvirus	4.82609	11	phages
Jeotgalibaca	2.33333	3	bacteria
Jerseyvirus	4.33333	4	phages
Jimmervirus	4.33333	4	phages
Js98virus	7.47619	13	phages
Jwxvirus	1	1	phages
Kangiella	1	1	bacteria
Kayvirus	1	1	phages
Kelleziovirus	2.33333	3	phages
Kerstersia	5.32	12	bacteria
Ketogulonicigenium	1.85714	4	bacteria
Kibdelosporangium	3.90909	7	bacteria
Klebsiella	6.63636	9	bacteria
Kluyvera	21	5	bacteria
Kocuria	6.33333	8	bacteria
Komagataeibacter	1	1	bacteria
Kosakonia	7	3	bacteria
Kosmotoga	2.6	4	bacteria
Kp15virus	1	1	phages
Kp32virus	3	2	phages
Kp36virus	7	3	phages
Kpp10virus	3.30769	7	phages
Kribbella	2.33333	3	bacteria
Kurthia	1.81967	11	bacteria
Kushneria	7	3	bacteria
Kytococcus	2.6	4	bacteria
L5virus	3	2	phages
Labilibaculum	3.95652	10	bacteria
Labilithrix	1	1	bacteria
Labrenzia	1	1	bacteria
Laceyella	1	1	bacteria
Lachnoanaerobaculum	10.0909	11	bacteria
Lachnoclostridium	4.45455	19	bacteria
Lacimicrobium	3	8	bacteria
Lacinutrix	1	2	bacteria
Lactobacillus	3.34043	13	bacteria
Lactococcus	3	2	bacteria
Lawsonia	1	1	bacteria
Leclercia	3.59459	12	bacteria
Legionella	3.44444	6	bacteria
Leifsonia	2.33333	5	bacteria
Lelliottia	7	3	bacteria
Leminorella	4.33333	10	bacteria
Lentibacillus	3	2	bacteria
Lentzea	3	2	bacteria
Leporipoxvirus	2.33333	3	euk-viruses
Leptospira	4.77778	7	bacteria
Leptospirillum	1.44444	4	bacteria
Leptothrix	14.0769	14	bacteria
Leptotrichia	4.06667	14	bacteria
Leuconostoc	1	1	bacteria
Likavirus	3.21176	17	phages
Limnobaculum	3.8	8	bacteria
Limnochorda	5.86076	22	bacteria
Limnohabitans	2.33333	3	bacteria
Lineavirus	7	3	phages
Litorilituus	1	1	bacteria
Luteibacter	6.2	6	bacteria
Luteimonas	7.4	11	bacteria
Luteipulveratus	1	2	bacteria
Lutibacter	3.35294	8	bacteria
Luz7virus	3	2	phages
Lymphocryptovirus	3	2	euk-viruses
Lysinibacillus	3	2	bacteria
Lysobacter	3	2	bacteria
Macavirus	8.26316	13	euk-viruses
Macrococcus	7	3	bacteria
Magnetospirillum	6.2	6	bacteria
Mahella	5.84211	11	bacteria
Mamastrovirus	43	7	euk-viruses
Mannheimia	7	5	bacteria
Mardivirus	1	2	euk-viruses
Maribacter	3.30769	7	bacteria
Maricaulis	3	2	bacteria
Marichromatium	1	2	bacteria
Marinitoga	13	4	bacteria
Marinobacter	7	3	bacteria
Maritalea	3	2	bacteria
Marivirga	2.33333	3	bacteria
Marseillevirus	7	3	euk-viruses
Martelella	7	5	bacteria
Marvinvirus	31	6	phages
Mavirus	1	2	phages
Megalocytivirus	3	2	euk-viruses
Megamonas	4.33333	4	bacteria
Megasphaera	1	2	bacteria
Melaminivora	8.6	7	bacteria
Melittangium	1	1	bacteria
Mesorhizobium	7	5	bacteria
Metakosakonia	2.57377	13	bacteria
Methanobacterium	6.14286	7	bacteria
Methanofervidicoccus	3	2	bacteria
Methanoregula	7	3	bacteria
Methanosphaera	3.84211	9	bacteria
Methanosphaerula	3	2	bacteria
Methanothermobacter	1	3	bacteria
Methylacidiphilum	3.90909	7	bacteria
Methylibium	3	2	bacteria
Methyloceanibacter	3	2	bacteria
Methylocella	2.33333	3	bacteria
Methylococcus	1	1	bacteria
Methylomicrobium	4.33333	4	bacteria
Methylomonas	4.42857	6	bacteria
Methylophaga	3	2	bacteria
Methylophilus	3	2	bacteria
Methylosinus	3	2	bacteria
Methylovirgula	2.6	4	bacteria
Microbulbifer	1.85714	4	bacteria
Micrococcus	13	4	bacteria
Micromonospora	3	2	bacteria
Micropruina	2.33333	3	bacteria
Mixta	2.6	4	bacteria
Mobiluncus	1	2	bacteria
Molluscipoxvirus	1	1	euk-viruses
Moorella	6.14286	7	bacteria
Moraxella	2.33333	3	bacteria
Mordavella	4.33333	4	bacteria
Moritella	2.33333	3	bacteria
Mucilaginibacter	3.47619	9	bacteria
Mucinivorans	4.42857	6	bacteria
Mudcatvirus	6.82609	13	phages
Muribaculum	6.06667	10	bacteria
Muriicola	6.14286	7	bacteria
Muscavirus	5.28571	11	euk-viruses
Muvirus	1.85714	4	phages
Mycobacteroides	7	3	bacteria
Mycolicibacterium	6.14286	7	bacteria
Mycoplasma	6.77778	14	bacteria
Myroides	10.3333	6	bacteria
N15virus	10.3333	6	phages
N4virus	3	2	phages
Negevirus	3	2	euk-viruses
Neorhizobium	2.97531	16	bacteria
Neorickettsia	3	2	bacteria
Niabella	10.3333	6	bacteria
Nit1virus	7	3	phages
Nitratireductor	7	3	bacteria
Nitrobacter	1	1	bacteria
Nitrosococcus	4.33333	4	bacteria
Nitrososphaera	1	1	bacteria
Nitrosospira	1.44444	4	bacteria
Niveispirillum	6.14286	7	bacteria
Nocardia	3.90909	7	bacteria
Nocardioides	4.29032	12	bacteria
Nocardiopsis	1	1	bacteria
Nonanavirus	3	5	phages
Nostoc	6.33333	8	bacteria
Novibacillus	4.91837	16	bacteria
Novosphingobium	3	2	bacteria
Np1virus	13	4	phages
Obesumbacterium	3	2	bacteria
Oceanihabitans	1	1	bacteria
Oceanimonas	3	2	bacteria
Oceanisphaera	3	2	bacteria
Oceanispirochaeta	2.33333	3	bacteria
Oceanithermus	4.2	5	bacteria
Oceanobacillus	3.30769	7	bacteria
Ochrobactrum	4.33333	4	bacteria
Oenococcus	8.6	7	bacteria
Oleispira	1	1	bacteria
Oligella	7	3	bacteria
Oligotropha	2.81818	6	bacteria
Olleya	8.27273	10	bacteria
Olsenella	2.33333	5	bacteria
Omegavirus	5.41379	13	phages
Ornithinimicrobium	7	5	bacteria
Orthopoxvirus	7	3	euk-viruses
Oryzomicrobium	1	1	bacteria
Oscillatoria	4.33333	4	bacteria
Oscillibacter	10.2973	20	bacteria
Ottowia	10.3333	6	bacteria
P100virus	1	2	phages
P12002virus	6.2	6	phages
P1virus	4.42857	6	phages
P22virus	7	3	phages
P23virus	10.3333	6	phages
P2virus	3.84211	9	phages
P70virus	4.90698	15	phages
Pa6virus	1.85714	4	phages
Paenalcaligenes	3	2	bacteria
Paenibacillus	2.93548	10	bacteria
Paeniclostridium	13	4	bacteria
Paenisporosarcina	1	1	bacteria
Pagevirus	6.2	6	phages
Pakpunavirus	13	4	phages
Paludibacter	3.44444	6	bacteria
Pamx74virus	1.44444	4	phages
Pandoraea	6.2	6	bacteria
Pantoea	3	2	bacteria
Paraburkholderia	4.42857	6	bacteria
Parachlamydia	6.33333	8	bacteria
Parageobacillus	5.61538	9	bacteria
Paraprevotella	21	5	bacteria
Pararhodospirillum	5.18182	8	bacteria
Parasaccharibacter	3.90909	7	bacteria
Parascardovia	1	1	bacteria
Parashewanella	4.72308	18	bacteria
Parvimonas	6.2	6	bacteria
Patiencevirus	4.42857	6	phages
Paucibacter	7	5	bacteria
Pectobacterium	3.36364	11	bacteria
Pedobacter	3.99387	26	bacteria
Pelagibacterium	7	3	bacteria
Pelobacter	3	2	bacteria
Pelodictyon	3	2	bacteria
Pelosinus	3	2	bacteria
Petrimonas	4.87302	18	bacteria
Petrotoga	14.6	9	bacteria
Phaeovirus	2.35484	9	euk-viruses
Phi29virus	3	2	phages
Phieco32virus	8.6	7	phages
Phietavirus	6.39394	15	phages
Phifelvirus	2.33333	3	phages
Phijl1virus	1	1	phages
Photobacterium	2.71429	12	bacteria
Pirellula	3.35294	8	bacteria
Piscirickettsia	13	4	bacteria
Pithovirus	1	1	euk-viruses
Planctomyces	4.29412	9	bacteria
Planctopirus	2.33333	3	bacteria
Planococcus	2.6	4	bacteria
Pluralibacter	5.32	12	bacteria
Pocjvirus	13	4	phages
Polaribacter	2.87368	17	bacteria
Polaromonas	4.42857	6	bacteria
Porphyrobacter	7	3	bacteria
Porphyromonas	3.57627	15	bacteria
Potyvirus	3.37037	10	euk-viruses
Prasinovirus	2.33333	3	euk-viruses
Prochlorococcus	3	5	bacteria
Propionibacterium	2.33333	3	bacteria
Proteiniphilum	3.48889	13	bacteria
Providencia	31	6	bacteria
Psavirus	4.3271	22	phages
Pseudanabaena	13	4	bacteria
Pseudobacter	3.30047	27	bacteria
Pseudoclostridium	3	5	bacteria
Pseudoflavitalea	1.4	5	bacteria
Pseudolabrys	13	4	bacteria
Pseudomonas	3.57627	15	bacteria
Pseudonocardia	4.2	5	bacteria
Pseudopropionibacterium	7	3	bacteria
Pseudorhodobacter	2.84615	11	bacteria
Psychrobacillus	3	2	bacteria
Psychrobacter	2.33333	5	bacteria
Psychromicrobium	10.4286	9	bacteria
Pulveribacter	3.82759	11	bacteria
Pyrobaculum	7	3	bacteria
Pyrococcus	4.2	5	bacteria
Rahnella	3	2	bacteria
Ralstonia	4.33333	4	bacteria
Ramlibacter	4.2	5	bacteria
Ranavirus	31	6	euk-viruses
Raoultella	8.6	7	bacteria
Rhizobium	7	5	bacteria
Rhodanobacter	3.95652	10	bacteria
Rhodobacter	2.06667	6	bacteria
Rhodopirellula	3	2	bacteria
Rhodopseudomonas	5.06452	13	bacteria
Rhodothermus	3	2	bacteria
Rhodovulum	7	5	bacteria
Rickettsia	2.33333	3	bacteria
Robiginitalea	4.42857	6	bacteria
Roseateles	11.4	8	bacteria
Roseburia	3.30769	7	bacteria
Roseolovirus	4.33333	4	euk-viruses
Rubrobacter	3.45283	14	bacteria
Rudivirus	6.39394	15	phages
Ruegeria	7	3	bacteria
Ruminiclostridium	7	3	bacteria
Ruminococcus	7	5	bacteria
Rummeliibacillus	8.6	7	bacteria
Ruthenibacterium	6.52941	11	bacteria
Salegentibacter	1	1	bacteria
Salinimonas	7	3	bacteria
Saliniradius	10.3333	6	bacteria
Salmonella	3.37037	10	bacteria
Salterprovirus	7.4	11	euk-viruses
Sap6virus	1.44444	4	phages
Schaalia	2.33333	3	bacteria
Secunda5virus	4.75758	13	phages
Seuratvirus	2.33333	3	phages
Sfi11virus	3.82759	11	phages
Shewanella	4.33333	4	bacteria
Siadenovirus	4.38462	8	euk-viruses
Sideroxydans	10.1111	10	bacteria
Sitaravirus	1	2	phages
Sk1virus	8.14286	8	phages
Slashvirus	10.3333	6	phages
Smoothievirus	4.33333	10	phages
Sneathia	3.95652	17	bacteria
Sodalis	7.4	11	bacteria
Solimonas	4.02564	13	bacteria
Sp6virus	5.58586	24	phages
Sphaerochaeta	8.6	7	bacteria
Sphingopyxis	3.82927	13	bacteria
Spiroplasma	7	3	bacteria
Spirosoma	2.67089	15	bacteria
Spn3virus	3.47934	21	phages
Spo1virus	2.6	4	phages
Sporanaerobacter	6.88571	16	bacteria
Streptobacillus	7	5	bacteria
Streptococcus	7.47619	13	bacteria
Streptomonospora	13	4	bacteria
Sulfurifustis	1	1	bacteria
Sutterella	2.81818	6	bacteria
Syntrophothermus	10.3333	6	bacteria
Taylorella	6.2	6	bacteria
Terriglobus	4.42857	6	bacteria
Tetragenococcus	3	2	bacteria
Thalassotalea	4.42857	6	bacteria
Thermanaerovibrio	4.46341	14	bacteria
Thermoactinomyces	4.2	5	bacteria
Thermoclostridium	3.44444	6	bacteria
Thermodesulfatator	3.70175	15	bacteria
Thermodesulfobacterium	5.78261	12	bacteria
Thermodesulfobium	3.44444	6	bacteria
Thermosipho	1	1	bacteria
Thermotoga	7	5	bacteria
Thermovibrio	6.2	6	bacteria
Thiocystis	3	2	bacteria
Thioflavicoccus	2.38462	6	bacteria
Thiohalobacter	4.33333	4	bacteria
Tp21virus	7.4878	18	phages
Triavirus	14.3333	7	phages
Trichormus	2.92	9	bacteria
Vegasvirus	8.71429	14	phages
Vendettavirus	3.44444	6	phages
Vibrio	2.38462	6	bacteria
Virgibacillus	5.28571	11	bacteria
Sep1virus	7.95652	14	phages
Streptosporangium	3	2	bacteria
M12virus	6.2	6	phages
Mooglevirus	3	2	phages
Saccharophagus	2.33333	3	bacteria
Turicibacter	3	2	bacteria
Variovorax	8.27273	10	bacteria
Stenotrophomonas	4.33333	4	bacteria
Tenacibaculum	3	2	bacteria
Oblitimonas	3	2	bacteria
Sulfodiicoccus	1	1	bacteria
Phayoncevirus	3	2	phages
Thermus	4.29412	9	bacteria
Xenorhabdus	2.81818	6	bacteria
Myxococcus	3	2	bacteria
Pseudothermotoga	3	2	bacteria
Nitratifractor	3	2	bacteria
Yersinia	3.21053	14	bacteria
Sfi21dt1virus	4.86667	9	phages
Thiobacillus	3	2	bacteria
Methylobacterium	2.6	4	bacteria
unclassified	13	4	euk-viruses
Miniimonas	3	2	bacteria
Winogradskyella	7	3	bacteria
Neokomagataea	1	1	bacteria
Nonlabens	1	1	bacteria
Microcella	1	1	bacteria
Paenarthrobacter	21	5	bacteria
Sorangium	6.33333	8	bacteria
Methylovulum	3	2	bacteria
Baekduia	3	2	bacteria
Listeria	1	1	bacteria
Nonagvirus	3	5	phages
Thermogladius	1	1	bacteria
Sulfuricaulis	3	2	bacteria
Lambdavirus	1	1	phages
Pepy6virus	1	2	phages
Kitasatospora	1	1	bacteria
Yatapoxvirus	1.61538	5	euk-viruses
Ea214virus	4.33333	4	phages
Plantactinospora	4.33333	4	bacteria
Tsarbombavirus	14.3333	7	phages
Proteus	6.2	6	bacteria
Pseudobutyrivibrio	8.6	7	bacteria
Ydn12virus	4.42857	6	phages
Corynebacterium	1	1	bacteria
Gammasphaerolipovirus	1	1	phages
Hydrocarboniclastica	2.33333	3	bacteria
Vagococcus	3	5	bacteria
Palaeococcus	1	1	bacteria
Thermochromatium	7	5	bacteria
V5virus	2.33333	3	phages
Vp5virus	1	1	phages
Wenyingzhuangia	2.47826	8	bacteria
Veillonella	4.42857	6	bacteria
Salinisphaera	1	1	bacteria
Pseudogulbenkiania	7	3	bacteria
Tannerella	2.92381	18	bacteria
Massilia	1	1	bacteria
Sphaerotilus	3	2	bacteria
Methylovorus	2.33333	3	bacteria
Sulfolobus	1	1	bacteria
Hapunavirus	3	2	phages
Mycoavidus	4.77778	7	bacteria
Bernardetia	3	2	bacteria
Vhmlvirus	4.33333	4	phages
Wbetavirus	3	2	phages
Rheinheimera	3	2	bacteria
Yuavirus	7.4	11	phages
Pseudoalteromonas	3	2	bacteria
T4virus	7	3	phages
Phicbkvirus	4.33333	4	phages
Tessaracoccus	7.47619	13	bacteria
Woesvirus	4.38462	8	phages
Sulfitobacter	3	2	bacteria
Whispovirus	2.73134	14	euk-viruses
Xanthobacter	2.81651	18	bacteria
Microvirga	1	1	bacteria
Siansivirga	3	5	bacteria
Simplicispira	3	2	bacteria
Rufibacter	5.78261	12	bacteria
Georhizobium	7	3	bacteria
Roseomonas	6.2	6	bacteria
Sphingobacterium	3.17391	9	bacteria
Rsl2virus	4.33333	4	phages
Thiomonas	2.86667	7	bacteria
Thioalkalivibrio	1	1	bacteria
F116virus	7	3	phages
Plantibacter	1.4	3	bacteria
Tropheryma	1	3	bacteria
Solibacillus	3	2	bacteria
Soymovirus	1	1	euk-viruses
Lentivirus	1	1	euk-viruses
Nona33virus	3	2	phages
Scardovia	8.14286	8	bacteria
Pigmentiphaga	4.33333	4	bacteria
Thermoanaerobacterium	3	2	bacteria
Sulfuritalea	3	5	bacteria
Tepidanaerobacter	13	4	bacteria
Nitrospira	1	1	bacteria
Thermoanaerobacter	1	1	bacteria
Sulfuricella	3	2	bacteria
Rathayibacter	7	3	bacteria
Percavirus	2.33333	3	euk-viruses
T7virus	1	1	phages
Saccharomonospora	1	2	bacteria
Pbunavirus	7	3	phages
Tatumella	2.6	4	bacteria
Phaeobacter	7	3	bacteria
Septima3virus	1.85714	4	phages
Sporolactobacillus	3	2	bacteria
Zymomonas	8.6	7	bacteria
Rb49virus	2.33333	3	phages
Runella	1	1	bacteria
Desulfococcus	3	2	bacteria
Weeksella	7	5	bacteria
Vulgatibacter	4.33333	4	bacteria
Muricauda	3	2	bacteria
Nodularia	3	2	bacteria
Rhadinovirus	3	2	euk-viruses
Rhodomicrobium	3	2	bacteria
Helicobacter	2.33333	3	bacteria
Hp1virus	1	1	phages
Rhodoferax	13	4	bacteria
Tm4virus	3	5	phages
Wildcatvirus	1	1	phages
Syntrophomonas	5.18182	8	bacteria
Synechococcus	3	2	bacteria
Phytobacter	21	5	bacteria
Treponema	7	5	bacteria
Simonsiella	3	2	bacteria
Spongiibacter	7	3	bacteria
Tolumonas	7	3	bacteria
Rothia	2.81818	6	bacteria
Plasmavirus	3	2	phages
Hydrogenobaculum	2.33333	3	bacteria
T5virus	1	1	phages
Saetivirus	3	2	phages
Jeotgalibacillus	1	1	bacteria
Se1virus	3	2	phages
Vi1virus	7	5	phages
Euzebya	1	1	bacteria
Methylorubrum	1	1	bacteria
Terasakiella	13	4	bacteria
Sporosarcina	13	4	bacteria
Phikzvirus	1	1	phages
Methylobacillus	1	1	bacteria
Xp10virus	1	1	phages
Xylanimonas	1	1	bacteria
Prosthecochloris	1	1	bacteria
Thiomicrorhabdus	1	2	bacteria
Stigmatella	1	1	bacteria
Kp34virus	3	2	phages
Paraphotobacterium	6.2	6	bacteria
Desulfuromonas	1	1	bacteria
Woeseia	5.61538	9	bacteria
Methylocystis	1	1	bacteria
Xanthomonas	13	4	bacteria
Sulfurospirillum	2.33333	3	bacteria
Pseudodesulfovibrio	1	1	bacteria
Shigella	7	3	bacteria
Roseovarius	2.33333	3	bacteria
Schizot4virus	2.33333	3	phages
Spbetavirus	6.2	6	phages
Tl2011virus	3	2	phages
Rslunavirus	3	2	phages
Slackia	1	1	bacteria
Thioploca	1	1	bacteria
Saprospira	1	1	bacteria
Rtpvirus	1	1	phages
Yoonia	3	2	bacteria
Polynucleobacter	7	3	bacteria
Velarivirus	3	2	euk-viruses
Kordia	1	1	bacteria
Zymobacter	13	4	bacteria
Zhongshania	13	4	bacteria
Sphaerobacter	1	1	bacteria
Sphingobium	3	2	bacteria
Scutavirus	7	3	euk-viruses
Titanvirus	7	3	phages
Thermocrinis	1	1	bacteria
Thermaerobacter	1	2	bacteria
Parvularcula	3	2	bacteria
Sedimenticola	3	2	bacteria
Rosebushvirus	3	2	phages
Pragia	1.4	3	bacteria
Sphingomonas	7	3	bacteria
Kutzneria	1	1	bacteria
Phycisphaera	3	2	bacteria
Owenweeksia	1	1	bacteria
Rickettsiella	1	1	bacteria
Rhodococcus	3	2	bacteria
Octadecabacter	1	1	bacteria
Neisseria	1	1	bacteria
Simiduia	1	1	bacteria
Sedimentitalea	3	2	bacteria
Trichodesmium	4.2	5	bacteria
Photorhabdus	1	1	bacteria
Thermosynechococcus	1	1	bacteria
Serpentinomonas	3	2	bacteria
Salilacibacter	2.33333	3	bacteria
Wolbachia	1	1	bacteria
Pediococcus	1	1	bacteria
Salinicola	1	1	bacteria
Thalassolituus	1	1	bacteria
Rhodoluna	1	1	bacteria
Serinicoccus	1	1	bacteria
Sp18virus	1	2	phages
Nautilia	1	1	bacteria
Pandoravirus	1	1	euk-viruses
Riemerella	1	2	bacteria
Twortvirus	3	2	phages
Thermomonospora	3	2	bacteria
Thauera	3	2	bacteria
Paracoccus	1	1	bacteria
Simplexvirus	4.33333	4	euk-viruses
Vespertiliovirus	1	1	phages
Sulfurimonas	3	2	bacteria
Sextaecvirus	1	1	phages
Thermacetogenium	1	1	bacteria
Synechocystis	1	1	bacteria
Thalassospira	1	1	bacteria
Weissella	3	2	bacteria
Toursvirus	1	1	euk-viruses
Serratia	1	1	bacteria
Swingsia	1	1	bacteria
Xylanibacterium	1	1	bacteria

## Sheet: T2D-healthy
allgenus	importance centrality	degree	labels
Ab18virus	1.85714	4	phages
Abouovirus	4.77778	7	phages
Acetoanaerobium	6.47692	21	bacteria
Acetobacter	1	1	bacteria
Acetobacterium	4.75758	13	bacteria
Acholeplasma	5.81481	13	bacteria
Achromobacter	2.65217	14	bacteria
Acidaminococcus	2.33333	5	bacteria
Acidisarcina	3.32727	14	bacteria
Acidobacterium	7	3	bacteria
Acidovorax	7.32432	29	bacteria
Acinetobacter	2.33333	3	bacteria
Actinobacillus	6.2	6	bacteria
Actinobaculum	6.2	6	bacteria
Actinomyces	5.08	20	bacteria
Actinoplanes	43	7	bacteria
Aequorivita	1	1	bacteria
Aeribacillus	2.33333	3	bacteria
Aerococcus	5.32	12	bacteria
Aeromonas	5.18182	8	bacteria
Agarivorans	3	2	bacteria
Agatevirus	4.38462	8	phages
Aggregatibacter	6.63636	9	bacteria
Agrican357virus	1	1	phages
Akkermansia	4.54717	16	bacteria
Algibacter	6.63636	9	bacteria
Algoriphagus	2.51724	9	bacteria
Alicycliphilus	5.78261	12	bacteria
Aliivibrio	1	2	bacteria
Alistipes	3.64	10	bacteria
Alkaliphilus	1.90909	5	bacteria
Alloprevotella	4.58621	12	bacteria
Alphabaculovirus	2.81818	6	euk-viruses
Alphaentomopoxvirus	6.9604	27	euk-viruses
Alphamesonivirus	7	10	euk-viruses
Alteromonas	1.4	3	bacteria
Aminipila	12.4118	15	bacteria
Aminobacter	3.47619	9	bacteria
Aminobacterium	14.3333	7	bacteria
Ammonifex	8.14286	8	bacteria
Amphibacillus	5.80851	17	bacteria
Amycolatopsis	3.94253	19	bacteria
Anaerobutyricum	6.45672	47	bacteria
Anaerococcus	2.71429	8	bacteria
Anaeromyxobacter	1	1	bacteria
Anaerostipes	4.83099	19	bacteria
Andromedavirus	3.89362	14	phages
Aneurinibacillus	4.42857	6	bacteria
Anoxybacillus	1	1	bacteria
Anseongella	5.7027	15	bacteria
Antarcticibacterium	3.8	8	bacteria
Apibacter	4.02564	13	bacteria
Aquicella	7	3	bacteria
Aquimarina	4.02564	13	bacteria
Aquitalea	6.2	6	bacteria
Arachidicoccus	8.25373	24	bacteria
Arcobacter	1	1	bacteria
Arcticibacterium	8.6	7	bacteria
Arenibacter	8.6	7	bacteria
Arthrobacter	7	3	bacteria
Arv1virus	13	4	phages
Ascovirus	4.26241	25	euk-viruses
Asfivirus	2.6	4	euk-viruses
Atopobium	5.86154	20	bacteria
Avipoxvirus	3	2	euk-viruses
Azoarcus	7	10	bacteria
Azospira	4.42857	6	bacteria
Azospirillum	1	1	bacteria
B4virus	2.6	4	phages
Bacillus	14.2727	13	bacteria
Bacteroides	5.7027	15	bacteria
Baekduia	4.33333	4	bacteria
Bartonella	3	2	bacteria
Basilea	7	5	bacteria
Bastillevirus	1	1	phages
Bc431virus	6.28	13	phages
Bcep22virus	3.13793	17	phages
Bcep78virus	10.4286	9	phages
Bcepmuvirus	4.33333	17	phages
Belliella	5.21918	20	bacteria
Bernardetia	1	1	bacteria
Betacoronavirus	8.14286	8	euk-viruses
Betaentomopoxvirus	8.27273	10	euk-viruses
Betalipothrixvirus	7.57391	30	phages
Beutenbergia	7	3	bacteria
Bicaudavirus	3.93023	23	phages
Bifidobacterium	2.6	4	bacteria
Bignuzvirus	1	1	phages
Biseptimavirus	4.42857	6	phages
Blautia	3.98113	15	bacteria
Bordetella	7.65882	26	bacteria
Brachyspira	2.33333	3	bacteria
Bradyrhizobium	2.33333	3	bacteria
Brevibacillus	6.39394	15	bacteria
Brevundimonas	13	4	bacteria
Buchnera	1	1	bacteria
Butyricimonas	4.33333	10	bacteria
Butyrivibrio	6.51049	31	bacteria
Bxz1virus	5.87958	34	phages
C2virus	9.0916	35	phages
C5virus	4.42857	6	phages
Caldicellulosiruptor	6.82609	13	bacteria
Caldithrix	8.14286	8	bacteria
Candidatus Arthromitus	6.63636	9	bacteria
Candidatus Azobacteroides	5.35294	10	bacteria
Candidatus Cloacimonas	1	1	bacteria
Candidatus Desulforudis	1	1	bacteria
Candidatus Kinetoplastibacterium	2.6	4	bacteria
Candidatus Koribacter	3	5	bacteria
Candidatus Kuenenia	3	2	bacteria
Candidatus Methanoplasma	1	1	bacteria
Candidatus Methylopumilus	6.88571	16	bacteria
Candidatus Nucleicultrix	3	2	bacteria
Candidatus Thioglobus	7	3	bacteria
Capnocytophaga	5.87805	16	bacteria
Caproiciproducens	2.84615	11	bacteria
Carboxydocella	7	17	bacteria
Carnobacterium	4.42857	6	bacteria
Castellaniella	7.95652	14	bacteria
Catenovulum	7.30303	16	bacteria
Caulobacter	1	1	bacteria
Cba181virus	4.2	5	phages
Cba41virus	3	2	phages
Cc31virus	2.33333	3	phages
Cd119virus	4.09434	26	phages
Cecivirus	5.33684	23	phages
Cellulophaga	10.2683	21	bacteria
Cellulosilyticum	6.4717	19	bacteria
Cellvibrio	1	1	bacteria
Centapoxvirus	4.82609	11	euk-viruses
Cervidpoxvirus	3	2	euk-viruses
Che8virus	2.28	8	phages
Chelatococcus	7	5	bacteria
Chitinolyticbacter	3	5	bacteria
Chitinophaga	8.44	15	bacteria
Chlamydia	12.3333	11	bacteria
Chloracidobacterium	3.59701	16	bacteria
Chlorobaculum	7	19	bacteria
Chlorovirus	6.42069	31	euk-viruses
Christensenella	4.94805	20	bacteria
Chryseobacterium	5.83495	25	bacteria
Chryseolinea	3.88608	18	bacteria
Citrobacter	1.4	3	bacteria
Citromicrobium	1	1	bacteria
Cjw1virus	3.64	17	phages
Cloacibacterium	4.2	5	bacteria
Closterovirus	4.2	5	euk-viruses
Clostridioides	5.05042	25	bacteria
Clostridium	4.46341	14	bacteria
Coccolithovirus	3.90909	7	euk-viruses
Collimonas	2.33333	3	bacteria
Collinsella	4.82278	20	bacteria
Comamonas	4.75758	13	bacteria
Corallococcus	7	10	bacteria
Coriobacterium	2.33333	3	bacteria
Corndogvirus	4.38462	8	phages
Corynebacterium	6.01961	18	bacteria
Cp1virus	2.71429	12	phages
Cp220virus	1.85714	4	phages
Cp51virus	4.76101	28	phages
Cp8virus	3.8	12	phages
Cr3virus	9.23529	13	phages
Crinalium	1	1	bacteria
Croceicoccus	6.02857	15	bacteria
Cronusvirus	4.33333	4	phages
Cupriavidus	9.44898	22	bacteria
Cutibacterium	3	5	bacteria
Cvm10virus	1	1	phages
Cycloclasticus	13	4	bacteria
Cyprinivirus	13	4	euk-viruses
Dactylococcopsis	43	7	bacteria
Dechloromonas	2.21212	9	bacteria
Deferribacter	2.33333	3	bacteria
Dehalococcoides	3	2	bacteria
Dehalogenimonas	7	3	bacteria
Deinococcus	10.0909	11	bacteria
Denitrobacterium	3.35294	8	bacteria
Desulfarculus	1	1	bacteria
Desulfitobacterium	4.54717	16	bacteria
Desulfocurvibacter	1	1	bacteria
Desulfomicrobium	1	1	bacteria
Desulfosporosinus	5.61333	21	bacteria
Desulfotalea	1	1	bacteria
Desulfotomaculum	4.77778	7	bacteria
Desulfovibrio	8.6	7	bacteria
Devosia	4.20548	18	bacteria
Dialister	7	3	bacteria
Dichelobacter	2.33333	3	bacteria
Dickeya	5.81481	13	bacteria
Dictyoglomus	5.36757	32	bacteria
Dokdonia	21	5	bacteria
Dyadobacter	5.78261	12	bacteria
Dyella	4.42857	6	bacteria
Dysosmobacter	4.33333	17	bacteria
E125virus	2.81818	6	phages
Ea214virus	1	2	phages
Echinicola	5.28571	11	bacteria
Edwardsiella	1	1	bacteria
Eggerthella	3.47619	9	bacteria
Eiauvirus	3	2	phages
Elizabethkingia	5.32	12	bacteria
Elvirus	7	5	phages
Empedobacter	6.65363	35	bacteria
Enterobacter	3.30769	7	bacteria
Enterococcus	5.05755	27	bacteria
Ephemeroptericola	6.52941	11	bacteria
Erwinia	2.6	4	bacteria
Erysipelothrix	14.0667	15	bacteria
Erythrobacter	5.54545	14	bacteria
Escherichia	14.6	9	bacteria
Ethanoligenens	4.13253	19	bacteria
Eubacterium	24.3333	9	bacteria
Euzebya	2.33333	3	bacteria
Euzebyella	5.18182	8	bacteria
Exiguobacterium	2.33333	3	bacteria
Faecalibaculum	8.14286	8	bacteria
Fastidiosipila	2.7037	9	bacteria
Fermentimonas	4.91837	16	bacteria
Ferrimonas	10.4783	16	bacteria
Fervidobacterium	1	1	bacteria
Fictibacillus	7	3	bacteria
Filomicrobium	3	2	bacteria
Finegoldia	5.26667	24	bacteria
Fishburnevirus	1	1	phages
Flammeovirga	6.88571	16	bacteria
Flavisolibacter	6.88571	16	bacteria
Flavivirga	3	2	bacteria
Flavobacterium	30.3333	10	bacteria
Fluviicola	5.18182	8	bacteria
Francisella	1	1	bacteria
Frankia	1	1	bacteria
Fusobacterium	1	1	bacteria
Gaiavirus	2.47826	8	phages
Gammacoronavirus	2.38462	6	euk-viruses
Gemella	5.60465	16	bacteria
Gemmatirosa	7.81481	15	bacteria
Geobacillus	3.30769	7	bacteria
Geobacter	1	1	bacteria
Geosporobacter	2.6	4	bacteria
Gloeobacter	3	2	bacteria
Gloeothece	1	1	bacteria
Glutamicibacter	3	2	bacteria
Gottschalkia	5.35294	10	bacteria
Gramella	5.90323	14	bacteria
Grimontia	1	1	bacteria
Gryllotalpicola	8.14286	8	bacteria
Haematospirillum	1	1	bacteria
Haemophilus	5.18182	8	bacteria
Hafnia	3	2	bacteria
Halanaerobium	3	2	bacteria
Halobacteroides	7	3	bacteria
Halocella	7.27586	15	bacteria
Halothece	13	4	bacteria
Halothermothrix	5.06452	13	bacteria
Halothiobacillus	10.3333	6	bacteria
Harrisonvirus	6.33333	8	phages
Hathewaya	12.5135	22	bacteria
Helicobacter	4.2	5	bacteria
Heliobacterium	1.44444	4	bacteria
Herbaspirillum	6.46237	25	bacteria
Herbinix	5.26667	24	bacteria
Herminiimonas	4.97101	19	bacteria
Hippea	1	2	bacteria
Hoyosella	1	1	bacteria
Hp1virus	8.31034	16	phages
Hungateiclostridium	6.49133	34	bacteria
Hydrogenophaga	4.16832	21	bacteria
Hymenobacter	6.63636	9	bacteria
Hyphomonas	7	3	bacteria
Ichthyobacterium	1	1	bacteria
Ignavibacterium	6.06667	10	bacteria
Indioceanicola	3.90909	7	bacteria
Intestinibaculum	7.20952	28	bacteria
Iodobacter	7	3	bacteria
Ipomovirus	5.29268	26	euk-viruses
Iridovirus	4.45455	19	euk-viruses
Janthinobacterium	6.10145	21	bacteria
Jenstvirus	8.11111	9	phages
Jeotgalibaca	6.13661	34	bacteria
Js98virus	3	2	phages
Jwxvirus	6.80645	15	phages
Kayvirus	5.42512	34	phages
Kerstersia	4.69231	14	bacteria
Kitasatospora	1	1	bacteria
Klebsiella	7	3	bacteria
Kordia	3	2	bacteria
Kp36virus	1	1	phages
Kpp10virus	1	2	phages
Kurthia	4.2605	23	bacteria
Kushneria	2.81818	6	bacteria
Kyrpidia	3.47619	9	bacteria
L5virus	1	1	phages
Labilibaculum	5.18182	8	bacteria
Laceyella	1	1	bacteria
Lachnoanaerobaculum	7.20952	28	bacteria
Lachnoclostridium	4.08844	25	bacteria
Lacimicrobium	5.61538	9	bacteria
Lacinutrix	7.82353	12	bacteria
Lactobacillus	6.35632	24	bacteria
Lactococcus	4.0303	12	bacteria
Lambdavirus	7	3	phages
Leclercia	7	5	bacteria
Legionella	1	1	bacteria
Leisingera	4.29412	9	bacteria
Lelliottia	2.33333	3	bacteria
Leminorella	7	5	bacteria
Lentibacillus	1	2	bacteria
Leptothrix	2.95556	12	bacteria
Leptotrichia	3	2	bacteria
Leuconostoc	13	4	bacteria
Likavirus	4.73991	33	phages
Limnobaculum	4.33333	4	bacteria
Limnochorda	2.33333	3	bacteria
Limnohabitans	4.11111	11	bacteria
Lutibacter	4.2	5	bacteria
Lymphocryptovirus	1	1	euk-viruses
Lymphocystivirus	4.33333	4	euk-viruses
Lysinibacillus	4.38462	8	bacteria
Lysobacter	3	2	bacteria
M12virus	5.52174	20	phages
Macavirus	3	2	euk-viruses
Macrococcus	3.36364	11	bacteria
Magnetospirillum	13	4	bacteria
Mahella	6.63636	9	bacteria
Mamastrovirus	7	3	euk-viruses
Marinithermus	3.30769	7	bacteria
Marinitoga	1	1	bacteria
Marinobacter	1	2	bacteria
Marivirga	3	2	bacteria
Marseillevirus	5.14634	15	euk-viruses
Martelella	6.33333	8	bacteria
Marvinvirus	3	2	phages
Massilia	6.33333	8	bacteria
Megalocytivirus	3	2	euk-viruses
Megamonas	13	4	bacteria
Melaminivora	3.90909	7	bacteria
Melittangium	3	2	bacteria
Mesorhizobium	6.52941	11	bacteria
Methanobacterium	1	1	bacteria
Methanobrevibacter	1	2	bacteria
Methanoregula	4.38462	8	bacteria
Methanosarcina	4.42857	6	bacteria
Methanosphaera	2.33333	3	bacteria
Methylacidiphilum	5.28571	11	bacteria
Methylibium	5.19753	21	bacteria
Methylobacterium	1	1	bacteria
Methylococcus	2.33333	3	bacteria
Methylocystis	7	3	bacteria
Methylophaga	13	4	bacteria
Methylorubrum	7	3	bacteria
Methylovorus	2.6	4	bacteria
Methylovulum	1	1	bacteria
Microbacterium	1.4	3	bacteria
Microbulbifer	2.66102	13	bacteria
Micrococcus	1	1	bacteria
Microcystis	1	1	bacteria
Mitsuaria	1	1	bacteria
Mobiluncus	4.33333	4	bacteria
Molluscipoxvirus	3.73973	17	euk-viruses
Moonvirus	3.47619	9	phages
Moorella	3	5	bacteria
Mordavella	7.79532	37	bacteria
Mucilaginibacter	4.82609	11	bacteria
Mucinivorans	7.62222	19	bacteria
Mudcatvirus	7	3	phages
Muribaculum	9.17391	15	bacteria
Muvirus	2.33333	3	phages
Mycoavidus	4.62712	17	bacteria
Mycobacterium	8.6	7	bacteria
Mycobacteroides	1	2	bacteria
Mycoplasma	4.2	5	bacteria
Myroides	15.8571	11	bacteria
N15virus	1	1	phages
N4virus	3.61053	19	phages
Neisseria	2.6	4	bacteria
Niabella	4.92593	12	bacteria
Nit1virus	5.20112	31	phages
Nitrosomonas	3.42963	22	bacteria
Nitrosospira	4.57333	19	bacteria
Nocardia	2.81818	6	bacteria
Nocardioides	3	2	bacteria
Nonagvirus	3	2	phages
Novibacillus	4.69231	14	bacteria
Np1virus	4.62712	17	phages
Obesumbacterium	2.33333	3	bacteria
Oceanicoccus	1	1	bacteria
Oceanihabitans	6.23636	19	bacteria
Oceanimonas	2.6	4	bacteria
Oceanispirochaeta	3	2	bacteria
Oceanobacillus	4.13725	15	bacteria
Oenococcus	3	2	bacteria
Oleispira	3	2	bacteria
Oligella	13	4	bacteria
Olleya	12.8605	24	bacteria
Olsenella	5.20741	27	bacteria
Omegavirus	2.6	10	phages
Orthopoxvirus	4.00952	21	euk-viruses
Oryzomicrobium	13	10	bacteria
Oscillibacter	3	2	bacteria
Ottowia	3.37037	10	bacteria
P100virus	7	3	phages
P12002virus	1	1	phages
P12024virus	6.31034	14	phages
P23virus	4.58621	12	phages
P70virus	2.90476	14	phages
Pa6virus	7	3	phages
Paenalcaligenes	3	2	bacteria
Paenibacillus	1	1	bacteria
Paeniclostridium	6.33333	8	bacteria
Pagevirus	2.27536	13	phages
Paludibacter	7	10	bacteria
Pamx74virus	10.3333	6	phages
Pandoraea	10.4783	16	bacteria
Pandoravirus	5.55516	40	euk-viruses
Pantoea	4.33333	10	bacteria
Paraburkholderia	4.2	17	bacteria
Parachlamydia	6.52941	11	bacteria
Parageobacillus	4.33333	4	bacteria
Paraliobacillus	1	1	bacteria
Paraprevotella	6.52941	11	bacteria
Parasaccharibacter	4.33333	4	bacteria
Parascardovia	2.33333	3	bacteria
Parvimonas	5.81865	34	bacteria
Pbunavirus	1	2	phages
Pediococcus	3.8	8	bacteria
Pedobacter	8.71429	14	bacteria
Pelodictyon	1	2	bacteria
Petrimonas	3.8	8	bacteria
Petrocella	5.61682	25	bacteria
Petrotoga	13	4	bacteria
Phaeovirus	4.12796	30	euk-viruses
Phascolarctobacterium	2.33333	3	bacteria
Phi29virus	5.36879	28	phages
Phic31virus	4.72308	18	phages
Phicbkvirus	4.33333	4	phages
Phieco32virus	4.92593	12	phages
Phifelvirus	5.9505	25	phages
Phijl1virus	1	2	phages
Photobacterium	31	6	bacteria
Photorhabdus	3	2	bacteria
Pigmentiphaga	3	14	bacteria
Pimelobacter	3.90909	7	bacteria
Piscirickettsia	1.85714	4	bacteria
Pithovirus	5.52555	28	euk-viruses
Planococcus	3	2	bacteria
Pluralibacter	7	10	bacteria
Pocjvirus	3	2	phages
Polynucleobacter	5.80702	32	bacteria
Porphyromonas	9.90323	18	bacteria
Potyvirus	7	12	euk-viruses
Prasinovirus	6.33333	31	euk-viruses
Prevotella	5.90323	14	bacteria
Proboscivirus	7	3	euk-viruses
Prochlorococcus	1	1	bacteria
Propionibacterium	3.58065	11	bacteria
Prosthecochloris	3	2	bacteria
Proteiniphilum	5.35294	10	bacteria
Psavirus	4.33333	4	phages
Pseudanabaena	7	3	bacteria
Pseudoalteromonas	7.81481	15	bacteria
Pseudobacter	6.28	13	bacteria
Pseudobutyrivibrio	5.66087	26	bacteria
Pseudoclostridium	6.58011	35	bacteria
Pseudodesulfovibrio	4.42857	6	bacteria
Pseudomonas	3	2	bacteria
Psychrobacillus	5.26667	24	bacteria
Ramlibacter	6.34884	17	bacteria
Ranavirus	7.77551	20	euk-viruses
Rb69virus	5.92958	21	phages
Rhadinovirus	3.17391	9	euk-viruses
Rheinheimera	13	4	bacteria
Rhodanobacter	3	2	bacteria
Rhodobacter	1	2	bacteria
Rhodospirillum	1	1	bacteria
Rickettsia	1	1	bacteria
Riemerella	7	5	bacteria
Robiginitalea	1	1	bacteria
Roseateles	13	4	bacteria
Roseburia	3.64	10	bacteria
Rosebushvirus	4.33333	4	phages
Rsl2virus	3.45283	14	phages
Rslunavirus	4.78947	17	phages
Rufibacter	7.29787	19	bacteria
Ruminiclostridium	6.52113	22	bacteria
Ruminococcus	5.84211	11	bacteria
Rummeliibacillus	2.66102	13	bacteria
Runella	4.87368	22	bacteria
Ruthenibacterium	4.18681	20	bacteria
Salegentibacter	4.92593	12	bacteria
Salinisphaera	1.85714	4	bacteria
Schizot4virus	5.60465	16	phages
Scutavirus	2.35484	9	euk-viruses
Se1virus	4.33333	4	phages
Sedimenticola	7	3	bacteria
Selenomonas	2.82979	12	bacteria
Sep1virus	3	2	phages
Septima3virus	8.86047	20	phages
Serpentinomonas	2.84615	11	bacteria
Serratia	4.97849	22	bacteria
Sfi21dt1virus	3.99213	23	phages
Shigella	13	4	bacteria
Sideroxydans	8.27273	10	bacteria
Simiduia	1	1	bacteria
Simplicispira	2.35484	9	bacteria
Sinorhizobium	4.33333	4	bacteria
Sitaravirus	8.2973	18	phages
Sk1virus	3	2	phages
Slackia	3.12987	16	bacteria
Slashvirus	4.46341	14	phages
Smoothievirus	6.77778	14	phages
Soehngenia	6.28	13	bacteria
Soymovirus	3	2	euk-viruses
Spbetavirus	2.37079	15	phages
Sphaerotilus	3.35294	8	bacteria
Sphingobium	1	1	bacteria
Sphingomonas	4.09677	20	bacteria
Sphingopyxis	13	4	bacteria
Spiroplasma	10.3333	6	bacteria
Spn3virus	8.11111	9	phages
Spo1virus	4.08543	29	phages
Sporanaerobacter	6.77778	14	bacteria
Sporosarcina	2.6	4	bacteria
Streptococcus	6.32934	33	bacteria
Sulfuricella	4.33333	4	bacteria
Sutterella	9.76923	20	bacteria
Syntrophomonas	5.35294	10	bacteria
T4virus	4.59036	20	phages
T5virus	3.32727	14	phages
T7virus	3.64	10	phages
Taylorella	6.33333	8	bacteria
Thermoanaerobacter	4.42857	6	bacteria
Thermoanaerobacterium	5.57143	23	bacteria
Thermoclostridium	5.31156	33	bacteria
Thiobacillus	2.93548	10	bacteria
Thiomicrorhabdus	1	1	bacteria
Tolumonas	8.11111	9	bacteria
Toursvirus	3.42276	21	euk-viruses
Tp21virus	5.18182	8	phages
Treponema	2.71429	12	bacteria
Turicibacter	6.53191	18	bacteria
unclassified	5.10728	37	euk-viruses
Vulgatibacter	1	1	bacteria
Weissella	9.63158	14	bacteria
Wildcatvirus	5.90323	14	phages
Staphylococcus	2.33333	3	bacteria
Tannerella	10.2889	22	bacteria
Wbetavirus	5.76596	29	phages
Saprospira	7	5	bacteria
Burkholderia	1	2	bacteria
Ydn12virus	4.91837	16	phages
Stenotrophomonas	5.52174	20	bacteria
Nonanavirus	3	2	phages
Mannheimia	1	2	bacteria
Sphaerochaeta	7	5	bacteria
Xenorhabdus	1	1	bacteria
Sphingobacterium	10.3333	6	bacteria
Maribacter	1	1	bacteria
Una961virus	2.75758	10	phages
Hydrogenobaculum	3	2	bacteria
Kp15virus	1	1	phages
Muricauda	1	3	bacteria
Vibrio	2.33333	3	bacteria
Listeria	1	1	bacteria
Veillonella	10.8857	20	bacteria
Phikzvirus	3	2	phages
Rhodovulum	4.38182	16	bacteria
Vi1virus	8.86667	12	phages
Wenyingzhuangia	3.76923	19	bacteria
Solibacillus	7	5	bacteria
Vespertiliovirus	4.38462	8	phages
Tetragenococcus	7	10	bacteria
Candidatus Izimaplasma	1	1	bacteria
Tessaracoccus	21	5	bacteria
Winogradskyella	57	8	bacteria
Felixo1virus	1	1	phages
Thermanaerovibrio	1	1	bacteria
Thiomonas	5.41026	15	bacteria
Ralstonia	6.06667	10	bacteria
Simonsiella	7	3	bacteria
Polaribacter	5.28571	11	bacteria
Tg1virus	3.52874	18	phages
Virgibacillus	3.13793	10	bacteria
Xp10virus	2.96226	13	phages
Vp5virus	2.33333	3	phages
Suspvirus	5.32	12	phages
Scardovia	1	1	bacteria
Rhodoferax	3.90909	7	bacteria
Rhodopirellula	3	5	bacteria
Shewanella	7	3	bacteria
Silviavirus	3.44444	6	phages
Neorhizobium	3	2	bacteria
Ff47virus	3	2	phages
Twortvirus	3	2	phages
Sulfuritalea	3.82927	13	bacteria
Jd18virus	1	1	phages
Woesvirus	2.6	4	phages
Spirosoma	2.6	4	bacteria
Bronvirus	1	1	phages
Chromobacterium	3	2	bacteria
V5virus	2.33333	3	phages
Nona33virus	1	1	phages
Jimmervirus	3	2	phages
Sextaecvirus	3	2	phages
Ornithinimicrobium	1	2	bacteria
Nonlabens	4.2	5	bacteria
Pelobacter	1	1	bacteria
Mycolicibacterium	1	1	bacteria
Streptomyces	4.33333	4	bacteria
Vagococcus	2.33333	3	bacteria
Leptospirillum	1	1	bacteria
Thalassospira	1	1	bacteria
Tepidanaerobacter	3.41026	12	bacteria
Thiomicrospira	6.14286	7	bacteria
Saliniradius	7	5	bacteria
Thermodesulfobacterium	3	2	bacteria
Gammasphaerolipovirus	1	1	phages
Phikmvvirus	1	1	phages
Methylophilus	1	1	bacteria
Cystobacter	1	1	bacteria
Sulfurospirillum	1	1	bacteria
Varicellovirus	5.61538	9	euk-viruses
Thermus	3.8	8	bacteria
P1virus	3	2	phages
Siansivirga	6.2	6	bacteria
Megasphaera	1	1	bacteria
Yatapoxvirus	7	5	euk-viruses
Tsarbombavirus	4.2	5	phages
Thalassotalea	3	2	bacteria
Paracoccus	3	2	bacteria
Tectivirus	7	3	phages
P22virus	1	1	phages
Phietavirus	2.6	4	phages
Proteus	7	3	bacteria
Zymomonas	6.63636	9	bacteria
Tenacibaculum	13	4	bacteria
Spirochaeta	3	2	bacteria
Novosphingobium	1	2	bacteria
Muriicola	1	1	bacteria
Delftia	1	1	bacteria
Komagataeibacter	1	1	bacteria
Sp6virus	7	3	phages
Thioflavicoccus	7	3	bacteria
Glaciecola	1	2	bacteria
Rhodothermus	3	2	bacteria
Moraxella	1	1	bacteria
Gordonia	1	1	bacteria
Sorangium	3	2	bacteria
Sulfurimonas	3	2	bacteria
Salmonella	3	2	bacteria
Thermacetogenium	13	4	bacteria
Gluconobacter	1	1	bacteria
Yuavirus	2.38462	6	phages
Thauera	1	1	bacteria
Yersinia	1	1	bacteria
Pragia	1	1	bacteria
Waddlia	1	2	bacteria
Halorhodospira	1	1	bacteria
Hapunavirus	1	1	phages
Owenweeksia	3	2	bacteria
Sulfuricaulis	1	1	bacteria
Yoonia	4.77778	7	bacteria
Rippkaea	1	1	bacteria
Myxococcus	1	1	bacteria
Thermotoga	1	1	bacteria
Pelosinus	1	1	bacteria
Tistrella	1	1	bacteria
Percavirus	1	1	euk-viruses
Variovorax	3	2	bacteria
Raoultella	1	1	bacteria
Phayoncevirus	3	2	phages
Syntrophothermus	3	2	bacteria
Thermochromatium	1	2	bacteria
Rhodopseudomonas	1	1	bacteria
Nitratifractor	1	1	bacteria
Thermosipho	1	1	bacteria
Xylanibacterium	1	1	bacteria
Nodularia	1	1	bacteria
Rudivirus	1	1	phages
Xanthomonas	1	1	bacteria
Plasmavirus	1	1	phages
Rb49virus	1	1	phages
Rhodococcus	1	1	bacteria
Pseudogulbenkiania	3	2	bacteria
Streptobacillus	1	1	bacteria
Secunda5virus	1	1	phages
Whispovirus	1	1	euk-viruses
Terasakiella	1	1	bacteria
Thermaerobacter	1	1	bacteria
Solimonas	3	2	bacteria
Sporolactobacillus	1	1	bacteria
Vhmlvirus	3	2	phages

## Sheet: CD-healthy
allgenus	importance centrality	degree	labels
Ab18virus	13	4	phages
Abouovirus	57	8	phages
Acadianvirus	7	5	phages
Acetoanaerobium	4.33333	4	bacteria
Acetobacter	7	3	bacteria
Acetobacterium	4.42857	6	bacteria
Acholeplasma	4.38462	8	bacteria
Achromobacter	7	3	bacteria
Acidaminococcus	3.17391	9	bacteria
Acidiphilium	7	3	bacteria
Acidisarcina	5.32	12	bacteria
Acidithiobacillus	3	2	bacteria
Acidobacterium	1	1	bacteria
Acidovorax	21	5	bacteria
Acinetobacter	3	5	bacteria
Actinoalloteichus	1	1	bacteria
Actinobacillus	3	2	bacteria
Actinomyces	7.62222	19	bacteria
Actinoplanes	8.14286	8	bacteria
Aequorivita	1	2	bacteria
Aeribacillus	5.81481	13	bacteria
Aerococcus	6.92727	20	bacteria
Aeromonas	6.06667	10	bacteria
Agarilytica	13	4	bacteria
Agarivorans	6.33333	8	bacteria
Agatevirus	13	4	phages
Aggregatibacter	13	4	bacteria
Agrican357virus	1	1	phages
Agrobacterium	1	1	bacteria
Akkermansia	13	4	bacteria
Algibacter	7	5	bacteria
Algoriphagus	4.2	5	bacteria
Alicycliphilus	6.76	23	bacteria
Alistipes	2.33333	3	bacteria
Alkaliphilus	12.0769	13	bacteria
Alloactinosynnema	14.3333	7	bacteria
Allochromatium	1.4	3	bacteria
Alloprevotella	8.53846	11	bacteria
Alphabaculovirus	5.08	20	euk-viruses
Alphaentomopoxvirus	4.77778	7	euk-viruses
Alpharetrovirus	1.4	3	euk-viruses
Alteromonas	7.4	11	bacteria
Aminipila	7.8	17	bacteria
Aminobacterium	2.33333	3	bacteria
Ammonifex	2.6	4	bacteria
Amphibacillus	13	4	bacteria
Amycolatopsis	4.33333	4	bacteria
Anabaena	3	2	bacteria
Anaerobutyricum	1	1	bacteria
Anaerococcus	1	1	bacteria
Anaeromyxobacter	4.33333	4	bacteria
Anaerostipes	16.0588	17	bacteria
Andromedavirus	3	2	phages
Aneurinibacillus	4.33333	4	bacteria
Anoxybacillus	13	4	bacteria
Anseongella	6.33333	8	bacteria
Antarcticibacterium	1	1	bacteria
Antarctobacter	6.33333	8	bacteria
Apibacter	2.81818	6	bacteria
Aquicella	2.6	4	bacteria
Aquimarina	10.4286	9	bacteria
Aquitalea	2.33333	3	bacteria
Arachidicoccus	7.47619	13	bacteria
Archangium	4.33333	4	bacteria
Arcticibacterium	7	5	bacteria
Arenibacter	4.33333	4	bacteria
Aromatoleum	3	2	bacteria
Arsenophonus	1	1	bacteria
Arthrobacter	10.3333	6	bacteria
Arv1virus	1	1	phages
Ascovirus	10.0909	11	euk-viruses
Asticcacaulis	1	1	bacteria
Atopobium	3.90909	7	bacteria
Aureitalea	7	3	bacteria
Avipoxvirus	7	3	euk-viruses
Azoarcus	10.3333	6	bacteria
Azospira	3	2	bacteria
Azospirillum	1	1	bacteria
Azotobacter	3.44444	6	bacteria
B4virus	10.3333	6	phages
Bacillus	8.2973	18	bacteria
Bacteroides	37	11	bacteria
Bartonella	1	1	bacteria
Basilea	21	5	bacteria
Bc431virus	7	3	phages
Bcep22virus	8.46667	20	phages
Bcep78virus	3	2	phages
Bcepmuvirus	7	3	phages
Bdellovibrio	4.42857	6	bacteria
Belliella	1	2	bacteria
Bernardetia	3	2	bacteria
Betabaculovirus	7	3	euk-viruses
Betacoronavirus	7	5	euk-viruses
Betaentomopoxvirus	3	2	euk-viruses
Betalipothrixvirus	10.0115	30	phages
Beutenbergia	13	4	bacteria
Bicaudavirus	10.3333	6	phages
Bifidobacterium	4.38462	8	bacteria
Bignuzvirus	7	5	phages
Blastochloris	2.6	4	bacteria
Blattabacterium	1	1	bacteria
Blautia	3.8	8	bacteria
Bordetella	4.86667	9	bacteria
Borreliella	7	3	bacteria
Bosea	3	2	bacteria
Brachybacterium	7	3	bacteria
Brachyspira	1	2	bacteria
Bradymonas	1	1	bacteria
Bradyrhizobium	3	2	bacteria
Brevibacillus	7	3	bacteria
Brevibacterium	3	2	bacteria
Bronvirus	3	2	phages
Brucella	3	2	bacteria
Buchnera	7	3	bacteria
Burkholderia	10.3333	6	bacteria
Buttiauxella	3	2	bacteria
Butyricimonas	10.0909	11	bacteria
Butyrivibrio	10.3333	6	bacteria
Bxz1virus	7.4	11	phages
C2virus	3	2	phages
Caldicellulosiruptor	6.80645	15	bacteria
Caldimicrobium	1	1	bacteria
Caldithrix	4.33333	4	bacteria
Campylobacter	4.38462	8	bacteria
Candidatus Arthromitus	1	1	bacteria
Candidatus Azobacteroides	3	2	bacteria
Candidatus Cloacimonas	1	1	bacteria
Candidatus Cyclonatronum	3	2	bacteria
Candidatus Desulforudis	13	4	bacteria
Candidatus Izimaplasma	8.6	7	bacteria
Candidatus Kinetoplastibacterium	2.33333	3	bacteria
Candidatus Kuenenia	3	2	bacteria
Candidatus Methanomethylophilus	7	5	bacteria
Candidatus Nitrosoglobus	1	1	bacteria
Candidatus Nucleicultrix	13	4	bacteria
Candidatus Paracaedibacter	7	3	bacteria
Candidatus Puniceispirillum	21	5	bacteria
Candidatus Thioglobus	2.33333	3	bacteria
Capnocytophaga	2.33333	3	bacteria
Caproiciproducens	7	5	bacteria
Carboxydocella	8.6	7	bacteria
Carnobacterium	3	2	bacteria
Castellaniella	4.33333	4	bacteria
Catenovulum	2.33333	3	bacteria
Caulobacter	21	5	bacteria
Cba181virus	8.6	7	phages
Cc31virus	2.33333	3	phages
Cd119virus	7	10	phages
Cecivirus	1	1	phages
Cellulophaga	3	2	bacteria
Cellulosilyticum	6.2	6	bacteria
Centapoxvirus	5.84211	11	euk-viruses
Cervidpoxvirus	3	2	euk-viruses
Charlievirus	3	2	phages
Che8virus	4.42857	6	phages
Che9cvirus	3	2	phages
Chitinophaga	4.42857	6	bacteria
Chlamydia	7	3	bacteria
Chlamydiamicrovirus	7	3	phages
Chloracidobacterium	3	2	bacteria
Chlorobaculum	2.33333	3	bacteria
Chloroflexus	8.27273	10	bacteria
Chlorovirus	5.18182	8	euk-viruses
Christensenella	21	5	bacteria
Chromobacterium	6.63636	9	bacteria
Chryseobacterium	3.90909	7	bacteria
Chryseolinea	6.2	6	bacteria
Citrobacter	3	2	bacteria
Cjw1virus	13	4	phages
Closterovirus	3	2	euk-viruses
Clostridioides	13	4	bacteria
Clostridium	11.4	8	bacteria
Cohnella	5.61538	9	bacteria
Collimonas	3	2	bacteria
Collinsella	4.2	5	bacteria
Colwellia	4.2	5	bacteria
Comamonas	10.3333	6	bacteria
Commensalibacter	2.6	4	bacteria
Coprothermobacter	3	2	bacteria
Coriobacterium	7	3	bacteria
Corynebacterium	10.4286	9	bacteria
Cp1virus	3	5	phages
Cp220virus	3.8	8	phages
Cp51virus	5.32	12	phages
Cp8virus	7	5	phages
Cr3virus	7	3	phages
Crinalium	3	2	bacteria
Croceicoccus	73	9	bacteria
Crocosphaera	7	5	bacteria
Cronobacter	7	3	bacteria
Cronusvirus	3	2	phages
Cryobacterium	1	1	bacteria
Cryptobacterium	14.3333	7	bacteria
Cuniculiplasma	3	2	bacteria
Cupriavidus	9.63158	14	bacteria
Cutibacterium	1	1	bacteria
Cvm10virus	31	6	phages
Cycloclasticus	3	2	bacteria
Cyprinivirus	7	3	euk-viruses
D3112virus	8.6	7	phages
Dactylococcopsis	7	3	bacteria
Dechloromonas	2.33333	3	bacteria
Deferribacter	1.90909	5	bacteria
Dehalococcoides	1	1	bacteria
Dehalogenimonas	3	2	bacteria
Deinococcus	7	3	bacteria
Deltacoronavirus	3.8	8	euk-viruses
Denitrobacterium	4.44	11	bacteria
Dermabacter	1	2	bacteria
Desulfarculus	4.77778	7	bacteria
Desulfitobacterium	3.35294	8	bacteria
Desulfocurvibacter	3	2	bacteria
Desulfomicrobium	1	1	bacteria
Desulfosarcina	4.82609	11	bacteria
Desulfosporosinus	6.88571	16	bacteria
Desulfotalea	13	4	bacteria
Desulfotomaculum	4.33333	4	bacteria
Desulfuromonas	10.3333	6	bacteria
Devosia	7	3	bacteria
Dialister	6.33333	8	bacteria
Dichelobacter	1	2	bacteria
Dickeya	4.42857	6	bacteria
Dictyoglomus	7	5	bacteria
Dietzia	1.4	3	bacteria
Dokdonia	6.2	6	bacteria
Dyadobacter	6.2	6	bacteria
Dysosmobacter	8.6	7	bacteria
E125virus	13	4	phages
Ea214virus	1	1	phages
Echinicola	14.3333	7	bacteria
Edwardsiella	3	2	bacteria
Eggerthella	6.33333	8	bacteria
Egibacter	3	2	bacteria
Egicoccus	8.6	7	bacteria
Eikenella	14.3333	7	bacteria
Elizabethkingia	5.35294	10	bacteria
Elvirus	1	1	phages
Empedobacter	7	5	bacteria
Endomicrobium	14.3333	7	bacteria
Enterobacter	3	2	bacteria
Enterococcus	91	10	bacteria
Entomoplasma	6.2	6	bacteria
Ephemeroptericola	7	3	bacteria
Epsilon15virus	7	10	phages
Erwinia	14.3333	7	bacteria
Erysipelothrix	11.1053	15	bacteria
Erythrobacter	7	3	bacteria
Escherichia	1	1	bacteria
Ethanoligenens	13	4	bacteria
Eubacterium	3.84211	9	bacteria
Euzebya	1	1	bacteria
Euzebyella	3.44444	6	bacteria
Exiguobacterium	13	4	bacteria
F116virus	3	2	phages
Faecalibaculum	16.6364	14	bacteria
Fastidiosipila	6.33333	8	bacteria
Felixo1virus	3	2	phages
Fermentimonas	7.4	11	bacteria
Ferrimonas	13	4	bacteria
Fervidobacterium	4.33333	4	bacteria
Filomicrobium	1	1	bacteria
Finegoldia	6.2	6	bacteria
Flammeovirga	7	5	bacteria
Flavisolibacter	8.53846	11	bacteria
Flavivirga	10.2308	12	bacteria
Flavobacterium	3	2	bacteria
Fluviicola	3	2	bacteria
Francisella	7	3	bacteria
Fusobacterium	1	1	bacteria
G7cvirus	1	2	phages
Gaiavirus	8.6	7	phages
Gallaecimonas	3.44444	6	bacteria
Gammacoronavirus	3	2	euk-viruses
Gammasphaerolipovirus	7	3	phages
Gemella	4.29412	9	bacteria
Geminocystis	3	2	bacteria
Gemmatirosa	8.27273	10	bacteria
Geoalkalibacter	7	3	bacteria
Geobacillus	6.06667	10	bacteria
Geobacter	3	2	bacteria
Georhizobium	1	1	bacteria
Geosporobacter	7	3	bacteria
Glaciecola	4.38462	8	bacteria
Gloeobacter	1	1	bacteria
Gluconobacter	1	1	bacteria
Glutamicibacter	1	1	bacteria
Gordonia	7	3	bacteria
Gordtnkvirus	3	2	phages
Gottschalkia	6.39394	15	bacteria
Gramella	12.2903	20	bacteria
Gryllotalpicola	3	2	bacteria
Habenivirus	7	3	phages
Haematospirillum	7	3	bacteria
Haemophilus	8.6	7	bacteria
Halanaerobium	13	4	bacteria
Halobacteriovorax	1	1	bacteria
Halobacteroides	8.11111	9	bacteria
Halocella	4.33333	4	bacteria
Halodesulfurarchaeum	6.2	6	bacteria
Halopiger	7	5	bacteria
Halorhodospira	7	3	bacteria
Halothermothrix	21	5	bacteria
Harrisonvirus	13	4	phages
Hathewaya	8.71429	14	bacteria
Helicobacter	3	2	bacteria
Herbaspirillum	7	10	bacteria
Herbinix	9.63158	14	bacteria
Herminiimonas	4.33333	4	bacteria
Hp1virus	10.3333	6	phages
Hungateiclostridium	10.4286	9	bacteria
Hydrogenobaculum	3	2	bacteria
Hydrogenophaga	4.0303	12	bacteria
Hydrogenovibrio	1	2	bacteria
Hymenobacter	21	5	bacteria
Hyphomicrobium	4.33333	4	bacteria
Ichthyobacterium	3.44444	6	bacteria
Ignavibacterium	7	5	bacteria
Indioceanicola	3	2	bacteria
Intestinibaculum	4.38462	8	bacteria
Iodobacter	7	3	bacteria
Ipomovirus	6.52941	11	euk-viruses
Iridovirus	2.33333	3	euk-viruses
Janibacter	7	3	bacteria
Jd18virus	3	2	phages
Jenstvirus	13	4	phages
Jeotgalibaca	3.17391	9	bacteria
Jeotgalibacillus	3	2	bacteria
Jimmervirus	7	12	phages
Js98virus	7	5	phages
Jwxvirus	1.4	3	phages
Kayvirus	2.6	4	phages
Kerstersia	13	4	bacteria
Kitasatospora	1	2	bacteria
Kocuria	3	2	bacteria
Komagataeibacter	7	3	bacteria
Kp15virus	1	1	phages
Kpp25virus	1	1	phages
Kurthia	14.3333	7	bacteria
Kutzneria	7	5	bacteria
L5virus	3	2	phages
Labilibaculum	1	1	bacteria
Labrenzia	31	6	bacteria
Laceyella	6.14286	7	bacteria
Lachnoanaerobaculum	7	3	bacteria
Lacimicrobium	21	5	bacteria
Lactobacillus	10.1756	37	bacteria
Lactococcus	12.3333	11	bacteria
Lambdavirus	6.2	6	phages
Lawsonia	1	1	bacteria
Leifsonia	7	3	bacteria
Leisingera	7	3	bacteria
Leminorella	21	5	bacteria
Lentibacillus	2.6	4	bacteria
Lentzea	8.86667	12	bacteria
Leptotrichia	2.33333	3	bacteria
Leuconostoc	1.4	3	bacteria
Likavirus	4.33333	4	phages
Limnobaculum	7	3	bacteria
Limnohabitans	10.1111	10	bacteria
Listeria	7	5	bacteria
Luteibacter	1	1	bacteria
Luteimonas	13	4	bacteria
Lymphocystivirus	7.87179	18	euk-viruses
Lysinibacillus	7	10	bacteria
M12virus	3	2	phages
Macavirus	21	5	euk-viruses
Magnetospirillum	13	4	bacteria
Mahella	2.33333	3	bacteria
Mamastrovirus	7	3	euk-viruses
Mannheimia	7	5	bacteria
Maribacter	7	3	bacteria
Marinitoga	2.6	4	bacteria
Marivirga	3	2	bacteria
Marseillevirus	7	3	euk-viruses
Martelella	13	4	bacteria
Marvinvirus	1	1	phages
Massilia	4.33333	4	bacteria
Megamonas	7	5	bacteria
Megasphaera	1.85714	4	bacteria
Melaminivora	2.33333	3	bacteria
Mesoplasma	19	8	bacteria
Mesorhizobium	4.2	5	bacteria
Methanobacterium	1	1	bacteria
Methanobrevibacter	1	1	bacteria
Methanosarcina	7	3	bacteria
Methanosphaera	5.18182	8	bacteria
Methanosphaerula	7	3	bacteria
Methylacidiphilum	4.33333	4	bacteria
Methylibium	10.4286	9	bacteria
Methylobacillus	3	2	bacteria
Methyloceanibacter	3	2	bacteria
Methylococcus	6.52941	11	bacteria
Methylocystis	3	2	bacteria
Methylomonas	1	1	bacteria
Methylophaga	6.33333	8	bacteria
Methylophilus	8.6	7	bacteria
Methylorubrum	3	2	bacteria
Methylovulum	2.33333	3	bacteria
Microbacterium	21	5	bacteria
Microbulbifer	8.27273	10	bacteria
Microcystis	13	4	bacteria
Miniimonas	1	1	bacteria
Mitsuaria	6.2	6	bacteria
Mobiluncus	7	3	bacteria
Molluscipoxvirus	3	2	euk-viruses
Mooglevirus	2.33333	3	phages
Moorella	1	1	bacteria
Moraxella	1	1	bacteria
Mordavella	1.4	3	bacteria
Moritella	13	4	bacteria
Mucilaginibacter	8.6	7	bacteria
Mucinivorans	2.6	4	bacteria
Mudcatvirus	1	1	phages
Muribaculum	8.6	7	bacteria
Muricauda	7	3	bacteria
Muriicola	3.44444	6	bacteria
Muvirus	3	2	phages
Mycoavidus	21	5	bacteria
Mycobacteroides	1	1	bacteria
Mycoplasma	2.33333	3	bacteria
Myroides	4.77778	7	bacteria
Myxococcus	4.38462	8	bacteria
N4virus	13	4	phages
Neokomagataea	4.33333	4	bacteria
Niabella	4.78947	10	bacteria
Nit1virus	3.64	10	phages
Nitratifractor	21	5	bacteria
Nitrosospira	7	3	bacteria
Niveispirillum	13	4	bacteria
Nocardia	21	5	bacteria
Nona33virus	1	2	phages
Nonlabens	7	5	bacteria
Nostoc	3	2	bacteria
Novibacillus	4.2	5	bacteria
Novosphingobium	3	2	bacteria
Oceanihabitans	8.14286	8	bacteria
Oceanispirochaeta	3	5	bacteria
Oenococcus	8.6	7	bacteria
Oleispira	2.33333	3	bacteria
Olsenella	6.65854	17	bacteria
Omegavirus	21	17	phages
Orthopoxvirus	21	5	euk-viruses
Oryzomicrobium	14.1111	20	bacteria
Oscillibacter	3	2	bacteria
Ottowia	4.33333	4	bacteria
P12002virus	1	1	phages
P12024virus	3	5	phages
P23virus	6.88571	16	phages
P2virus	7	3	phages
Pa6virus	2.33333	3	phages
Paenalcaligenes	5.32	12	bacteria
Paenibacillus	7	3	bacteria
Paeniclostridium	1	1	bacteria
Paenisporosarcina	4.2	5	bacteria
Pakpunavirus	3	5	phages
Paludibacter	5.61538	9	bacteria
Pamx74virus	4.33333	4	phages
Pandoravirus	13	4	euk-viruses
Pantoea	8.11111	9	bacteria
Paraburkholderia	21	5	bacteria
Parachlamydia	22.2	11	bacteria
Parageobacillus	31	6	bacteria
Paraliobacillus	13	4	bacteria
Paraphotobacterium	2.33333	3	bacteria
Paraprevotella	24.3333	9	bacteria
Parascardovia	8.14286	8	bacteria
Parashewanella	3.44444	6	bacteria
Parvimonas	5.62295	19	bacteria
Parvularcula	3	2	bacteria
Pbunavirus	1	1	phages
Pediococcus	1	1	bacteria
Pedobacter	8.27273	10	bacteria
Pelobacter	4.33333	4	bacteria
Pelodictyon	1	1	bacteria
Pepy6virus	1	1	phages
Petrotoga	4.33333	4	bacteria
Phaeovirus	6.63636	9	euk-viruses
Phascolarctobacterium	4.92593	12	bacteria
Phi29virus	7.95652	14	phages
Phic31virus	2.6	4	phages
Phicbkvirus	13	4	phages
Phifelvirus	2.6	4	phages
Phikzvirus	13	4	phages
Photobacterium	3	2	bacteria
Phycisphaera	3	2	bacteria
Pigmentiphaga	10.3333	6	bacteria
Pimelobacter	10.3333	6	bacteria
Piscirickettsia	8.6	7	bacteria
Pithovirus	7	3	euk-viruses
Planococcus	7	3	bacteria
Pocjvirus	3.8	8	phages
Polaribacter	7	3	bacteria
Polynucleobacter	3	2	bacteria
Pragia	43	7	bacteria
Prasinovirus	6.14286	7	euk-viruses
Prevotella	4.33333	4	bacteria
Prosthecochloris	1	1	bacteria
Proteiniphilum	6.33333	8	bacteria
Providencia	2.33333	3	bacteria
Psavirus	7	3	phages
Pseudanabaena	10.3333	6	bacteria
Pseudoalteromonas	6.33333	8	bacteria
Pseudobacter	6.14286	7	bacteria
Pseudobutyrivibrio	6.14286	7	bacteria
Pseudoclostridium	3	8	bacteria
Pseudoflavitalea	13	4	bacteria
Pseudomonas	6.2	6	bacteria
Pseudonocardia	3	2	bacteria
Pseudopropionibacterium	13	4	bacteria
Psychrobacillus	37	11	bacteria
Psychrobacter	9.23529	13	bacteria
Pulveribacter	7	3	bacteria
Rahnella	3	2	bacteria
Ralstonia	31	6	bacteria
Ranavirus	7	3	euk-viruses
Raoultella	1	1	bacteria
Rb49virus	1	1	phages
Rb69virus	6.2	6	phages
Rhadinovirus	6.14286	7	euk-viruses
Rhizobium	13	4	bacteria
Rhodanobacter	7	3	bacteria
Rhodoferax	5.61538	9	bacteria
Rhodopirellula	7	3	bacteria
Rhodoplanes	21	5	bacteria
Rhodopseudomonas	3	2	bacteria
Rhodovulum	2.6	4	bacteria
Rickettsia	3	2	bacteria
Robiginitalea	3.90909	7	bacteria
Roseateles	21	5	bacteria
Roseburia	10.3333	6	bacteria
Roseibacterium	3	2	bacteria
Roseolovirus	3.44444	6	euk-viruses
Roseomonas	4.77778	7	bacteria
Rslunavirus	6.39394	15	phages
Rtpvirus	10.1111	10	phages
Rubrobacter	13	4	bacteria
Ruminiclostridium	12.3333	11	bacteria
Ruminococcus	11.4	8	bacteria
Runella	7	10	bacteria
Salegentibacter	4.77778	7	bacteria
Saprospira	3.90909	7	bacteria
Schaalia	21	5	bacteria
Schizot4virus	3	2	phages
Se1virus	7	3	phages
Secunda5virus	7	3	phages
Selenomonas	4.38462	8	bacteria
Serpentinomonas	4.2	5	bacteria
Serratia	21.9091	16	bacteria
Seuratvirus	43	7	phages
Sextaecvirus	2.33333	3	phages
Shewanella	21	5	bacteria
Sideroxydans	7	5	bacteria
Simonsiella	6.06667	10	bacteria
Sitaravirus	3	2	phages
Slashvirus	3.82759	11	phages
Smoothievirus	4.33333	4	phages
Soehngenia	3.89362	14	bacteria
Sorangium	31	6	bacteria
Spbetavirus	1.61538	5	phages
Sphaerotilus	14.2727	13	bacteria
Spiroplasma	8.11111	9	bacteria
Spirosoma	10.0909	11	bacteria
Spn3virus	6.33333	8	phages
Spo1virus	8.14286	8	phages
Sporolactobacillus	6.39394	15	bacteria
Sporosarcina	8.36585	19	bacteria
Staphylococcus	6.14286	7	bacteria
Stenotrophomonas	2.81818	6	bacteria
Streptobacillus	5.28571	11	bacteria
Streptococcus	8.27273	10	bacteria
Sulfurimonas	3	2	bacteria
Sulfuritalea	13	4	bacteria
Synechocystis	1	1	bacteria
T4virus	5.18182	8	phages
T7virus	6.2	6	phages
Tannerella	3	2	bacteria
Terasakiella	13	4	bacteria
Thalassotalea	3	2	bacteria
Thermacetogenium	5.18182	8	bacteria
Thermaerobacter	4.33333	4	bacteria
Thermoanaerobacterium	6.01754	19	bacteria
Thermochromatium	14.3333	7	bacteria
Thermoclostridium	7.30303	16	bacteria
Thermodesulfobium	3	2	bacteria
Thermovibrio	3	2	bacteria
Thiobacillus	7	3	bacteria
Thioflavicoccus	3	2	bacteria
Tolumonas	4.2	5	bacteria
Turicibacter	3.30769	7	bacteria
Wbetavirus	12.2	14	phages
Petrimonas	6.33333	8	bacteria
Ruegeria	1.44444	4	bacteria
Scardovia	3	2	bacteria
Sulfuricella	1.4	3	bacteria
Syntrophothermus	10.3333	6	bacteria
Pagevirus	8.14286	8	phages
Vagococcus	3.8254	16	bacteria
Weissella	6.34884	17	bacteria
Oligella	13	4	bacteria
Ramlibacter	3	2	bacteria
Thiomonas	21	5	bacteria
Synechococcus	7	3	bacteria
Vibrio	6.92727	20	bacteria
Hydrogenobacter	3	2	bacteria
Vulgatibacter	21	5	bacteria
Woeseia	7	3	bacteria
Streptomyces	6.82609	13	bacteria
Winogradskyella	7	5	bacteria
Ruthenibacterium	2.33333	3	bacteria
Sphingobacterium	10.4286	9	bacteria
Spirochaeta	1	3	bacteria
Np1virus	2.33333	3	phages
Rufibacter	4.33333	4	bacteria
Oligotropha	7	3	bacteria
Thauera	6.14286	7	bacteria
Tistrella	7	3	bacteria
Simplicispira	2.33333	3	bacteria
Sulfuricaulis	31	6	bacteria
Owenweeksia	1	1	bacteria
Spongiibacter	7	3	bacteria
Kpp10virus	1	1	phages
Xylanimonas	13	4	bacteria
Haliangium	1	1	bacteria
Methanoregula	3	2	bacteria
Desulfurella	7	5	bacteria
P70virus	7	5	phages
Syntrophomonas	4.42857	6	bacteria
Pseudogulbenkiania	4.33333	4	bacteria
Ydn12virus	6.39394	15	phages
Thioploca	13	4	bacteria
Una961virus	6.14286	7	phages
Siansivirga	21	5	bacteria
Vegasvirus	6.33333	12	phages
Sneathia	2.33333	3	bacteria
Tp21virus	1	3	phages
Yuavirus	6.33333	8	phages
Janthinobacterium	4.33333	4	bacteria
Pseudothermotoga	1	1	bacteria
Pelosinus	7	3	bacteria
Coccolithovirus	1	1	euk-viruses
Fictibacillus	3	2	bacteria
Sporanaerobacter	4.86667	9	bacteria
Melissococcus	2.33333	3	bacteria
Thermanaerovibrio	7	3	bacteria
Pandoraea	1	2	bacteria
Triavirus	4.33333	4	phages
Caldisericum	1	1	bacteria
Oceanobacillus	57	8	bacteria
P22virus	3.84211	9	phages
Virgibacillus	3	2	bacteria
Marinithermus	1	1	bacteria
Methylobacterium	3	2	bacteria
Lineavirus	3	2	phages
Tsarbombavirus	3.44444	6	phages
Halomonas	3	2	bacteria
Wolbachia	4.33333	4	bacteria
Rogue1virus	13	4	phages
Desulfococcus	1	1	bacteria
unclassified	21	5	euk-viruses
Candidatus Methanoplasma	1	1	bacteria
Thalassolituus	1	1	bacteria
Plasmavirus	1	1	phages
Nitrosomonas	1	1	bacteria
Sfi11virus	3	2	phages
Toursvirus	6.14286	7	euk-viruses
Limnochorda	3	2	bacteria
Waddlia	3	2	bacteria
Hapunavirus	1	2	phages
Xp10virus	3	2	phages
Frankia	1	1	bacteria
Vendettavirus	3	2	phages
Pseudolabrys	3	2	bacteria
Tg1virus	21	5	phages
Tm4virus	1	1	phages
Neorickettsia	1	1	bacteria
Tenacibaculum	3	5	bacteria
Cloacibacterium	1	1	bacteria
Twortvirus	3	2	phages
Xenorhabdus	13	4	bacteria
Nitrospira	7	3	bacteria
Candidatus Koribacter	1	1	bacteria
Sedimenticola	1	2	bacteria
Thermoactinomyces	3.44444	6	bacteria
Velarivirus	6.2	6	euk-viruses
Maricaulis	1	1	bacteria
Thermococcus	1	1	bacteria
Rippkaea	1	1	bacteria
Thiomicrospira	10.3333	6	bacteria
Sulfurovum	14.3333	7	bacteria
Silviavirus	21	5	phages
Rosebushvirus	3	2	phages
Sep1virus	1	1	phages
Simplexvirus	1	1	euk-viruses
Kyrpidia	3	2	bacteria
Treponema	3.44444	6	bacteria
Rsl2virus	1	1	phages
P100virus	3	2	phages
Lutibacter	1	1	bacteria
Sphingomonas	3	2	bacteria
Potyvirus	1	1	euk-viruses
Phieco32virus	3	2	phages
Tectivirus	7	5	phages
Kushneria	3	2	bacteria
Streptomonospora	7	3	bacteria
Porphyromonas	3	2	bacteria
Saliniradius	3	5	bacteria
Proteus	13	4	bacteria
Rheinheimera	1	1	bacteria
Weeksella	7	3	bacteria
Sutterella	3	2	bacteria
Thermoanaerobacter	21	5	bacteria
Tessaracoccus	7	3	bacteria
Tepidanaerobacter	7	3	bacteria
Salinisphaera	2.33333	5	bacteria
Thermus	7	3	bacteria
Proboscivirus	7	3	euk-viruses
Propionibacterium	3	2	bacteria
Tetragenococcus	1	1	bacteria
Yatapoxvirus	4.42857	6	euk-viruses
Saetivirus	3	2	phages
Klebsiella	1	1	bacteria
Terriglobus	3	2	bacteria
Zhongshania	7	3	bacteria
Xanthobacter	4.33333	4	bacteria
Solibacillus	1	1	bacteria
Ff47virus	1	1	phages
Slackia	7	3	bacteria
Planctomyces	1	1	bacteria
N15virus	1	1	phages
Salilacibacter	1	2	bacteria
Pectobacterium	3	2	bacteria
Vi1virus	3	2	phages
Prochlorococcus	1	1	bacteria
Nonagvirus	1	1	phages
Mycobacterium	1	1	bacteria
Polaromonas	1	2	bacteria
Lachnoclostridium	1	1	bacteria
Ochrobactrum	1	1	bacteria
V5virus	3	2	phages
Suspvirus	2.33333	3	phages
Whispovirus	1	1	euk-viruses
Swingsia	3	2	bacteria
Veillonella	21	5	bacteria
Litorilituus	1	1	bacteria
Thermocrinis	1	1	bacteria
Kosmotoga	1	1	bacteria
Zymomonas	3	2	bacteria
Sulfurifustis	1	1	bacteria
Leclercia	1	1	bacteria
Rhodobacter	3	2	bacteria
Riemerella	2.33333	3	bacteria
Pluralibacter	13	4	bacteria
Rhodospirillum	1	1	bacteria
Sulfitobacter	1	1	bacteria
Petrocella	3	2	bacteria
Wildcatvirus	3	2	phages
Neisseria	1	1	bacteria
Neorhizobium	1	1	bacteria
Sk1virus	1	1	phages
Sfi21dt1virus	3	2	phages
Vespertiliovirus	1	1	phages
Sphaerochaeta	1	1	bacteria
Pseudodesulfovibrio	1	1	bacteria
Pararhodospirillum	1	2	bacteria
Thermodesulfatator	1	1	bacteria
Nocardioides	1	1	bacteria
Rhodothermus	7	3	bacteria
Oblitimonas	1	1	bacteria
Saccharospirillum	1	1	bacteria
Rummeliibacillus	1	1	bacteria
Thermodesulfobacterium	1	1	bacteria
Paucibacter	1	1	bacteria
Simiduia	3	2	bacteria
Sphingobium	1	1	bacteria
Thiomicrorhabdus	3	2	bacteria
Phietavirus	1	1	phages
Taylorella	1	1	bacteria
Variovorax	1	1	bacteria
Varicellovirus	1	1	euk-viruses
Thalassospira	1	1	bacteria
Trichodesmium	1	1	bacteria
Wenyingzhuangia	3	2	bacteria
Tl2011virus	1	1	phages

[truncated: 4 more sheets: CRC-healthy, LC-healthy, pan-healthy, core-healthy]
