# Supplementary material for: More Positive or More Negative? Metagenomic Analysis Reveals Roles of Virome in Human Disease-Related Gut Microbiome
Source: Front Cell Infect Microbiol. 2022 Apr 12;12:846063. doi: 10.3389/fcimb.2022.846063 (PMC9040671; doi:10.3389/fcimb.2022.846063)
Supplement: Supplementary file 1 [file DataSheet_1.zip › additional_datasheets/table_s2_bacteria_composition.xlsx]

## Sheet: IBS
	CON_102	CON_103	CON_105	CON_107	CON_110	CON_114	CON_119	CON_120	CON_121	CON_123	CON_38	CON_58	CON_64	CON_69	CON_71	IBS_101	IBS_128	IBS_160	IBS_169	IBS_22	IBS_25	IBS_34	IBS_36	IBS_37	IBS_41	IBS_42	IBS_45	IBS_46	IBS_47	IBS_48	IBS_50	IBS_53	IBS_70	IBS_74	IBS_75	IBS_82	IBS_86	p.value	q.value	bonferroni.p	group1 mean	group1 sd	group2 mean	group2 sd	Annotation
Egicoccus	0	179.122	11.6308	46.5608	28.3646	12.578	261.709	0	150.457	16.1685	124.561	0	0	56.28	54.8838	0	0	9.514	0	0	4.287	0	0	143.806	0	11.9977	0	0	0	0	0	10.8571	0	0	0	0	0	0.00137874	0.357914	1	2.43301e-05	3.36862e-05	4.47404e-06	1.62858e-05	NA
Lactobacillus	5958.25	3731.04	7221.6	5357.45	5347.09	8050.57	9678.48	22286.4	21323	10257.5	9036.34	5014.62	4525.4	21949.2	14454.3	5000.75	1969.12	6716.48	6113.87	5875.16	2429.51	766.907	8027.61	4395.59	2406.59	2013.38	790.487	2109.49	6268.26	1586.77	1176.54	2808.47	30358.5	718.749	8894.65	11582.6	1432.5	0.00169039	0.357914	1	0.00408498	0.003119	0.00178852	0.000982483	NA
Virgibacillus	241.25	158.309	262.842	621.403	365.03	224.346	632.451	1169.88	247.24	607.154	222.13	108.296	56.5277	130.095	578.361	20.1617	7.58675	301.069	255.973	99.447	65.4118	8.41588	226.164	98.4956	114.293	90.4341	10.027	78.9031	233.128	27.5024	148.191	69.3633	677.881	23.6956	162.146	447.764	69.1741	0.00208413	0.357914	1	0.000131342	0.000101301	5.67791e-05	4.28075e-05	NA
Solibacillus	64.0651	37.0385	6.71501	39.0504	90.8565	75.6604	118.717	13.8895	103.789	66.3349	137.582	17.9973	26.6797	0	93.2867	4.84518	0	50.7173	13.4677	25.8382	5.67996	7.94623	52.6018	10.3561	10.8696	28.7653	0.60553	5.81285	28.0662	22.8269	10.6826	15.3648	0	1.162	16.4167	55.168	16.4262	0.00230552	0.357914	1	2.16795e-05	1.49892e-05	8.21151e-06	7.04005e-06	NA
Kribbella	23.8181	76.2848	82.5657	42.4312	0	11.8548	19.0061	6.11263	17.6603	42.8067	62.4655	33.4947	10.0934	2.43429	163.024	0	0	0	0	31.0035	7.65423	1.46773	0	10.967	14.6952	10.7947	0	7.67421	12.4142	0	1.31595	11.42	84.4091	0	32.9412	5.21484	1.24594	0.00292535	0.357914	1	1.55165e-05	1.70379e-05	3.57274e-06	3.88227e-06	NA
Phaeobacter	20.2133	27.7036	11.6308	25.8189	49.5524	6.36803	13.6425	39.9254	2.56182	19.9546	0	1.54747	0	0	0	0	0	0	112.641	0	0	0	0	0	0	5.78569	0	0	27.0678	0	0	0	32.6303	0	0	0	0	0.00366074	0.357914	1	5.34044e-06	6.19533e-06	1.88393e-06	5.17814e-06	NA
Cohnella	80.9596	282.583	186.795	80.3169	40.6188	250.685	373.919	183.822	193.996	231.885	742.39	304.841	56.3126	18.9003	447.841	1.34606	16.6061	72.4502	119.137	37.3438	48.2964	11.2225	163.041	127.449	36.0105	84.7305	13.0623	44.2876	120.6	14.8218	36.3879	183.899	226.996	4.04587	124.172	116.694	35.6724	0.0038235	0.357914	1	8.95046e-05	7.35792e-05	3.22401e-05	2.70595e-05	NA
Slackia	1077.22	446.528	2002.04	1326.87	681.973	3988.33	844.463	498.055	1779.54	2428.54	2247.96	427.56	871.071	1000.97	2665.8	34.3519	147.828	1054.89	2527.89	1003.79	530.688	205.037	1032.66	718.397	340.584	571.503	181.509	371.46	496.726	278.209	222.988	706.442	2805.44	126.616	354.259	1478.77	186.969	0.0038235	0.357914	1	0.00054155	0.000322482	0.000262312	0.000144507	NA
Agromyces	14.0641	15.2715	6.4947	94.2743	0	53.9644	0	0	54.3336	12.9445	79.4451	2.88907	14.8039	18.6297	0	0	0	0	0	0	0	0	2.12748	11.0737	0	25.2139	0.656442	17.611	0	0	0	10.1365	0	1.42431	0	0	0	0.0049424	0.357914	1	9.51261e-06	1.08671e-05	1.98014e-06	4.3953e-06	NA
Alkaliphilus	623.96	1012.25	1181.68	833.878	787.02	2131.59	1414.72	1186.89	2100.2	1819.41	1743.91	1960.66	634.371	380.985	3373.63	0	118.778	1121.97	704.481	942.892	351.971	109.726	905.296	572.793	321.532	574.34	122.754	253.384	1154.44	346.686	183.116	845.74	1909.19	122.728	1062.45	2145.11	274.487	0.00511716	0.357914	1	0.000560172	0.000364282	0.000261926	0.000179395	NA
Staphylococcus	413.96	384.059	216.013	487.376	306.381	981.994	439.25	22.5111	178.19	287.079	294.669	1595.1	169.379	250.393	994.718	35.8915	16.5661	355.152	446.116	253.146	304.628	5.70602	114.915	416.958	83.3981	60.6627	31.4626	45.059	115.973	21.7703	172.636	129.748	831.391	54.4746	276.996	347.783	28.2778	0.00562926	0.357914	1	0.000201054	0.000252357	7.30211e-05	6.22021e-05	NA
Ruegeria	79.5462	16.7756	16.8471	66.9913	12.0715	24.4091	0	2.50778	12.3023	389.161	31.5011	11.8597	3.3301	0	14.6954	0	0	5.61829	9.05194	0	12.6033	4.45726	11.391	1.54276	0.808239	16.7007	0	9.45652	0	0	0	2.62232	0	0	33.9295	0	7.35398	0.00588998	0.357914	1	1.51462e-05	2.91902e-05	2.51347e-06	3.46971e-06	NA
Methyloceanibacter	27.6814	19.4432	125.565	35.1345	0	95.7037	51.9141	0	13.7707	34.1707	144.853	9.60543	0	19.4288	25.5573	0	0	0	44.2315	14.0655	0	1.80291	16.6114	16.8663	7.45756	49.3935	0	6.75676	0	7.39021	0	13.337	91.5162	0	0	29.3382	0	0.00685373	0.357914	1	1.30895e-05	1.35182e-05	4.67832e-06	6.95954e-06	NA
Tessaracoccus	83.0247	92.3831	59.0228	528.28	0	116.207	122.577	89.0968	335.593	734.994	259.723	29.1315	32.4329	58.9059	116.429	0	11.4886	35.0783	49.8548	90.8214	120.922	13.1938	129.926	65.9884	35.8894	9.79402	14.7685	25.5027	0	13.5723	6.03468	43.4553	302.199	8.49581	0	442.516	5.0921	0.00708356	0.357914	1	6.38977e-05	6.79319e-05	2.36093e-05	3.27672e-05	NA
Cryptobacterium	184.518	65.8979	328.426	128.764	420.625	334.277	288.361	38.9009	176.926	421.845	682.129	53.813	473.815	16.521	410.692	0	25.5744	324.013	859.994	88.6701	48.8286	18.9264	25.8888	112.116	40.2211	44.4316	33.9497	20.1843	95.2411	45.4467	27.3719	95.8194	822.596	20.0348	88.2465	73.5121	19.6198	0.00745452	0.357914	1	0.000100129	8.44427e-05	4.08608e-05	4.29862e-05	NA
Microcella	36.44	0	70.0941	19.1411	7.00919	67.202	0	0	28.4803	29.781	61.8024	0	0	0	4.45279	0	0	0	0	0	2.91611	0	0	0	0	17.9075	0	0	0	0	0	24.8264	0	0	0	0	8.79957	0.00767672	0.357914	1	7.13414e-06	8.29317e-06	1.59869e-06	4.17095e-06	NA
Ketogulonicigenium	17.9019	7.03297	3.24047	0	0	0	0	60.6024	21.9524	25.3602	0	6.25	10.0537	43.2394	16.7445	0	0	0	0	0	0	16.8273	0	2.09038	6.03906	0	0	5.95632	0	5.43267	0	0	0	0	0	0	9.53073	0.0088598	0.357914	1	6.02431e-06	7.15813e-06	1.42466e-06	2.84888e-06	NA
Erysipelothrix	457.676	272.029	243.004	722.914	1519.95	531.212	455.442	163.836	255.191	912.862	713.131	179.591	141.638	303.514	643.455	6.57395	0	466.153	391.653	255.227	312.495	38.8235	203.977	662.76	201.003	106.38	29.3137	118.955	382.227	71.8859	121.947	151.318	824.488	75.0557	251.677	334.886	111.494	0.00979387	0.357914	1	0.00017693	0.000105177	9.95545e-05	8.18956e-05	NA
Paeniclostridium	601.691	1383.45	1506.06	935.995	1045.39	930.556	505.278	558.767	2807.12	874.539	1392.78	850.276	231.529	554.04	1135.91	195.811	1811.02	408.623	459.802	543.66	381.329	310.893	940.787	591.707	248.351	256.092	64.3933	192.195	1593.4	150.627	122.785	278.471	1663.84	133.792	253.638	34305.7	165.668	0.00979387	0.357914	1	0.000418292	0.000343865	0.000722032	0.00232189	NA
Streptobacillus	114.86	63.9941	521.806	196.955	115.943	271.521	447.442	381.562	303.615	526.145	349.454	399.046	192.894	182.939	187.75	0	65.6005	322.771	129.282	80.8809	31.6235	149.866	655.777	88.4768	162.747	84.3704	0.756193	338.963	96.6257	78.2375	33.7061	72.7864	246.142	35.3894	92.6006	94.2497	145.963	0.00979387	0.357914	1	0.000107333	6.01576e-05	6.61999e-05	6.91801e-05	NA
Tepidanaerobacter	831.732	946.546	2115.02	1491.61	588.264	1316.74	906.354	266.624	1010.99	1466.45	2146.38	832.45	474.532	290.993	1394.8	0	48.5322	909.883	818.36	819.247	270.166	255.176	835.26	669.424	394.451	343.954	62.4268	467.648	1126.48	167.841	119.899	477.839	1510.21	262.464	647.457	1845.64	181.383	0.00979387	0.357914	1	0.000399172	0.000186469	0.00023047	0.000154209	NA
Acidaminococcus	4130.8	3472.52	5902.57	4758.6	2844.2	7591.5	4452.74	1384.34	7324.88	5584	13482.3	2490.09	2180.77	2112.58	4858.11	248.513	1377.11	3671.42	3884.75	6796.98	1412.25	979.934	4141.43	2438.79	1635.38	1466.83	456.601	1495.14	3751.15	1347.85	638.694	2025.48	8583.82	1056.39	2184.27	7484.22	955.498	0.0107079	0.357914	1	0.00181561	0.0010748	0.00104358	0.000524226	NA
Thauera	20.894	14.1394	48.0334	1.84297	30.3636	10.638	22.0941	30.5451	17.837	2.93379	279.444	0	25.9087	11.4743	40.9195	0	0	14.4493	3.84625	30.2239	2.11646	9.02831	0	15.7358	4.02568	20.4864	0	0	6.68258	0	0	16.2937	0	9.89198	84.107	0	0	0.0116246	0.357914	1	1.32753e-05	2.26889e-05	4.19051e-06	6.11512e-06	NA
Hathewaya	311.554	264.08	361.396	295.42	396.617	390.433	361.015	250.592	214.633	515.63	783.392	154.061	45.357	119.766	510.444	0	178.083	881.955	114.849	191.863	116.996	140.257	111.697	144.925	83.6514	149.775	44.1717	30.5876	419.773	54.5524	65.086	155.075	1348	13.0739	314.383	312.725	63.9257	0.011697	0.357914	1	0.000118597	5.62474e-05	8.52402e-05	8.67631e-05	NA
Lachnoanaerobaculum	4989.78	6280.5	8673.15	6357.52	2786.55	10457.4	8743.94	11474.1	6058.51	7167.93	6259.38	5299.22	2526.54	2841.78	11576	128.871	865.273	4463.03	4840.58	3922.67	2581.13	1035.13	7419.42	5833.87	3305.14	2163.2	834.044	1952.79	7300.28	1764.81	1263.4	3398.04	19105.9	1119.01	3860.05	9370.51	1211.32	0.011697	0.357914	1	0.00255672	0.00109312	0.00157772	0.000957636	NA
Leptotrichia	1525.87	579.472	1212.03	612.863	1341.81	1693.85	1925.53	977.979	961.284	927.604	1059.09	575.495	279.262	273.988	1331.77	1.91626	110.369	1146.77	509.332	1218.77	319.557	1131.51	818.883	421.513	329.665	290.291	114.144	476.096	425.828	183.645	296.345	709.221	2273.11	58.5734	523.853	1388.19	143.97	0.011697	0.357914	1	0.000362875	0.000128516	0.000242118	0.000174009	NA
Microvirga	5.01571	7.70722	93.9068	26.1905	44.8336	20.7442	33.273	0	10.7817	59.1868	13.6843	3.09695	19.3263	3.00924	36.4775	0	0	0	85.0447	0	0	0	0	9.50119	7.15557	15.5034	9.16181	0	0	0	0	10.0247	49.484	0	3.01068	67.5665	7.39108	0.0119328	0.357914	1	8.25475e-06	6.84784e-06	3.79001e-06	5.83922e-06	NA
Atopobium	216.182	680.305	674.527	973.691	350.613	646.75	665.515	419.134	723.478	1663.59	938.013	637.002	172.584	276.206	1003.46	18.528	156.504	862.403	938.379	352.36	213.704	62.7138	225.04	440.339	277.672	236.367	25.7334	107.84	225.175	86.0314	228.183	261.745	827.08	299.703	292.521	706.676	221.126	0.0127664	0.357914	1	0.000253668	0.000138917	0.000138999	9.2218e-05	NA
Oceanobacillus	238.948	108.475	321.818	538.367	251.672	416.011	385.58	43.6378	314.387	534.437	554.515	135.284	166.656	248.718	345.984	0	12.5464	291.937	397.598	198.181	71.655	29.7158	405.021	99.6965	167.147	128.851	48.0559	94.1735	948.811	53.9745	48.3699	143.489	492.738	82.5784	144.451	397.635	81.3566	0.0127664	0.357914	1	0.000110669	4.60037e-05	8.27513e-05	9.15644e-05	NA
Bradymonas	8.13923	53.6472	11.7963	74.5044	0	13.1737	8.12062	4.13657	55.1348	8.30611	263.312	5.94914	0	0	18.7235	0	0	0	0	199.935	0	0	0	2.37782	5.58208	0	0	2.3568	0	3.01034	0	52.2518	32.4474	0	18.139	0	0	0.0139938	0.357914	1	1.33804e-05	2.33944e-05	4.24316e-06	1.08844e-05	NA
Desulfosporosinus	1921.55	808.931	1686.18	997.4	588.943	2032.1	2048.53	214.728	1622.4	2097.94	1878.79	924.18	467.412	393.318	1928.39	22.5715	41.0072	1315.31	1268.55	1383.79	595.376	288.232	1082.62	769.016	337.066	574.032	72.0875	400.723	1215.35	333.607	239.165	769.7	3594.94	339.895	1071.05	1831.99	229.444	0.0151676	0.357914	1	0.000478366	0.000225842	0.000309644	0.000172074	NA
Brachybacterium	54.9692	23.4498	197.963	67.6344	0	43.2802	46.4511	0	28.5436	92.6311	115.267	14.9363	14.2005	27.982	66.6902	0	0	0	0	54.9337	7.86166	0	0	24.3068	11.533	14.7509	0	31.3936	97.7484	2.86879	0	4.32241	74.7901	7.49031	214.347	101.407	0	0.0164868	0.357914	1	1.78305e-05	1.3583e-05	1.05993e-05	1.67529e-05	NA
Heliobacterium	598.432	44.3835	325.661	388.119	95.7905	963.751	139.804	224.535	212.4	580.272	895.114	166.784	207.061	456.121	499.912	0	7.92153	369.361	154.771	313.533	78.4818	31.6359	595.316	90.4925	116.092	167.787	21.8003	490.992	7.33237	43.1047	151.745	203.049	380.329	56.517	49.114	117.002	56.506	0.0165111	0.357914	1	0.00014141	8.90024e-05	7.51552e-05	8.54802e-05	NA
Melissococcus	24.5554	22.2812	141.205	174.227	16.7079	115.353	119.108	12.5715	42.5318	210.833	58.1469	14.4097	31.2056	11.8302	252.584	20.7724	0	5.02365	72.9381	100.342	16.7596	7.61142	8.79041	30.4312	25.1497	17.1085	3.83168	21.197	12.5229	34.8487	0	24.2165	80.2946	13.2931	52.9306	70.5705	1.67916	0.0179512	0.357914	1	2.77119e-05	2.48024e-05	1.06654e-05	7.60881e-06	NA
Colwellia	63.1813	35.7698	59.5777	29.5335	2.80739	40.975	131.496	0	8.9229	94.5782	79.0808	16.4052	16.8566	3.79416	0	0	0	0	31.4945	29.4118	6.98553	0	0	3.85156	17.3539	3.32531	7.69008	0	0	14.6668	0	32.8613	74.9995	0	3.01068	86.2644	12.3569	0.0179518	0.357914	1	1.29254e-05	1.03125e-05	5.36262e-06	7.47794e-06	NA
Amphibacillus	160.29	219.437	382.581	225.223	20.8516	455.206	257.986	367.275	281.553	421.871	437.128	269.259	93.3119	144.797	496.342	0	637.548	129.568	202.296	188.548	52.5197	62.0125	211.954	97.7419	172.565	66.7961	61.0447	69.7348	100.103	67.0958	138.861	228.24	1499.37	51.3167	334.648	143.655	27.9967	0.017958	0.357914	1	0.000107374	5.14704e-05	7.87671e-05	7.95469e-05	NA
Lachnoclostridium	84113.2	79807.3	153645	79780	322181	131073	136403	99933.8	78737.2	136548	85699.7	66356.9	32493.6	65096	113039	2361.78	26788	44618.4	54957.1	84791.7	35195.6	31579.7	68895.4	74621.8	59746.5	35980.9	35933.7	23598.5	116897	31749.8	20936.1	48092.1	377670	26007.5	156267	161270	19032.8	0.017958	0.357914	1	0.039959	0.018587	0.0269121	0.0144878	NA
Proteiniphilum	9816.56	3493.88	15131.3	15529	12228.7	7471.41	30449.3	7902.77	8782.4	16534	8553.31	3059.59	6923.2	5536.1	5725.62	49038.5	19408.3	10366.8	35803.3	51908.4	7577.46	7642.92	11637.6	3517.52	4310.06	8844.24	4088.43	8332.42	4645.27	8414.57	7095.59	7659.27	36086.1	6926.11	11762	5469.46	9726.82	0.017958	0.357914	1	0.00356715	0.00125893	0.00566911	0.00329391	NA
Mycetocola	24.5144	0	62.3788	16.523	51.8654	4.32824	8.10294	0	5.42794	2.86604	14.8313	0	0	6.33005	171.151	0	0	93.4029	0	24.2836	0	0	38.4701	4.78595	0	7.22562	0	0	0	0	3.29448	0	0	0	0	0	1.91816	0.0190232	0.357914	1	8.13146e-06	1.5568e-05	3.34005e-06	9.51859e-06	NA
Oblitimonas	99.732	29.1588	66.0286	33.8599	0	115.955	435.373	9.21966	51.1325	1245.38	68.2162	15.4206	0	567.105	77.2786	0	0	0	122.234	32.5174	31.5635	0	13.0086	7.63812	16.8188	33.1926	11.5454	6.70436	0	3.45549	39.1244	71.9274	61.0101	1.326	14.2348	21.9974	28.3449	0.019112	0.357914	1	6.15047e-05	0.000106775	1.03012e-05	1.21077e-05	NA
Xenorhabdus	54.85	36.303	89.6533	11.9404	186.314	184.276	158.284	63.4042	75.2548	131.768	84.6461	12.9297	48.7943	65.215	37.3541	0	0	50.8571	20.0343	17.4068	9.4807	59.1382	10.6629	19.5546	14.5441	67.7836	10.2895	22.7693	0	72.6682	65.498	89.6043	98.5463	5.23147	33.7153	35.4378	23.451	0.0194859	0.357914	1	2.88609e-05	1.55899e-05	1.74145e-05	1.84624e-05	NA
Clostridioides	29831.7	28102.9	34044.7	43076.9	28199.4	100224	65175.3	22166.1	21637.7	59714.3	67365.3	27042.4	19100.2	9069.93	108714	1602.85	7768.79	36568.7	20199.7	26570.2	14164.7	3692.78	47139.5	27853.2	18266.4	9413.72	4413.38	12580.6	27053.5	6773.99	7223.84	14318.1	151242	5555.53	46236	44345.5	7141.13	0.0195148	0.357914	1	0.0158839	0.00919621	0.00892223	0.00541039	NA
Gottschalkia	1157.4	272.328	804.216	759.977	219.462	577.743	773.144	666.259	744.215	719.623	1092.2	176.2	121.166	350.162	2429.83	70.8394	37.5188	710.015	72.8329	428.752	222.485	85.0443	548.02	265.417	194.147	440.658	31.5063	118.287	671.8	178.865	190.662	163.793	2174.23	68.494	367.893	1296.05	48.8927	0.0195148	0.357914	1	0.000259741	0.000198448	0.000142665	0.000113458	NA
Mucinivorans	9632.23	1683.41	6730.84	10458.8	4840.49	7257.48	9317.94	5910.43	2687.51	13019.2	5235.22	1499.03	3796.24	1925.35	5103.96	17260.3	15394.6	4748.31	19645	27405.1	3116.35	4228.65	6604.54	1414.54	2654.9	5970.58	3391.83	7085.29	2752.8	6175.54	4909.15	3828.72	15700.7	4589.46	8966.6	2165.82	3532.25	0.0195148	0.357914	1	0.00206063	0.000940218	0.00324872	0.00191714	NA
Tenacibaculum	465.691	34.4449	169.764	172.437	78.3863	131.649	110.297	89.4837	175.479	1799.41	426.843	44.1622	75.0331	106.629	87.4083	10893.6	6.12949	392.934	9662.24	1166.16	180.481	418.043	1235.93	351.5	149.862	87.0123	66.7279	1550.95	244.308	19.3179	39.8305	788.445	1013.64	740.888	18.2056	321.517	158.723	0.0195148	0.357914	1	8.98064e-05	0.000132037	0.000445374	0.00080815	NA
Brevundimonas	99.6827	0	0	67.3323	13.3236	96.5105	9.30282	42.8074	31.7358	276.285	70.5036	3.76989	8.08412	0	787.728	0	0	7.87546	4.3672	15.5717	0	27.4243	2.5274	17.064	13.6116	18.0732	0	17.1972	0	0	0	24.4973	0	19.2789	23.4569	0	0	0.0201052	0.357914	1	3.48249e-05	7.1269e-05	4.96662e-06	6.36948e-06	NA
Caproiciproducens	5061.31	4106.27	14966.9	9942.04	1817.94	10486.2	12688.8	2557.46	8283.61	8751.26	11269.7	2711.1	2830.41	3669.79	21141.9	488.183	179.271	10655.6	8057.88	5306.36	2914.6	593.477	13856.1	2860.75	2290.83	2469.66	405.942	2488.97	6684.73	1828.51	1392.49	4523.79	12476.4	930.367	2075.85	12137.4	1179.86	0.0211882	0.357914	1	0.00282795	0.00167779	0.00174297	0.00142974	NA
Intestinibaculum	5868.42	1860.45	5700.86	3990.98	2261.06	8123.49	2213.87	4746.21	3495.17	3725.37	4397.89	2568.85	1841.42	1067.65	2958.65	4283.83	1130.47	2710.83	5548.66	16446.3	1960.94	407.296	2963.11	1993.29	1260.01	913.245	172.973	1154.35	3266.96	458.924	625.745	1430.95	6223.83	515.134	860.049	5003.32	720.764	0.0211882	0.357914	1	0.0013664	0.000593707	0.000946334	0.000691015	NA
Lactococcus	1326.06	610.438	1336.12	991.701	550.456	1468.78	1079.49	535.407	1300.44	1353.91	1753.26	530.11	619.261	391.338	1505.49	197.703	139.29	1061.3	1204.8	757.823	491.783	314.501	866.617	523.142	693.421	373.215	146.3	804.898	535.552	236.14	295.662	630.718	2648.99	119.917	544.725	1108.91	193.374	0.0211882	0.357914	1	0.000382675	0.000152562	0.000261836	0.000147151	NA
Ruminococcus	18869.1	17241	92940.9	38608.8	3177.19	48649.1	21369.9	5923.8	35845.4	23664.6	54180.9	13534.3	15515.6	5654.57	217162	3947.87	2727.73	34411.6	32525.5	20440.3	12713.3	1683.39	41629.9	12683.6	7329.01	9726.75	822.879	8108.53	15644.8	6093.05	8074.01	12416.6	40444	1950.32	7525.27	32705.3	8532.81	0.0211882	0.357914	1	0.0146714	0.0185439	0.0059316	0.00410717	NA
Sulfitobacter	43.2344	10.4044	13.6758	64.4821	34.676	20.6226	19.9861	83.3943	19.4574	13.7363	79.5321	17.6864	0	0	16.4682	0	0	89.1257	0	0	5.33992	45.0431	0	0	8.70348	18.0095	0.7235	0	7.50604	0	4.7479	31.0225	21.8931	2.85309	10.0149	13.8458	3.03126	0.0216618	0.357914	1	1.05424e-05	9.45834e-06	6.10105e-06	1.06489e-05	NA
Gordonia	82.9127	60.3864	93.3139	148.698	0	87.5335	188.129	0	207.13	117.744	156.165	77.1601	66.5774	58.525	232.826	0	0	101.148	9.06127	35.5288	77.135	24.4918	97.979	16.5573	62.5566	21.1941	0.975524	29.1757	20.6065	0	103.251	47.4074	147.568	6.55314	78.5292	99.5493	30.0139	0.0228233	0.357914	1	4.03505e-05	2.75868e-05	2.15625e-05	2.13152e-05	NA
Weissella	224.8	71.556	413.098	342.074	65.2583	254.206	110.818	109.737	889.585	138.009	315.361	44.0792	168.418	17.4602	2158.37	0	3905.82	209.131	111.332	280.838	60.9542	0	264.169	66.021	44.0688	85.047	0	47.1728	54.6279	19.0559	6.50837	66.2002	347.182	68.7532	24.3338	119.39	13.6007	0.0229529	0.357914	1	0.000135794	0.000206082	0.000137527	0.000486397	NA
Brachyspira	1114.12	142.313	5185.72	415.551	271.018	2326.15	1465.51	72.67	535.189	460.866	660.936	293.486	146.701	211.224	486.004	1882.24	55.0899	584.623	169.715	497.883	147.295	43.0738	781.399	129.092	207.862	114.904	16.145	138.503	174.901	75.366	125.909	224.168	1130.53	21.8057	200.424	725.723	116.299	0.0229853	0.357914	1	0.000286913	0.000338822	0.000126409	0.000131812	NA
Mordavella	24733	22139.1	83892	12039.6	7724.53	37165.9	46196.7	21101.3	12904.8	31941	15770.2	14789.8	6349.82	12926.5	47306.9	236.814	11690.2	11260.1	15398.7	18871.5	14009.8	3183.19	17650.3	16470	9569.73	5814.07	3871.92	6979.38	19958.9	3636.98	10652.2	10171.7	122451	4890.68	12500.5	26332.5	6140.07	0.0229853	0.357914	1	0.00921071	0.00518151	0.00577808	0.00324993	NA
Planococcus	342.53	295.775	917.477	904.269	351.439	616.393	1162.62	42.2936	238.462	742.872	1384.19	120.46	86.7702	111.73	357.986	0	38.758	413.705	228.457	536.97	240.777	50.1089	231.541	157.799	201.891	178.026	48.526	156.24	433.94	127.625	110.433	166.148	709.286	52.5666	86.1386	558.876	115.059	0.0229853	0.357914	1	0.00016749	0.000112849	9.35367e-05	5.79621e-05	NA
Frateuria	10.0679	3.64105	12.6354	1.84297	0	4.69038	0	102.96	12.478	3.5726	0	0	11.9158	29.4924	42.3418	0	0	22.816	0	0	1.39247	2.62289	0	0	7.131	0	0	3.24702	4.03438	2.04933	0	2.23304	0	3.1642	0	0	0	0.0236894	0.361944	1	6.30859e-06	1.03191e-05	1.30809e-06	2.49937e-06	NA
Gemella	269.356	225.261	356.939	360.216	368.905	369.963	602.558	303.134	227.091	567.041	271.303	433.028	189.374	223.913	256.289	0	0	410.937	223.25	162.412	1137.16	56.1392	270.444	242.831	111.051	335.902	37.5435	41.974	252.53	65.4399	79.3484	121.953	661.676	147.295	135.943	416.544	22.2987	0.0249047	0.361944	1	0.000126627	4.84339e-05	0.000107011	0.000157448	NA
Mycoplasma	457.141	430.644	416.784	457.365	22.2168	1330.18	567.779	109.51	307.384	1482.88	1052.03	214.792	172.808	53.0553	920.366	0	2.1717	372.299	154.799	308.421	189.233	55.3532	242.938	102.546	114.159	141.659	7.54112	182.729	65.1253	84.6589	183.394	497.351	2286.45	12.6012	382.412	403.534	162.209	0.0249133	0.361944	1	0.000189428	0.000140381	9.47422e-05	8.27742e-05	NA
Tatumella	7.88491	1.66789	13.0079	1.84297	0	4.69038	8.65944	23.6192	16.5391	3.5726	2.2252	2.8352	5.64207	13.1656	12.9315	0	0	0	8.90468	0	4.65789	7.09788	0	0.908006	9.43267	0	0	0	4.03438	0	1.9939	12.6	0	7.54558	0	0	3.5791	0.0257802	0.361944	1	3.11525e-06	2.82436e-06	1.72317e-06	2.62496e-06	NA
Dokdonia	142.463	19.9591	132.901	288.955	72.513	67.9732	99.7774	158.015	34.8492	55.7694	347.891	8.19349	51.1474	39.8151	5.21395	0	0	100.039	110.112	11.8286	13.3656	35.3514	15.9697	24.133	17.4225	7.01631	29.853	21.5236	0	27.5339	79.8732	15.9332	57.8005	300.748	6.64613	12.7693	10.973	0.0269435	0.361944	1	3.51339e-05	3.24888e-05	2.52027e-05	5.54575e-05	NA
Psychrobacillus	129.885	174.964	119.133	1392.02	276.023	331.524	201.786	29.7586	78.8827	96.3804	309.395	117.555	19.8682	7.52821	292.213	0	0	187.067	85.9278	100.609	40.9839	16.6494	177.743	104.808	45.5883	81.9872	12.4962	21.6486	62.8067	7.41124	70.3627	51.2682	365.534	0	85.0757	138.907	50.7779	0.0269435	0.361944	1	8.32288e-05	0.000107046	3.03223e-05	2.32356e-05	NA
Hoeflea	4.4372	0	0	0	52.9375	7.64238	46.4082	0	0	7.47794	67.1464	0	0	0	0	0	0	0	0	0	0	0	0	0	0	17.2516	0	0	0	0	0	2.80102	0	0	0	0	0	0.0269689	0.361944	1	3.61943e-06	6.93437e-06	5.67974e-07	2.29197e-06	NA
Herbinix	3517.48	4664.28	4218.56	4131.73	928.195	9345.5	5709.77	3498.57	4656.62	6200.48	5084.25	2253.13	1465.03	1862.25	5350.58	25.9443	1067.04	2634.48	6381.06	2019.82	1939.19	477.662	11307.3	2434.64	1648.12	1538.8	485.328	1731.46	3471.3	761.656	1116.96	2682.34	10900.7	653.183	2242.39	7175.63	853.39	0.0269798	0.361944	1	0.00157058	0.000751464	0.00111996	0.000864964	NA
Parascardovia	232.647	16.898	522.831	50.9219	26.2119	183.611	200.211	11.7407	689.774	334.303	287.211	142.343	302.353	197.128	895.136	0	24.7975	113.636	42.8018	57.5274	96.5593	4.05378	79.1636	104.82	16.7744	84.7041	29.1348	65.8482	297.694	14.5239	61.0798	41.2892	46.9997	105.689	159.673	335.701	8.94087	0.0269798	0.361944	1	0.000107892	0.000108311	3.92162e-05	3.71876e-05	NA
Gallaecimonas	23.9858	180.169	823.428	121.084	5.81383	72.1722	106.141	9.10344	18.8665	33.3669	47.6761	343.263	12.4288	34.2725	28.0585	0	0	72.9581	0	152.249	3.75155	4.32028	0	105.777	0.324095	82.7504	0.530965	19.9723	66.3454	0	0	26.486	69.003	0	30.6267	89.7869	8.77631	0.0286586	0.363656	1	4.78709e-05	7.46235e-05	1.33675e-05	1.76366e-05	NA
Anaerobutyricum	51035.8	54443.1	74481.4	28755.8	13049	56194.8	67271.9	32135.5	48240.5	24661	33221.4	42097.3	61446.2	35148.7	105481	753.458	8955.96	24435.8	15782.3	16501.9	28158.5	4288.78	28683.2	46097.2	16276	21798.8	6013.77	11169.6	29542.3	9004.53	8989.35	13905.3	254849	5330.39	84746.9	145883	22148.6	0.0291926	0.363656	1	0.0197029	0.0114115	0.0126184	0.0110196	NA
Clostridium	26063.6	37276.7	36656.1	37755.7	70463.6	48508.9	38764	46444.7	34235.3	40561	48180.5	19126.7	11620.3	22777.9	49410.3	9337.25	60051.1	34553.1	38068.4	26993.5	18592.3	5317.38	32606.1	25897.1	14287.1	10840.7	4520.47	13197.7	81552.1	6512.4	8420.93	15335.8	111872	5881.58	25439.9	64787.8	10230.1	0.0291926	0.363656	1	0.0141185	0.00496622	0.0115318	0.00942683	NA
Faecalibaculum	7004.73	714.766	1843.82	4730.71	4499.4	2228.8	1538.63	492.55	1671.46	1232.84	1970.61	1102.06	1017.25	6780.58	2986.91	60.0017	838.489	4705	1316.13	4381.81	4845.05	85.8373	2430.67	1460.54	418.176	453.023	132.148	578.664	1837.77	377.477	268.409	659.135	3755.14	134.723	1066.31	1932.71	171.332	0.0291926	0.363656	1	0.0010038	0.00083106	0.00060711	0.000753793	NA
Ruthenibacterium	42254.9	41320.7	105163	87379.5	15052.5	115108	100983	8695.63	94922.4	136078	157074	43486.4	28880.6	28031.1	97029.9	5047.78	1528.87	94880.3	88585.4	45450.1	29451	4497.43	102856	30074.3	27546.6	22021.3	1496.37	30993.9	57569.9	9867.82	10261.7	30654.9	122260	16633.8	15478.1	120143	10428.4	0.0291926	0.363656	1	0.0265892	0.0145661	0.0159026	0.012426	NA
Erwinia	50.2031	27.5134	94.7243	159.016	352.449	20.9999	275.943	0	176.109	166.862	139.386	145.554	29.2742	115.507	6.87349	0	0	30.1648	128.212	70.9038	17.0018	43.7298	25.6711	36.2756	36.9556	126.749	0.9016	18.0876	0	77.5175	12.0554	24.8331	217.106	15.9489	15.05	87.3866	25.1014	0.0302582	0.366936	1	4.26504e-05	3.47073e-05	1.87427e-05	1.84649e-05	NA
Leclercia	0	7.59958	0	7.28365	275.717	6.80959	0	80.6411	24.1174	21.0657	20.0495	15.0043	2.34727	6693.2	0	0	0	0	0	0	3.69521	0	0	0	7.60456	0	1.59533	0	12.3093	0	0	28.2734	1561.94	0	537.863	3.49436	0	0.0312664	0.366936	1	0.000210588	0.000770784	1.71608e-05	5.02154e-05	NA
Alloprevotella	43274.3	1841.86	26326.7	18661.6	8164.59	3548.99	20454.1	3745.05	5247.26	12275	6072.53	3672.52	3187.89	3865.09	2708.8	63070.4	17197.3	15959.8	107770	105931	4640.51	6018.01	13482.4	4005.41	7733.7	9635.89	4772.78	5277.7	14100.6	5267.43	3187.44	3468.5	18920.6	6165.14	5503.37	5741.59	4145.16	0.0315598	0.366936	1	0.00365624	0.00384868	0.00648168	0.0061688	NA
Eggerthella	1677.19	903.867	1909.95	2005.23	1173.33	5827.33	1972.3	1056.89	2665.86	3089.83	2920.49	899.399	4328.49	748.216	7209.42	0	77.2058	1663.34	1285.33	1909.58	506.205	298.708	2706.81	1080.29	789.367	646.969	153.031	686.414	1253.66	240.777	202.608	1248.92	32027.5	695.859	1979.53	1544.39	492.358	0.0315598	0.366936	1	0.00100347	0.000826742	0.000578496	0.000758937	NA
Paludibacter	6963.31	1430.77	6253.42	6043.88	5627.01	2720.48	13441.5	2996.53	3349.61	11500.8	5703.4	1865.11	2918.82	3916.85	2527.88	8837.51	3603.85	7449.37	20184.5	18216.4	5105.03	3675.2	5814.23	2008.27	2295.14	5441.28	1354.3	2943.41	2069.19	3459.84	3383.93	3640.24	14451	6233.04	5129.4	3544.63	5136.96	0.0315598	0.366936	1	0.00175937	0.000725136	0.00250736	0.00112584	NA
Asaia	0	0	0	16.814	0	31.8105	0	56.3204	0	15.0541	32.277	0	0	6.53778	108.74	0	0	0	0	0	9.41596	5.7707	0	0	0	0	0	0	8.78038	0	0	0	0	0	0	1.39968	0	0.0336565	0.381928	1	6.25273e-06	1.08451e-05	6.63839e-07	1.70813e-06	NA
Aquitalea	3.14319	51.236	31.8548	124.447	671.361	15.984	46.4132	205.021	5.87067	0	38.6007	43.6628	18.4952	5.98486	13.7845	0	0	0	0	0	32.6557	6.12947	40.3509	20.0706	8.10856	24.1895	7.31544	15.168	0	1.07615	2.42819	3.37962	37.4369	9.21058	94.489	0	8.20883	0.0345074	0.381928	1	2.99069e-05	5.39017e-05	6.37571e-06	7.73533e-06	NA
Thermococcus	45.8143	5.77936	0	39.2357	17.8975	10.9076	0	0	35.3574	146.989	12.4277	0	5.70125	8.91498	18.6547	0	0	12.9751	13.4022	14.2875	3.22128	0	0	3.51932	3.12546	11.6763	0	0	0	0.726868	3.13021	11.3053	9.8272	0	0	39.6733	4.72399	0.0354649	0.381928	1	8.22294e-06	1.15192e-05	2.39705e-06	3.28807e-06	NA
Rhodomicrobium	5.47047	0	25.8023	8.67026	24.9773	64.4961	0	0	9.665	51.4976	25.7376	0	13.0486	0	26.0198	0	0	14.594	0	3.79548	0	3.72755	2.94695	0	0	4.09903	0	3.63045	0	0	0	17.8544	19.0817	3.36022	0	0	4.95652	0.0357829	0.381928	1	5.78514e-06	6.15509e-06	1.65377e-06	2.80961e-06	NA
Thermodesulfobacterium	73.3223	15.164	170.358	139.138	28.3366	95.5996	49.0741	0	73.0426	66.5522	303.563	27.7999	31.322	68.4932	52.0072	0	0	55.1686	3.2074	40.749	16.5077	5.23364	329.246	11.9609	25.4094	35.9232	6.23849	47.9362	49.1247	16.7329	11.3131	4.34087	786.712	12.8128	52.1843	2.28771	3.60041	0.0367466	0.381928	1	2.81142e-05	2.40552e-05	1.94291e-05	3.00442e-05	NA
Dickeya	683.892	35.587	729.027	82.7004	366.366	332.987	649.385	4.19761	59.2275	527.455	139.03	130.348	55.6995	2529.46	326.807	366.729	0	106.249	881.132	1045.61	61.6943	64.1926	71.9239	22.6431	66.9893	48.5093	298.711	112.309	0	9.9907	30.9702	24.6335	219.832	25.4447	163.093	68.9522	17.8032	0.0367801	0.381928	1	0.000163117	0.000277037	5.64019e-05	6.61904e-05	NA
Aerococcus	933.325	533.264	2376.77	2226.31	68.7885	2173.7	749.426	363.601	1113.81	1942.96	858.053	621.053	766.107	355.246	1225.61	582.533	422.352	768.058	911.398	774.416	500.541	57.4731	1392.29	645.908	331.059	333.892	65.5993	384.369	814.614	180.548	171.398	353.14	3376.82	103.928	346.524	2478.63	249.779	0.0367913	0.381928	1	0.000398361	0.000216938	0.000254185	0.00017245	NA
Desulfotomaculum	1820.31	729.089	1291.08	1926.15	4178.57	1328.01	2728.04	227.17	935.813	1982.79	1745.35	513.56	1273.75	263.198	1296.45	1989.46	469.38	1279.73	1689.36	1907.37	827.957	549.173	818.641	300.62	576.533	732.85	88.024	1078.49	337.509	191.742	192.027	582.991	4167.27	289.079	531.766	863.58	351.54	0.0367913	0.381928	1	0.000525408	0.00029482	0.000345496	0.000187065	NA
Paraprevotella	91932.2	52130.4	124452	145176	147711	50304	185095	47301	36770.1	119110	71429	35062.2	38574.2	41315.6	25361.5	148243	122615	80753.4	284954	281203	54802.5	59584.1	89155.7	38355.2	33261.2	63232.6	23629.1	41177.6	60688.6	81034.9	41849.4	38344.4	190748	67099.9	111082	65276.6	89516.3	0.0367913	0.381928	1	0.0278397	0.0110165	0.038718	0.0155155	NA
Gemmatimonas	50.4216	21.4389	35.1054	52.1462	0	1.53172	3.42262	0	4.912	37.12	35.9675	0	8.67052	0	25.3942	0	0	16.7603	18.7018	15.175	0.84225	0	0	11.9993	0	13.9322	0	0	0	0.726868	2.10893	4.58225	0	0	0	0	72.931	0.0374432	0.384123	1	6.65819e-06	6.67674e-06	3.88218e-06	1.0694e-05	NA
Roseovarius	0	0	0	0	78.9749	115.033	19.2574	0	9.98345	41.1249	35.9734	0	8.17954	14.5521	9.75033	0	0	0	0	0	0	3.72755	13.031	0	5.51102	0	10.8042	0	0	0	0	9.64073	35.1694	0	0	12.5556	0	0.0384539	0.384254	1	7.31821e-06	1.05026e-05	1.5533e-06	2.53742e-06	NA
Actinoplanes	35.3608	184.021	38.4553	247.291	9.03841	75.1301	45.7435	0	88.6415	75.1448	243.334	11.7492	24.9844	87.3378	40.5084	0	0	35.9516	33.6138	30.9541	55.838	4.69457	91.1665	7.61113	26.8491	59.764	0	25.1981	18.8689	11.6774	24.2644	6.17876	104.25	0	16.5996	36.1998	21.1105	0.0394386	0.384254	1	3.21637e-05	3.44517e-05	1.2174e-05	1.16674e-05	NA
Candidatus Arthromitus	99.4754	627.209	2548.26	324.506	734.272	474.882	1503.14	478.021	634.76	1163.1	961.386	332.29	132.706	502.595	1563.98	0	119.433	498.362	541.895	226.986	85.708	77.1673	729.074	288.957	684.227	265.666	66.3491	333.392	542.556	102.108	571.763	311.853	1261.06	84.7203	608.245	810.532	175.768	0.0396729	0.384254	1	0.000276007	0.000169591	0.000170336	0.000133354	NA
Enterococcus	5768.16	10846.5	26604.1	11244	7907.95	20616.4	21628.5	8261.57	11364.1	10998.7	11238.2	9547.82	5342.78	6063.67	22867.1	5045	1965.14	11191.9	11104.7	8628.59	4575.04	1171.65	13895.7	8687.96	9458.02	3245.18	1480.84	4008.01	9728.76	3575.56	2508.92	2543.49	53724.9	2260.5	38259.1	21863.9	2092.81	0.0396729	0.384254	1	0.00463717	0.00191994	0.00353467	0.00264778	NA
Rahnella	6.58354	85.2288	43.5657	95.1266	0	79.4111	282.083	72.9145	12.0627	21.8456	0	46.4179	5.62378	406.939	77.6774	0	0	0	0	22.4319	13.73	24.5363	50.3016	0	0	15.5291	11.284	5.49743	20.3082	83.471	16.4909	0	75.1978	0	13.9881	104.002	3.35592	0.0407254	0.384254	1	3.08886e-05	4.55908e-05	9.14631e-06	1.39016e-05	NA
Georhizobium	21.8855	0	81.5948	24.0966	0	38.136	0	8.6296	21.1048	46.6718	67.5053	3.40969	7.07421	3.6644	51.4605	0	0	9.23273	58.3468	5.81969	9.26866	0	0	7.96178	4.10521	3.85229	0	4.05702	0	0	9.57341	28.8908	209.258	0	2.91679	0	0	0.0413741	0.384254	1	8.44232e-06	7.75177e-06	3.97157e-06	6.5157e-06	NA
Thalassospira	5.61683	0	24.3302	5.24319	12.929	205.379	0	0	33.9919	0	161.286	0.704832	6.44066	0	0	0	0	0	7.32765	0	15.46	23.0764	0	1.53563	0	0	0	0	0	0	1.23064	43.0187	0	0	0	0	0	0.0417559	0.384254	1	1.03399e-05	2.04857e-05	2.54817e-06	6.75487e-06	NA
Methylomicrobium	45.0751	0	0	127.262	0	46.1321	0	1180.82	12.0512	79.0223	38.4243	52.6678	0	17.1688	17.0255	0	0	3.02863	5.78361	0	13.8294	15.3271	0	1.27587	0	18.4306	0	0	10.3778	47.623	0	13.6763	88.3654	0	0	0	0	0.0419225	0.384254	1	4.09272e-05	0.000114107	4.16915e-06	7.85089e-06	NA
Rubrobacter	78.548	9.3813	44.3349	33.4414	96.7818	120.326	8.61773	70.638	45.3424	34.2508	38.7718	13.0077	17.9777	14.409	10.3732	0	15.3425	92.6999	22.9738	31.2048	17.639	6.11655	46.3256	2.8304	30.7917	6.31558	12.0624	6.32729	77.1223	11.3965	0	2.50921	43.6917	6.4531	12.5469	50.0949	0	0.0426947	0.384254	1	1.54549e-05	1.11554e-05	9.81702e-06	1.14832e-05	NA
Spirochaeta	231.754	126.705	688.771	697.859	323.794	487.081	945.134	127.729	566.347	520.921	1184.3	207.941	116.82	204.668	490.495	0	0	331.182	322.117	240.333	193.078	95.1917	387.114	88.2343	179.232	409.739	31.0938	139.697	76.4304	371.468	167.13	234.233	1056.64	122.946	332.984	313.085	76.4313	0.0427316	0.384254	1	0.000158876	9.15735e-05	0.000101507	6.99989e-05	NA
Dialister	41113.2	11184.5	5607.21	35376.3	525.803	1605.04	962.331	3114.98	27029.4	117506	2171.48	620.58	42609.4	452.172	4206.63	6781.22	650.93	1863.69	9846.07	2044.37	26923.2	128.735	1629.31	771.485	827.84	427.786	129.281	413.952	6323.43	253.551	364.779	488.136	3508.3	253.365	1243.67	3139.68	474.648	0.0427439	0.384254	1	0.00788923	0.0112309	0.0014691	0.00378316	NA
Geosporobacter	158.749	65.9556	132.328	301.036	458.977	1232.97	76.2572	495.243	315.97	187.154	475.959	59.7216	134.785	41.9942	337.765	3.62222	5.0272	242	146.909	226.293	40.1133	21.9601	116.959	98.8049	66.8049	99.0394	68.9136	58.5182	29.1413	45.9804	60.0689	148.714	411.03	135.942	631.637	255.365	17.7206	0.0427439	0.384254	1	0.000107769	9.61051e-05	5.34455e-05	4.38793e-05	NA
Yangia	0	11.4862	72.4688	28.7507	0	0	0	0	0	0	52.1636	0	14.896	0	49.8548	0	0	0	0	0	0	0	0	0	0	0	0	13.6901	0	0	0	12.1385	17.967	0	0	0	0	0.0440865	0.391714	1	5.36253e-06	7.43893e-06	9.11032e-07	2.66683e-06	NA
Woeseia	14.2088	0.810782	73.2143	226.356	0	69.7882	25.9447	17.5459	32.0301	205.846	198.75	10.6492	5.56258	2.84389	298.011	0	0	86.0819	78.4666	35.2617	15.2655	6.79652	67.3503	2.26692	0	36.2032	0	15.3875	0	0	9.23427	17.0387	31.8728	0	8.29332	0	2.60244	0.0444721	0.391714	1	2.62317e-05	3.34154e-05	7.38933e-06	1.03168e-05	NA
Chloroflexus	46.8218	179.338	272.675	295.85	44.2279	405.095	171.368	104.489	283.457	650.918	56.4509	193.175	38.4442	18.131	446.4	0	0	69.239	161.286	23.0606	59.129	5.09629	332.86	321.315	12.854	83.5545	1.34026	41.5341	258.635	25.5423	27.8146	113.496	254.809	0	43.6951	42.251	664.793	0.0459619	0.39337	1	7.94882e-05	6.19559e-05	5.66987e-05	0.000100666	NA
Dehalococcoides	94.6476	152.731	33.5162	131.463	66.0018	200.265	107.427	0	164.987	376.529	239.026	9.50922	17.1229	26.9832	328.678	0	14.4568	25.5896	63.3222	0	31.1407	18.6763	116.446	16.3633	9.16264	40.8756	20.0784	19.8886	20.0033	15.0988	23.6087	47.6006	182.622	14.3894	55.8043	130.04	24.7736	0.0459619	0.39337	1	4.7519e-05	4.12964e-05	1.62939e-05	1.10785e-05	NA
Lysinibacillus	1531.57	319.159	1930.39	364.155	150.814	598.984	649.678	36.9324	593.206	667.702	757.818	483.05	164.361	590.308	2743.4	0	8.57607	744.643	69.3387	132.465	548.745	71.6359	718.803	184.812	324.653	205.096	33.7375	140.238	1405.33	134.904	122.491	222.435	1649.5	294.836	170.954	490.69	137.209	0.0460135	0.39337	1	0.000279608	0.000245359	0.000156233	0.000156916	NA
Thermochromatium	15.2999	15.025	11.3604	474.863	0	31.5718	43.5843	414.954	11.7431	428.235	45.5558	21.1007	28.4011	7.0717	0	0	0	28.7666	210.599	2052.32	11.5801	9.67402	0	0	15.1277	21.5655	0	0	2.42269	0	4.80454	11.6899	0	8.95822	9.14587	0	11.9805	0.0465402	0.39401	1	3.55326e-05	5.78514e-05	2.46765e-05	8.86116e-05	NA
Sedimentitalea	0	0	0	24.4632	0	33.709	0	0	0	11.0012	13.0633	0	0	0	0	0	0	0	0	0	0	0	0	0	0	0	0	0	0	0	0	0.575079	0	0	0	0	0	0.0479496	0.402039	1	1.74082e-06	3.36765e-06	1.69132e-08	7.933e-08	NA
Xanthobacter	40.3239	18.648	93.4333	33.0176	0	23.7451	33.0334	0	38.7694	107.113	132.301	15.3762	9.68411	17.952	145.959	0	0	22.3098	39.138	81.0976	25.4913	13.413	34.6369	13.5901	9.07272	21.2263	0	15.3804	0	1.6198	0.991904	23.7004	59.8428	7.10251	17.851	16.4866	4.6486	0.0490194	0.407095	1	1.65597e-05	1.54082e-05	7.0797e-06	5.58608e-06	NA
Acholeplasma	834.945	501.151	1613.19	1594.74	526.474	1290.07	562.603	107.773	1129.82	3197.24	2293.26	453.762	310.541	286.133	2949.4	2.12835	84.5607	2605.26	44604.7	651.352	417.431	128.802	1003.05	559.492	180.171	550.536	16.7266	231.503	237.706	132.753	334.907	956.33	775.869	177.986	317.572	688.816	176.691	0.0494912	0.407136	1	0.000418205	0.000305857	0.000602581	0.00175854	NA
Aeribacillus	248.491	81.8066	254.274	122.147	64.5531	106.065	49.7163	0	90.6824	194.401	64.4607	40.3185	128.647	13.5665	33.9005	0	0	73.4758	1450.16	18.5805	20.0823	2.92259	44.7055	36.3697	23.2463	53.4079	0.796106	30.895	275.522	21.3485	60.838	31.9181	180.527	7.91476	23.2876	22.3892	5.29214	0.0531304	0.410433	1	3.8104e-05	2.87449e-05	3.17046e-05	6.05283e-05	NA
Rhodoferax	284.611	33.7192	336.474	67.9646	118.936	68.9201	199.51	77.2886	261.007	64.691	279.039	79.1449	50.7131	88.9154	116.111	0	0	50.6472	511.072	94.4654	41.5825	32.7204	37.5519	85.1057	35.7576	137.129	67.3715	112.435	16.0683	27.7963	19.6812	56.5377	182.335	24.9306	82.86	221.541	52.4717	0.0531727	0.410433	1	5.19175e-05	3.59048e-05	3.40585e-05	2.72616e-05	NA
Thermacetogenium	691.662	1108.33	1114.98	259.512	372.392	2401.71	543.433	63.495	677.826	329.803	520.475	157.712	769.28	54.5373	480.345	0	0	602.403	327.907	2186.48	154.752	22.1504	1658.29	71.0623	251.559	155.218	20.5468	23.84	34.2693	131.797	240.113	105.519	11549.4	30.7665	107.216	1995.11	16.9682	0.0531727	0.410433	1	0.000252286	0.000235427	0.00019643	0.000322109	NA
Candidatus Azobacteroides	812.357	189.512	1456	530.346	515.607	336.103	785.127	251.738	154.984	1399.61	737.774	59.0278	414.011	437.58	419.028	784.941	341.047	1240.98	1005.6	2412.14	815.58	307.374	529.616	102.896	164.824	838.465	160.015	279.543	1255.18	358.679	482.995	536.787	1808.95	729.086	349.451	456.747	479.89	0.0531869	0.410433	1	0.000193067	0.00011043	0.000304539	0.000180442	NA
Coriobacterium	783.133	920.809	1620.79	1116.67	544.059	891.997	751.028	1501.11	2013.51	1554.72	971.432	884.045	561.78	417.376	1000.66	1391.14	126.751	1031.89	7583.91	1742.63	503.749	82.2073	617.344	484.686	595.736	293.93	51.7725	258.596	521.095	108.265	119.754	443.678	2971.31	209.233	539.426	3555.86	118.832	0.0531869	0.410433	1	0.000410938	0.000225828	0.000325739	0.000341452	NA
Dysosmobacter	17148.5	21423.1	41721.6	23611.4	9680.65	72615.2	14715.6	5447.97	36998.8	61190.7	55540.3	10590.6	5814.54	5282.69	76186.7	3339.42	42.6304	41902.5	19334.7	20485.6	5518.91	2599.89	22969.8	7964.58	10133.1	10458.7	1130.24	7349.86	7635.88	4194.03	4614.21	10527.4	66666.3	2536.22	25617.7	37857.4	3680.22	0.0531869	0.410433	1	0.0110413	0.00831524	0.00529932	0.0043393	NA
Thermoanaerobacterium	1057.51	936.511	1470.11	1717.04	1204.49	1546.72	2401.67	177.342	1091.63	1238.42	2120	1477.34	304.761	825.736	3232.8	228.115	112.753	1295.49	1119.33	646.502	429.269	55.8286	1795.8	767.829	1969.34	539.142	247.924	304.59	664.186	99.4736	274.391	302.428	16369.7	339.46	2624.01	1274.6	356.175	0.0531869	0.410433	1	0.000510736	0.000273724	0.000419104	0.000470454	NA
Zymobacter	0	0	0	4.25783	0	5.12016	0	221.369	0	55.0471	17.0232	0	0	0	0	0	0	0	0	0	5.28966	0	0	0	0	0	0	0	2.42269	0	0	0	0	0	0	0	0	0.0544153	0.416229	1	7.30947e-06	2.17923e-05	2.13692e-07	7.84843e-07	NA
Paenisporosarcina	117.749	35.6104	37.3215	96.8524	21.5779	109.618	40.1486	3.31274	45.4605	147.744	25.3799	22.4662	11.2768	23.1307	30.1776	0	0	188.499	154.124	115.246	3.38753	31.2332	24.1488	14.1342	28.8166	18.7134	10.0932	12.9217	4.52505	0	6.37794	5.57262	39.0506	5.74832	32.3476	276.365	1.58677	0.0570513	0.425642	1	1.8491e-05	1.40117e-05	1.5927e-05	2.48474e-05	NA
Thermaerobacter	93.7278	88.0191	400.181	410.675	36.3269	305.464	101.954	23.9244	365.281	219.701	48.4487	122.851	43.8236	54.4281	239.086	0	0	85.2042	109.684	105.822	87.832	1.01928	163.629	58.0998	66.2522	85.486	6.92461	68.0653	350.498	9.45733	15.6813	86.4926	411.306	25.1555	32.7745	53.1291	48.8238	0.0570955	0.425642	1	6.35826e-05	5.16084e-05	3.4763e-05	3.59994e-05	NA
Turicibacter	793.789	2842.35	1630.43	740.022	628.954	980.658	1015.55	1744.81	1155.82	944.123	2045.99	586.731	488.332	417.379	2050.68	8.48795	363.184	1295.45	606.101	544.938	578.856	43.4713	567.178	373.196	429.77	925.188	66.4728	159.497	11549	371.218	127.284	632.118	1013.94	156.747	7290.09	2635.28	261.282	0.0571102	0.425642	1	0.000488542	0.000409646	0.000574238	0.00118546	NA
Thalassotalea	87.8682	6.70449	118.538	11.1942	0	153.376	32.7198	15.4988	20.4401	54.0394	32.14	10.1043	9.82886	1.25227	39.3628	0	0	0	0	49.6238	21.8069	29.6119	17.2905	6.86054	9.67197	83.8197	2.12287	5.55282	0	3.05253	0	6.28496	43.2625	0	138.269	23.3305	4.94585	0.0578986	0.427861	1	1.31475e-05	1.3714e-05	8.26366e-06	1.34004e-05	NA
Blautia	273267	302700	254051	143003	268849	364573	297499	393295	161481	139311	151709	201909	71930.2	132306	360413	7637.99	102146	101873	91045.6	86843	96727.3	34077	186208	264241	131190	65161.6	44588.5	75515.3	241620	60278	42210.8	78342.8	1.41265e+06	57864.2	323918	554261	37965.2	0.0612714	0.441559	1	0.0905253	0.0449412	0.0651346	0.048526	NA
Desulfitobacterium	1642.4	2881.68	2851.25	4148.79	999.558	3947.24	3209.68	517.745	2893.6	6518.89	5132.81	1054.08	989.217	885.145	5349.84	41.2495	865.79	2714.92	5831.76	2628.13	976.909	131.735	2207.04	1926.16	2083.31	928.726	144.601	600.077	1670.49	509.04	520.403	1855.46	5499.89	480.13	1963.47	4050.88	455.948	0.0612714	0.441559	1	0.00104795	0.000617784	0.000672382	0.000428094	NA
Oceanihabitans	178.484	36.57	169.19	181.842	169.809	60.8483	37.3102	57.9627	106.65	271.676	184.617	336.096	36.2691	88.2322	140.837	39.9594	131.351	107.352	331.604	700.67	188.671	115.482	393.53	85.2436	440.262	152.763	1.58285	111.337	175.693	87.2755	28.4228	168.54	164.527	118.866	22.6392	518.241	663.033	0.0612714	0.441559	1	5.50964e-05	5.02272e-05	0.000104026	0.000107844	NA
Pirellula	12.1104	7.41143	73.9954	32.8811	279.64	40.3335	160.687	33.3579	1.07952	31.3062	0	21.2745	5.50343	12.5913	23.4807	0	0	2.55229	1.57059	47.2748	0.516378	5.30971	91.0428	7.84002	9.1882	13.2933	10.7681	0	4.52505	17.2658	18.4359	11.9329	0	0	128.003	2.34781	14.716	0.0628959	0.44398	1	1.49818e-05	2.15311e-05	7.34312e-06	1.02183e-05	NA
Micromonospora	2.9886	0	0	0	0	2.99021	0	0	14.126	92.9574	0	5.68633	0	4.70483	22.9615	0	0	0	0	0	0	0	0	4.72083	0	5.53214	0	0	0	0	2.8124	0	0	0	0	0	3.60613	0.0634178	0.44398	1	3.41581e-06	7.27508e-06	4.8526e-07	1.07168e-06	NA
Dermabacter	61.6439	182.468	20.885	11.0866	0	48.024	12.3545	2.07228	8.15315	31.1973	44.8398	99.9271	8.50224	2.90632	161.165	0	0	36.536	0	185.166	11.0456	10.1555	0	19.4686	0	7.32896	0	9.18768	56.6643	0	0	1.99585	47.0953	0	18.3254	41.0993	1.42192	0.0652932	0.44398	1	2.16504e-05	3.29201e-05	6.53362e-06	9.79026e-06	NA
Azospirillum	213.862	116.982	140.606	198.86	2.26174	713.929	140.962	140.312	148.262	193.042	619.565	53.0419	86.9659	82.4034	143.091	0	0	185.05	131.584	132.218	54.5366	60.0891	109.563	56.3116	42.6311	65.5889	21.4151	96.0995	97.7915	102.959	46.777	149.981	200.299	48.1501	182.173	151.601	58.4883	0.0656646	0.44398	1	7.22694e-05	6.19874e-05	4.12152e-05	2.42094e-05	NA
Fastidiosipila	584.044	562.469	1741.19	1007.32	90.9289	1470.91	206.258	199.088	1079.27	1207.99	1557.33	285.767	180.88	281.709	811.577	0	29.5088	951.967	618.265	419.175	213.101	113.97	780.537	428.851	431.347	150.215	20.7937	485.844	701.251	243.619	174.21	469.456	707.343	124.774	230.466	736.404	149.036	0.0656806	0.44398	1	0.00027475	0.000176256	0.000170247	0.000125811	NA
Methylomonas	110.548	27.3483	134.789	273.877	190.057	105.182	60.0621	20.9038	200.843	129.568	219.167	17.2665	42.5468	79.128	73.9839	0	24.8734	113.923	138.867	121.649	35.3267	50.8244	28.2542	13.6934	76.5742	45.6426	26.1604	48.3112	50.9463	2.12442	13.865	37.6345	135.457	44.235	101.215	138.835	31.6216	0.0656806	0.44398	1	4.0757e-05	2.8557e-05	2.49269e-05	1.52828e-05	NA
Pantoea	76.8059	99.3557	61.5005	1441.92	177.284	59.4192	328.953	88.9367	315.935	228.717	135.404	69.2086	73.4835	1474.24	265.834	19.7381	0	138.231	55.4057	151.594	106.079	132.641	108.5	68.5537	223.406	56.3191	0.845183	67.2364	54.2427	75.2054	56.3127	36.389	179.473	29.4136	78.9163	299.645	77.8322	0.0656806	0.44398	1	0.000124613	0.000184466	4.41706e-05	3.87635e-05	NA
Thermoclostridium	1219.67	1134.83	3143.3	2774.63	649.918	3627.21	1903.84	748.925	2545.29	3528.01	4307.99	1444.27	744.17	606.712	3145.76	10.1574	175.18	2911.36	1468.24	971.48	773.134	191.148	3728.37	1070.83	1126.47	608.386	182.598	708.458	2282.53	364.619	418.082	1379.29	3459.28	505.403	1184.49	2437.61	539.577	0.0656806	0.44398	1	0.000769257	0.000402734	0.000516173	0.000388106	NA
Candidatus Nitrosoglobus	0	7.54815	0	4.25783	0	5.12016	34.74	60.9676	0	20.3638	16.785	0	0	49.3872	0	0	0	12.4673	0	0	5.28966	2.61184	0	0	0	0	0	0	2.42269	1.96257	14.7444	0	0	0	0	0	0	0.0676479	0.446317	1	4.77657e-06	7.70115e-06	1.15258e-06	2.77925e-06	NA
Nitrososphaera	0	0	58.8935	0	0	16.6574	0	0	1.27686	0	3.1871	0	0	0	0	0	0	0	0	0	0	0	0	0	10.2007	0	0	0	0	0	0	0	0	0	0	0	0	0.0685049	0.446317	1	1.4767e-06	4.02331e-06	3.62477e-07	1.70017e-06	NA
Plantibacter	0	1.49563	0	0	0	0	0	0	12.3617	0	0	3.62845	0	2.64514	0	0	0	0	0	0	0	0	0	5.37592	0	0	0	0	0	0	0	0	0	0	0	0	0	0.0685049	0.446317	1	7.28966e-07	1.7153e-06	1.30274e-07	6.11038e-07	NA
Porphyromonas	2886.84	1567.75	3438.81	4848.8	7948.2	7437.33	4550.17	4029.43	2902.69	5178.89	5446.62	408.992	1632.56	2038.5	5766.16	281.891	718.766	4565.6	3610.88	7704.7	3355.23	2276.01	6908.52	872.81	2351.96	4356.81	2090.15	2750.35	3327.89	4570.21	4459.63	2086.76	14040	3498.23	11158.9	5001.42	2852.49	0.0703481	0.446317	1	0.00139899	0.00060541	0.00186773	0.000952619	NA
Pseudoclostridium	1641.9	2185.68	1974.13	3360.53	819.217	4324.61	1716.95	1136.28	2997.33	2773.78	4792.49	1644.6	892.944	635.849	5504.44	4.84994	217.025	2439.22	2752.84	1576.94	849.144	251.8	2758.98	1804.45	1221.76	1065.94	280.588	767.585	4128.55	449.031	495.941	1499.14	5680.07	313.034	1694.78	2858.71	372.441	0.0703481	0.446317	1	0.000925975	0.00054757	0.000612137	0.00044509	NA
Stenotrophomonas	131.422	46.6852	163.742	54.6257	77.8201	118.55	267.385	95.8626	51.3669	51.7759	50.2297	8.24185	63.1721	102.409	23.2495	1.59476	0	38.9224	330.976	313.241	43.4656	79.5977	136.555	26.1493	27.6626	113.865	277.874	133.494	60.985	94.9658	43.0042	95.5549	388.213	82.54	229.173	32.9869	70.3593	0.0703481	0.446317	1	3.00297e-05	1.50974e-05	5.13643e-05	4.46393e-05	NA
Vagococcus	270.501	409.206	568.995	306.337	196.473	667.657	528.362	307.845	600.245	721.62	471.351	377.137	241.771	227.558	774.192	7.3373	35.4768	213.639	281.5	287.547	156.052	71.006	1074.87	330.814	268.468	154.063	42.8133	164.827	354.095	171.348	113.696	194.368	905.886	206.706	339.576	2666.32	201.799	0.0703481	0.446317	1	0.000171531	7.71787e-05	0.00015029	0.000178202	NA
Meiothermus	13.7598	11.7151	14.9847	0	0	72.4253	108.862	0	42.4964	22.9534	0	16.1068	5.40256	0	35.6875	0	0	0	0	0	11.6762	0	0	20.3949	9.84142	11.0436	0	5.62072	0	5.16212	0	3.13306	0	0	36.7683	0	10.9063	0.0705409	0.446317	1	7.7668e-06	8.40691e-06	2.79277e-06	3.92066e-06	NA
Idiomarina	0	0	61.3762	0	72.3839	0	0	0	3.63449	0	10.5404	0	21.0483	20.7385	0	171.281	0	0	0	0	0	0	0	0	0	0	0	0	0	0	0	0	13.748	0	0	0	6.9185	0.0706327	0.446317	1	4.4966e-06	7.39563e-06	2.79743e-06	1.17427e-05	NA
Saccharophagus	28.66	5.91951	0	29.8811	0	3.72139	117.929	1.59797	7.92977	0	8.41077	2.31046	3.7845	10.513	48.0946	0	0	139.258	317.542	18.2139	28.4761	6.58087	44.3613	17.4927	0	16.2721	2.7645	26.1063	83.342	23.6146	7.79254	32.3118	171.625	0	8.23581	98.4121	9.06074	0.0743162	0.457759	1	5.44779e-06	6.85864e-06	1.60282e-05	1.84142e-05	NA
Thermanaerovibrio	186.66	45.076	63.117	56.9722	238.177	101.873	16.9455	84.2848	58.0995	41.2397	96.9467	21.5386	38.0746	17.1912	35.9655	0	25.777	67.0663	96.4265	58.3235	61.9181	7.62227	71.2389	45.6265	35.6905	43.7793	16.1921	12.6724	23.3542	15.0922	0	14.0067	215.798	12.8987	55.5696	52.4648	37.5558	0.075267	0.457759	1	2.73362e-05	2.0442e-05	1.71308e-05	1.05052e-05	NA
Janthinobacterium	171.825	23.6078	115.925	1.84297	32.5143	55.6686	50.3198	24.189	12.569	198.632	68.7036	16.7212	80.5114	16.7192	5.53267	0	33.3813	138.507	364.23	190.735	19.9617	67.9326	33.6612	1.94106	18.6238	599.042	82.918	114.799	17.9915	58.4044	28.4285	41.0849	44.3724	47.5685	201.854	67.0847	206.641	0.0752843	0.457759	1	2.13643e-05	2.11396e-05	5.29634e-05	7.8473e-05	NA
Jeotgalibaca	738.033	595.131	535.405	631.515	202.716	806.582	444.909	166.576	592.067	831.287	1033.49	347.244	239.886	250.519	1260.69	58.6588	55.0757	507.342	466.222	578.633	216.304	176.723	833.7	508.941	320.84	391.489	83.3872	242.609	342.628	136.209	121.013	286.704	1860.74	79.1926	377.951	752.185	85.5534	0.0752843	0.457759	1	0.000220955	0.000117683	0.000150283	8.36442e-05	NA
Mahella	1187.61	489.803	981.989	2047.79	194.873	5226.91	540.4	124.121	1531.15	1552.63	4823.54	517.305	293.379	171.336	6146.14	0	9.03381	2262.38	2519.12	1029.38	267.262	55.9422	634.814	625.264	193.156	556.496	80.3698	164.684	218.56	171.386	594.996	1089.9	1230.24	53.6005	686.213	960.153	116.82	0.0752843	0.457759	1	0.000612977	0.000668618	0.000245126	0.000251713	NA
Halothece	94.5818	3.86574	0	128.558	0	45.4227	0	0	15.3453	10.6647	6.43488	51.3902	31.2607	0	63.3198	0	6.2228	12.7819	37.1452	0	0.405033	0	0	3.69126	0	2.9904	0	12.3847	0	0.584741	0	28.709	8.30081	2.88777	34.2709	0	0	0.0755933	0.457759	1	1.22703e-05	1.47983e-05	2.83777e-06	4.70936e-06	NA
Arthrobacter	170.976	61.9866	831.386	31.115	63.0701	175.175	117.816	164.091	155.735	236.125	450.69	148.299	57.6383	216.635	784.27	24.0022	108.257	66.9466	37.4226	108.851	86.8659	0	320.189	59.6813	18.5255	21.3065	45.9959	93.4074	193.582	7.52679	0	174.408	452.556	249.344	133.744	104.247	154.288	0.0804817	0.470214	1	8.68139e-05	7.50097e-05	5.14687e-05	5.23856e-05	NA
Carboxydocella	305.318	79.9098	416.653	497.009	235.646	624.311	193.795	86.9348	260.238	597.369	804.02	97.4386	152.883	76.2153	470.413	0	41.0981	517.636	489.842	138.508	118.362	45.156	395.88	75.1536	188.878	165.4	26.1058	93.1215	390.669	45.5035	105.205	210.596	843.807	0	90.0355	370.242	81.7467	0.0804817	0.470214	1	0.00011494	6.91929e-05	7.98622e-05	6.31348e-05	NA
Aquimarina	445.644	36.053	142.23	149.942	142.359	103.881	1293.54	232.086	180.812	158.806	241.427	64.5168	198.861	101.81	397.755	23.5937	101.967	221.24	241.158	406.197	144.794	282.417	343.506	110.463	468.047	141.261	308.373	261.628	100.765	75.9678	103.775	232.16	840.903	85.007	219.02	599.993	477.327	0.0804997	0.470214	1	8.53082e-05	6.40831e-05	0.00012449	9.19779e-05	NA
Denitrobacterium	729.704	825.423	1550.43	947.21	242.463	1651.6	625.139	252.895	1480.09	1882.36	1610.83	845.928	1023.19	360.155	2205.59	0	21.3877	951.708	1870.32	1097.96	455.983	74.1842	1509.74	714.899	348.101	382.96	119.324	523.187	1173.45	139.015	246.185	621.24	3252.21	153.703	585.228	2223.85	208.097	0.0804997	0.470214	1	0.000425496	0.000241951	0.00027768	0.000189702	NA
Tannerella	13885	3896.57	16395.1	15025.7	21740.9	7533.8	22234	13669.1	6563.82	26887.6	14608.2	4224.18	7315.39	5201.69	5632.13	69392.5	5490.21	18364.9	77478.5	43363.5	13009.1	5551.14	27845.5	3663.52	3741.15	16836.4	6031.7	7191.26	3899.63	10425.7	6426.77	9367.19	30318.1	31404.2	15042.5	4409.1	7758.03	0.0804997	0.470214	1	0.00425594	0.00173654	0.00763748	0.00653169	NA
Mesoplasma	16.3556	0	41.8533	27.9427	9.90716	10.7238	6.39287	0	10.144	16.9655	105.45	9.77802	0	10.8202	34.6441	0	0	23.4543	61.1328	120.768	0	0	0	0	0	13.9899	0	0	0	0	18.4749	0	0	0	0	43.4645	9.15632	0.0813928	0.470214	1	6.84024e-06	8.69238e-06	4.13002e-06	6.95205e-06	NA
Candidatus Atelocyanobacterium	0	0	0	0	0	23.0499	0	0	3.94302	12.1691	60.3979	0	0	0	3.82651	0	0	15.6211	0	0	0	0	0	0	0	9.95449	0	0	0	0	0	0	0	0	0	0	0	0.0814246	0.470214	1	2.29616e-06	5.33066e-06	6.10754e-07	1.9842e-06	NA
Acidiphilium	2.2373	241.05	159.663	8.91711	25.7112	27.6261	10.4687	2.07228	7.37265	0	152.054	157.755	43.8776	20.0268	88.4175	0	0	0	0	0	17.7598	5.26699	106.022	1.79098	4.54466	17.0414	0	3.962	80.5768	18.8862	0	14.3666	206.201	0	21.4755	113.565	2.20627	0.0837728	0.480592	1	2.97328e-05	4.41767e-05	9.16806e-06	1.31623e-05	NA
Sporolactobacillus	122.478	162.06	382.196	708.066	109.58	266.694	239.556	59.5569	382.298	360.976	322.847	184.759	90.3234	97.4002	419.324	0	0	215.824	333.396	150.266	119.916	11.0378	495.303	81.7935	138.191	79.1806	0	148.151	139.466	44.2099	147.346	111.102	2969.79	34.4948	104.422	69.3879	74.7797	0.0859304	0.480745	1	9.67679e-05	5.94999e-05	7.01902e-05	7.73251e-05	NA
Geobacillus	168.77	132.867	328.666	502.623	1140.38	320.637	459.883	72.4582	170.08	1414.93	578.898	128.428	126.172	110.292	465.99	0	0	485.302	155.165	3397.17	266.23	430.397	266.98	177.515	104.133	135.872	29.3219	146.175	196.925	38.376	99.1081	93.7656	304.067	15.6777	102.614	175.047	101.976	0.0859862	0.480745	1	0.000137216	0.000112316	0.000107117	0.000148387	NA
Elizabethkingia	1055.46	164.459	809.654	667.566	1474.75	403.397	1639.29	1677.71	301.687	3024.38	889.718	214.847	290.041	120.476	434.228	1831.35	1441.71	760.702	4075.31	2291.31	471.264	1978.57	541.807	424.672	268.461	502.017	324.742	578.424	85.1657	1837.67	290.197	453.402	1839.03	447.682	711.174	711.039	252.48	0.0860048	0.480745	1	0.000291675	0.000229672	0.00042376	0.000337743	NA
Ethanoligenens	3156.17	1849.09	4828.6	5158.45	805.369	5303.95	2584.92	1605.45	3886.15	6631.21	6934.14	1839.19	1269.84	744.128	8701.69	58.6588	52.8539	5031.51	3621.91	2613.23	1182.8	155.491	3622.08	1817.27	1134.33	1581.18	254.995	766.57	2293.05	432.223	892.522	2020.52	7540.3	728.286	1464.72	7245.09	3226.96	0.0860048	0.480745	1	0.00134032	0.000794396	0.00087966	0.000687344	NA
Tsukamurella	0	0	0	0	0	4.982	0	0	5.80025	0	0	0	0	0	0	0	0	0	0	0	0	0	0	0	0	0	0	0	0	0	0	0	0	0	0	0	0	0.0897231	0.491576	1	3.05526e-07	8.50902e-07	0	0	NA
Pluralibacter	12.5392	9.53741	129.233	86.5722	1344.55	17.9336	165.249	0	34.3452	30.8702	17.9353	17.6864	17.228	711.182	0	0	0	13.7212	0	34.2886	8.02469	24.5503	54.2929	0	10.3616	6.49142	15.2039	8.86839	0.322226	0	0	42.737	32.3889	8.17078	63.387	36.7211	23.9454	0.0901927	0.491576	1	6.02907e-05	0.000127285	7.74346e-06	7.83616e-06	NA
Dermatophilus	58.4938	0	27.3282	0	76.9241	38.3515	0	7.13516	0	17.452	0	0	18.2058	0	0	0	0	0	0	4.94538	0	0	0	8.35866	9.52	0	4.71305	0	0	0	0	0	15.2766	0	15.5581	0	0	0.0916741	0.491576	1	5.68697e-06	8.2418e-06	1.04183e-06	2.06796e-06	NA
Mobiluncus	45.0494	115.862	167.609	49.6461	22.3229	242.571	141.735	85.1542	56.3479	297.409	286.308	77.2992	36.5333	46.076	558.809	63.7753	0	0	188.278	115.119	32.2981	4.9429	262.663	65.0895	47.2849	75.8337	4.26649	8.74042	49.8671	20.157	0	72.5545	552.671	27.7423	165.403	366.501	15.3545	0.0917332	0.491576	1	5.34689e-05	4.90611e-05	3.0932e-05	3.08241e-05	NA
Algibacter	252.912	95.8007	346.801	344.045	217.048	456.093	725.215	671.708	170.595	692.62	384.813	15.7466	124.028	123.289	291.173	0	71.5163	145.135	585.737	403.398	226.467	132.216	247.634	379.918	357.035	220.484	324.648	348.449	1092.56	258.479	402.704	487.865	4257.3	155.691	407.135	334.795	137.413	0.0918102	0.491576	1	0.000109502	6.11769e-05	0.000184263	0.000136821	NA
Arenibacter	328.38	204.227	1254.12	1238.55	497.713	213.894	666.186	476.44	302.57	772.466	531.754	170.617	117.554	273.592	67.9024	2049.05	1092.72	735.775	6205.35	3849.9	5708.36	257.85	387.031	255.787	174.851	266.53	42.822	191.658	398.838	213.668	429.751	275.609	638.665	1856.67	194.169	252.617	329.179	0.0918102	0.491576	1	0.000160745	9.58688e-05	0.00051298	0.000842828	NA
Laceyella	22.3688	14.2886	34.924	85.0394	12.197	31.5581	34.2267	9.36508	17.3761	39.0509	87.5027	0	41.7874	16.1845	47.5842	0	8.47662	104.023	10.8461	46.6514	18.3492	17.2305	0	13.9642	0	7.7975	0	6.84556	113.969	1.26637	9.43348	62.7303	88.3071	0	0	0	2.33946	0.0931837	0.491576	1	1.20134e-05	9.25459e-06	1.00311e-05	1.5981e-05	NA
Sphaerotilus	0	0	40.9488	33.0269	43.9278	8.83102	0	28.8623	46.1591	28.3039	10.1377	0	25.6254	0	1.12192	0	0	12.1653	0	7.3339	4.94876	16.4513	0	0	0	37.3058	0	0	7.87784	160.641	0	6.89144	0	0	9.15165	0	0	0.093562	0.491576	1	6.82218e-06	7.58398e-06	7.69849e-06	2.44178e-05	NA
Ichthyobacterium	4.2605	0	0	3.95475	0	4.05052	0	0	0	6.00011	145.406	0	0	7.99212	0	0	0	68.765	46.8362	11.5503	7.90373	4.05227	28.831	0	6.45995	9.38708	13.1701	0.553447	0	1.96257	14.1972	21.8291	0	0	3.27565	0	0	0.0936884	0.491576	1	3.8623e-06	1.23738e-05	5.03805e-06	7.52344e-06	NA
Methanocella	8.08096	42.415	6.14155	44.7028	32.569	73.9659	0	59.7723	52.9355	41.6415	66.247	0	0	0	0	0	0	33.1269	0	22.6902	0	0	0	7.31496	39.3157	22.3085	0	8.10762	0	0	0	5.38347	42.5376	0	41.8275	8.5632	0	0.0936884	0.491576	1	1.09459e-05	1.10568e-05	4.45747e-06	7.57669e-06	NA
Polaromonas	39.957	3.9352	116.538	0	101.204	71.0594	24.2726	89.1481	18.283	17.0059	9.25664	49.3284	16.3506	33.7315	35.1003	0	0	0	22.9343	7.3339	14.5663	7.62684	0	9.76613	42.616	34.1999	1.27768	58.2933	0	9.70904	19.9705	18.6492	78.7082	1.20975	2.94943	100.325	17.2628	0.0941435	0.491576	1	1.52675e-05	1.1947e-05	9.74593e-06	1.23455e-05	NA
Kosmotoga	68.2282	13.7996	132.785	215.672	0	88.3614	188.303	29.9271	216.653	493.819	358.811	11.6048	12.0444	21.626	49.5386	0	0	91.7814	247.667	205.341	77.7103	6.35739	5.40566	21.5337	42.5864	39.5179	13.6129	0	0	12.5413	7.75778	102.331	136.447	7.14577	46.7083	9.72749	17.1315	0.0975283	0.503538	1	4.24403e-05	4.72379e-05	1.82539e-05	1.98294e-05	NA
Chryseobacterium	5788.84	1024	5864.34	4808.78	5359.38	2578.08	6724.71	2926.75	1818.99	4425.11	3398.84	953.883	2694.66	1768.83	1973.36	7756.28	2553.3	2538.21	8040.55	15462.5	1866.4	2793.39	4147.93	1459.3	1514.85	2128.69	2333.87	2100.04	2141.06	3164.33	1311.37	2449.96	14563.1	1581.23	4025.96	1653.42	2297.22	0.0979263	0.503538	1	0.00120913	0.000467096	0.00151517	0.000570725	NA
Brevibacterium	27.6889	0	205.775	40.0741	30.2585	11.7404	31.2345	0	1.4901	35.2566	71.4752	0	13.3949	1.53007	17.2433	0	0	35.1899	0	79.2838	0	3.36982	0	2.90438	0	0	0	5.01048	0	0	18.4565	6.00858	86.9133	71.6603	14.731	6.95903	0	0.0981667	0.503538	1	9.76712e-06	1.36021e-05	6.28417e-06	1.37839e-05	NA
Coprothermobacter	0	3.002	0	127.646	0	44.7359	0	0	40.4734	46.0257	108.635	0	0	10.558	57.1199	0	0	0	0	162.553	30.2618	0	0	0	0	25.087	0	7.10504	0	9.4518	2.93614	0	0	0	0	0	0	0.0989566	0.504621	1	1.01936e-05	1.38604e-05	3.79037e-06	8.50791e-06	NA
Myxococcus	3.53187	26.2423	53.0736	10.2144	8.29813	33.3059	44.8755	0	21.2179	32.5952	16.7883	15.191	12.0489	0	278.581	0	0	0	20.6067	0	18.0979	5.11242	27.4216	1.28484	15.3179	24.3168	0	0	0	0	19.6369	22.4009	0	0	10.2207	0	24.7932	0.103388	0.524153	1	1.33663e-05	2.42454e-05	4.87747e-06	6.46726e-06	NA
Marivirga	73.9087	97.9473	44.4955	96.9111	7.23978	23.9027	27.0094	37.0866	33.5946	171.818	53.2504	86.0808	38.5668	126.192	56.5454	88.7936	0	156.443	225.96	969.604	192.66	45.0913	396.599	68.737	28.967	16.7418	18.9782	19.5631	225.686	22.1322	45.1545	19.323	507.031	368.615	57.9794	192.173	75.3239	0.104364	0.526041	1	2.71701e-05	2.01608e-05	6.49457e-05	7.6619e-05	NA
Azotobacter	0	0	6.11898	53.4329	0	5.89159	5.56246	3.09271	18.6089	177.903	0	7.21967	8.73346	15.7327	0	0	4.22567	28.6458	0	107.268	1.76278	7.01267	6.00172	17.1648	27.2197	20.1812	2.08917	0.918814	51.2112	83.5325	20.233	41.4811	84.7364	0	16.4512	7.47118	3.8634	0.105952	0.526064	1	6.8991e-06	1.36968e-05	1.07961e-05	1.39234e-05	NA
Leucobacter	0	0	0	16.5588	0	2.61762	0	0	0	0	5.60731	4.58861	0	0	2.69737	0	0	0	0	0	0	0	0	0	0	0	0	0	0	62.5518	0	0	0	0	0	9.48922	0	0.10812	0.526064	1	7.97844e-07	1.5288e-06	2.16452e-06	9.49146e-06	NA
Dietzia	0	8.29524	0	2.5882	0	13.9072	0	0	4.18974	26.2645	156.173	0	1.20196	0	25.7427	0	0	14.855	0	62.4137	0	0	0	0	0	3.8273	0	0	0	0	9.35891	13.4526	0	0	0	0	0	0.110499	0.526064	1	5.50149e-06	1.32304e-05	1.73778e-06	3.66128e-06	NA
Anaerococcus	273.221	225.635	1073.61	370.044	1534.31	529.122	1431.46	113.11	573	882.646	871.911	240.436	1159.18	195.036	761.526	0	6.76528	515.004	3181.06	144.268	181.822	501.716	586.23	338.23	241.01	365.769	0	166.056	743.578	158.454	179.062	208.094	825.761	230.703	188.536	715.661	140.932	0.111112	0.526064	1	0.000251249	0.000186351	0.000166827	0.000136708	NA
Butyrivibrio	11920.7	14264.3	22381.3	18117.6	2879.19	26837.2	16601.1	7841.73	19395.7	18965.3	27567.6	10139	6114.7	5872.43	31859	1603.44	4887.08	13095.5	22012.2	12556.5	8347.97	1565.78	23633.8	16284.9	6808.1	5451.74	818.093	6983.49	24432.3	3551.89	4795.95	10973.9	55956.4	2348.81	7271.5	19477.6	4217.44	0.111133	0.526064	1	0.00602674	0.00305881	0.0045284	0.00287134	NA
Hungateiclostridium	1773.01	1255.52	4960.49	3010.3	644.969	3983.57	2083.92	800.861	3393.81	5677	4143.57	860.895	956.337	1229.41	9278.88	2799.82	102.34	3817.75	3956.76	2164.08	888.11	284.045	3759.02	1101.01	1517.08	1133.28	226.243	765.517	1586.37	478.502	528.001	1412.47	5165.71	324.211	1482.61	2806.71	778.641	0.111133	0.526064	1	0.00105217	0.000790668	0.000658569	0.000407824	NA
Myroides	584.568	115.283	920.046	977.034	1447.95	1024.57	2936.4	686.792	1064.32	5591.75	2178.49	1427.04	317.871	236.955	441.748	239.149	320.384	1225.64	2050.51	6489.44	542.692	638.02	3069.19	758.58	4800.44	1679.65	723.655	1732.11	297.094	2024.21	541.379	708.698	6900.92	932.564	3625.84	184.728	625.719	0.111133	0.526064	1	0.000454908	0.000414806	0.00077876	0.000784002	NA
Selenomonas	2908.53	964.33	2171.71	2771.78	928.716	3773.49	2648.44	2253.55	9772.09	4385.68	8962.71	1095.44	2904.83	438.555	6081.2	11323	214.523	2595.31	2995.59	4156.37	1060.66	257.761	1353.27	1361.59	888.35	1049.69	408.711	1105.14	2769.71	405.331	253.418	1091.14	4283.22	356.38	5171.87	2301.43	1737.91	0.111133	0.526064	1	0.00136225	0.00127766	0.000807018	0.000738804	NA
Arsenicicoccus	3.45872	1.66886	0	0	44.2444	13.4072	0	0	18.7224	0	2.52637	10.0639	1.16105	10.5446	0	0	0	0	15.5074	0	0	0	36.9214	7.46049	0	25.5644	0	0	0	0	6.67879	0	0	0	0	4.13183	0	0.113305	0.526064	1	2.87182e-06	4.2227e-06	1.94942e-06	4.38378e-06	NA
Metallosphaera	0	7.59074	0	0	0	39.0827	6.39285	4.36143	0	0	2.79105	5.04973	2.63751	4.49423	2.5875	0	0	6.90715	0	19.5905	0	0	0	0	0	0	0	0	12.4144	0	0	0	0	1.86426	0	24.2686	1.97088	0.113305	0.526064	1	1.93664e-06	3.20058e-06	1.08737e-06	2.19039e-06	NA
Rathayibacter	0	0	10.0644	44.4229	0	6.87863	0	0	70.5425	14.1201	9.99051	0	0	2.25055	40.8773	0	0	9.80154	0	0	5.34235	0	5.04572	0	0	0	0	0	34.7082	0	0	19.7516	0	0	0.910955	0	0	0.114343	0.526064	1	5.24714e-06	9.93915e-06	1.79538e-06	4.36636e-06	NA
Georgenia	52.2506	0.324373	4.02759	77.5603	46.9492	19.0772	0	61.8708	20.7178	105.292	1.88817	0	4.11721	2.0593	0	0	0	60.4434	59.5041	2.15874	0	0	1.67837	0.7451	4.08102	7.53891	9.08059	0	17.9249	2.56219	0	8.30137	0	0	9.53507	15.8742	0	0.115574	0.526064	1	9.09776e-06	1.09623e-05	3.60216e-06	6.36785e-06	NA
Morganella	12.7475	24.8281	63.7619	7.28365	1.2514	104.775	95.0011	80.6411	2.51185	48.4131	32.1759	0	47.3718	102.673	145.502	26.3168	0	0	0	126.486	23.8534	16.0084	17.9613	4.94447	0	32.606	0	5.19745	12.1344	52.5921	4.31396	24.2915	20.807	0	40.5438	57.8851	45.8135	0.117022	0.526064	1	1.8578e-05	1.67302e-05	1.00335e-05	1.10111e-05	NA
Candidatus Cloacimonas	4.06591	47.1922	5127.74	16.5199	6.20151	145.298	0	0	55.3	41.9254	43.4642	15.1128	45.4518	10.8568	120.158	1186.4	0	153.409	128.873	124.951	62.3003	261.115	74.6166	29.2958	38.2615	87.9172	30.109	60.2306	125.741	83.2208	43.6478	0	292.275	4.50099	73.9317	59.5742	4.5745	0.118026	0.526064	1	0.000103312	0.00033718	5.19109e-05	8.16467e-05	NA
Carnobacterium	129.934	50.3235	394.597	68.1933	86.7413	345.445	133.111	120.312	107.982	219.102	134.691	46.8575	64.0946	88.6215	178.253	0	0	207.774	218.852	134.796	152.764	15.5784	145.412	22.442	87.054	30.058	22.1311	21.982	51.6927	26.095	41.6727	82.9707	465.205	31.1379	228.188	250.186	31.2843	0.118222	0.526064	1	5.0401e-05	2.58888e-05	3.83908e-05	2.9834e-05	NA
Martelella	52.7235	18.9533	79.764	131.693	57.7601	361.562	107.212	29.9557	163.706	355.004	277.83	61.2255	43.7043	16.4654	258.103	0	63.8284	10.9124	128.453	27.1582	29.5199	10.8349	94.5901	105.485	238.355	37.9873	0	26.4747	99.381	10.4157	68.2435	56.7018	114.132	8.16905	57.4976	440.593	1.66567	0.118222	0.526064	1	4.74655e-05	3.86623e-05	3.39092e-05	4.60479e-05	NA
Anaerostipes	39873.4	92350.5	105125	31747.9	72627	90711.5	74615.6	76667.3	38907.1	26620.4	31130.1	194797	28206.6	42178.2	99346.5	3693.38	36605	17718.7	15556	11202.3	32854.5	13122.6	29827.5	124145	21857.6	10902.1	19859.1	34970.5	129128	11485.2	13291.6	19673.1	268569	12464.6	86871.3	206725	12268.6	0.118244	0.526064	1	0.0297268	0.0299711	0.0202134	0.0198012	NA
Aneurinibacillus	94.626	74.4027	82.4363	337.099	30.6513	202.078	129.175	168.766	81.215	317.025	55.0192	52.5575	55.7269	47.1224	67.157	0	18.0749	230.608	25.539	19.34	34.63	10.7023	99.3045	34.0451	119.842	47.1311	22.992	10.604	191.813	37.6635	39.6892	63.1488	250.078	13.7967	160.099	177.017	33.388	0.118244	0.526064	1	4.31761e-05	2.84531e-05	3.26758e-05	3.01757e-05	NA
Anoxybacillus	177.865	72.0572	55.0736	104.349	11.2756	159.371	353.058	510.278	94.9183	241.901	285.363	20.2045	123.668	48.0746	165.639	18.567	127.67	91.654	8.23614	109.215	43.7969	4.82442	208.574	91.701	51.0091	47.0799	18.4795	40.7477	85.5062	40.73	18.8825	99.0735	348.723	30.1615	173.847	280.158	20.7671	0.118244	0.526064	1	5.81458e-05	4.65155e-05	3.59568e-05	2.43365e-05	NA
Christensenella	9806.01	3298.32	12346.4	11488.5	3245.76	20748.8	6000.05	1931.33	9634.97	15311.3	25978	4507.2	3033.48	3456.42	40908	0.844481	15663.3	9861.23	7881.42	8455.16	3880.01	1079.39	8107.16	5134.19	3931.48	3292.86	697.691	2630.37	5250.14	1246.09	2047.31	4567.87	20950.8	1116.45	5323.53	26967.8	3338.45	0.118244	0.526064	1	0.00409645	0.00362151	0.00261947	0.00230144	NA
Halobacteroides	79.6373	72.797	34.9272	354.388	50.8849	86.9454	89.9713	86.1108	139.522	262.454	228.442	54.0395	32.3727	22.9817	372.501	72.1665	0	209.67	276.192	136.483	77.2449	5.52278	44.7694	84.9739	88.1953	34.9759	13.292	11.9158	59.3726	22.0594	23.1513	45.3378	96.2082	33.4807	88.8097	35.4764	98.8541	0.118244	0.526064	1	4.79768e-05	3.82333e-05	3.02469e-05	2.44254e-05	NA
Sneathia	218.742	115.158	219.463	376.117	407.767	222.803	1275.93	513.722	79.0328	135.664	97.6473	122.016	43.4128	110.976	539.609	5.79213	17.2996	113.956	77.2661	122.275	164.917	29.7402	61.8312	72.8977	67.8477	66.3265	0.60553	93.1858	496.106	122.172	646.591	128.229	433.118	74.9326	11.3735	253.755	203.776	0.118244	0.526064	1	9.60562e-05	6.78233e-05	7.83438e-05	0.000111948	NA
Streptococcus	11495.6	8261.72	15342.4	12915.1	8218	22878.7	20974.6	12733.7	9178.75	14885.2	16903.8	16218.9	4644.55	7462.03	30794.1	122686	3021.4	7085.85	15784.3	6975.08	5010.63	1456.55	17406.6	13209.6	5635.05	3390.24	1469.5	4346.59	7889.05	4675.33	3479.02	12384.1	259753	1773.94	26494.8	22767.2	1592.98	0.118244	0.526064	1	0.00528931	0.00249466	0.0065359	0.00960091	NA
Mycolicibacterium	229.923	45.5048	129.223	306.615	583.18	90.1716	110.568	69.498	45.8153	246.202	120.793	0	80.8026	88.6844	299.845	0	0	212.163	480.575	292.9	76.2029	17.825	8.4286	184.332	30.7874	66.067	19.0707	221.112	0	0	1185.86	52.1549	115.548	22.801	30.4962	0	11.3395	0.121156	0.529272	1	5.62614e-05	4.64329e-05	7.6723e-05	0.000199404	NA
Dermacoccus	0	0	13.6758	0	27.7908	0	0	46.0686	6.56501	0	29.4743	0	0	39.7298	1.15953	0	0	30.4246	0	0	0	0	0	0	0	0	0	0	0	0	5.36427	0	28.2055	0.490292	35.0915	0	0	0.122715	0.529272	1	4.0805e-06	6.38983e-06	1.47981e-06	3.71077e-06	NA
Kocuria	0	13.4512	15.6828	43.3249	0	31.7421	115.448	0	43.2353	79.2031	55.842	11.8566	13.5573	4.0428	18.5837	0	0	0	0	0	24.3155	4.48646	57.1059	7.39991	7.69511	11.2986	0	10.699	17.1356	9.45626	3.57712	41.5015	7.14949	1.326	18.4879	3.79	26.3042	0.12301	0.529272	1	9.95377e-06	8.50569e-06	6.1927e-06	7.65644e-06	NA
Moritella	92.123	27.2801	42.8351	38.41	77.0099	113.768	7.94477	0	73.1068	18.592	124.617	96.6047	13.5263	135.514	25.4745	0	0	35.5333	620.303	2.5588	2.1484	24.8771	75.025	52.8765	20.0265	10.1679	5.78737	74.604	11.581	0	0	6.50569	101.342	50.9091	9.20646	49.9472	20.4935	0.125258	0.529272	1	2.42585e-05	2.04559e-05	1.75939e-05	2.65815e-05	NA
Pseudogulbenkiania	59.6152	35.6757	86.6818	5.77912	68.8351	30.205	179.469	27.0555	13.5676	159.837	47.4037	6.80131	44.5879	2.43413	16.902	0	0	17.4701	85.2806	0	9.36633	121.437	0	0	3.92868	39.9751	27.4384	40.5399	2.42269	8.5823	10.2113	16.2075	114.77	6.60916	94.669	12.6479	27.7484	0.125258	0.529272	1	1.72156e-05	1.34452e-05	1.285e-05	1.72278e-05	NA
Actinomyces	311.582	320.707	653.087	723.759	78.3729	480.948	431.102	53.5252	781.882	620.579	805.336	258.219	269.612	84.7794	391.174	0	64.3249	382.717	645.211	456.213	165.881	97.5626	507.568	257.395	193.873	294.497	21.2053	205.156	327.003	71.5655	205.513	490.849	885.592	44.2142	114.105	521.865	88.1184	0.125707	0.529272	1	0.000159423	0.000100535	0.000114624	7.44332e-05	NA
Campylobacter	3463.65	12554	14896.3	15193.4	5086.08	2499.99	12586.1	18090.9	2230.52	7142.87	17883.5	9031.61	3015.64	4632.18	8412.48	3735.22	1950.18	6234.8	10183.1	9279.82	1835.56	3937.06	2180.07	6588.33	3345.84	1793.15	3545.69	867.675	10423	1482.11	1532.36	2605.41	47357.2	1839.03	9346.87	25225.9	2024.59	0.125707	0.529272	1	0.00346827	0.0023025	0.00239044	0.0018091	NA
Megasphaera	50929.4	3775.86	5496.5	7871.26	1028.91	5662.77	5634.82	7213.8	31916.5	13479	5495.41	3027.96	2976.18	1752.39	9399.84	11993.4	1154.61	7485.36	2706.59	12054.8	3467.9	1737.72	4333.62	3069.3	1944.43	1713.91	394.474	1291.67	4592.06	1195.88	798.432	1941.28	19461	572.325	42300.3	4429.04	15003.9	0.125707	0.529272	1	0.00412275	0.00563597	0.00242928	0.00306798	NA
Maricaulis	17.9291	0	72.9896	0	20.5407	24.5519	0	0	90.6647	69.3154	41.1261	0	10.69	0	88.4601	0	0	0	0	23.2014	25.3594	2.21288	0	0	0	15.8234	0	3.42185	0	20.7774	0	18.2168	7.18232	0	36.3743	0	2.63158	0.12628	0.529272	1	1.06613e-05	1.38136e-05	3.43038e-06	5.49919e-06	NA
Chelativorans	0	0	0	0	0	23.7738	105.711	0	12.3967	0	15.9625	0	1.75798	0	129.678	0	0	0	0	0	0	11.9926	47.2753	9.55734	0	0	0	0	0	0	0	1.56207	0	0	0	0	0	0.127806	0.529272	1	5.81998e-06	1.24693e-05	1.40887e-06	4.02148e-06	NA
Methylovirgula	0	0	0	0	17.9501	7.92566	0	0	0	0	65.1181	0	0	0	0	0	0	0	0	0	0	0	0	0	0	0	0	0	0	0	2.01421	0	0	0	0	0	0	0.128377	0.529272	1	1.98636e-06	5.66256e-06	7.32349e-08	3.43502e-07	NA
Pseudarthrobacter	25.2085	0	0	0	0	0	0	0	6.52228	0	0	0	0	4.34883	0	0	0	0	0	0	1.32425	0	0	0	0	0	0	0	0	0	0	0	0	0	0	0	0	0.128377	0.529272	1	9.81075e-07	2.51955e-06	4.04262e-08	1.89615e-07	NA
Glutamicibacter	27.8801	9.43704	0	87.9057	0	79.6417	29.2432	82.3147	7.21354	81.9297	26.5457	0	0	0	29.0108	0	0	27.1954	5.1848	0	20.5423	0	0	2.36159	0	8.68857	25.3012	0	16.8437	14.726	0	5.05642	0	0	32.2563	0	10.4755	0.12944	0.529272	1	1.02825e-05	1.13451e-05	4.18169e-06	5.78509e-06	NA
Leptospirillum	52.8053	14.725	0	246.754	0	36.2666	29.0148	74.5958	36.4568	110.451	67.5063	0	41.6133	13.1498	86.3392	0	0	41.9842	269.977	416.358	434.418	0	5.40566	0	0	0	42.3977	8.82263	2.27357	0	18.5433	23.7345	23.7391	0	30.624	0	9.31491	0.13087	0.529272	1	1.95381e-05	2.01812e-05	2.44428e-05	6.31987e-05	NA
Ilumatobacter	0	6.35603	0	1.639	6.25909	16.2226	0	0	1.53553	6.04825	44.7331	0	0	0	9.29612	0	0	4.11559	0	0	14.7576	1.10644	0	10.0481	0	1.60516	0	0	0	0	3.6136	0	0	0	0	0	0	0.131554	0.529272	1	2.16341e-06	3.90278e-06	9.89621e-07	2.37941e-06	NA
Marinitoga	23.1845	8.15897	11.7344	24.7221	6.28383	6.04378	33.5148	25.9936	82.6746	32.3776	11.2938	2.18571	14.1851	48.084	5.3036	0	0	73.7923	42.6189	107.634	14.6847	27.3151	39.1646	32.3763	38.6301	10.423	214.247	18.8319	0	6.23656	12.2524	34.1579	6.96069	7.37319	31.2042	105.754	43.8324	0.13344	0.529272	1	9.06676e-06	1.06952e-05	2.07039e-05	3.40024e-05	NA
Dichelobacter	12.8715	11.1437	64.1175	28.9303	18.7021	17.9062	137.862	2.42435	25.509	24.9573	121.619	8.40511	39.7832	10.2815	67.2223	0	0	38.6044	161.534	122.934	23.0389	36.3277	104.2	28.6508	39.978	78.5635	10.3013	56.2395	7.6848	11.1553	33.1376	49.5675	477.159	22.0688	54.1576	1.39968	15.6101	0.133509	0.529272	1	1.3298e-05	1.13624e-05	2.12486e-05	1.57806e-05	NA
Acetobacterium	1591.16	1142.6	2331.26	1356.79	762.949	2781.81	1646.84	1492.27	1147.69	1719.05	2032.64	776.218	748.205	680.622	2840.1	901.028	590.627	2068.73	1725.28	1920.41	513.915	202.352	1560.02	1104.34	827.887	684.15	194.208	728.746	1484.89	666.382	373.973	745.81	10224.5	156.625	1014.55	2951.58	400.424	0.133532	0.529272	1	0.000565615	0.000206423	0.000478974	0.000279948	NA
Belliella	343.008	130.057	250.986	708.82	384.64	442.077	309.408	474.856	254.706	380.398	909.099	26.8981	121.591	120.492	285.976	620.704	33.7382	459.46	931.401	1318.99	416.758	431.211	793.848	59.4406	253.255	245.061	117.681	159.053	7.07813	352.008	321.591	234.175	445.059	137.692	681.141	362.265	168.994	0.133532	0.529272	1	0.000120571	7.25773e-05	0.000162788	8.88928e-05	NA
Butyricimonas	224075	43421.1	62833	148969	56497.6	138492	147836	42834.5	24719.2	105263	78766.1	61493.2	59263.4	20969.2	25839.5	140833	28723.4	84141.9	178451	283506	68378.8	66761.6	82979.3	22104.7	85252.3	70266	41998.1	59321	15273.4	63121.7	45846.7	66710	280651	80366.6	103576	25281.3	52941.2	0.133532	0.529272	1	0.0301006	0.0194121	0.0372846	0.0164684	NA
Flavobacterium	5458.61	1881.11	7626.36	13754.6	7956.94	5397.11	23229.4	7513.87	3829.13	8195.76	6144.33	1864.49	3693.57	2667.95	3024.61	5600.27	7359.32	4460.74	22682.7	13155.6	14850.6	33046.4	7249.92	1696.98	2577.64	3708.95	5505.6	3223.29	3406.04	3404.8	3369	4357.51	17642.5	4058.09	8140.09	3357.92	4449.36	0.133532	0.529272	1	0.00224697	0.00105822	0.00374394	0.00426273	NA
Oscillibacter	14693	5601.89	15450.8	31831.7	1715.44	25514.2	7884.21	2601.79	17385.7	49145.7	33640.4	3895.13	3595.07	2238.55	45861.3	33.6426	115.082	24396.9	20500.8	27885.5	2647.79	1291.01	7934.02	5586.45	9893.18	6108.18	563.206	4704.36	4737.33	2106.47	4372.41	11631.1	35937.5	1336.58	8117.07	6987.56	5231.65	0.133532	0.529272	1	0.00610652	0.00517378	0.00333191	0.00274951	NA
Pseudobutyrivibrio	8741.29	9836.34	16808.9	16069.8	2984.23	23583.9	17504.6	9689.42	14380.5	10766.5	17045.3	6749.45	5650.81	4925.98	16962.7	2489.32	6554.24	11231.4	14148.4	14328.1	4940.53	1671.15	20696.9	11969.2	4635.55	4863.48	634.374	5852.74	14827.9	2221.15	3450.74	8810.99	31521.9	1607.47	4224.6	18327.7	3229.25	0.133532	0.529272	1	0.00449151	0.0018531	0.00349207	0.00207771	NA
Streptomyces	696.994	349.165	1106.01	1418.77	250.898	605.332	1196.84	258.359	1362.87	1053.55	1278.06	385.912	409.57	393.967	666.519	13.6823	64.1756	578.908	1739.25	929.431	383.126	248.521	865.988	379.827	537.653	702.548	181.575	235.971	400.547	246.913	274.379	458.842	1678.64	193.66	496.538	773.664	255.733	0.133532	0.529272	1	0.000281183	0.00015496	0.000216058	0.000103261	NA
Streptomonospora	5.46566	24.9306	37.2016	50.3741	110.328	10.0391	5.07053	11.4027	7.84272	0	13.0869	25.0543	0	22.4784	0	0	0	30.6256	101.17	0	18.8447	14.6846	58.0682	24.3556	11.6711	16.724	15.8399	29.6266	37.3857	16.128	8.5239	25.7393	36.9659	86.7408	69.198	9.02845	2.05567	0.136766	0.539639	1	8.09979e-06	9.43931e-06	1.36695e-05	1.56309e-05	NA
Hyphomonas	36.3139	33.6431	109.865	109.043	0	86.1324	0	0	152.624	128.94	106.837	6.47425	36.9721	12.8365	47.5336	0	0	104.5	23.4494	17.9765	10.1937	36.2446	84.0297	23.1785	21.2664	23.1067	0	9.04264	50.2933	25.2224	18.0489	23.4922	138.791	0	7.33738	39.3749	2.57221	0.140405	0.546846	1	2.2055e-05	2.08878e-05	1.23491e-05	1.19711e-05	NA
Fervidobacterium	34.2704	36.1014	46.8931	109.086	20.7803	77.8685	1.21158	63.3776	62.1287	18.5278	123.517	1.22983	29.6108	7.05816	245.67	0	0	66.7944	88.6681	10.9867	42.1568	33.0752	118.035	42.8484	9.01677	3.44495	4.53855	19.3503	12.2616	14.9016	5.06142	12.6186	30.8968	48.1995	9.57239	0	6.67324	0.141634	0.546846	1	2.19124e-05	2.22067e-05	1.2462e-05	1.34228e-05	NA
Finegoldia	983.746	345.34	1486.81	1913.41	86.8548	3561.78	1042.17	89.5939	1165.6	486.186	1359.38	444.097	284.186	215.044	1169.68	0	34.9576	1536.53	1230.73	380.819	320.468	86.5899	819.771	632.385	240.568	184.945	107.381	419.814	167.501	153.874	294.311	644.128	2572.11	423.233	135.187	1044.19	160.585	0.141729	0.546846	1	0.000344786	0.000283465	0.000211298	0.000168606	NA
Pediococcus	21.3044	93.7141	931.369	507.931	341.35	693.982	79.1415	106.059	66.3797	1173.63	259.515	29.4413	60.4906	88.0461	548.199	16.6628	111.239	231.547	48.8027	469.069	68.6137	46.4993	131.02	82.811	39.9452	168.913	8.03108	22.8654	86.9139	24.9956	114.829	56.7314	1784.94	14.4833	35.6013	219.729	101.868	0.141729	0.546846	1	0.000107929	0.000102789	5.3298e-05	4.80412e-05	NA
Salegentibacter	591.322	189.551	1157.33	468.499	203.42	502.706	143.545	148.931	96.7158	1806.84	325.209	41.7392	66.3099	174.797	347.379	399.836	0	517.527	900.143	1321.25	307.557	367.089	343.95	65.4377	158.254	324.926	211.4	223.164	222.952	167.309	197.521	266.158	829.115	2668.14	641.2	240.367	76.3805	0.141729	0.546846	1	0.000137989	0.000134472	0.000244166	0.000472656	NA
Candidatus Phytoplasma	0	0	0	74.0007	0	58.1015	0	0	0	66.6144	0	0	0	0	0	0	0	0	0	0	0	0	52.2604	0	0	0	0	0	0	0	0	0	0	0	0	0	0	0.143425	0.548398	1	4.13127e-06	8.6153e-06	8.67773e-07	4.07021e-06	NA
Thioflavicoccus	22.218	4.82442	165.329	17.163	48.0407	23.7142	38.8938	0	18.3142	20.0577	152.41	58.195	27.3794	68.8566	31.934	0	0	90.8502	0	0	9.93245	12.7532	125.12	4.72337	14.5709	49.6639	0	32.4405	7.04774	8.00707	2.62925	117.372	12.2207	18.0341	21.3387	4.61782	19.0527	0.145132	0.548398	1	1.69919e-05	1.58612e-05	1.34794e-05	1.94248e-05	NA
Bernardetia	177.466	2.37352	123.953	0	23.4591	12.6766	4.42262	0	3.5421	27.0658	49.5348	0	71.633	18.2127	14.6118	0	0	144.725	894.21	316.796	54.3361	51.2201	122.393	13.6597	36.135	146.865	0	109.565	0	14.7922	0	32.3461	96.7207	18.1614	34.4676	0	85.8788	0.147396	0.548398	1	1.3356e-05	2.00042e-05	3.40556e-05	4.14303e-05	NA
Actinoalloteichus	0	0	44.7988	1.84297	2.77339	1.55451	17.8949	12.2937	2.29586	31.0799	3.22259	28.9743	0	0	13.8417	0	0	72.839	0	0	31.3525	0	0	0	2.41767	0	0	0	2.27357	0	1.09695	2.34883	0	1.9595	35.9433	0	2.90104	0.147501	0.548398	1	3.81434e-06	5.51796e-06	3.39302e-06	8.35825e-06	NA
Limnochorda	108.944	24.4592	86.6373	884.794	0	124.104	23.3255	0	108.778	114.289	69.4784	14.9378	42.258	12.9729	393.078	0	0	133.063	125.293	10.4417	6.24692	2.70802	153.908	4.84457	73.3482	10.1213	0	162.078	19.5509	22.9096	18.2869	48.9645	67.1165	12.1034	7.11718	40.612	10.908	0.149823	0.548398	1	4.68982e-05	7.39544e-05	2.03791e-05	2.92546e-05	NA
Curtobacterium	8.34867	0	0	0	0	0	29.5401	0	7.72791	0	0	0	7.06928	0	85.2155	0	0	34.1253	0	0	0	0	0	0	0	0	2.57331	0	0	0	0	0	0	0	0	0	6.35528	0.150192	0.548398	1	3.20305e-06	7.78151e-06	1.01099e-06	3.47077e-06	NA
Propionibacterium	52.9884	30.385	57.5829	63.2009	57.2145	152.273	79.5139	50.9437	101.026	256.264	175.025	130.624	21.99	28.0452	95.1422	0	0	0	45.0702	197.251	26.1156	12.7167	19.0611	122.485	32.7245	47.3855	22.0805	6.77894	158.93	8.69381	39.106	64.6957	211.898	41.9564	83.9147	65.8735	14.7002	0.15021	0.548398	1	3.39812e-05	2.42717e-05	2.25498e-05	2.02516e-05	NA
Leuconostoc	12.9086	27.5257	77.3148	224.528	101.966	187.727	40.2747	84.9277	171.085	142.104	52.8433	40.6127	238.149	5.38221	55.3975	0	500.816	12.4568	76.4236	75.3311	29.8206	33.8361	164.431	16.4902	21.8321	37.7911	10.5494	26.4191	0	7.21779	4.9026	81.4431	234.204	21.3123	73.5949	48.0944	71.9553	0.150282	0.548398	1	4.03769e-05	4.18911e-05	3.20538e-05	6.12036e-05	NA
Anseongella	844.21	176.054	1358.17	1897.05	667.722	403.412	7395.4	528.629	584.2	884.467	568.246	172.991	601.308	475.644	486.557	2654.25	267.257	507.406	731.229	1436.34	583.653	1552.98	781.302	259.293	566.779	755.781	130.886	948.966	2102.3	1366.37	810.868	516.402	2549.31	231.792	17012.8	325.164	900.54	0.150306	0.548398	1	0.000335794	0.000334376	0.00065413	0.00101921	NA
Collinsella	36904.9	11468	20588.9	7781.53	912.204	51362.7	11233.6	7837.26	20102.9	70384.6	14426.3	3785.78	5296.14	13350.7	24600.8	62.7807	669.958	8847.93	6394.83	46712.8	6537.84	11481.5	7641.02	16868.7	2268.52	3111.28	373.601	8242.51	28676.4	1384.36	1654.68	17304.6	43085.8	653.683	36793.9	20172.1	835.896	0.150306	0.548398	1	0.00717653	0.00590378	0.00452219	0.00416377	NA
Helicobacter	575.678	190.385	824.596	378.433	227.931	723.891	459.508	205.075	398.39	711.288	507.57	146.772	222.305	234.867	514.037	402.567	95.893	273.8	513.413	829.706	248.689	75.3685	318.171	275.921	156.264	125.618	35.1142	237.698	319.217	393.929	121.972	255.615	853.439	85.678	92.4963	772.277	54.9473	0.150306	0.548398	1	0.000150774	5.6269e-05	0.000120216	6.63673e-05	NA
Listeria	262.058	260.685	385.046	277.899	395.955	986.365	440.345	448.517	699.6	2089.42	768.87	67.0935	148.146	201.027	869.123	37.8633	376.005	324.01	586.871	1973.81	211.176	103.397	211.994	130.611	237.885	231.886	100.17	28.2343	919.339	47.292	693.639	461.418	303.24	88.4447	532.475	91.2012	73.29	0.150306	0.548398	1	0.000195531	0.000154685	0.000152472	0.000147386	NA
Sphingobium	111.59	11.6643	42.1053	43.3018	132.183	105.609	44.897	90.0108	64.8571	109.982	158.167	34.0255	36.1649	22.0568	105.766	278.84	74.3101	24.4861	16.2299	12.1386	18.1046	45.2177	76.0611	9.15192	16.7126	49.1567	19.105	48.1324	23.5701	15.3442	11.5278	2.43739	138.622	100.754	39.8312	30.1277	16.3539	0.150306	0.548398	1	2.70146e-05	1.42197e-05	2.21883e-05	2.43051e-05	NA
Mycobacterium	1.62207	61.4314	56.7197	35.6632	26.4208	3.61879	21.5284	0	0	56.9131	0	7.88746	7.77161	24.3217	130.692	0	0	23.6378	67.0653	60.0651	8.23669	148.479	19.9746	84.3959	10.015	3.21837	0	9.55947	50.6406	18.2103	53.2707	43.4562	105.114	232.323	3.05706	1066.48	35.4871	0.153884	0.556794	1	1.09451e-05	1.41004e-05	4.08125e-05	8.12826e-05	NA
Thermoactinomyces	105.772	36.153	97.1587	160.347	3.26986	25.0435	7.94477	40.6389	42.1385	14.9098	11.8608	16.8137	0	50.9942	36.9736	0	0	27.1154	50.8347	0	58.5689	3.50939	69.6634	9.17008	58.6555	5.81629	4.52739	6.96178	4.03438	1.96257	17.8169	34.854	17.262	0	0	79.4305	7.01214	0.153884	0.556794	1	1.61334e-05	1.48102e-05	1.02152e-05	1.33337e-05	NA
Metakosakonia	0	0	0	0	12.378	0	0	45.9697	0.664224	0	0	0	0	1580.78	0	0	0	0	0	0	18.9634	0	0	0	0	0	0	0	0	0	0	0	21.6722	0	0	0	0	0.155128	0.558746	1	4.86176e-05	0.000182332	6.94962e-07	2.74381e-06	NA
Ornithinimicrobium	0	30.4555	9.37638	0	18.2487	22.962	80.5845	8.48216	32.6487	43.4136	238.122	9.744	17.1556	15.7975	11.8471	0	0	23.622	0	0	7.89182	8.51852	52.5592	20.1226	12.5906	15.2923	6.90685	0	30.1885	9.06545	2.8441	3.8229	16.7654	9.10252	77.1903	0	0	0.156297	0.558746	1	1.28255e-05	1.93646e-05	6.11346e-06	6.5398e-06	NA
Luteibacter	136.548	2.23761	25.4366	1.27269	9.9986	0	43.4397	0	51.2934	0	11.5675	0	7.79678	8.14698	17.2966	0	0	0	51.0915	0	0.882041	47.3366	0	1.07777	2.29304	0.875208	0	5.75331	0	1.45252	0	3.8416	0	7.05949	15.8352	0	11.2277	0.156987	0.558746	1	7.76282e-06	1.3655e-05	3.16041e-06	6.64162e-06	NA
Thermocrinis	8.19861	2.24131	4.81177	34.3989	26.3423	18.0696	31.3711	0	4.3406	0	12.784	14.6941	0.913796	2.84952	2.46963	0	0	8.06805	47.6655	0	0	5.82059	0	0	22.5978	0	0	9.50092	0	25.4105	7.31641	7.43935	0	5.57105	0	0	1.41217	0.156987	0.558746	1	3.71607e-06	3.62624e-06	3.44083e-06	5.42707e-06	NA
Burkholderia	298.114	113.857	410.735	271.56	596.66	213.386	523.979	464.304	200.827	237.713	624.419	124.852	171.217	154.846	245.563	97.6432	10.3104	319.042	470.454	306.049	93.1417	98.2798	290.818	61.5094	170.131	384.416	182.23	122.977	47.0936	239.997	87.32	120.696	318.41	137.561	510.67	215.125	61.9383	0.159275	0.561281	1	0.000109898	4.49832e-05	8.93043e-05	5.67688e-05	NA
Eubacterium	30677.3	141353	113637	124552	8456.29	107966	82668	41069.3	56279.6	96849.9	153882	30166.2	27271.7	30543.7	106764	7206.83	14749.7	89557.6	63064.7	47302.1	20849.4	12361	142197	556971	18484.5	15861.9	6420.49	32672.9	209391	8715.5	20208.2	31168.9	181717	23688.8	16777.8	229473	10234.9	0.159275	0.561281	1	0.0292327	0.0210259	0.0349198	0.0633441	NA
Candidatus Hoaglandella	0	0	9.39411	0	31.9885	0	0	0	3.76929	0	0	0	0	0	0	0	0	0	0	0	0	0	0	0	0	0	0	0	0	0	0	0	0	0	0	0	13.3849	0.159791	0.561281	1	9.57729e-07	2.61473e-06	4.19001e-07	1.96529e-06	NA
Beijerinckia	0	0	0	86.6148	0	12.9839	0	0	0	29.4937	12.8063	18.3801	16.6965	0	0	0	0	0	0	0	0	35.1856	0	0	0	0	0	0	0	24.0053	0	0.503419	0	0	23.7443	0	0	0.160274	0.561281	1	4.55868e-06	7.77064e-06	2.1265e-06	5.94343e-06	NA
Desulfuromonas	190.853	0	15.3088	13.5319	0	68.9973	53.3553	77.8203	63.7166	320.274	50.3636	23.3282	35.6848	0	102.364	0	0	43.1728	46.6084	300.323	32.423	5.97543	0	11.5318	112.959	5.82203	0	0	40.7356	3.21204	20.0424	23.823	2.94634	11.7378	89.317	2.52459	16.7838	0.161804	0.562123	1	2.42065e-05	2.73687e-05	1.43758e-05	2.16525e-05	NA
Parashewanella	98.4753	59.312	540.436	111.543	0	251.264	0	0	31.823	60.7656	639.63	9.10763	12.1791	2.86715	38.531	0	0	31.6246	0	86.4931	94.464	3.81608	13.0378	8.89462	11.9084	9.43197	7.43999	9.79246	0	57.5429	9.78343	38.0851	0	13.7007	124.425	34.022	9.10057	0.161804	0.562123	1	4.03718e-05	6.06753e-05	1.25111e-05	1.59851e-05	NA
Miniimonas	11.2246	28.9577	0	5.8059	0	3.63841	44.2886	0	22.4812	361.854	53.2512	1.79058	14.8036	0	65.323	0	0	25.2112	95.0686	28.8344	14.7322	0	12.3053	61.5578	7.29245	3.09539	0	5.51456	0	0	0	3.31856	67.4968	0	0	0	0	0.163721	0.564288	1	1.37697e-05	2.72938e-05	4.74962e-06	7.90267e-06	NA
Thioalkalivibrio	128.06	0	0	7.40497	10.2027	20.0267	0	6.43744	0	100.104	15.3186	0	9.6459	9.66562	70.3817	0	0	0	0	0	3.43646	2.98291	8.10426	0	7.64843	14.1026	0	22.3749	2.27357	0	1.44942	12.2313	14.7969	0	9.14587	0	9.22799	0.163721	0.564288	1	8.86862e-06	1.40616e-05	2.69475e-06	4.12178e-06	NA
Baekduia	0	1.65323	0	31.6051	9.99953	24.1448	34.6219	65.7436	87.807	44.3917	23.0251	0	0	0	12.1769	0	0	10.6835	0	0	30.8524	0	0	3.85775	4.52487	7.57854	3.11793	0	0	0	0	204.369	0	4.48852	110.774	20.5526	0	0.166568	0.565457	1	8.31101e-06	1.23721e-05	9.71994e-06	2.84788e-05	NA
Fictibacillus	3.95654	115.985	1661.79	359.348	79.2318	31.1378	0	0	94.4944	308.41	379.301	244.136	667.948	46.9451	138.431	0	248.148	364.4	0	353.518	7.90058	0	1063.22	46.5437	9.76584	5.01471	0	46.7662	2.67505	30.2916	19.8239	45.301	1046.15	49.219	12.4558	375.871	0	0.167226	0.565457	1	0.000107116	0.000144794	5.50776e-05	9.12647e-05	NA
Photorhabdus	11.0425	11.22	15.5468	0	0	8.76081	0	0	0	27.5988	7.94489	0	1.73064	35.5602	58.3083	47.8803	0	4.48602	20.6972	0	0	0	5.6185	0	6.58288	0.896361	0	0	0	0	7.11519	2.89752	0	0	49.6647	0	0	0.167453	0.565457	1	4.45065e-06	6.29403e-06	2.33484e-06	4.4655e-06	NA
Exiguobacterium	52.1751	34.9407	90.5185	42.368	4.22446	143.937	25.411	0.965415	78.8629	46.3513	97.1879	13.4377	9.51749	1.85221	31.7411	0	7.92153	59.6328	23.4531	117.756	8.80168	2.4418	0	61.5533	1.61559	21.8371	0	348.825	7.33237	1.80701	9.49958	50.1146	71.6101	0	53.7121	0	23.8149	0.168137	0.565457	1	1.63474e-05	1.42504e-05	2.08224e-05	5.37756e-05	NA
Microbacterium	261.254	117.942	420.697	402.811	201.965	337.934	302.65	182.569	627.258	462.883	389.659	134.003	102.362	124.887	243.546	0	0	94.1629	3470.91	1489.19	195.264	37.6294	567.77	121.29	262.533	144.84	2.50492	89.4879	84.8736	62.5825	55.6593	167.303	280.421	257.641	158.284	266.076	112.237	0.168616	0.565457	1	0.000106838	6.61604e-05	0.000113502	0.000145027	NA
Prevotella	403961	8022.21	430918	375277	21762.4	6876.24	46341.5	15155	14062.2	170297	15205.8	10007.5	12461.9	10345.5	6896.67	1.06971e+06	576202	299687	1.96955e+06	1.34455e+06	13757.7	25053	115374	7758.71	9343.23	11238.1	7569.6	10234.6	268056	12349.7	7979.54	8484.71	24830.2	102976	17251.6	17108.8	15603.6	0.168642	0.565457	1	0.0330632	0.0506962	0.0832549	0.127547	NA
Veillonella	759.677	346.029	1016.74	802.138	736.573	1293.8	65243.7	376.863	813.882	615.787	2157.31	318.277	391.431	241.492	542.559	71700.5	7.92153	710.701	466.083	1282.76	152.262	202.926	604.565	705.044	2067.88	277.223	43141.4	220.373	637.873	193.721	132.989	233.358	1313.88	211.859	713.454	843.135	81.4168	0.168642	0.565457	1	0.00111261	0.00323195	0.00278623	0.00835458	NA
Nitrosospira	10.0326	7.19117	67.5001	23.2727	8.72535	37.6642	110.778	0	48.409	27.1309	66.5664	0	60.097	6.04046	0	0	0	20.6163	144.822	0	28.4245	253.486	0	0	36.4903	106.949	25.5007	160.064	0	151.034	90.7363	12.8043	609.825	27.592	118.777	0	45.8823	0.169248	0.565457	1	1.12381e-05	1.19354e-05	3.63731e-05	4.49157e-05	NA
Micropruina	3.32766	0	24.152	0	0	32.4235	0	19.354	12.222	110.22	248.237	0	21.0654	0	42.2871	0	0	21.7811	19.1357	1.87829	0	0	0	9.4381	30.563	1.06032	0	0.547072	0	4.66301	0	17.7411	6.71188	0	12.1769	1.3007	0	0.170333	0.56691	1	1.17683e-05	2.15816e-05	2.89584e-06	5.71009e-06	NA
Gemmata	0	0	0	53.7036	0	1.58533	0	0	2.38746	62.5195	3.33798	0	0	0	23.3727	0	0	28.2583	0	0	5.19729	0	0	0	0	10.6437	0	0	0	0	5.83913	0	0	0	0	0	0	0.17238	0.567521	1	3.13864e-06	6.38327e-06	1.26854e-06	3.20048e-06	NA
Paenarthrobacter	0	0	0	0	0	0.748615	0	0	3.69811	10.2712	0	34.0106	0	39.6172	2.56371	0	0	0	0	0	27.5974	0	0	0	0	1.47833	0	0	0	0	0	11.4693	12.8543	0	0	0	0	0.17238	0.567521	1	3.08106e-06	6.99564e-06	1.29025e-06	4.16968e-06	NA
Agarivorans	12.9905	3.86574	53.021	13.8262	23.5719	30.339	218.059	138.186	39.1286	56.1992	43.5226	0	2.43101	0	0	0	6.2228	0	0	37.349	21.568	1.17677	0	3.43341	5.07284	18.6495	0	118.996	25.8054	61.6317	0	14.5035	13.22	0	2.94943	91.8319	0	0.172711	0.567521	1	1.27388e-05	1.57302e-05	1.04092e-05	2.04251e-05	NA
Edwardsiella	5.74821	12.4262	111.478	64.7116	73.5143	96.7961	110.426	159.779	55.5821	71.1428	26.4042	80.3881	20.6618	365.717	0	0	0	0	60.8544	48.4855	27.3785	7.80346	50.0522	8.25935	40.1952	52.3507	15.9163	36.6796	7.56761	31.2454	35.9503	33.648	8.56778	22.3345	69.9198	152.214	38.6022	0.173223	0.567521	1	3.23418e-05	4.00196e-05	1.65317e-05	1.30637e-05	NA
Borreliella	13.9627	0	0	3.34417	0	0	0	0	0	30.3292	2.42027	4.97255	2.2352	0	14.8286	0	0	4.46942	0	0	3.08417	0	0	0	0	0	0	0	0	0.938607	1.78615	0.667849	0	0	0	0	13.3384	0.173771	0.567521	1	1.74823e-06	2.75538e-06	7.21253e-07	2.00278e-06	NA
Sulfolobus	6.36894	2.78757	0	0	47.1979	30.5894	0	0	16.8299	1.00854	0	0	0.981996	0	0	0	0	0	0	0	0	0	3.29849	0	0	5.57435	0	0	0	0	4.32634	0	0	0	11.6518	43.1736	0	0.174617	0.568157	1	2.54941e-06	4.61776e-06	1.15797e-06	3.09736e-06	NA
Parvularcula	0	0	0	0	4.72765	68.7772	0	0	0	0	36.7091	0	0.981996	0	13.5946	0	0	0	13.405	0	0	23.6778	0	0	0	0	0	0	0	0	0	5.02743	0	0	0	0	0	0.176071	0.570759	1	2.72739e-06	6.18112e-06	9.46253e-07	3.26266e-06	NA
Geodermatophilus	23.3618	0	0	0	0	0	0	0	0	0	23.944	0	0	0	15.5716	0	0	0	0	0	0	0	0	0	0	0	0	0	0	0	0	14.5144	0	0	0	0	0	0.177531	0.571982	1	1.48077e-06	3.12859e-06	4.26872e-07	2.0022e-06	NA
Olsenella	3131.62	1377.79	4286.89	3393.76	714.419	3597.92	1774.02	631.258	2309.74	3859.16	4061.04	1232.18	944.932	1273.01	3967.1	8941	1005.99	1810.24	8234.13	5483.75	886.652	375.242	3130.43	1941.41	773.544	932.491	135.527	730.727	2884.95	235.818	533.656	1380.03	5625.97	378.928	816.058	2231.89	457.497	0.178416	0.571982	1	0.000888061	0.000396615	0.000770421	0.000611187	NA
Yersinia	95.5046	122.663	144.242	43.5114	167.029	146.664	181.896	167.009	73.7014	116.895	113.754	18.1885	84.5507	3015.65	64.9597	73.9634	279.238	78.216	16.2908	48.179	26.8947	22.1655	143.437	9.67698	48.3199	62.7346	32.3076	52.3901	50.4322	101.162	34.8852	56.3852	284.076	34.8513	121.299	131.668	56.9842	0.178416	0.571982	1	0.000127732	0.000338507	3.68169e-05	3.26448e-05	NA
Thermobispora	0	62.9898	0	0	0	0	0	0	55.8167	19.4055	0	0	9.68992	3.62465	61.8533	0	0	0	0	1.26157	0	0	0	0	16.185	3.09922	0	0	0	0	1.90907	36.0834	0	0	0	0	0	0.180388	0.574795	1	7.0028e-06	1.2733e-05	1.80471e-06	5.51878e-06	NA
Microcystis	0	27.8989	0	90.0702	0	28.7607	15.4019	55.4832	63.7551	157.143	29.0213	0	12.0292	101.322	96.7674	0	0	111.137	0	0	12.4087	12.4638	0	8.44958	3.12909	98.1066	0	0	0	0	0	31.2692	0	87.6649	0	66.2365	99.6118	0.180612	0.574795	1	1.71754e-05	1.68459e-05	1.46694e-05	2.5136e-05	NA
Spiroplasma	115.997	89.5348	210.953	889.832	86.4848	54.3838	38.9596	12.2236	230.332	478.485	90.6602	60.5289	60.9498	174.278	280.296	54.9853	0	754.693	0	503.961	147.821	0	774.09	106.87	83.2233	45.0002	0	41.2638	97.9851	29.5597	22.9185	67.6537	157.184	0	117.783	150.08	0	0.187688	0.58888	1	6.98536e-05	7.17974e-05	5.75283e-05	8.97866e-05	NA
Mixta	5.78142	20.4515	197.541	170.889	0	121.188	7.72347	34.2359	149.324	137.302	110.92	12.1168	40.1205	39.1338	16.4672	0	0	45.0491	115.541	17.8781	27.9652	0	301.869	20.6032	22.6512	1.56871	0	16.0442	1.09495	18.5567	25.4551	18.4053	156.381	20.4429	27.122	138.127	13.9152	0.188082	0.58888	1	2.58549e-05	2.32688e-05	1.64251e-05	2.35123e-05	NA
Endomicrobium	370.624	55.6774	268.727	216.909	48.6464	189.293	94.0073	70.9164	85.242	327.716	297.203	18.7865	7.06056	26.1699	43.8714	0	0	90.495	78.5952	90.2857	59.6192	8.76464	124.935	50.9761	86.2467	49.0018	21.7789	20.8412	111.37	39.0761	15.5863	34.7826	235.205	23.7507	182.63	77.2124	11.8504	0.18858	0.58888	1	4.78841e-05	3.99291e-05	2.61222e-05	1.79589e-05	NA
Scardovia	232.813	184.23	703.963	137.118	5.17973	421.966	378.441	58.135	650.174	409.587	666.032	256.607	194.064	251.882	39.555	0	148.408	225.36	272.695	84.5261	224.104	25.9374	0	191.634	68.5123	124.473	128.942	127.973	335.905	37.9025	5.12869	126.53	1278.14	96.3001	787.252	444.549	35.5471	0.18858	0.58888	1	0.000117984	8.78062e-05	8.00725e-05	6.13793e-05	NA
Treponema	7246.55	5131.94	17185.9	11537.3	3553.52	17772.1	7661.05	6606.01	8831.19	11259.5	11718.7	5111.88	3604.59	2570.09	10401	7025.99	2777.92	10710.3	51818.9	12353.8	3364.72	2313.54	10844.3	5092.66	4350.05	3551.7	1169.01	3393.08	7491.55	3557.04	1914.57	3788.7	22632	1849.92	7603.91	9537.33	3927.5	0.188607	0.58888	1	0.0031563	0.00128048	0.0028611	0.00178171	NA
Actinosynnema	0	0	13.6835	15.5647	0	0	0	0	0	2.86604	60.3525	0	0	0	12.4197	0	0	41.0148	44.6581	0	0	0	0	0	0	2.80538	0	0	0	0	0	0	0	0	0	0	0	0.190196	0.58888	1	2.25903e-06	5.24429e-06	1.32867e-06	4.36062e-06	NA
Psychromicrobium	0	8.16258	123.778	60.2694	0	73.9463	0	0	32.7998	78.8983	86.3344	8.31703	38.2742	4.51683	10.5864	0	0	39.7201	28.9218	16.048	50.3824	0	66.1401	0	18.1669	5.42668	0	7.34474	0	1.39225	10.7784	32.7046	30.9568	0	12.9261	0	6.16298	0.191515	0.58888	1	1.24306e-05	1.20915e-05	6.84786e-06	9.48804e-06	NA
Pimelobacter	10.6982	9.50192	25.114	12.1379	5.10002	3.62449	6.48127	13.3969	4.99866	117.787	46.8417	4.89304	7.76692	6.59081	0	0	0	0	31.7221	3.15612	7.46498	6.06951	14.6236	1.56542	3.42032	5.52108	4.21529	6.84087	0	6.00649	2.6903	10.2713	12.1209	16.7279	10.5028	0	3.24024	0.192934	0.58888	1	6.29506e-06	8.81534e-06	3.20545e-06	3.32797e-06	NA
Anaeromyxobacter	197.171	125.629	259.51	94.6326	50.1879	174.041	32.6174	0	275.179	119.947	90.4543	84.6046	48.423	5.62358	206.484	0	0	88.8703	571.728	70.4946	24.4294	7.22849	173.417	29.1194	97.9116	61.3734	0	46.238	107.288	22.1692	16.2507	54.9069	202.617	27.3053	11.7169	364.393	13.7938	0.193595	0.58888	1	4.67202e-05	3.76917e-05	3.20545e-05	3.32396e-05	NA
Oceanimonas	10.5902	87.0856	179.359	120.679	68.2362	163.014	754.802	0	153.196	53.866	36.5159	0	42.5718	5.9275	59.8513	0	0	7.14315	347.49	1.26157	0	29.4825	292.501	3.30387	75.195	22.8315	0	68.9451	0	1.30771	0	20.6929	0	68.6926	33.7848	574.464	39.6746	0.196009	0.58888	1	3.50355e-05	3.90032e-05	2.80451e-05	4.5745e-05	NA
Oenococcus	55.8798	10.6243	0	174.441	6.20513	2.1755	106.912	0	33.7725	55.7252	75.1604	6.90054	33.7144	13.8782	29.2451	0	0	80.4109	5.08179	14.9569	10.9262	0.959762	0.812646	85.9396	7.99286	0	0	15.344	31.126	32.1424	9.00859	42.2884	45.4557	0	28.9992	0	5.98111	0.196975	0.58888	1	1.40237e-05	1.46329e-05	9.24062e-06	1.29365e-05	NA
Egibacter	80.5743	0.549739	18.6849	73.4733	0	44.6118	0	0	37.1271	246.432	66.5432	2.19258	1.62361	0	36.0706	0	0	82.1849	23.9727	32.9807	23.4496	0	3.30594	23.8201	0	37.5216	0	0	0	16.8539	0	16.1262	107.129	0	0	20.3996	4.56415	0.197725	0.58888	1	1.35579e-05	1.96288e-05	6.69013e-06	9.66347e-06	NA
Syntrophothermus	126.131	46.6384	33.31	111.423	17.6647	288.722	121.598	0	80.8671	293.448	104.861	65.995	54.1139	11.9197	70.5743	0	0	174.002	284.934	33.45	23.3091	32.1355	64.7969	17.207	33.1183	45.0277	17.6553	14.9431	0	64.486	28.0475	83.4037	85.5666	0	98.7831	194.211	23.0418	0.198687	0.58888	1	3.44505e-05	2.68971e-05	2.40333e-05	2.2342e-05	NA
Lacimicrobium	23.9266	92.7258	135.404	166.879	835.65	85.4001	333.299	33.3579	197.947	137.498	108.581	178.527	45.3604	134.511	159.911	0	0	31.0151	79.9171	32.1172	94.8508	129.901	139.724	141.079	146.984	40.3717	122.496	77.7096	21.8063	355.545	24.6711	98.9836	171.248	11.5532	70.9367	105.685	50.5829	0.199193	0.58888	1	6.4497e-05	6.18795e-05	4.85138e-05	5.60039e-05	NA
Robiginitalea	18.8756	193.479	121.632	43.3115	17.2279	222.862	11.8704	23.2822	50.8172	153.905	153.878	67.3137	42.8527	50.5382	205.853	0	0	32.8827	119.231	83.9437	75.6173	17.61	18.8291	37.2259	12.5771	98.8789	4.21529	29.9829	94.5337	18.8564	21.1028	98.5829	17.9601	69.7125	82.8388	73.5539	53.0239	0.199193	0.58888	1	3.70053e-05	3.27135e-05	2.39433e-05	2.03327e-05	NA
Arcticibacterium	81.1587	79.8024	559.748	1684.79	684.205	206.822	92.7153	210.927	412.765	730.11	66.8091	30.8316	209.019	218.751	101.351	2988.7	4065.84	165.312	1142.05	957.122	165.037	244.796	259.351	19.3229	398.446	188.732	11.2652	151.683	115.466	111.747	337.54	158.69	296.809	887.126	464.173	284.601	337.44	0.19922	0.58888	1	0.000126262	0.00013589	0.000298042	0.000525626	NA
Chryseolinea	523.915	188.444	463.52	678.938	1055.97	521.964	708	546.795	133.885	920.799	1143.87	62.0483	276.838	474.046	615.22	50.0626	0	793.413	8841.4	1514.22	521.528	462.467	1035.5	120.535	253.754	743.124	403.467	278.881	89.3402	183.468	371.135	492.948	1181.41	1052.76	844.197	293.054	540.785	0.19922	0.58888	1	0.000192017	9.09239e-05	0.000326596	0.000357641	NA
Flammeovirga	427.978	345.815	143.576	466.426	356.396	181.571	555.976	235.558	144.314	374.745	319.142	15.1046	301.064	202.456	272.694	1156.69	1139.47	324.69	297.01	1061.89	967.792	73.8894	710.383	329.239	84.0746	97.5705	170.723	157.263	216.578	147.312	101.891	137.818	513.347	1349.39	313.333	1621.63	420.383	0.19922	0.58888	1	0.000108605	5.69444e-05	0.000250108	0.000280853	NA
Muribaculum	25206.9	5208.3	30285	20401.9	38048	14542.6	37275.1	11066.7	8526.68	29823.1	34329.3	5699.93	17093.6	9434.94	7970.38	34360.2	10905.1	17811.2	48692.3	72681.6	12919.3	21888.2	66971.1	10496.6	6409.03	18224.4	10032	5515.61	32787.6	12688	14504	14283.4	24559.3	8966.44	14011.7	6537.17	12690.7	0.19922	0.58888	1	0.00681833	0.00321251	0.00916787	0.00500758	NA
Paenibacillus	13134.7	15754.5	15621	11970.5	12405	14612.9	15867.4	8352.85	8982.35	13085.2	15398.3	8332.33	5806.16	4036.75	14253.3	69912.4	3832.68	12306.2	27405.4	16511.4	3871.57	2349.26	20207.8	6225.14	6795.43	4383.88	1451.97	7218.44	10042.3	1839.78	2380.44	4435.29	23095.9	14105.6	7813.61	11293.9	2474.99	0.19922	0.58888	1	0.00450384	0.00178917	0.00463044	0.0047241	NA
Syntrophomonas	1161.19	189.329	380.429	652.141	54.3806	444.682	636.18	205.835	202.156	441.765	606.108	174.895	190.708	76.1855	469.883	527.808	4.98644	469.995	257.387	853.001	183.432	41.5593	282.226	187.214	145.564	357.917	27.8316	99.5605	567.962	63.0058	59.0993	186.15	719.432	32.5238	217.454	217.871	278.359	0.19922	0.58888	1	0.000140342	9.60783e-05	0.000105376	7.38853e-05	NA
Hydrogenobaculum	5.28176	18.4518	0	14.4959	26.1594	11.9782	104.609	13.697	0	93.6733	16.2886	0	11.7894	9.71505	9.40229	0	0	43.4163	47.0146	0	0	3.91019	20.4994	0	24.352	1.14776	18.695	0	0	12.7483	0.528295	10.3143	111.868	0	0	5.11997	0	0.200271	0.589987	1	7.01432e-06	7.85769e-06	4.73436e-06	6.65101e-06	NA
Macrococcus	66.8464	10.3668	208.426	60.8318	51.0045	41.0972	0	0	45.0467	109.284	78.5028	0	150.704	27.017	413.448	193.405	0	50.3417	14.2331	215.079	38.6148	0	370.274	6.91106	31.5102	18.4624	2.06729	0	56.5836	0	32.6593	0	20.5728	10.2064	0	24.095	3.99941	0.207003	0.607765	1	3.18502e-05	4.1212e-05	1.86243e-05	3.08722e-05	NA
Calothrix	0	37.4183	38.893	13.7005	195.798	186.689	745.413	6.33047	169.351	30.8975	264.162	18.4841	136.398	6.82282	111.619	0	0	132.919	85.6322	39.89	32.3066	57.3694	54.9937	87.4553	28.8836	2.11626	0	0	42.0862	47.9449	42.3545	33.5502	244.898	0	113.129	399.912	0	0.208745	0.608664	1	4.26516e-05	4.46293e-05	2.43524e-05	2.90771e-05	NA
Aminobacterium	37.2987	54.8499	45.9963	173.457	121.934	87.7575	96.4679	7.21658	121.313	254.525	196.28	1.69367	41.5566	4.17334	110.429	0	0	109.532	115.636	40.0701	25.2012	0	54.8725	66.4461	37.3672	36.5933	25.6115	8.4357	14.6755	32.8211	27.905	72.6354	341.796	54.6266	23.6111	86.6047	11.628	0.210154	0.608664	1	3.1914e-05	2.44005e-05	2.09907e-05	1.58739e-05	NA
Empedobacter	227.197	42.021	12490	459.081	104.139	225.76	1206.12	772.9	131.282	993.076	503.846	334.365	229.473	272.947	79.6431	0	458.174	287.083	134.349	1198.16	147.031	210.573	545.739	174.901	125.136	164.131	85.773	147.473	12.2721	131.993	133.77	64.0328	660.189	93.9028	244.027	176.659	291.752	0.210263	0.608664	1	0.000344708	0.000799852	0.000105101	7.06259e-05	NA
Ruminiclostridium	556.683	501.691	3746.51	608.465	236.8	1490.65	388.67	563.761	1054.25	624.781	1095.22	225.322	377.393	158.982	1050.22	27.4547	155.213	601.045	1967.71	300.466	205.727	83.6786	1324.23	718.595	276.208	194.218	80.7216	601.549	191.477	120.586	159.934	464.843	1153.96	177.842	1018.57	1684.05	114.077	0.210263	0.608664	1	0.000298053	0.000233066	0.000205919	0.000156558	NA
Celeribacter	0	0	29.7216	0	0	12.4128	0	0	1.10871	25.6292	9.03727	24.4311	0	25.3079	0	0	0	0	0	0	0	0	18.6691	7.14379	0	7.02118	4.50611	0	0	0	0	11.193	0	0	0	26.3465	0	0.210799	0.608664	1	3.34724e-06	5.07119e-06	1.55356e-06	2.78985e-06	NA
Methanoregula	2.45986	0	48.2633	55.805	0	78.1692	49.7294	49.8812	44.8739	134.149	97.7119	27.4805	22.6962	4.43085	169.938	0	0	57.0758	32.2254	4.87247	27.6642	0	40.8157	2.50284	116.515	24.6749	0	8.47248	0	53.3673	0	41.2245	182.473	16.7424	24.2819	47.7717	21.527	0.219433	0.613838	1	1.84431e-05	1.66445e-05	1.45139e-05	2.02254e-05	NA
Candidatus Desulforudis	25.728	35.7909	110.806	309.352	4.5039	108.727	10.7076	0	36.4504	217.294	231.277	10.6316	38.9603	0	222.079	0	0	121.478	191.686	94.9847	32.9837	14.6106	73.2359	27.9921	20.0491	30.6975	0.9016	4.79955	0	4.94811	9.17364	45.1611	71.1554	0	19.2629	53.6887	99.2145	0.220782	0.613838	1	3.14189e-05	3.28726e-05	1.65374e-05	1.82373e-05	NA
Geoalkalibacter	29.2738	27.3687	101.842	119.398	0	6.68727	110.122	1.67033	57.6895	22.3421	98.4187	6.27892	4.4988	219.494	75.2718	0	10.5983	61.4287	0	3.43382	22.0378	1.80291	47.8678	8.10988	18.8372	33.2086	0	10.6368	163.793	24.661	45.8139	37.3673	50.4591	0	15.1197	9.87411	5.01819	0.221194	0.613838	1	2.1246e-05	2.48997e-05	1.31608e-05	1.77778e-05	NA
Acidobacterium	210.044	80.6362	891.296	74.5684	184.072	235.549	83.0145	0	208.39	566.26	190.141	129.7	54.1267	61.415	242.436	0	0	225.509	2609.07	75.2365	77.6196	10.6987	318.242	130.726	93.8976	30.7772	10.1482	70.825	143.37	28.313	10.1627	71.0334	155.955	47.5534	4.60776	335.246	388.389	0.221632	0.613838	1	7.3859e-05	6.01011e-05	7.21619e-05	0.000111202	NA
Desulfosarcina	223.12	10.3273	491.751	490.885	0	214.421	195.706	252.479	58.6755	992.141	182.928	18.179	113.156	5.99101	250.168	0	0	64.6627	88.338	196.17	137.891	108.175	345.685	18.5325	45.4643	127.262	48.8353	46.2979	28.7617	52.7151	53.5127	147.077	92.5451	13.5519	235.104	28.5316	114.043	0.221632	0.613838	1	7.63407e-05	7.6785e-05	4.26941e-05	3.51055e-05	NA
Lutibacter	80.0371	25.272	123.261	497.112	148.787	91.3731	1595.18	57.8552	89.3449	92.5499	210.643	81.5485	75.0316	25.8676	86.5585	0	0	23.8915	39.8087	54.9406	42.5099	50.2239	314.258	147.086	68.8522	81.083	15.2477	49.4728	21.2705	85.3288	58.416	26.01	259.285	32.7858	230.153	0	70.7435	0.221632	0.613838	1	6.25342e-05	7.76382e-05	3.39077e-05	2.93223e-05	NA
Gemmobacter	0	0	0	9.08915	0	7.64238	0	0	0	15.9387	14.9342	0	0	0	0	0	0	2.7259	0	0	0	2.79701	0	0	0	0	0	0	0	0	0	0	10.5319	0	0	0	0	0.221708	0.613838	1	1.00454e-06	1.82578e-06	1.94856e-07	5.10484e-07	NA
Acidovorax	130.192	30.2524	163.934	34.5476	527.105	107.742	56.8417	82.7284	75.6473	165.053	103.389	25.8151	31.7777	149.537	58.7261	0	21.9894	212.429	132.81	46.9156	17.9659	31.7338	0	18.3421	67.6715	49.5879	87.5539	98.5918	78.4255	42.1869	53.601	60.789	133.092	14.8947	94.4563	1.39968	29.1552	0.221715	0.613838	1	4.07918e-05	3.76836e-05	2.90228e-05	2.54318e-05	NA
Novibacillus	151.538	243.438	193.162	227.515	12.5211	239.532	217.887	6.11263	212.277	357.19	434.963	137.018	73.0557	68.7039	274.369	0	0	177.145	350.074	139.115	68.5546	30.026	239.037	234.681	100.336	112.98	3.78875	35.0336	117.134	34.6274	34.0937	212.57	434.719	77.3907	204.021	362.435	68.1788	0.221715	0.613838	1	7.25599e-05	4.55869e-05	5.5429e-05	3.89725e-05	NA
Bacillus	13317.1	4200.79	7792.83	11547.8	4749.43	6439.89	7452.47	4701.6	5582.12	10307.6	8582.09	4665.58	2052.52	1903.99	9310.68	957.227	6050.14	7163.93	11551.5	8928.63	3458.4	1316.56	4376.54	4016.12	2532.24	2246.59	718.599	5091.22	9292	1275.89	1539.98	2392.75	14094.8	3317.79	6941.82	7364.67	1762.7	0.221742	0.613838	1	0.00250482	0.00107264	0.00200402	0.00106522	NA
Bifidobacterium	3443.23	2674.84	81003.6	5824.95	1573.18	6403.03	17022	23446.3	79871.7	27504.5	26437	56796.6	34549.6	43750.4	25721.2	11227.4	1564.67	4907.25	6876.91	16522.8	20416.6	2303.47	4112.66	10496.7	1647.63	8888.54	9638.79	22165.9	92843.4	1195.61	1270.38	1477.28	82916.7	20612.2	61215.9	48001.2	2527.47	0.221742	0.613838	1	0.0125744	0.0132178	0.00791955	0.010141	NA
Muricauda	94.2379	20.2908	12.6233	48.6212	42.2972	120.646	85.6521	14.9475	18.9213	163.251	26.3267	3.72497	17.8179	18.8297	7.65588	18.6679	68.6118	60.7517	1409.17	155.958	32.6419	12.4764	230.122	23.1029	2.33161	30.5164	16.9569	72.9296	45.1946	7.94686	13.4337	90.8685	61.7879	44.7644	15.8398	0	81.7668	0.221742	0.613838	1	1.55855e-05	1.39885e-05	3.58904e-05	5.58187e-05	NA
Petrocella	899.046	1320.28	1449.63	2104.64	802.514	2541.52	932.183	2215.12	1485.31	1125.28	9633.56	1430.44	728.279	1152.28	4421.67	2.69212	188.682	1318.95	1860.97	2254.47	537.175	328.296	13421.3	1004.28	611.426	559.123	459.278	856.143	1824.39	777.544	865.543	999.973	4003.24	228.599	2825.96	2834.03	265.073	0.221742	0.613838	1	0.000809548	0.000751499	0.000668734	0.000976695	NA
Parvibaculum	0	0	60.3102	0	0	12.2522	33.5793	0	6.30909	9.69529	52.821	0	0	0	19.9318	0	0	0	0	0	1.5672	5.43576	0	1.74586	0	18.7875	0	0	0	0	17.9001	57.8083	0	0	0	0	0	0.224328	0.616167	1	3.78954e-06	5.75154e-06	3.12694e-06	8.55841e-06	NA
Kangiella	0	0	7.8217	0	18.6542	0	17.4654	0	27.7949	112.988	41.5667	6.99402	0	0	47.0265	0	0	0	7.01747	0	0	2.09087	9.32573	0	5.18257	16.4416	0	0	0	23.5873	0	1.68114	0	0.84337	15.0879	0	2.75103	0.224703	0.616167	1	6.31313e-06	9.62766e-06	2.05735e-06	4.07967e-06	NA
Pulveribacter	5.25031	2.23761	43.9849	0	69.5503	0	98.0132	0	10.5996	0	5.23722	0	1.70809	14.6151	0	0	0	8.12357	63.1491	0	0	1.98623	0	0	3.4555	9.02527	0	57.289	0	0	0	3.83186	0	1.58843	2.94943	0	0	0.224703	0.616167	1	4.70547e-06	7.17171e-06	3.27734e-06	9.11449e-06	NA
Aurantimicrobium	0	0	26.2636	104.547	0	0	0	92.1702	552.59	169.001	205.104	43.6644	49.9055	5.17483	0	0	0	6.87313	0	131.512	8.18424	0	31.1805	48.9412	10.9641	0	0	7.7414	0	0	7.60679	20.0377	126.667	0	0	370.722	5.38638	0.226346	0.618727	1	3.6415e-05	7.27078e-05	1.11157e-05	2.55352e-05	NA
Mycobacteroides	9.66777	267.725	58.6582	14.0698	27.305	42.924	12.6012	4.01222	7.47073	2.16243	67.9797	427.845	21.2752	2.53229	96.6615	0	0	43.2049	51.6063	25.8461	8.39163	3.65689	29.8991	20.8024	0	9.52988	0	8.58207	148.866	0	19.5232	34.129	46.7925	0	8.88445	16.6995	8.07373	0.232692	0.626937	1	3.8508e-05	7.93372e-05	9.30208e-06	1.50987e-05	NA
Mitsuaria	7.54751	32.3583	10.1887	177.153	4.18085	5.70992	0	25.2283	26.2105	63.212	21.5442	0	5.57971	161.073	9.93511	0	0	31.1172	81.0064	263.393	1023.98	0.966889	17.2046	20.8285	2.87987	32.605	23.0104	24.2114	76.7965	513.82	85.0146	26.4144	49.3351	502.555	8.68306	13.5933	4.53368	0.233386	0.626937	1	1.43053e-05	2.15474e-05	8.14147e-05	0.000178085	NA
Parachlamydia	3036.75	24.1689	245.283	57.5101	93.6483	6.89471	6.23945	4.1371	93.7796	181.611	17.8217	33.8948	5.77283	30.0624	7.62419	0	0	33.8374	41.1079	31.5338	19.5012	78.1114	69.8627	8.77122	2.15441	67.2428	21.6955	24.4411	67.225	5.36196	3.82206	2.52217	75.572	13.4486	2.49387	0	48.0151	0.233553	0.626937	1	9.41995e-05	0.000287391	1.34414e-05	1.44341e-05	NA
Aeromonas	174.388	42.7622	235.46	392.698	581.011	424.651	292.169	633.838	765.727	1129.31	306.461	152.3	94.0416	3407.89	303.536	108.994	4.95301	306.429	180.712	273.64	289.388	131.13	90.1873	70.0878	126.848	111.473	41.5479	369.051	239.407	196.879	291.086	137.673	2782.49	43.0277	230.238	553.238	201.396	0.233663	0.626937	1	0.000235218	0.000372465	0.000109837	8.62592e-05	NA
Pseudoalteromonas	503.126	124.307	224.302	374.963	183.915	1037.84	1130.43	254.945	612.624	243.506	1063.41	540.171	442.759	188.732	83.5081	325.776	0	249.97	65.3661	677.84	124.592	303.547	785.39	187.247	207.597	121.781	33.9163	235.107	172.665	183.7	126.684	217.233	540.714	81.1986	280.406	302.771	160.562	0.233663	0.626937	1	0.000177593	0.000123069	0.000106932	6.28689e-05	NA
Salilacibacter	71.5904	17.5886	123.022	193.715	7.68854	52.4322	131.844	152.181	218.015	196.079	76.8554	30.8473	18.1514	24.6085	259.211	46.1356	0	122.785	10.6308	250.902	26.8221	17.5937	44.5148	71.7306	92.6364	21.2138	3.69955	17.2036	7.41512	47.1045	31.4801	55.9279	391.285	103.329	7.31462	34.3415	34.7183	0.233663	0.626937	1	3.78506e-05	3.23116e-05	2.64679e-05	2.44753e-05	NA
Micrococcus	7.40249	0	8.26694	61.7861	0	2.86973	0	0	6.61031	39.5476	46.1747	0.684886	6.66547	0	0	0	0	0	9.86693	0	0	5.7707	0	6.23358	0	1.14776	0	0	0	17.9751	12.0074	19.8311	0	0	0	4.80099	2.01321	0.237661	0.633934	1	4.0812e-06	6.3453e-06	2.16962e-06	4.08277e-06	NA
Starkeya	0	0	12.1472	0	0	0	0	0	0	2.86582	5.40889	0	0	4.01482	0	0	0	0	0	0	0	0	19.5662	0	0	0	0	0	0	37.2851	0	0	0	0	0	0	0	0.237725	0.633934	1	5.05711e-07	9.69732e-07	1.53219e-06	5.79369e-06	NA
Gluconacetobacter	0	12.4136	17.5008	0	0	207.573	0	0	8.71058	0	2.48485	5.28621	4.31672	0	0	0	0	3.95767	0	0	0	0	32.5198	0	0	5.86358	0	0	9.06216	2.08205	0	12.5632	0	0	0	0	0	0.238466	0.633971	1	5.9771e-06	1.66438e-05	1.42098e-06	3.08621e-06	NA
Nocardioides	42.805	11.9782	50.4748	49.3938	0	15.3852	60.4186	3.79601	160.395	107.548	48.1414	12.0341	18.1279	31.0109	118.977	0	286.419	662.349	78.2819	55.2805	19.2348	3.86681	19.456	15.8009	30.4784	31.1424	2.80085	13.495	0	0	29.3931	15.3601	4.73451	4.54322	13.0324	37.3149	13.4917	0.239513	0.634819	1	1.85652e-05	2.09645e-05	2.96887e-05	7.13882e-05	NA
Thalassolituus	0	18.0412	2700.02	0	0	0	28.0561	55.934	1.99442	77.9874	17.1171	0	10.794	127.05	2988.92	0	0	309.664	0	0	12.504	4.34344	123.657	2.50284	0	42.3214	0	0	0	11.1186	0	16.1656	28.1226	16.7424	9.73594	0	1.45093	0.242582	0.637091	1	0.000126099	0.000314009	1.21942e-05	3.14159e-05	NA
Halanaerobium	58.6832	21.5331	183.283	169.235	42.4892	107.481	59.7812	14.2469	92.6554	223.413	0	45.1917	8.59222	25.0302	207.606	0	0	283.867	52.0882	32.4261	78.8781	20.084	3.95446	11.0874	9.39118	42.9021	26.2436	12.1636	0	63.5256	62.1471	40.2446	360.334	0	75.2326	42.2352	37.1668	0.245472	0.637091	1	2.91236e-05	2.37308e-05	2.31617e-05	2.95901e-05	NA
Candidatus Koribacter	102.16	21.4017	150.581	282.614	0	102.078	6.03908	0	550.028	300.378	584.221	79.3476	123.103	187.684	114.493	0.844481	0	201.337	253.785	151.242	83.6949	19.2866	82.538	49.2851	64.7338	98.7802	0	59.2023	22.3642	12.2959	64.2841	181.73	195.097	18.1728	1.19566	371.153	19.0392	0.245752	0.637091	1	6.96764e-05	7.81456e-05	3.69679e-05	3.58566e-05	NA
Cutibacterium	8.33534	8.37285	73.0654	6.0789	80.3266	13.567	48.1562	31.9008	84.2849	5.23416	3.91243	14.9564	26.4513	29.9829	155.365	2.12835	13.0739	15.5109	0	39.2531	16.8974	7.43359	46.7105	167.204	19.9444	1.32999	11.8558	4.33444	0	25.9726	7.45771	1.19188	46.0983	4.50287	46.6852	38.0767	6.9766	0.246004	0.637091	1	1.48899e-05	1.58809e-05	1.09149e-05	1.83461e-05	NA
Bacteroides	388312	286761	988549	868416	1.59959e+06	745871	2.59649e+06	1.24472e+06	546937	896494	807406	345123	656428	454702	558812	490035	345093	507771	1.10349e+06	1.15806e+06	587782	939269	970342	316661	522747	766723	806765	619667	250992	794461	714682	737632	2.93647e+06	416835	1.55011e+06	579630	769634	0.246032	0.637091	1	0.298411	0.121817	0.369833	0.15896	NA
Actinomadura	0	0	0	0	0	0	11.3271	0	0	0	0	0	0	0	0	0	0	0	0	0	0	0	0	0	0	0	0	0	0	0	0	0	0	0	0	0	0	0.247676	0.637091	1	1.47955e-07	5.73026e-07	0	0	NA
Dinoroseobacter	0	0	0	0	0	0	0	0	0	0	0	0	11.1826	0	0	0	0	0	0	0	0	0	0	0	0	0	0	0	0	0	0	0	0	0	0	0	0	0.247676	0.637091	1	5.08456e-07	1.96924e-06	0	0	NA
Halohasta	0	0	0	0	0	0	0	0	3.01034	0	0	0	0	0	0	0	0	0	0	0	0	0	0	0	0	0	0	0	0	0	0	0	0	0	0	0	0	0.247676	0.637091	1	1.04178e-07	4.03478e-07	0	0	NA
Nitrosopumilus	0	0	0	0	0	0	0	0	7.85201	0	0	0	0	0	0	0	0	0	0	0	0	0	0	0	0	0	0	0	0	0	0	0	0	0	0	0	0	0.247676	0.637091	1	2.71731e-07	1.05241e-06	0	0	NA
Salarchaeum	0	0	0	0	0	0	0	0	0	30.2815	0	0	0	0	0	0	0	0	0	0	0	0	0	0	0	0	0	0	0	0	0	0	0	0	0	0	0	0.247676	0.637091	1	6.0457e-07	2.34149e-06	0	0	NA
Diaphorobacter	0	0	0	0	0	0	0	0	0	0	0	0	0	0	0	0	0	0	0	0	0	0	0	0	0	3.65545	0	0	0	0	0	0	0	0	25.2275	0	0	0.25246	0.641823	1	0	0	4.41053e-07	1.63578e-06	NA
Liberibacter	0	0	0	0	0	0	0	0	0	0	0	0	0	0	0	0	0	0	0	0	0	0	0	0	0	7.30891	0	0	0	0	1.23064	0	0	0	0	0	0	0.25246	0.641823	1	0	0	2.50474e-07	9.77702e-07	NA
Prauserella	0	0	0	0	0	0	0	0	0	0	0	0	0	0	0	0	0	0	0	0	3.59193	0	0	0	0	0	0	0	0	0	0	14.997	0	0	0	0	0	0.25246	0.641823	1	0	0	5.50718e-07	2.10785e-06	NA
Tatlockia	0	0	0	0	0	0	0	0	0	0	0	0	0	0	0	0	0	362.399	0	67.9735	0	0	0	0	0	0	0	0	0	0	0	0	0	0	0	0	0	0.25246	0.641823	1	0	0	8.30013e-06	3.59503e-05	NA
Methanocaldococcus	0	0	4.27197	3.27796	0	1.50273	0	0	3.21909	0	0	10.2852	0	0	0	0	0	0	0	0	0	0	0	0	0	4.60432	0	0	0	6.43474	0	26.694	0	0	0	0	0	0.255038	0.644914	1	7.36726e-07	1.74912e-06	1.12304e-06	3.7778e-06	NA
Roseomonas	4.17399	9.69938	0	0	37.9194	16.4036	33.7279	0	12.8806	4.57781	57.2568	7.36306	11.3049	28.0868	0	0	0	20.0024	0	12.4902	0	19.5222	11.8179	0	12.4206	15.2431	6.12073	0	0	0	4.95389	13.4808	0	0	25.9688	23.2414	0	0.25573	0.644914	1	5.5725e-06	5.58327e-06	3.64896e-06	4.28118e-06	NA
Labrenzia	0	0	0	37.049	16.474	55.4882	0	0	0	0	74.3936	0	0	0	0	0	0	0	0	0	0	18.3692	0	0	0	6.73105	0	0	0	0	0	18.1538	0	0	0	0	0	0.257853	0.644914	1	3.95269e-06	7.80686e-06	1.25386e-06	3.49802e-06	NA
Breoghania	5.25839	0	0	0	0	12.0389	38.251	0	3.54695	0	60.3952	0	0	0	0	0	0	41.7645	0	0	0	1.80291	0	0	0	0	0	8.69093	0	0	0	1.15016	0	0	0	0	0	0.258521	0.644914	1	2.34719e-06	5.3441e-06	1.26031e-06	4.28641e-06	NA
Amycolatopsis	65.7572	52.4321	429.338	214.418	16.5929	79.7533	238.639	65.021	133.243	174.454	204.176	73.5784	45.4352	74.4401	204.691	0	0	217.33	231.538	18.3503	33.2627	67.2342	294.949	31.6679	48.0782	38.3511	151.239	129.532	18.1142	33.8676	19.7625	108.467	460.371	79.4271	125	11.5743	20.6615	0.258825	0.644914	1	4.75878e-05	2.67142e-05	4.12931e-05	3.692e-05	NA
Cellulosilyticum	5345.36	6430.25	7343.91	9453.47	2265.19	10000.1	5646.77	3954.96	6801.27	6541.47	7132.33	2650.94	2471.96	2161.47	10248.2	76.1233	1022.48	7829.67	5468.56	4280.36	5615.43	686.463	8510.61	4675.48	3749.41	2296.51	619.558	2159.01	6948.95	2253.64	1476.81	2805.84	18533.5	1373.6	6800.3	12330.6	913.667	0.258853	0.644914	1	0.00222517	0.00103935	0.00183182	0.00119278	NA
Parvimonas	93.3281	215.629	633.596	476.809	96.0202	862.907	624.011	301.941	420.73	295.065	497.731	276.836	174.644	163.738	690.846	32.105	22.5727	482.515	215.599	353.394	173.196	52.6224	771.064	266.384	252.708	152.26	31.2019	170.199	517.458	103.328	111.622	298.73	1308.44	103.619	303.523	466.72	76.6627	0.258853	0.644914	1	0.000141328	7.05041e-05	0.000114313	7.71053e-05	NA
Terriglobus	6.71097	3.74525	19.0475	127.009	0	12.1636	13.8574	0	80.6948	132.399	37.883	35.1885	23.3587	20.2534	24.6651	0	0	52.2041	51.6875	35.1432	18.9313	0	12.5487	17.0799	24.8204	18.2655	0	16.0353	0	1.62794	4.88765	21.6591	0	0	0	83.7605	14.0718	0.267399	0.662841	1	1.38689e-05	1.52571e-05	7.54122e-06	8.25557e-06	NA
Oligella	61.9173	88.2222	29.4525	70.478	59.9169	63.4176	51.7211	4.56691	139.031	49.3264	184.633	27.2859	32.2355	14.9243	93.4914	0	3.32548	74.8783	37.8967	11.3729	16.9475	31.9848	0	30.8266	13.5231	54.5121	34.0673	63.7871	90.3751	16.7692	0	41.2609	66.9928	20.5453	69.5717	137.833	7.43034	0.272016	0.662841	1	2.58755e-05	2.10725e-05	1.76971e-05	1.5178e-05	NA
Thermus	25.3555	37.4037	82.9112	77.9347	75.3808	68.6959	119.642	0	151.819	82.5009	158.204	78.4455	31.6439	64.97	81.0007	13.3196	0	33.0878	117.496	57.2982	59.7236	0	114.953	23.7556	35.8484	59.6375	5.10987	44.5721	79.5818	7.17893	10.5358	113.013	83.1463	31.2226	33.2898	231.017	5.31115	0.272016	0.662841	1	2.90253e-05	1.9018e-05	2.27033e-05	2.14763e-05	NA
Chlorobaculum	758.981	172.047	645.728	84.4362	3.53092	163.155	745.296	11.6618	24.2232	200.472	102.277	84.604	39.1661	25.8983	160.048	1190.7	0	69.754	641.637	217.629	44.3347	114.193	17.9894	138.031	9.92192	40.0062	0	124.22	470.521	25.6556	42.6835	21.9377	25.9018	9.34889	8.12344	24.1615	67.4214	0.272101	0.662841	1	6.97171e-05	7.71642e-05	5.65931e-05	8.95943e-05	NA
Labilibaculum	3868.24	1026.24	2382.78	3116.08	2027.33	2559.38	4540.1	2365.54	1065.83	2957.71	2579.18	322.465	1310.65	1084.26	786.626	1132.72	1070.93	1396.01	3831.08	6109.15	1487.5	1445.64	2823.59	629.862	2058.07	1257.29	1384.82	948.356	884.823	1258.91	799.428	1249.92	5104.89	2779.08	3050.79	2041.84	1755.88	0.27213	0.662841	1	0.000740359	0.000304069	0.000891881	0.000458387	NA
Maribacter	974.466	106.938	693.409	1146.51	2521.3	593.745	23.1938	1809.38	109.276	453.624	439.242	4.73844	86.6397	21.0536	108.852	1557.19	426.486	249.528	293.224	1644.43	52.4936	37.2543	278.946	16.2399	203.116	132.796	13.2452	43.5518	141.041	43.9859	43.0296	70.813	264.893	213.848	274.224	22.0359	99.2233	0.27213	0.662841	1	0.000206367	0.000245578	0.000103064	0.000121979	NA
Marinobacter	536.67	109.5	782.747	288.348	50.4559	254.381	98.6106	64.9145	331.998	392.473	156.687	55.1146	195.229	178.418	1040.74	400.702	171.705	233.299	5389.45	273.431	89.1893	85.0353	195.945	39.1091	36.2703	333.75	17.3013	63.3143	157.352	41.8418	60.7018	97.1926	165.763	58.7227	141.217	529.731	39.6438	0.27213	0.662841	1	0.000110995	9.46996e-05	0.00011076	0.000207585	NA
Nonlabens	704.103	81.095	624.296	356.396	78.9135	206.626	540.371	436.39	38.4938	432.38	68.0798	6.46496	69.4275	107.378	404.256	240.353	225.318	351.436	3806.56	2516.54	100.909	253.143	401.079	23.9106	242.062	335.563	103.38	342.238	391.935	133.37	62.6092	42.5793	119.709	56.2904	238.572	182.393	18.246	0.27213	0.662841	1	9.10968e-05	7.19648e-05	0.000149292	0.000168482	NA
Oligotropha	88.7697	10.2648	16.1673	35.0441	0	30.2425	20.3121	8.98257	5.19302	46.6718	26.5781	0	13.7018	0	39.1937	0	2.1717	0	40.625	36.2414	13.9019	4.35726	45.8703	10.1205	19.3281	28.4767	0	4.7641	17.6366	0.517225	0	10.973	34.6147	0	0	0	10.5926	0.274196	0.663582	1	8.04759e-06	8.39911e-06	5.18373e-06	5.64983e-06	NA
Oscillatoria	14.193	43.4119	54.1504	119.015	0	21.7402	5.75215	23.9595	12.7187	10.6734	12.1261	9.59316	24.265	3.16861	22.2439	0	0	10.181	0	0	20.5588	2.98964	53.0576	23.9724	42.4661	69.1863	9.89542	0	28.6102	0	0	36.7709	76.1425	0	18.3011	10.8591	0	0.274196	0.663582	1	9.87081e-06	1.05333e-05	8.7038e-06	1.18654e-05	NA
Boseongicola	0	0	13.6452	0	0	0	7.0043	0	0	0	0	0	18.9288	0	0	0	0	0	0	0	11.9865	7.40682	0	0	0	5.64082	0	11.5663	0	0	0	9.85313	15.6076	0	23.5945	0	11.0391	0.275367	0.663582	1	1.18648e-06	3.37839e-06	2.1606e-06	3.23008e-06	NA
Saccharospirillum	3.57524	4.25775	16.5494	72.9472	0	4.28286	11.4184	0	20.9102	32.1037	9.86678	12.142	0	0	0	0	0	0	67.2993	0	1.66183	18.0846	0	0	4.44073	15.9922	0	0	0	0	1.55877	58.1012	3.68109	3.38338	0	0	10.0416	0.275546	0.663582	1	4.46453e-06	6.35264e-06	3.9906e-06	8.52127e-06	NA
Protaetiibacter	0	0	284.914	0	0	0	0	0	57.5954	7.01924	8.52767	0	119.443	0	0	0	0	0	0	171.688	11.5055	0	0	0	0	0	0	0	0	0	0	1.98695	0	0	0	109.077	0	0.276239	0.663582	1	1.26463e-05	2.74251e-05	3.6033e-06	1.0337e-05	NA
Aliivibrio	0	30.0921	2629.61	126.34	19.8183	17.83	136.75	27.1803	16.0022	180.353	89.9515	15.8918	56.3139	27.3341	40.4109	0	0	19.6684	0	34.9287	21.3149	30.78	58.3227	24.9711	42.0635	1.79554	9.69702	33.5597	12.2473	13.8563	29.3401	39.6055	957.451	2.31852	48.2708	80.6773	40.4875	0.278655	0.664731	1	6.35757e-05	0.000170483	1.81209e-05	2.35026e-05	NA
Cystobacter	2.1039	6.35805	4.17433	8.89972	0	63.9168	0	0	6.20684	125.395	60.7116	2.31182	7.14054	2.28514	34.6734	0	0	31.0292	0	35.5818	0.474224	6.36216	0	10.7851	1.94266	11.4139	0	0	0	5.27008	7.25917	94.8076	3.29559	1.36943	0	4.4674	1.03381	0.279505	0.664731	1	7.31049e-06	1.08233e-05	5.22995e-06	1.30503e-05	NA
Thiocystis	0	0	27.9552	168.958	20.028	0	49.5648	0	4.08204	7.02813	14.8107	10.9529	2.76009	0	0	0	0	98.6062	0	18.8904	0	0.966889	0	10.6964	0	6.95346	0	0	0	28.797	7.48206	0	0	0	3.12489	1384	0	0.279669	0.664731	1	6.36548e-06	1.36038e-05	2.4277e-05	9.48272e-05	NA
Halodesulfurarchaeum	12.7335	48.5991	16.5403	117.29	0	109.474	74.6895	0	104.101	88.1183	75.0926	29.32	36.0799	8.88473	23.7542	0	0	93.0605	275.074	29.4918	48.2436	0	54.1781	53.3755	32.2673	27.4727	0	21.2601	11.5111	0	2.32489	16.8119	93.1427	0	0	396.502	0	0.28111	0.664731	1	1.92221e-05	1.59785e-05	1.80291e-05	2.88508e-05	NA
Yoonia	11.8627	4.64198	21.0339	0	0	10.5513	0	56.2698	0	39.6825	0	0	0	8.89148	27.0763	0	0	0	20.3813	0	0	3.22342	0	7.79925	7.53934	0	0	0	0	1.9164	34.0619	8.74439	49.8185	0	0	0	0	0.281141	0.664731	1	4.20601e-06	6.06265e-06	2.54871e-06	5.93088e-06	NA
Desulfotalea	6.92991	2.32078	216.483	109.035	20.7236	19.9229	1235.07	0	19.4713	31.7022	20.5015	0	116.377	14.6048	0	0	0	0	452.353	776.312	96.7469	61.6962	337.567	151.625	0	50.3809	0	65.5116	0	59.3751	40.9124	86.0409	456.027	77.8622	224.256	2.52459	50.674	0.282415	0.664731	1	3.07869e-05	6.28718e-05	4.48165e-05	4.26013e-05	NA
Buttiauxella	0	13.4889	9.6698	0	0	6.72115	0	0	1.38813	0	28.9786	0	0	133.94	0	0	0	8.06805	0	0	0	0	0	0	4.26223	0	0	7.15688	0	0	0	31.0856	0	2.21082	0	0	0	0.283877	0.664731	1	5.56676e-06	1.53685e-05	1.56384e-06	4.40469e-06	NA
Prosthecochloris	140.999	68.6571	65.5886	200.555	0	311.049	246.726	0	13.1428	179.518	27.0254	43.2985	55.265	64.9527	5.19004	0	0	59.6334	42.183	0	53.1506	9.68625	4.77153	71.4627	74.4904	35.3964	0	51.4263	194.41	5.84557	54.867	69.5787	696.126	0	56.5995	20.9416	30.2898	0.284261	0.664731	1	3.26881e-05	2.81603e-05	2.48607e-05	2.69545e-05	NA
Tolumonas	10.3393	29.8893	30.7976	344.4	75.8587	106.766	105.314	0	18.5969	42.7993	8.32835	28.2365	20.3222	0	0	0	72.2348	475.576	13.3218	963.451	33.222	27.5854	58.3274	5.66562	10.4056	53.1315	0	11.8054	338.469	85.5003	11.4931	22.8129	19.9438	32.5946	72.2781	7.8676	42.4017	0.285293	0.664731	1	1.8445e-05	2.72697e-05	4.12159e-05	6.42313e-05	NA
Thiomicrospira	6.11346	6.68449	18.1685	93.4094	8.22801	109.628	6.78636	19.4096	12.5515	34.9959	36.9779	9.41473	2.85329	46.8404	6.77932	0	0	38.0991	61.7862	18.1083	0.675435	4.68751	66.1323	3.97847	13.0655	21.8352	12.184	5.10922	4.44223	16.204	27.7758	0	20.1269	3.05792	35.347	3.50351	2.06803	0.28575	0.664731	1	9.85471e-06	1.0466e-05	6.97851e-06	7.34928e-06	NA
Kyrpidia	244.851	62.3069	304.359	88.7544	79.2437	151.538	54.158	34.8757	244.022	1071.97	232.602	34.941	51.6715	32.5998	104.36	0	0	170.903	112.89	168.691	110.6	53.0035	832.179	42.7151	139.524	19.0829	1.34026	39.1693	25.7245	53.9031	25.0358	43.8179	406.27	49.6912	99.8071	321.872	16.2584	0.285836	0.664731	1	6.46074e-05	7.83175e-05	4.79794e-05	6.49392e-05	NA
Acetoanaerobium	432.483	453.229	1183.38	1641.47	628.513	1406.27	905.49	172.654	1203.95	1351.05	2269.63	461.51	304.738	507.245	1608.3	563.987	295.632	1026.08	690.208	500.003	551.609	274.2	1393.47	675.522	547.388	347.42	87.7304	465.419	600.42	570.635	319.441	597.46	3956.84	108.261	559.851	1318.94	132.557	0.285865	0.664731	1	0.000350549	0.000197405	0.000277685	0.000143774	NA
Anabaena	131.13	2.56385	0	0	26.5136	0	0	3.69115	11.9892	33.5253	71.6635	129.536	89.3966	6.12842	95.3781	0	0	18.6729	0	0	16.6266	7.64037	40.0584	52.6044	17.7696	39.2197	40.4272	0	18.9069	0	0	6.05747	50.1774	0.490292	0	2.70182	2.25771	0.291732	0.676571	1	1.88666e-05	2.66492e-05	7.19548e-06	9.68112e-06	NA
Methanosphaerula	41.709	5.96447	0	115.223	30.2774	84.6062	0	0	33.1851	23.9709	28.2436	8.5489	13.0727	3.07387	0	0	0	33.3193	5.38033	69.1119	15.5695	0	17.4131	2.58484	4.08098	24.1564	3.57424	3.18694	0	0	14.2067	12.648	0	7.82705	47.459	0	2.72953	0.293679	0.678459	1	9.47121e-06	1.07634e-05	5.19857e-06	5.72319e-06	NA
Pyrobaculum	30.2064	8.77001	8.83648	0	0	0	0	47.4164	0	0	87.6056	8.81963	0	5.66154	0	0	0	0	0	0	0	0	41.9536	3.09874	0.750531	0	1.85158	0	0	0	0	0	322.43	0	18.9868	28.9272	0	0.295223	0.678459	1	4.98002e-06	8.49249e-06	3.26821e-06	8.63617e-06	NA
Ralstonia	73.2468	27.7743	223.283	0	0	8.17821	248.731	0	28.9179	2.93379	88.1296	0	90.2036	1748.12	64.9235	0	59.9499	138.363	796.42	113.219	44.9781	49.0673	51.1068	0	37.5156	82.8565	57.3908	234.714	42.0567	43.9441	16.4397	54.1582	0	25.3135	271.947	0	27.0818	0.297643	0.678459	1	7.10672e-05	0.000197945	3.95815e-05	4.4431e-05	NA
Swingsia	0	0	0	0	0	9.20111	15.5165	0	0	0	20.8947	0	1.28753	0	0	0	0	0	0	0	0	6.52536	0	0	0	0	0	0	0	0	0	0.575079	0	0	3.12489	0	0	0.297893	0.678459	1	9.18731e-07	1.96787e-06	2.47246e-07	8.95239e-07	NA
Neorhizobium	25.8661	30.2349	45.1892	129.4	0	65.6355	181.726	0	196.045	109.89	136.88	62.758	16.863	50.7914	110.317	0	0	98.3477	127.652	79.6093	21.3075	10.8349	103.613	134.754	136.87	16.9962	0	25.7565	71.4323	2.81375	29.4893	20.2769	70.8261	13.2215	0	278.608	1.48084	0.299056	0.678459	1	2.88791e-05	2.52223e-05	2.43997e-05	2.98886e-05	NA
Corynebacterium	542.4	178.025	3962.84	1091.91	189.041	685.283	1382.4	361.41	1151.16	1003.46	689.56	492.564	387.168	227.223	1439.63	0	0	660.875	830.186	7837.82	354.048	49.3417	330.52	187.028	181.228	226.141	49.9148	196.063	1445.98	512.454	263.1	428.4	6748.7	49.3013	1043.86	2456.91	139.633	0.300032	0.678459	1	0.000313242	0.00024433	0.000299649	0.000374382	NA
Ottowia	149.029	129.231	268.823	74.0988	7.70818	124.971	107.484	21.0246	102.377	22.6167	135.285	31.4054	103.287	107.356	59.0951	0	0	338.616	909.236	79.6968	40.1347	74.8201	322.029	78.5033	70.2618	44.4844	119.226	418.707	81.4058	169.599	53.6131	181.723	47.2772	54.1546	266.98	25.2187	45.4029	0.300032	0.678459	1	3.7773e-05	2.51884e-05	7.05524e-05	7.29577e-05	NA
Pelobacter	168.026	60.6409	226.283	327.211	42.4114	142.803	201.669	221.601	295.562	694.423	482.08	144.194	135.442	99.8347	425.473	0	24.5329	197.326	337.367	127.692	95.1156	326.474	434.053	65.8744	108.155	97.4928	98.5992	95.9127	58.1566	91.8457	60.2222	126.394	496.496	64.7126	317.096	398.438	52.3089	0.300061	0.678459	1	9.01077e-05	5.59849e-05	7.03813e-05	4.71146e-05	NA
Sporanaerobacter	1380.85	936.39	1705.67	3129.8	594.838	3891.19	896.927	744.504	2568.64	4977.75	2815.19	1058.42	509.526	456.112	3094.73	531.381	118.686	3497.12	1731.63	1078.26	597.988	333.799	2315.58	1714.17	525.934	456.675	142.847	1104.14	2775.89	317.973	345.674	1203.71	10339.9	484.527	700.301	3599.12	647.141	0.300061	0.678459	1	0.000702219	0.000447943	0.0005663	0.000446199	NA
Synechocystis	0	9.08988	42.0306	0	0	9.6166	0	60.854	8.06068	105.82	0	11.6929	0	10.7256	32.8337	0	0	11.1223	0	0	3.1268	1.80291	33.5726	3.32033	11.4625	38.6347	9.89542	0	0	0	0	14.0871	0	0	0	0	15.1888	0.300327	0.678459	1	6.8603e-06	9.38766e-06	3.75116e-06	6.09278e-06	NA
Aminobacter	9.33718	2.85824	25.1783	0	5.1692	1.99931	11.7874	5.27437	1.10609	0	67.1519	0.792092	10.0076	0	0	0	0	29.0374	47.4138	3.80734	1.84535	1.20721	0	1.06278	1.25927	2.79738	1.58285	0	0	3.4473	0.590057	0.503419	7.38265	0	0	0	11.8	0.306376	0.690335	1	3.24212e-06	5.72967e-06	1.90773e-06	3.54465e-06	NA
Altererythrobacter	8.84328	6.86567	0	0	0	11.2841	84.2472	0	9.52743	0	15.2969	0	7.54188	0	14.6888	0	0	47.6017	39.8768	0	1.8286	0.966889	4.33833	13.1301	0	0	0	0	0	0	0	7.68775	0	0	3.12489	2.52459	0	0.311941	0.696537	1	3.20875e-06	4.34866e-06	2.12717e-06	5.01164e-06	NA
Sinomonas	0	2.8827	0	0	0	0	0	0	0	0	0	0	0	5.47928	0	0	59.9499	4.25736	0	74.0531	2.5464	0	0	0	0	0	0	0	42.0567	0	0	1.61387	0	0	0	0	0	0.31281	0.696537	1	2.85589e-07	7.62745e-07	3.42238e-06	8.82608e-06	NA
Agrobacterium	91.2007	46.7523	319.263	129.662	75.0526	262.145	123.296	99.1201	189.152	26.209	226.786	109.085	65.276	102.687	111.752	0	0	92.5745	340.108	246.592	71.361	72.662	285.12	44.3008	155.012	60.6082	38.8294	113.019	129.616	42.2332	16.918	43.3977	117.925	47.2934	55.9693	56.2327	29.2699	0.314691	0.696537	1	4.92674e-05	2.63706e-05	4.06516e-05	3.1197e-05	NA
Caldimicrobium	25.5452	22.5734	88.5152	45.1547	71.7076	3.05298	55.1594	3.9621	65.4284	7.99575	59.1659	4.54712	13.0966	23.2272	27.5847	0	97.916	60.0992	8.93981	51.9937	1.43202	4.21642	45.1101	2.24002	0.750531	2.29448	3.7234	20.6342	78.377	1.75359	3.71065	12.0694	298.927	0	37.4697	64.9065	4.75198	0.314691	0.696537	1	1.23317e-05	9.28134e-06	1.17845e-05	1.54107e-05	NA
Fusobacterium	1406.35	1708.78	3552.48	3072.96	2016.96	3361.23	56046.7	5315.75	2317.16	3147.33	2659.14	2102.19	958.815	898.95	3349.65	143.168	1134.25	1631.39	2034.53	1930.59	799.883	16324.6	2822.39	1226.75	1364.8	1162.68	27240.8	963.313	2248.67	809.615	7702.59	1515.51	25653.9	567.654	2322.01	3763.96	587.393	0.31472	0.696537	1	0.00165792	0.00260891	0.00240425	0.0047616	NA
Moorella	161.615	81.6004	445.196	99.3481	230.521	614.395	140.739	253.18	241.011	170.547	239.9	27.602	45.9394	37	201.309	0	5.78788	179.595	344.04	160.798	97.1852	283.139	81.1302	125.619	75.0986	222.748	31.805	41.6378	33.7544	91.9418	30.0344	122.034	567.064	28.1931	70.3774	308.202	61.7976	0.31472	0.696537	1	6.9486e-05	4.80111e-05	5.53091e-05	4.33769e-05	NA
Niabella	258.723	191.497	461.736	590.114	519.638	320.651	2578.66	1102.12	518.401	785.936	1018.25	56.5565	170.55	1211.92	338.848	0	24.2704	693.942	480.852	909.64	628.249	702.035	1553.61	490.336	315.285	604.677	299.994	468.738	457.283	404.85	245.858	353.227	1575.5	856.012	896.914	306.01	411.432	0.31472	0.696537	1	0.000225019	0.000158057	0.000273635	0.000171692	NA
Geminocystis	23.4815	11.979	215.3	18.6282	53.3405	70.5841	0	7.47957	73.5715	65.5619	190.613	4.21755	70.0412	270.556	123.144	0	0	45.1795	0	0	5.7327	32.1371	586.088	139.467	68.5657	12.0819	21.2177	0	106.781	24.5899	0	68.7053	37.6658	101.471	0	36.3248	18.8313	0.319801	0.705991	1	3.04209e-05	3.26155e-05	2.91732e-05	4.8695e-05	NA
Auritidibacter	55.1813	11.3089	14.7661	90.3831	13.6152	0	0	0	114.729	54.5085	24.8217	2.86361	7.11168	7.27263	0	0	0	8.34014	24.8284	13.8052	9.17305	0	8.42072	15.6915	23.8447	0	0	6.02879	0	0	13.1004	3.09095	35.2576	7.10564	0	73.3881	5.94548	0.321498	0.707945	1	1.05898e-05	1.59919e-05	4.66694e-06	6.16003e-06	NA
Asticcacaulis	12.2098	0	46.2421	104.444	0	67.5623	235.421	15.1565	30.2206	37.7819	238.613	0	31.1824	0	3.82651	0	0	9.66553	0	7.24921	7.09052	54.1019	3.57622	0	19.2686	29.3888	0	2.47346	0	7.3994	52.9257	8.09753	89.5934	28.151	76.1689	17.314	0	0.32345	0.710176	1	1.6815e-05	2.20376e-05	8.983e-06	1.21851e-05	NA
Candidatus Walczuchella	0	0	0	0	11.2756	0	0	0	0	6.00011	0	0	0	0	0	0	0	0	0	0	0	0	0	0	0	0	0	0	0	0	0	0	0	0	0	1.3007	0	0.327053	0.710176	1	3.54538e-07	9.90746e-07	1.90647e-08	8.94212e-08	NA
Simkania	0	0	0	55.4357	51.0045	0	0	0	0	0	0	0	0	0	0	0	0	0	0	0	0	0	0	0	0	0	0	8.45974	0	0	0	0	0	0	0	0	0	0.327053	0.710176	1	2.24482e-06	5.93401e-06	2.82909e-07	1.32696e-06	NA
Grimontia	23.7491	0	0	0	0	0	0	0	20.8615	1.80716	0	13.5158	15.0062	0	50.3458	0	0	8.24124	0	0	0	1.90799	0	0	10.0191	0	0	0	0	3.51681	3.90961	1.32769	0	0	0	0	6.70455	0.327415	0.710176	1	3.8157e-06	5.86589e-06	1.09047e-06	2.06433e-06	NA
Devosia	419.886	3.63027	450.552	316.322	0	13.3643	42.1972	52.5981	29.4815	349.223	135.05	39.9575	11.0594	7.69131	76.8489	1296.73	911.539	152.513	0	4267.12	24.6539	12.6048	12.9214	0.715711	8.8577	48.595	0	0	106.492	0	11.5108	15.9784	0	50.8296	19.8226	0	19.4421	0.32823	0.710176	1	4.25284e-05	5.08622e-05	9.54848e-05	0.00022218	NA
Bdellovibrio	76.967	25.4244	247.118	140.322	4.66907	199.346	102.358	77.5388	41.5757	8.35874	184.325	7.04802	21.8766	0.827994	79.6288	0	0	57.416	33.8053	67.8937	72.179	90.5138	120.948	9.29738	21.5267	13.6453	99.9459	37.4826	0	9.58362	23.444	12.1272	496.682	4.36127	68.0867	47.9417	14.6724	0.329726	0.710176	1	2.67412e-05	2.22802e-05	2.15083e-05	2.18929e-05	NA
Dechloromonas	76.3552	48.8185	390.835	8.43383	41.6848	128.413	108.664	27.1571	43.6479	90.2853	117.173	46.8371	79.6094	59.5724	47.291	0	0	160.499	190.255	16.2324	31.4146	33.9695	18.4283	65.901	14.0065	80.5991	105.104	89.1341	2.70439	37.2968	53.4714	39.4544	108.057	19.8021	81.8931	39.2623	29.5325	0.329812	0.710176	1	3.10186e-05	2.31582e-05	2.67724e-05	2.34478e-05	NA
Petrimonas	10114.8	1777.18	11969.1	10919.5	9832.59	4481.97	14394.3	9861.57	3379.63	9225.59	7372.55	1497.77	3004.93	4916.91	2843.28	7870.79	2766.07	9752.33	25194.8	16374.2	4613.45	3534.78	6628.23	1428.27	1764.37	7886.95	2728.91	3570.21	13315.1	3124.27	6635.48	3698.6	21902.1	6680.81	8829.38	2959.76	4437.27	0.329841	0.710176	1	0.00238405	0.000972825	0.0030728	0.0015503	NA
Pseudobacter	647.957	228.631	1413.72	1179.02	1308.16	831.198	3589.08	1437.14	394.187	995.109	1209.81	180.838	552.372	391.595	1106.63	23.1111	318.36	776.076	1029.91	2148.72	460.42	1037.68	1428.26	233.529	432.846	822.511	914.685	1126.95	173.825	504.724	623.733	1022.05	6796.47	445.94	1434.18	503.071	733.561	0.329841	0.710176	1	0.000334714	0.000155791	0.000412222	0.000229751	NA
Solimonas	15.2493	2.48127	25.0402	0	20.4444	0	20.4285	0	9.84872	0	4.7551	0	7.53787	1.76647	0	0	0	83.7398	0	0	0.474224	1.64765	0	0	13.6899	2.48668	15.9163	0	0	0	0	1.65184	0	2.1618	9.19	0	5.47695	0.332061	0.713194	1	2.44787e-06	2.65807e-06	3.37607e-06	8.62764e-06	NA
Tropheryma	8.44371	37.0077	0	0	0	0	0	0	9.90642	0	0	1.60804	0	3.11415	0	0	0	2.7259	0	0	5.62281	0	0	0	0	0	0	0	0	0	0	5.80205	109.738	0	0	0	0	0.334271	0.716178	1	2.2832e-06	6.05933e-06	9.8762e-07	2.89206e-06	NA
Salinigranum	0	0	0	0	0	0	0	0	0	0	0	0	4.72164	0	0	0	0	0	0	0	0	0	0	0	11.3171	0	0	0	0	0	0	0	10.3275	0	8.20693	0	6.65231	0.335606	0.717276	1	2.14687e-07	8.31477e-07	7.75705e-07	2.10852e-06	NA
Candidatus Pelagibacter	0	12.3938	28.1835	0	0	5.53715	0	0	13.1151	0	17.6283	14.4619	0	0	57.2717	0	0	0	0	0	16.287	33.6176	0	0	0	19.1272	0	0	0	0	0	14.9237	47.805	0	3.06568	0	0	0.336452	0.717326	1	3.96238e-06	5.78471e-06	2.74243e-06	5.67552e-06	NA
Siansivirga	75.1318	9.62312	133.17	350.637	85.2281	55.4528	1437.72	0	220.423	301.839	244.872	216.583	31.75	131.776	170.344	0	0	142.558	53.813	884.962	75.0964	188.664	276.984	84.0942	48.3345	348.664	0	69.5792	974.466	133.659	211.934	105.325	744.342	488.355	179.979	241.958	216.26	0.337289	0.717356	1	7.17535e-05	7.24591e-05	0.000112238	0.00012302	NA
Spongiibacter	44.3474	3.52074	81.7371	12.9964	0	84.8997	0	0	15.373	0	19.2063	0	21.6539	5.82997	0	0	0	18.6	94.5769	0	8.58336	2.49042	0	2.99389	3.87639	7.12752	17.2454	21.8229	0	0	0	2.81301	0	2.6762	7.80406	0	0	0.341234	0.722329	1	6.83358e-06	8.80269e-06	3.57343e-06	5.45586e-06	NA
Leminorella	36.4827	20.1096	263.123	0	337.701	0	166.293	0	45.9214	19.1476	131.344	53.8629	53.8306	60.3846	11.5603	0	24.459	86.9651	292.922	45.1087	15.5425	119.832	97.1175	6.14704	38.0467	50.806	629.719	88.8718	0	106.468	64.3796	47.9706	51.436	31.3996	184.704	12.7214	52.7509	0.344853	0.722329	1	2.72485e-05	2.90926e-05	5.19168e-05	9.9482e-05	NA
Thermodesulfatator	37.0448	32.9042	791.524	219.083	0	141.983	242.682	0	85.7014	108.768	503.181	139.669	54.023	101.078	146.884	0	0	35.6219	147.739	36.6427	45.6301	32.6712	261.352	60.5175	56.5706	46.0946	0	95.6235	50.6902	93.5709	6.65211	37.5575	347.863	63.5254	662.424	423.162	88.4655	0.344853	0.722329	1	5.812e-05	5.75662e-05	4.47191e-05	4.74417e-05	NA
Arsenophonus	4.66701	0	0	6.37523	0	64.2409	0	0	14.5563	93.2549	91.3471	29.2224	12.3097	14.3001	12.4398	0	0	53.7525	67.3765	14.6721	19.2255	0	11.064	38.1854	13.8652	23.2843	0	1.62985	0	6.19939	0	11.4524	9.74688	0	0	0	0	0.344939	0.722329	1	8.55825e-06	1.06289e-05	5.33808e-06	7.46079e-06	NA
Nitrobacter	19.2462	0	0	25.1376	0	31.563	40.4593	0	0	31.2301	18.8498	0	9.05046	0	19.5896	0	0	0	15.0231	126.04	10.9702	6.17754	0	12.1127	0	13.4792	0	0	0	0	0	22.5729	13.5457	3.74766	0	0	0	0.345299	0.722329	1	4.12468e-06	4.10981e-06	3.37121e-06	6.28354e-06	NA
Brevibacillus	3062.43	249.677	224.376	1242.67	136.595	363.19	189.187	280.47	188.274	300.807	1143.29	262.835	129.018	103.592	331.034	39.6789	2767.32	852.003	476.529	748.12	97.1989	43.5716	297.307	141.199	218.654	159.266	54.5285	39.0301	993.276	87.1302	95.0342	117.021	1081.75	284.508	206.913	234.089	34.0179	0.345425	0.722329	1	0.000203266	0.000281656	0.000187652	0.000344095	NA
Fermentimonas	3082.14	2735.76	3436.13	3562.15	5150.91	3793.84	16862.2	2684.14	2426.28	8273.69	4320.65	2031	3026.19	2129.98	1643.23	801.402	351.188	7011.15	10315.7	7001.98	3352.29	3191.62	4125.58	1470.19	1560.03	3633.42	1838.4	3222.73	2717.61	3832.56	2519.78	2300.83	7001.74	4138.75	3623.15	3640.92	3545.92	0.345425	0.722329	1	0.00147715	0.000695078	0.00170842	0.000881478	NA
Pararhodospirillum	37.6421	12.713	10.2174	29.8406	0	80.5859	0	0	1.74651	170.989	175.434	0	0	1.76792	51.6276	0	5.56984	208.003	0	35.6732	5.43747	70.7644	0	3.22857	10.4976	24.5108	0	0	0	0	0	41.6447	29.3995	5.80798	0	0	0	0.34948	0.729059	1	1.2627e-05	1.88792e-05	9.84717e-06	2.22613e-05	NA
Moraxella	17.0773	21.8336	2.89958	6.23873	0	38.7322	26.418	54.0204	17.7082	116.877	28.6151	3.98013	14.0329	9.35143	217.038	0	0	45.657	0	175.434	1.61028	11.9858	100.487	6.57803	4.19174	18.1715	0	5.93595	2.32314	2.31518	9.52359	14.7535	0	11.2618	12.8398	47.8869	36.7593	0.35239	0.733375	1	1.38869e-05	1.96846e-05	9.05662e-06	1.12383e-05	NA
Ramlibacter	65.0674	16.2892	54.597	16.4889	0	24.5228	61.4662	79.0875	21.4348	27.071	40.8332	50.665	37.158	10.1594	0	0	0	65.1364	343.8	61.4623	8.54732	25.8378	0	0	35.9065	26.4833	98.404	82.7608	20.6191	51.4395	10.0452	25.2929	0	27.9096	91.3119	44.5043	20.2933	0.359872	0.741654	1	1.3326e-05	1.04102e-05	2.0966e-05	2.16833e-05	NA
Raoultella	28.5039	117.276	11.7892	0	0	73.5553	31.6042	294.589	34.6159	12.0745	0	103.216	19.9155	4291.56	74.1178	5.77034	0	0	0	0	14.7406	8.38173	167.094	112.342	12.1634	16.639	5.98974	11.7454	48.415	9.63379	24.1313	11.3839	110.587	11.194	72.5272	229.062	12.1302	0.359872	0.741654	1	0.000152008	0.00049044	1.60911e-05	2.10315e-05	NA
Candidatus Xiphinematobacter	0	0	0	0	0	0	15.348	0	0	134.467	0	0	0	0	0	0	0	14.3902	0	0	0	0	0	0	0	0	0	0	0	0	0	0	0	0	0	0	0	0.360334	0.741654	1	2.8851e-06	1.0371e-05	3.0451e-07	1.42828e-06	NA
Salinibacterium	0	0	0	178.948	0	0	0	0	0	5.23416	0	0	0	0	0	0	0	20.7232	0	0	0	0	0	0	0	0	0	0	0	0	0	0	0	0	0	0	0	0.360334	0.741654	1	3.92313e-06	1.47661e-05	4.38522e-07	2.05685e-06	NA
Polynucleobacter	54.9942	32.1967	164.97	31.5242	133.341	76.6885	20.5907	23.3252	41.3657	46.8747	79.5782	0	70.4055	37.0242	49.8211	0	0	134.644	770.558	24.6061	1.61028	33.0598	0	0	16.3869	63.4423	90.7809	168.418	2.32314	35.167	10.411	20.6906	36.63	21.1272	170.52	5.36837	11.1002	0.360901	0.741654	1	2.1108e-05	1.39698e-05	2.77676e-05	4.03551e-05	NA
Sphaerochaeta	2828.4	276.72	490.58	641.481	210.734	441.594	301.166	348.456	418.159	797.395	677.823	97.4399	89.8833	95.8925	1320.44	36.8891	28.7048	736.524	528.478	567.861	212.832	64.34	830.715	255.283	134.722	244.681	84.1394	124.556	281.34	74.8281	92.0722	524.154	1027.5	166.252	283.907	1000.03	114.247	0.361471	0.741654	1	0.00021848	0.000255235	0.000135221	0.000100612	NA
Candidatus Phycorickettsia	0	0	0	0	0	33.8817	0	0	0.509566	0	11.0344	0	0	0	0	0	0	0	0	0	7.67234	0	0	0	0	0	0	0	0	0	0	2.50937	0	0	0	0	0	0.362382	0.741777	1	9.75369e-07	2.84856e-06	3.08019e-07	1.136e-06	NA
Frondihabitans	0	0.810782	0	0	0	0	0	0	0	0	1.53009	0	0	0	0	0	0	32.4199	0	2.5588	0	0	17.8293	0	0	5.74713	0	0	0	0	0	3.57687	0	0	0	0	0	0.365368	0.746138	1	6.83166e-08	1.8029e-07	1.27282e-06	3.47005e-06	NA
Methanosphaera	14.9043	16.7626	44.2811	58.2866	0	99.2129	16.8118	219.109	25.8369	31.2133	219.433	34.0813	3.69905	4.92095	73.9137	0	0	61.009	39.5544	42.0415	28.5841	0	239.157	41.4096	6.74804	21.4959	1.74729	0	0	44.2026	45.1373	13.6135	22.3988	11.3574	10.7339	301.574	13.2176	0.368671	0.751125	1	2.09174e-05	2.51561e-05	1.7796e-05	2.64506e-05	NA
Entomoplasma	36.3875	7.5023	44.1972	289.517	15.6686	17.6163	7.61168	45.0478	163.817	181.376	48.299	5.80913	21.5678	20.6751	6.99491	0	0	180.645	75.4339	84.3059	38.5221	0	88.8915	0	14.881	0.350868	0	0.794667	50.9265	0	53.4293	54.5172	32.7728	7.62496	30.5785	90.3384	15.8563	0.376985	0.754558	1	2.24812e-05	2.98315e-05	1.58211e-05	2.03375e-05	NA
Gryllotalpicola	0	8.99541	0	0	0	0	0	0	4.47104	0	63.817	0	0	5.15737	8.44045	0	0	0	0	781.934	0	23.9569	0	0	0	0	0	0	0	0	0	0	21.9197	0	0	0	4.24574	0.377035	0.754558	1	2.30685e-06	5.50566e-06	8.20575e-06	3.40178e-05	NA
Comamonas	118.819	69.6768	424.664	20.2847	156.216	364.675	252.309	329.795	153.573	329.307	173.295	168.427	100.58	241.459	124.668	0	0	122.065	271.428	137.831	280.403	72.1423	419.92	82.4936	56.6539	90.6369	70.9729	93.3799	178.198	227.007	38.7217	124.753	107.497	115.395	162.981	304.481	87.7997	0.377948	0.754558	1	7.40854e-05	3.53693e-05	6.68033e-05	4.93047e-05	NA
Photobacterium	68.3769	18.9386	209.983	28.485	164.854	125.24	178.341	170.215	40.1633	59.9575	170.618	73.3216	34.6816	2153.94	88.9446	0	0	36.7189	856.053	96.4342	39.8512	159.681	161.028	19.7785	30.6258	767.969	34.2845	14.7511	26.8834	123.723	20.6819	53.9854	205.022	58.7285	117.584	40.6721	51.0295	0.377948	0.754558	1	9.69827e-05	0.000240476	5.65015e-05	0.000100893	NA
Paracoccus	46.1363	16.8573	114.733	93.6068	58.7439	87.8963	59.0377	34.6488	30.996	265.254	131.546	26.9297	14.9218	35.2393	63.3146	0	2.28226	40.9905	41.9272	141.75	13.5018	12.0277	36.9188	45.2277	23.4129	43.2179	43.3771	18.0593	39.3734	22.3896	24.0962	44.2511	394.164	5.9683	36.0567	91.3269	25.6838	0.377977	0.754558	1	2.42519e-05	1.77972e-05	1.79663e-05	1.12986e-05	NA
Proteus	62.6202	36.1493	36.8865	26.3896	2.49311	95.3404	60.4442	184.784	16.9952	70.5134	136.9	58.4278	17.0764	32.5103	118.097	0	5.3994	173.607	131.671	190.585	30.3329	25.5393	41.9151	10.6027	8.26215	29.0258	31.033	11.1416	5.12708	142.58	13.8543	29.9442	131.29	26.8736	2.49387	120.867	5.198	0.377977	0.754558	1	2.39734e-05	1.85591e-05	2.17523e-05	2.52188e-05	NA
Roseburia	69.3936	43.3562	95.1981	196.901	48.4018	189.712	265.662	185.601	118.714	32.4417	48.5435	63.4756	53.6667	125.093	0	7.91704	62.7988	59.4342	111.773	116.248	25.2067	16.2254	88.2101	77.2311	49.9862	64.6025	13.7191	28.5667	282.091	24.4528	50.2825	149.561	487.761	7.27093	33.3463	72.6293	64.6627	0.377977	0.754558	1	3.73733e-05	2.22898e-05	3.42375e-05	3.03334e-05	NA
Thiomicrorhabdus	25.901	0	57.6636	59.2363	0	42.4948	154.81	0	9.09215	0	79.6788	8.1696	20.6839	0	7.39044	0	0	0	15.4446	0	6.69068	17.0087	70.0448	0	1.3017	14.5236	9.33751	42.0522	0	3.27646	2.98004	12.0196	73.64	4.7131	26.9379	0	16.651	0.378193	0.754558	1	9.37052e-06	1.0061e-05	6.21062e-06	8.16719e-06	NA
Thermomonas	1.62207	0.48461	34.6917	0	0	3.61879	0	0	5.14415	0	0	0	1.48902	0	0	0	0	0	3.2074	20.8228	0	0	0	0	0	0	0	0	0	8.55987	0	10.4403	0	0	4.46803	0	0	0.378706	0.754558	1	9.78375e-07	2.32106e-06	8.64964e-07	2.03029e-06	NA
Marinithermus	28.5024	0	0	0	0	0	0	0	29.7535	120.271	38.9684	7.64256	26.4178	9.81746	0	0	0	1.75509	1.34267	0	0.427217	13.9472	0	0	0	8.74256	10.3076	12.6449	0	0	0	59.5148	0	0	0	0	4.63472	0.382951	0.754558	1	6.83231e-06	1.0302e-05	3.38902e-06	8.44683e-06	NA
Salinisphaera	2.99252	2.13803	3.70899	104.005	0	0	6.93113	0	9.91996	0	0	0	9.94003	1.75581	0	0	0	10.7281	162.211	0	8.22361	3.67542	6.65275	0	6.64637	7.15714	6.99363	24.2349	0	6.18072	0	4.28717	0	1.34322	9.70902	0	0	0.383714	0.754558	1	3.3861e-06	8.51573e-06	4.08382e-06	7.10747e-06	NA
Thermomonospora	23.3902	0	0	0	6.71353	0	0	0	1.47312	0	14.833	0	0	0	0	0	0	0	21.1005	0	1.30171	0	31.25	0	10.8239	9.23284	0	1.48161	0	5.23224	0	1.46239	0	0	13.0663	0	0	0.384016	0.754558	1	1.10059e-06	2.49333e-06	1.82066e-06	3.1549e-06	NA
Ochrobactrum	17.2803	0.485681	0	9.19379	22.3229	12.4434	49.7595	10.0579	1.1188	9.02724	7.04283	0	13.5287	0	23.6943	0	0	141.649	12.4193	0	8.17812	8.99267	26.1953	0	3.07916	6.01679	3.85925	0	0	0	0	0	7.20438	11.8165	29.2385	26.5474	0	0.384483	0.754558	1	3.83048e-06	3.51728e-06	5.75198e-06	1.39123e-05	NA
Hartmannibacter	0	10.4339	21.7063	0	0	0	6.83045	0	0	10.4644	0	0	0	5.57945	0	0	0	19.8784	0	0	12.6944	58.8469	0	0	0	9.08571	0	2.62527	0	43.8859	0	0	0	0	18.5486	20.5314	5.59701	0.384672	0.754558	1	1.27931e-06	2.21206e-06	4.99696e-06	1.00195e-05	NA
Pseudoflavitalea	0	0	0	0	7.23978	23.7404	13.6336	93.1151	12.5593	3.97919	0	0	0	7.15506	19.5369	0	0	0	72.9603	66.0507	20.5479	17.4167	5.76734	0	0	16.7102	0	10.6294	0	22.7522	4.9066	16.1882	0	0	182.823	12.5466	0	0.388391	0.754558	1	4.38895e-06	9.04552e-06	7.31492e-06	1.1932e-05	NA
Halothiobacillus	0	0	25.7756	82.4375	5.29621	32.2929	32.0692	256.932	6.77865	48.5121	4.77926	20.7934	14.3151	0	0	0	0	0	34.5777	0	21.9674	3.03891	0	0.841317	2.08715	37.8021	10.3076	19.0552	28.7389	6.70946	0.919147	18.0791	0	5.47298	18.3106	2.52459	1.44369	0.390263	0.754558	1	1.28199e-05	2.47121e-05	5.15745e-06	6.50415e-06	NA
Haloarcula	0	0	15.5237	0	0	0	14.3467	4.07487	0	0	0	0	0	0	0	0	0	0	0	0	0	0	0	0	7.6365	0	0	0	0	0	0	0	15.9375	0	0	0	0	0.390458	0.754558	1	5.57685e-07	1.24344e-06	3.56704e-07	1.31594e-06	NA
Haloterrigena	0	0	0	0	0	0	0	0	0	0	28.7699	0	0	0	0	0	0	0	29.6016	0	8.80838	0	0	0	0	7.55985	0	0	0	0	0	0	0	0	0	0	0.988574	0.390458	0.754558	1	6.3883e-07	2.47418e-06	7.6571e-07	1.8958e-06	NA
Jonesia	0	0	0	0	0	38.9123	0	0	5.51932	0	0	0	0	7.35027	0	0	0	0	0	0	13.6668	0	0	0	0	0	0	0	0	0	0	0	0	0	0	37.8756	0	0.390458	0.754558	1	1.22886e-06	3.24182e-06	9.72369e-07	3.18191e-06	NA
Planctopirus	0	0	0	0	0	0	0	0	0	1.73442	48.7056	0	6.09484	0	0	0	0	0	0	0	0	1.10644	0	0	0	0	0	0	0	0	0	25.9418	0	0	0	0	0	0.390458	0.754558	1	1.39325e-06	4.23927e-06	7.94907e-07	3.57457e-06	NA
Desulfurella	26.8096	3.70691	116.52	119.872	4.75224	94.6015	0	0	65.2829	78.5671	31.0911	26.1918	25.8001	16.261	80.6217	0	0	24.2367	232.558	0	46.6909	3.72416	31.6003	7.76461	52.3464	0	88.1777	0	57.0792	21.5006	8.99743	39.2313	3.00875	5.14666	107.535	0	0	0.391549	0.754558	1	1.67058e-05	1.32981e-05	1.47581e-05	1.8705e-05	NA
Acidihalobacter	35.3218	0	28.3468	65.0201	0	0	855.104	0	84.043	104.467	50.7925	17.0796	69.0433	13.8648	6.21292	0	0	145.224	23.0622	21.6139	31.6218	18.7473	15.5392	12.6106	17.5101	4.62821	0	12.0592	0	6.15026	8.09343	19.4846	14.1753	1.00998	108.565	64.3318	6.7288	0.392571	0.754558	1	2.44905e-05	4.24998e-05	1.04886e-05	1.5172e-05	NA
Cellulomonas	0	21.152	7.23324	0	0	17.7706	0	0	14.5082	0	1.53009	0	0	8.21444	49.1255	0	0	10.8723	0	2.5588	12.9636	0	17.8293	0	0	3.74478	0	0	0	0	0	4.87557	11.4217	0	10.9294	0	0	0.393848	0.754558	1	3.34025e-06	5.50391e-06	1.4021e-06	2.47265e-06	NA
Gloeobacter	125.333	6.43158	38.4035	29.3974	0	0	74.8579	64.2022	136.206	115.619	97.3914	23.7405	15.7104	21.6011	54.1394	0	0	135.215	69.0411	15.4957	23.5912	0	24.6466	14.5214	14.8003	69.0056	8.85435	18.8379	0	23.4564	9.92553	26.5747	194.092	9.02394	66.7734	70.2048	40.359	0.393955	0.754558	1	2.01484e-05	1.92335e-05	1.49728e-05	1.49531e-05	NA
Alteromonas	102.324	81.4237	130.177	56.1994	726.726	48.2466	218.952	67.2206	229.863	404.672	62.8155	172.112	105.285	32.9633	86.6588	811.662	291.46	110.064	206.926	1142.69	49.7168	27.3568	111.848	170.357	7.36271	50.0421	28.2836	48.3316	0	22.9677	46.7252	19.32	161.034	41.0406	183.598	27.0059	27.0642	0.394938	0.754558	1	6.29301e-05	5.90852e-05	5.62157e-05	7.17554e-05	NA
Kytococcus	0	0	47.9506	0	0	71.6265	0	34.3479	0	0	0	0	6.40394	2.31013	0	0	0	0	0	38.8195	0	0	6.83579	7.9394	17.0434	0	0	0	0	0	0	0	2.94634	0	0	0	0	0.395102	0.754558	1	3.56441e-06	6.89125e-06	1.28791e-06	3.29676e-06	NA
Halocynthiibacter	0	0	0	0	0	29.0245	0	0	1.91926	0	0	0	0	0	0	0	0	0	0	0	0	0	0	0	0	0	0	0	0	0	0	0	0	0	47.086	0	0	0.395664	0.754558	1	6.76964e-07	2.36025e-06	6.31162e-07	2.96041e-06	NA
Qipengyuania	0	0	0	0	16.7868	16.2599	0	0	0	0	0	0	0	0	0	0	0	0	0	0	0	0	0	0	0	0	0	0	0	0	0	0	0	25.9825	0	0	0	0.395664	0.754558	1	6.91518e-07	1.82503e-06	1.0352e-06	4.85553e-06	NA
Janibacter	24.9754	0	598.187	1.64272	0	0	0	0	6.00398	19.305	17.0206	0	10.762	1.70709	9.44474	0	0	5.81901	9.98824	0	9.30548	0	0	0	0	0	8.50394	0	0	5.47971	3.98277	13.2242	0	0	70.4235	0	14.862	0.396316	0.754558	1	1.26627e-05	3.92474e-05	2.91017e-06	5.07565e-06	NA
Nitrosococcus	0	0	0	8.29657	0	7.44886	10.0682	46.7254	10.2025	0	20.0879	9.69199	25.0377	0	0	0	0	0	0	0	0	0.966889	0	0	2.35665	26.323	0	0	0	5.09418	7.77987	19.1748	0	1.9595	3.12489	4.26725	46.4095	0.396316	0.754558	1	4.01639e-06	5.96195e-06	3.49966e-06	7.66282e-06	NA
Melaminivora	57.826	22.2004	24.0161	0	0	0	71.3598	0	11.3774	0	44.5579	10.0805	25.7079	9.70727	0	0	0	150.33	128.587	27.8663	0	54.4735	7.36096	0	21.2267	6.88747	44.9626	34.8025	0	46.8577	0	22.922	0	11.3164	117.78	2.74763	3.35575	0.402007	0.761803	1	7.00302e-06	7.4915e-06	1.42842e-05	1.8284e-05	NA
Sedimenticola	52.4846	4.48261	14.0403	0	3.02547	13.0501	0	0	15.0866	6.85675	130.707	0	16.386	11.0745	119.631	0	0	30.4867	36.0931	33.6458	1.3644	4.05444	0	0	3.29414	6.32841	6.01645	30.3972	0	96.9163	0	14.3802	0	5.7605	7.20082	0	0	0.402007	0.761803	1	9.54519e-06	1.45794e-05	6.83407e-06	1.49624e-05	NA
Serinicoccus	24.0841	0	7.93546	44.1608	32.2023	0	0	0	14.4842	2.16243	22.3047	0	0	0	6.49656	0	0	0	718.541	539.453	0	0	0	151.625	0	5.56342	0	0	0	0	20.3593	0	22.079	0	2.3051	0	0	0.403572	0.761803	1	3.54053e-06	4.74304e-06	1.58744e-05	3.88483e-05	NA
Saliniradius	637.659	3.57178	350.783	388.007	0	7.06167	0	6.43744	3.18356	130.314	20.9784	0	9.48623	1.40566	0	452.531	254.447	100.599	2495.15	1259.65	2.11646	8.7588	0	0	6.46015	0	12.223	8.96143	140.543	22.3637	0	1.9503	326.818	94.2129	60.092	6.10438	0	0.409	0.761803	1	3.42431e-05	6.76014e-05	6.01144e-05	0.000112678	NA
Nostoc	14.2481	37.7828	49.4741	99.8944	4.5039	50.8934	24.7876	0	66.5598	167.186	63.2323	10.0503	7.26263	11.4328	14.5313	0	0	40.95	150.463	81.9414	10.4103	4.24055	14.6167	35.4163	0	66.3991	18.0712	0	0	17.4607	11.3946	41.3232	55.5036	0	9.82976	23.0853	11.808	0.410794	0.761803	1	1.49247e-05	1.46301e-05	1.02877e-05	1.1055e-05	NA
Rickettsia	3.43771	47.9668	52.5037	22.3968	0	246.632	136.677	0	22.446	13.1133	42.7731	22.635	29.9893	30.5828	30.9746	0	0	0	60.7687	0	14.3997	20.6453	53.5692	28.3938	0	20.9429	6.91078	19.3719	27.9206	27.906	9.13023	27.0743	180.016	4.96892	79.1791	7.90928	17.5043	0.410794	0.761803	1	1.64602e-05	1.92282e-05	1.01325e-05	7.70153e-06	NA
Leptospira	120.708	3.52074	146.422	136.067	11.645	38.7448	0	0	120.579	311.707	73.1158	7.67811	28.4569	11.4415	79.0689	0	0	86.9153	278.417	0	23.8635	18.3073	165.292	2.29375	24.0652	21.1244	33.7536	173.409	0	4.63791	1.91551	38.6781	36.4396	38.6302	48.0057	7.98122	15.9085	0.41138	0.761803	1	2.54866e-05	2.70015e-05	2.10554e-05	2.94979e-05	NA
Ferrimonas	60.6415	19.0661	98.6802	39.4875	5.05391	9.43678	41.6961	23.2371	33.1884	16.4075	33.9043	20.0631	19.8819	20.1495	2.50497	0	0	55.7163	7.07707	46.6528	22.6766	22.1409	22.238	3.77414	9.69963	9.90951	7.37021	11.7214	0	39.5661	20.5893	33.5873	4.69631	31.2534	44.3442	1.39968	5.4384	0.412241	0.761803	1	1.09617e-05	7.09516e-06	9.81151e-06	9.3173e-06	NA
Riemerella	160.307	55.6864	800.401	206.747	472.447	1179.91	382.983	245.812	282.293	842.086	1471.63	1359.16	151.52	48.6148	111.311	0	0	157.425	4.04791	514.908	92.8551	4225.55	237.677	30.6843	60.7967	161.486	504.985	74.7058	1056.32	70.1935	212.481	131.583	220.813	44.0117	373.887	10097.9	1445.82	0.412324	0.761803	1	0.000200166	0.000233091	0.000402402	0.000865666	NA
Caldithrix	542.317	17.7515	4385.68	1478.71	0	106.058	13.1257	18.2864	79.9425	591.085	66.9778	37.3622	11.9923	8.95459	4.82252	1141.56	1086.81	812.677	3372.49	2884.2	20.5852	34.6058	63.4484	10.1848	38.1252	16.3494	4.21529	32.7211	398.2	32.8643	22.7408	105.453	154.573	315.215	17.5253	11.9667	30.5964	0.412352	0.761803	1	0.000142564	0.000301388	0.000153084	0.000223332	NA
Dyadobacter	1292.98	530.664	3962.72	2570.35	1167.14	1132.65	2944.89	1131.12	1930.02	2969.34	1279.41	309.707	1845.5	843.339	776.998	3700.75	3906.76	1243.43	1005.97	2248.11	774.595	918.507	1515.28	369.371	828.064	967.228	725.2	997.278	1285.26	1867.48	561.787	953.221	3292.01	1298.16	1300.79	391.282	756.079	0.412352	0.761803	1	0.000588393	0.000324223	0.000667517	0.000474711	NA
Halocella	128.936	378.79	837.183	1318.61	331.455	800.11	849.792	420.959	1036.59	887.228	806.164	528.203	299.143	337.247	696.379	35.7218	339.411	917.571	1030.53	373.81	296.931	143.035	801.574	586.389	345.763	203.487	155.371	328.704	415.619	317.856	187.722	416.664	1606.78	117.333	1117.09	819.696	292.953	0.412352	0.761803	1	0.000242102	0.000123079	0.000204272	9.57161e-05	NA
Hymenobacter	2404.89	284.522	1100.81	3205.44	1301.89	1029.37	4762.18	630.342	719.049	1411.73	1278.11	388.768	473.062	592.415	694.809	4325.37	495.507	622.527	3160.4	5558.68	521.881	921.324	1595.49	309.612	528.069	858.555	919.071	728.41	377.778	464.213	427.806	548.697	3267.59	444.351	985.732	528.399	799.381	0.412352	0.761803	1	0.000440181	0.000275181	0.000480464	0.000296689	NA
Megamonas	63455.1	1949.28	1606.73	49475.5	729.546	2003.16	62739.3	465.927	3897.12	88449.6	2719.54	1379.66	1471.93	843.094	48879.3	84048.4	1463.52	46415.8	1041.57	92676.8	14846.8	173.244	1677.67	1296.7	543.031	20997.1	144.316	9105.3	30894	439.568	201.834	462.889	3530.18	312.483	1655.53	3063.95	55903	0.412352	0.761803	1	0.00690235	0.00948064	0.00710849	0.0108238	NA
Sodalis	0	1.75905	8.3107	0	14.6809	0	0	0	14.0949	1.95672	0	0	7.35268	130.626	0	0	0	0	0	0	0	0	3.11691	0	0.408599	9.56183	0	0.79796	0	0	0	2.38694	27.5583	0	18.1265	0	5.54664	0.413438	0.762195	1	5.28161e-06	1.48936e-05	9.96488e-07	1.83938e-06	NA
Oceanisphaera	6.62126	0	39.0611	0	0	0	16.2662	0	1.56015	0	40.5157	11.0201	0	131.003	110.538	0	0	0	0	101.343	5.74107	0	0	0	1.36057	5.76714	0	11.4379	0	0	1.9939	9.86853	0	0.84337	69.255	0	2.86503	0.415098	0.762337	1	9.01437e-06	1.71507e-05	3.12419e-06	6.08915e-06	NA
Geoglobus	0	0	0	2.46083	0	0.843562	0	0	0.859305	0	0	0	0	0	5.91825	0	0	0	0	0	3.79251	0	0	0	0	0.982698	0	0	0	0	0	2.60481	0	0	0	0	0	0.415264	0.762337	1	2.40363e-07	5.64225e-07	2.20045e-07	6.41174e-07	NA
Tistrella	23.6833	0	4.68209	0	5.21258	75.8471	0	3.4602	32.0912	0	94.6389	0	0	0	19.5513	0	0	61.0196	0	0	3.89538	20.5682	0	4.67283	0	0	0	0	4.93397	5.24184	0	45.3333	0	0	0	45.1336	0	0.421372	0.771885	1	6.13594e-06	1.00395e-05	4.38824e-06	8.88744e-06	NA
Komagataeibacter	0	0	0	62.4746	28.699	4.2036	10.1285	25.9366	5.66245	6.65206	46.7165	6.99402	6.89904	0	10.3212	0	0	59.165	0	0	2.11646	8.42771	79.2976	5.24044	9.66288	19.6876	0	2.20344	5.44746	0	5.43159	4.96146	5.32169	3.5744	0	0	2.75103	0.422236	0.771885	1	5.04233e-06	6.05942e-06	4.69274e-06	8.19345e-06	NA
Nitratireductor	28.5714	0	16.3656	0	0	0	0	0	35.9021	0	87.7585	0	0	7.43718	133.739	0	0	0	0	0	0	3.90345	12.4285	20.7763	0	0	0	7.17154	0	0	0	3.65088	22.6415	0	117.954	0	0	0.424884	0.771905	1	7.57513e-06	1.40072e-05	2.87213e-06	7.61721e-06	NA
Cellvibrio	155.917	5.83201	7.08086	164.886	9.9986	48.1875	0	400.725	7.7717	195.559	289.135	48.2025	11.2003	0	133.843	64.4799	153.729	0	145.979	94.299	4.94658	16.9551	181.659	13.0756	0	3.60344	0.866406	138.279	222.103	0	0	24.148	22.5621	13.3503	5.64212	0	218.961	0.428676	0.771905	1	3.5565e-05	4.38262e-05	2.9013e-05	4.38995e-05	NA
Deferribacter	54.2664	40.8144	1400.5	1083.25	160.41	146.067	838.616	145.781	155.42	143.511	152.118	14.2764	35.7407	14.3117	66.5389	0	0	174.726	83.969	50.1233	36.7489	59.5264	211.619	40.5981	12.3252	35.9075	76.1916	115.292	0	35.9126	56.6541	330.979	1207.7	17.456	443.578	679.95	47.521	0.430103	0.771905	1	8.71948e-05	0.000114749	5.77056e-05	6.49953e-05	NA
Arachidicoccus	1925.95	877.479	6703.33	1998.02	2223.42	1571.99	8255.64	1936.49	1431.99	5849.72	1354.06	496.513	1204.1	611.185	1093.42	1713.73	417.077	1256.48	4093.09	4602.08	1512.08	1260.33	2538.96	527.571	927.446	1343.69	2017.16	1170.05	1236.63	847.628	994.641	1428.85	5268.53	807.573	3187.71	1339.21	1721.67	0.430213	0.771905	1	0.000796263	0.000494808	0.00076746	0.000289593	NA
Citrobacter	17307.7	42789.7	4483.43	26186.4	24354.4	104825	71518.8	50751.4	629.893	9267.4	24094.6	56347.2	135.612	71400.1	523.064	514.374	747.236	2902.44	1132.31	3046.56	2212.43	41141.4	11835.1	7477	2108.3	38597.6	56412.5	40906.6	6410.61	16281.5	41504.4	12140.7	30815.5	965.853	729.067	14481.4	18610.3	0.430213	0.771905	1	0.013174	0.0131905	0.00980064	0.0128687	NA
Halothermothrix	110.509	129.799	902.413	118.197	46.9677	179.522	85.6298	14.804	130.732	287.738	217.614	38.1284	61.2758	56.5607	83.494	0	19.2837	188.403	162.135	86.0106	356.117	20.4057	219.798	147.421	81.3877	43.8514	27.7182	22.9323	128	38.6637	24.2849	99.1954	1085.87	0.679167	76.2866	116.662	31.9112	0.430213	0.771905	1	5.57333e-05	5.49565e-05	4.86195e-05	5.35787e-05	NA
Klebsiella	147.66	72.7803	158.822	52.1048	1581.38	122.558	406.368	138.624	7269.34	389.694	223.194	5300.03	37.954	204991	173.942	73.5416	9400.34	348.482	20.4707	226.717	276.565	81.3534	99.5749	181.013	73.6356	49.9476	121.333	55.3188	20.2775	90.6751	24.7431	108.565	2506.18	69.3436	487.566	95.6344	168.315	0.430213	0.771905	1	0.00667366	0.0235677	0.000327429	0.00117156	NA
Mannheimia	113.56	96.6275	662.88	245.518	70.5116	203.915	273.311	176.051	349.698	283.047	483.559	658.794	298.997	214.923	227.073	3381.57	8.47662	245.099	357.944	136.553	73.1988	35.1743	644.556	469.093	294.853	33.0329	45.2083	191.536	380.948	123.603	55.007	70.4428	400.98	224.504	33.33	369.894	54.2744	0.430213	0.771905	1	0.000120075	0.000102587	0.000138899	0.000226401	NA
Rheinheimera	1133.51	24.7032	576.135	475.764	46.1869	15.7029	50.306	6.45224	433.323	301.705	126.316	228.089	50.4106	151.514	21.2394	582.533	770.782	47.2135	2007.08	2362.78	71.5728	75.7817	1022.91	33.6178	84.0152	186.919	2.08917	27.4687	267.595	36.4235	68.5337	24.389	379.31	82.613	61.0637	22.1053	308.517	0.430213	0.771905	1	9.24653e-05	0.000114771	0.00012706	0.000154269	NA
Octadecabacter	0	0	5.83551	0	0	0	0	0	0	5.7116	88.2434	0	4.00368	0	88.8365	0	0	0	0	0	0	2.98291	0	0	0	2.00994	0	0	0	0	6.9723	7.74447	0	0	9.14587	0	0	0.440533	0.780649	1	4.46273e-06	1.06122e-05	7.46588e-07	1.63832e-06	NA
Candidatus Profftella	0	0	0	0	0	0	0	0	0	0	0	0	0	0	0	0	0	0	0	0	0	0	0	0	0	5.06412	0	0	0	0	0	0	0	0	0	0	0	0.4409	0.780649	1	0	0	1.42544e-07	6.6859e-07	NA
Duncaniella	0	0	0	0	0	0	0	0	0	0	0	0	0	0	0	182.577	0	0	0	0	0	0	0	0	0	0	0	0	0	0	0	0	0	0	0	0	0	0.4409	0.780649	1	0	0	2.67258e-06	1.25355e-05	NA
Halopenitus	0	0	0	0	0	0	0	0	0	0	0	0	0	0	0	0	0	0	0	0	0	0	0	0	0	0	0	0	0	0	0	0	0	0	3.88248	0	0	0.4409	0.780649	1	0	0	5.20424e-08	2.44101e-07	NA
Mycolicibacter	0	0	0	0	0	0	0	0	0	0	0	0	0	0	0	0	0	0	0	0	0	0	0	0	5.33727	0	0	0	0	0	0	0	0	0	0	0	0	0.4409	0.780649	1	0	0	1.89657e-07	8.8957e-07	NA
Thermofilum	0	0	0	0	0	0	0	0	0	0	0	0	0	0	0	0	0	0	0	0	0	0	0	7.0028	0	0	0	0	0	0	0	0	0	0	0	0	0	0.4409	0.780649	1	0	0	1.69698e-07	7.95952e-07	NA
Melittangium	0	0	0	50.5245	0	20.3802	0	0	3.28145	0	97.8792	32.7706	6.17954	0	0	0	0	0	0	27.4218	0	0	0	35.2369	18.2548	0	0	6.66245	0	5.33691	0	0.503419	24.6753	0	0	0	0	0.446236	0.780649	1	5.50986e-06	9.97987e-06	2.29985e-06	4.96958e-06	NA
Aromatoleum	64.7927	0	66.6368	1.84297	13.3149	50.6319	28.7731	6.43744	10.5865	2.93379	94.1999	29.0377	18.9239	1.52055	0	0	0	0	0	0	2.11646	5.91765	0	13.6823	27.7455	27.4087	2.58905	3.25645	11.0589	46.2146	2.55037	9.88704	40.2937	13.9531	100.115	30.3076	3.22998	0.446242	0.780649	1	9.36759e-06	1.00607e-05	7.30116e-06	9.67445e-06	NA
Bosea	172.752	7.53479	52.6466	0	69.5329	0	15.2013	0	15.3479	43.6614	14.2282	15.5044	10.3571	5.89391	0	0	0	25.7492	68.6418	39.369	22.8065	10.1519	17.6924	5.26717	10.7046	13.7789	20.5276	26.0299	0	16.8963	9.65417	31.9456	19.2198	9.19458	4.40267	45.5286	9.15513	0.447003	0.780649	1	1.02011e-05	1.62112e-05	8.58413e-06	6.16165e-06	NA
Phycisphaera	43.7271	14.7882	26.2787	235.895	0	0	87.7655	2.07929	4.66082	173.047	234.54	103.771	56.5348	10.9101	64.2861	0	0	22.0928	19.6769	36.3741	21.8455	0	81.5402	12.949	78.0898	52.4281	0	30.0326	52.4104	11.9428	12.4477	90.1021	112.077	20.1549	9.73594	3.2902	15.6859	0.447571	0.780649	1	2.61852e-05	2.87674e-05	1.52549e-05	1.72854e-05	NA
Rhodococcus	46.6075	24.1768	297.849	98.0889	41.3393	142.857	138.642	12.6429	143.283	55.2102	111.39	47.8648	113.393	33.9038	72.1247	0	0	91.0116	433.407	167.815	25.2246	12.3701	139.545	18.5512	33.2379	93.4032	14.5748	35.0625	0	5.06593	14.5052	143.34	607.604	38.4105	112.723	44.2367	40.1489	0.448407	0.780649	1	3.38954e-05	2.41653e-05	2.96835e-05	2.68758e-05	NA
Pseudanabaena	239.473	18.0286	9.81155	243.35	17.7852	68.1636	999.764	30.9389	157.116	132.928	260.124	52.257	45.9859	81.0933	81.8257	0	0	151.588	104.37	187.77	135.852	9.74789	83.3034	173.678	171.787	73.6844	28.7152	63.9675	109.47	352.691	64.3302	143.676	677.11	17.3404	138.042	598.552	20.5495	0.448488	0.780649	1	5.03253e-05	5.01678e-05	6.31135e-05	6.27536e-05	NA
Rhodanobacter	47.9668	157.775	136.862	326.343	10.4235	156.299	659.363	3.97066	196.78	157.502	287.109	78.285	179.513	51.1097	134.849	0	0	132.16	144.803	32.4166	62.0162	65.2333	459.39	333.131	48.1295	151.218	7.13392	70.5733	70.7009	88.6517	50.6156	71.9785	466.929	5.47298	185.68	505.171	13.5748	0.448488	0.780649	1	6.20491e-05	4.32334e-05	5.37779e-05	5.28264e-05	NA
Acinetobacter	843.612	107.767	1199.44	470.923	108.987	138.981	388.07	463.001	105.078	737.883	809.379	148.272	125.688	971.636	85.3927	0	417.282	242.687	411.832	81.4771	75.6796	523.502	678.945	156.819	124.554	430.528	44.6138	135.92	17.6884	104.28	94.35	172.86	1541.15	431.684	248.773	120.682	95.9156	0.448515	0.780649	1	0.000157757	0.000125252	0.000121621	0.00010674	NA
Spirosoma	954.56	323.217	1422.75	1843.78	1194.84	1969.87	4090.29	1953.33	1008.16	1872.34	1360.08	688.787	1095.42	654.472	1058.33	2763.55	80.4689	1390.3	2578.91	2590.6	1110.37	1409.31	1036.89	372.285	523.884	882.983	652.973	624.985	260.053	1077.76	750.042	1428.7	9627.85	1750.23	1184.61	897.589	756.267	0.448515	0.780649	1	0.000497679	0.000178005	0.000589966	0.000343555	NA
Paraphotobacterium	0	53.0055	0	0	52.5373	52.6127	0	0	0	0	43.8444	0	0	0	0	0	0	0	0	0	0	0	0	0	0	0	0	0	0	26.774	0	11.2864	0	0	0	49.3986	18.8201	0.452268	0.784051	1	5.41915e-06	1.01827e-05	2.51207e-06	5.77349e-06	NA
Sulfodiicoccus	0	0	24.5581	0	0	0	0	0	9.36884	0	0	0	46.3058	0	7.71145	0	0	0	0	0	10.08	0	0	0	0	2.51169	2.52075	0	0	0	0	6.16547	0	0	0	0	0	0.452268	0.784051	1	3.03431e-06	8.1526e-06	6.47832e-07	1.6717e-06	NA
Methanobacterium	14.5592	12.9321	76.0864	8.50271	0	263.298	0	10.6677	38.6468	171.739	174.319	0	11.6357	10.8989	89.5239	0	0	37.092	0	1089.36	22.002	0	49.0964	3.70302	26.6019	35.2083	0	28.419	0	0.86877	95.3357	4.45347	54.1993	5.60627	11.593	0	97.5874	0.453378	0.784417	1	1.98217e-05	2.54018e-05	2.27169e-05	4.91904e-05	NA
Commensalibacter	0	0	33.5689	0	119.814	27.7977	0	0	0	0	49.9269	5.01568	0	0	0	0	0	16.1415	0	0	5.36167	23.4683	0	5.61602	0	0	0	1.71852	0	0	0	2.36183	0	0	0	0	0	0.455469	0.785105	1	4.98386e-06	1.02346e-05	1.44601e-06	3.5095e-06	NA
Rhodospirillum	32.7522	0	84.211	1.05863	0	204.863	117.805	12.7816	23.8042	21.9199	170.433	0	19.1827	10.4857	26.4122	0	0	184.711	276.465	141.566	10.9026	53.3036	25.2878	0	25.2646	35.5955	54.9684	17.4191	0	109.449	8.58062	74.5314	22.5751	14.0089	116.282	0	10.9108	0.455577	0.785105	1	1.53123e-05	1.98872e-05	2.29097e-05	2.52059e-05	NA
Hoyosella	6.29578	6.75676	17.9418	0	0	22.8234	29.3076	3.09271	28.9117	0	70.4906	31.3744	3.19144	61.4616	147.846	0	8.91923	2.53723	39.2794	0	7.55287	10.9287	36.6497	14.5288	3.02046	34.8635	2.08917	2.5064	73.885	3.02041	0	15.1766	15.1475	4.55676	5.95665	1.50065	5.83981	0.456894	0.785822	1	1.11175e-05	1.46552e-05	6.0655e-06	8.25803e-06	NA
Candidatus Nucleicultrix	0	13.3161	64.8484	35.76	4.50927	28.8483	8.2925	31.1959	5.00845	276.675	58.093	2.88328	0.999127	8.0736	6.18503	6.4065	24.3562	11.5957	2423.48	21.2725	41.4904	20.1817	24.3431	0	2.90878	13.4872	15.1634	0	9.50283	35.7143	42.0575	42.2367	0	15.114	2.94943	532.66	0	0.466723	0.789618	1	1.15901e-05	2.06405e-05	3.77592e-05	0.000100028	NA
Pragia	0	16.276	84.2436	60.1989	152.634	112.359	161.775	214.128	11.0564	59.3789	142.444	30.5215	67.0853	46.1812	148.412	166.215	10.2323	0	0	0	20.9164	75.3439	53.6499	42.7495	0	26.766	12.023	62.2353	51.7002	183.156	21.9456	126.318	1156.17	14.0217	28.6507	111.455	34.8562	0.466723	0.789618	1	3.05405e-05	2.15217e-05	3.21208e-05	3.86114e-05	NA
Sulfurimonas	0	20.2855	40.6364	2.41265	0	222.247	249.795	522.28	38.9295	28.9153	2017.15	24.0402	36.1583	6.91534	26.178	0	0	42.9718	175.577	115.37	55.5615	4.8695	2662.25	1517.4	8.1345	50.4035	13.3744	11.6387	0	60.804	0.39451	40.8018	677.102	24.1913	192.766	1251.4	317.743	0.466723	0.789618	1	7.30776e-05	0.000173219	0.000127506	0.000264624	NA
Castellaniella	44.7793	13.7984	258.741	5.562	128.191	18.1097	46.7836	11.4008	48.1716	8.96217	122.804	13.4542	41.1072	8.81175	24.1679	0	0	50.5697	150.269	33.6664	0	13.421	25.1426	0	12.3094	38.536	20.2298	32.7787	28.0479	53.3152	9.02698	13.2772	9.12765	22.3444	103.344	2.61106	16.4352	0.466987	0.789618	1	1.80759e-05	1.8701e-05	1.27245e-05	1.12726e-05	NA
Candidatus Kuenenia	5.06223	10.1807	28.5284	1023.6	28.6794	136.865	14.6506	9.8369	38.7333	128.501	112.793	205.488	14.181	0	226.752	230.183	763.854	7.81622	13.6606	113.645	21.5036	1.67182	170.302	145.57	31.6632	53.1185	7.82022	30.3072	9.06216	28.9624	0	4.30686	98.2689	0	7.74985	35.2183	3.41609	0.467146	0.789618	1	4.82395e-05	8.56192e-05	3.87376e-05	9.52421e-05	NA
Methylacidiphilum	12.4732	64.466	182.036	30.6982	184.238	58.2269	8.34292	0	229.505	389.513	158.739	87.3091	172.835	108.884	22.6098	23.3019	0	124.622	0	188.883	44.8874	82.4711	444.054	245.856	69.7782	24.532	5.15011	106.285	255.48	306.699	92.7518	42.7406	651.368	7.98804	97.4349	152.015	217.596	0.467146	0.789618	1	4.67014e-05	4.23836e-05	6.29387e-05	5.95805e-05	NA
Cloacibacterium	35.0647	194.972	81.3327	87.7796	177.933	26.7237	46.484	182.144	1.42669	420.508	29.2854	11.3497	36.908	108.394	29.609	1411.55	16.5661	77.8584	289.141	123.633	26.4761	9.89508	46.374	4.12145	77.1724	34.9061	11.5301	475.062	33.6836	171.233	276.637	18.1162	125.153	125.52	28.5066	207.747	42.4339	0.467251	0.789618	1	3.71143e-05	4.07658e-05	7.56428e-05	0.000118468	NA
Pedobacter	1615.26	1584.5	3562.67	3176.99	3324.39	2999.58	6753.51	4627.8	2935.52	5382.55	5662.4	1026.85	1638.97	1335.98	3255.22	408.392	312.191	1811.7	1130.37	3778.75	2845.97	2677.03	5412.97	1536.21	1060.42	2391.47	1165.21	1422.22	371.57	1720.04	1885.34	1742.23	6780.94	1452.92	4225.02	1723.27	2162.38	0.467251	0.789618	1	0.00114582	0.000403912	0.00100933	0.000548286	NA
Thermoanaerobacter	384.648	563.179	987.129	1242.41	287.849	1305.03	880.378	263.808	1513.04	932.261	1412.01	286.031	260.868	277.975	1037.51	147.058	783.834	889.623	639.13	711.331	349.875	68.5902	1127.33	453.595	396.188	353.442	76.7331	258.464	1001.06	128.998	218.368	415.544	1120.18	174.923	585.274	2647.03	222.143	0.467251	0.789618	1	0.000288138	0.00018482	0.000244339	0.000187592	NA
Chania	16.9128	34.9373	56.0177	49.2611	8.85161	14.5903	0	0	7.07358	0	11.6825	0	12.576	15.7371	0	250.277	0	20.2137	0	82.3479	13.6963	0	20.5958	5.94418	0	14.6472	0	8.42716	0	0.937026	0	1.00605	71.3905	0	7.00507	0	0	0.471313	0.794776	1	5.94945e-06	6.7553e-06	6.99065e-06	1.71001e-05	NA
Candidatus Korarchaeum	0	1.67172	0	0	0	0	0	0	14.1261	0	0	6.18516	0	0	0	0	0	50.5166	0	0	0	0	44.4732	6.63865	13.9933	0	0	0	40.3095	0	0	7.09857	0	0	0	0	0	0.472126	0.794776	1	8.30521e-07	2.08839e-06	3.54304e-06	7.10261e-06	NA
Thermotoga	47.9155	10.0696	53.2665	189.655	30.386	77.8816	26.8309	56.0769	64.107	13.7435	101.559	32.962	13.1866	0	343.446	0	20.1768	86.6601	52.7343	19.7665	13.0161	5.30874	66.3187	27.5835	79.3615	29.6991	0	42.4553	125.664	9.78844	26.7996	36.2634	113.398	14.4753	56.3456	0	12.9542	0.476518	0.800274	1	2.55629e-05	3.08899e-05	1.7818e-05	1.72626e-05	NA
Rhodoplanes	3.23873	1.78193	19.2925	0	0	4.39655	0	0	2.2271	169.532	55.0641	11.9011	1.69503	1.12802	0	0	0	6.14395	28.1649	0	0	1.32283	0	0	3.04231	0	9.90836	6.0654	0	0	0.699135	18.642	0	3.09528	9.44402	0	2.11698	0.477851	0.800274	1	5.89599e-06	1.33255e-05	1.95606e-06	3.08152e-06	NA
Rickettsiella	0	0	42.5936	26.3634	0	0	0	0	5.44855	0	6.49467	0	0	0	0	0	0	9.25412	0	11.7795	0	2.71558	0	0	0	0	0	0	0	0	0	0	0	0	0	0	6.99588	0.478518	0.800274	1	1.62679e-06	3.42855e-06	6.02672e-07	1.42352e-06	NA
Euhalothece	13.7926	11.2451	0	48.591	0	0	10.5605	0	1.46355	0	3.33981	0	1.34987	0	48.7046	0	0	25.9509	126.022	0	1.03667	0	0	3.12724	17.7696	6.84478	2.80551	0	0	0	0.777717	0	0	0	0	0	5.70831	0.479063	0.800274	1	3.33478e-06	5.7302e-06	2.86308e-06	6.02431e-06	NA
Sulfuricaulis	26.271	11.7153	20.3586	19.649	0	37.8016	0	15.9874	1.38813	12.687	0	15.2969	12.0585	5.53725	0	0	0	7.9807	70.9764	0	2.16381	1.54378	0	12.8465	6.56608	4.61929	6.01645	25.4821	3.3307	52.4295	0	13.8554	0	3.87777	7.95841	1.3007	6.34082	0.482098	0.800288	1	4.80386e-06	4.1504e-06	5.27906e-06	8.59232e-06	NA
Salinimonas	0	3.02161	0	0	0	0	0	11.5572	0	0	12.4387	0	0	0	0	0	0	0	6.06667	0	0	0	0	0	0	0	0	0	0	0	0	1.32013	6.84064	0	0	0	0	0.484692	0.800288	1	6.98314e-07	1.53532e-06	1.27322e-07	3.32694e-07	NA
Aureitalea	9.93031	11.0642	28.3579	47.3642	78.6639	32.093	99.7814	13.9452	11.6595	40.9322	8.69644	82.1563	11.5566	10.6707	33.2854	0	0	0	42.1564	48.1647	1.06335	9.24879	65.8767	9.64087	19.6229	350.497	10.568	12.1936	0	17.4561	14.4693	18.7557	92.6264	6.34686	395.539	10.0732	8.10491	0.486155	0.800288	1	1.28287e-05	1.28925e-05	2.18701e-05	4.97622e-05	NA
Kordia	10.5375	117.587	158.505	219.035	208.739	70.3107	133.492	199.108	147.747	174.603	61.6906	0	12.2407	65.233	118.166	0	0	193.886	711.624	1043.61	173.327	3.87782	57.7484	69.0374	26.7058	72.5724	26.92	11.7744	24.2751	56.0573	86.4251	37.1794	1550.02	149.664	146.002	367.586	145.171	0.48631	0.800288	1	4.05482e-05	2.73179e-05	6.49691e-05	6.19299e-05	NA
Piscirickettsia	11.9875	36.6583	28.5445	6.23873	12.828	9.52033	24.9201	159.638	49.9097	64.4032	49.6432	1.35349	12.5645	21.4626	42.7732	0	2.28226	43.7914	67.7187	8.37088	4.33908	7.85758	0	14.6269	19.4832	15.4741	33.6838	55.7377	2.32314	11.9167	0	26.9684	74.8121	14.231	29.4658	33.0515	8.29657	0.48631	0.800288	1	1.37299e-05	1.52837e-05	9.86336e-06	9.86889e-06	NA
Cupriavidus	280.668	77.3139	501.128	144.405	263.001	42.6168	587.829	157.767	118.043	28.1309	164.164	152.203	112.35	92.8369	54.2466	0	0	212.766	546.642	57.5393	38.1386	62.9262	166.702	14.1943	59.4859	282.667	196.341	230.868	21.7898	141.091	35.0041	126.642	174.771	108.693	133.988	53.6945	93.5256	0.486388	0.800288	1	6.41146e-05	3.69054e-05	6.12684e-05	5.41649e-05	NA
Massilia	134.825	34.3224	132.628	126.552	23.9307	148.646	426.203	10.1286	50.669	180.601	44.8242	188.799	76.1821	47.2337	147.179	0	0	164.745	386.572	52.7203	14.2241	25.7428	8.47381	46.828	26.2115	504.557	81.0284	128.536	42.2	139.261	24.5773	49.1648	21.5342	94.2677	204.532	20.9049	39.3222	0.486388	0.800288	1	4.2214e-05	3.0966e-05	4.79059e-05	6.74517e-05	NA
Pelosinus	829.49	363.01	663.6	827.202	251.519	648.733	707.077	284.458	1099.39	1301.59	688.647	400.384	307.993	238.397	1076.09	597.441	291.066	832.083	321.921	1714.13	565.144	258.598	597.946	306.772	151.525	318.544	93.5579	314.191	652.422	191.453	101.374	423.884	1949.9	130.608	637.045	649.076	813.036	0.486414	0.800288	1	0.000243864	0.000129935	0.000218631	0.000120155	NA
Neorickettsia	0	0	0	6.5461	0	23.7235	0	0	13.4894	117.069	6.92653	0	0	0	0	0	0	49.6512	3.05071	0	20.4357	6.20508	0	0	0	0	0	0	0	0	0	10.7487	0	0	0	0	0	0.48882	0.801511	1	3.59664e-06	9.06287e-06	2.19592e-06	5.69381e-06	NA
Methylobacillus	3.06806	0	10.6298	0	0	0	33.0486	0	12.1001	0	0	0	18.8576	1.21706	29.9117	0	0	0	386.877	10.345	0	0	0	0	0	12.6405	20.5276	5.52538	0	3.4786	0	0	0	0	14.6769	0	0	0.488995	0.801511	1	2.71229e-06	4.29944e-06	4.9709e-06	1.55951e-05	NA
Azorhizobium	0	0	0	5.58922	0	14.6864	0	0	13.4014	51.2828	0	0	8.70083	0	10.1779	0	0	7.86064	76.2407	0	0	2.71558	1.9585	0	0	5.89733	0	0	0	0	6.97211	8.8909	0	0	0	0	0	0.490722	0.801729	1	2.55286e-06	4.30535e-06	1.61007e-06	3.40173e-06	NA
Fischerella	0	0	0	68.7406	0	3.08687	201.86	0	11.9778	11.141	0	14.7815	0	0	0	0	0	0	36.7136	0	1.16302	0	0	12.7041	0	21.4546	45.1878	0	0	0	0	56.8282	0	0	0	0	0	0.491417	0.801729	1	5.45275e-06	1.1172e-05	4.51154e-06	1.06496e-05	NA
Mycoavidus	130.159	27.6024	124.21	0	32.6615	17.4499	45.5462	0	56.6156	60.8856	65.5519	22.8374	46.5343	21.1699	0	0	0	114.903	184.894	0	0	21.3254	4.00963	0	21.0469	65.8047	16.2483	11.2192	0	33.0034	23.8649	13.1282	0	15.2976	113.764	6.9448	37.4985	0.491886	0.801729	1	1.65523e-05	1.40869e-05	1.39703e-05	1.55605e-05	NA
Candidatus Cardinium	5.54129	10.7407	10.6269	0	0	0	0	0	4.37185	97.1646	4.49878	2.37283	9.49474	6.52155	0	0	7.61213	2.7259	0	76.1044	5.16703	0	76.9563	12.9957	0	0	0	0	0	0	0	10.3156	180.457	1.39834	0	0	0	0.495301	0.803332	1	3.69623e-06	7.3697e-06	4.04538e-06	7.72182e-06	NA
Isosphaera	2.85163	12.3898	23.2974	0	20.0771	0	0	0	12.4624	2.47866	29.1821	4.49517	0.552507	0	1.61586	0	0	35.4919	0	0	0	0	43.0842	0	13.5012	0	1.58346	19.2027	0	0	0	0	251.598	0	0	32.1935	4.58094	0.495301	0.803332	1	2.80265e-06	3.45022e-06	4.60629e-06	8.05546e-06	NA
Limnohabitans	32.3734	89.5659	73.7697	267.829	78.242	15.4895	237.399	0	21.7933	58.2423	87.6283	145.301	79.4024	61.3575	138.008	0	0	356.144	222.009	0	50.6223	47.9267	49.8031	24.4437	52.0235	21.0392	52	98.8544	38.0515	91.7641	23.9133	25.1833	77.0848	24.9298	114.163	1.31037	53.4556	0.495896	0.803332	1	3.55749e-05	2.85182e-05	3.13774e-05	3.59547e-05	NA
Zymomonas	64.5926	10.1253	68.8158	0	0	9.20111	43.3556	0	34.8924	4.06347	47.793	7.87351	11.1427	143.571	0	0	0	45.2989	110.282	15.9386	114.713	12.3671	37.2612	0	4.40081	0	17.2454	8.50145	0	0	0	19.5995	0	5.7961	110.188	15.4751	0	0.496555	0.803332	1	1.14586e-05	1.65645e-05	1.00817e-05	1.73563e-05	NA
Desulfatibacillum	27.5497	24.3482	193.846	30.7576	18.0432	101.505	312.546	55.9347	44.3477	33.835	118.959	0	99.3637	0	47.6792	0	0	81.524	36.0063	68.4896	27.0439	69.6146	94.6222	0	17.4263	111.864	0	37.444	0	41.5417	11.162	53.246	0	0	219.392	0	106.933	0.50178	0.805157	1	2.42175e-05	2.15203e-05	2.17017e-05	2.41982e-05	NA
Sulfurifustis	7.6431	20.4618	5154.36	0	0	18.0876	26.0329	0	88.3445	0	16.6116	11.7536	9.1739	0	15.3704	1186.4	0	33.3809	33.0914	136.609	9.04799	0.966889	21.1971	13.4153	2.53652	10.5792	0	5.41519	23.0791	40.3493	21.8197	2.07155	9.05489	0	3.12489	278.49	0	0.50294	0.805157	1	9.50129e-05	0.000341204	2.80055e-05	8.14477e-05	NA
Lentibacillus	101.031	5.97701	126.391	27.255	51.0045	87.4262	7.40823	41.1445	60.5197	9.59183	0	12.3019	16.8331	28.8055	0	0	0	69.9713	9.11653	21.8416	19.6898	0	49.4535	87.96	0.763214	4.83572	6.36982	2.17072	188.152	23.5689	37.4623	8.11412	870.948	1.52382	0	20.2639	2.19093	0.505108	0.805157	1	1.40068e-05	1.26606e-05	1.72827e-05	2.84428e-05	NA
Nautilia	0	0	0	0	7.21538	27.0285	0	0	0	19.4483	150.137	0	0	0	0	0	0	2.7259	0	0	16.8677	9.49224	0	0	0	0	0	0	0	0	2.93614	0	0	0	0	0	0	0.505579	0.805157	1	4.44082e-06	1.28635e-05	9.53495e-07	2.68886e-06	NA
Polaribacter	126.387	32.1393	231.659	247.102	299.001	247.616	722.193	463.288	86.3864	88.2711	310.069	7.87197	54.9523	77.7567	127.797	0	0	94.9787	128.146	633.699	194.566	541.554	462.032	41.302	74.8762	189.486	55.2968	87.5268	49.4511	95.5017	82.3366	226.059	757.886	307.429	193.113	209.973	126.457	0.505968	0.805157	1	6.6238e-05	4.69387e-05	9.18298e-05	8.40285e-05	NA
Sutterella	3000.18	1415.86	7421.79	13337.7	4204.19	9156.48	30356.6	58563.2	1989.47	11164.8	15081	16208.5	3201.98	1084.72	262.732	0	0	4132.87	14441	23016.9	4931.1	1975.93	465.339	34.7446	2986.15	5400.76	4272.27	3912.2	6496.98	10279.1	3074.11	5107.36	300.174	3691.33	7995.49	2804.09	3591.15	0.505968	0.805157	1	0.0042342	0.00570794	0.00232335	0.00176968	NA
Achromobacter	63.9328	88.1552	566.484	94.3106	91.6275	130.956	443.017	47.6053	144.821	263.717	414.798	272.761	178.814	218.605	110.876	27.0121	0	180.931	639.826	77.132	68.7859	130.085	94.1591	50.3977	88.4904	156.979	94.7174	127.916	72.8636	527.228	135.283	110.943	119.974	153.326	313.729	181.924	38.721	0.505993	0.805157	1	7.74364e-05	5.03075e-05	7.58616e-05	7.70417e-05	NA
Lacinutrix	457.321	19.285	266.889	620.143	5.08804	18.6823	1.85975	34.2897	16.8354	223.652	183.07	42.5971	8.59759	424.403	38.7647	597.344	850.591	138.265	1950.41	929.139	105.425	1.0666	56.2849	27.2951	12.8634	3.64425	4.62237	34.1822	515.63	44.25	6.60966	18.4536	146.786	156.041	41.7455	51.1034	67.8704	0.505993	0.805157	1	5.63306e-05	7.1335e-05	9.03329e-05	0.000133568	NA
Mesorhizobium	179.468	17.6969	424.619	351.368	72.7127	180.364	151.1	1.67033	42.7864	353.948	93.304	49.9603	47.6235	23.1155	13.4629	1340.89	349.567	220.381	712.238	897.76	16.964	23.3208	141.78	43.0668	33.8873	118.997	9.87842	29.3394	72.1997	78.3612	35.9698	23.1433	271.833	73.4025	64.4453	237.619	14.4451	0.505993	0.805157	1	4.32985e-05	3.84234e-05	7.38548e-05	9.72129e-05	NA
Candidatus Paracaedibacter	0	14.4068	0	10.9475	0	5.68449	31.9677	8.98257	0	43.6291	41.4067	0	19.8564	0	0	0	2.1717	0	48.2035	3.50797	6.39127	8.13591	31.9337	1.77328	17.9204	80.274	0	0.707079	17.6366	0.517225	10.9961	6.89872	11.032	0	18.4876	0	14.6843	0.508662	0.807929	1	4.30289e-06	5.45674e-06	6.19248e-06	1.06715e-05	NA
Acetobacter	9.7945	3.48331	768.074	0	83.3187	246.863	0	0	22.6449	304.355	142.866	24.883	3.18573	0	0	1130.97	0	25.5517	846.4	109.975	0	41.5637	0	7.37705	0	0	0	5.35332	0	0	0	23.0647	87.5592	78.6705	40.564	0	3.19809	0.511623	0.811154	1	3.17748e-05	5.46046e-05	3.18372e-05	8.23186e-05	NA
Ammonifex	20.7901	92.2029	31.1023	33.5258	0	228.429	23.9639	2.34917	9.47391	120.98	101.216	28.0305	17.9587	31.574	150.409	0	0	137.909	0	0	83.5341	56.0858	12.5667	24.8595	18.6912	34.3728	0	31.9053	50.7743	18.2103	0	27.9889	76.5612	0	59.1418	48.844	75.2579	0.513833	0.81318	1	2.2393e-05	2.29792e-05	1.73794e-05	1.91536e-05	NA
Ensifer	3.84893	0	0	0	0	6.39764	0	0	1.20237	34.7097	56.5865	0	0	0	3.82651	0	0	45.3155	0	0	0	0	0	0	98.9848	8.78902	0	74.2101	0	0	0	12.4641	0	0	0	0	0	0.515276	0.813437	1	2.31193e-06	5.28791e-06	7.57197e-06	1.98173e-05	NA
Sulfurospirillum	182.934	58.3351	187.129	638.37	220.623	267.429	337.835	63.6042	189.053	267.733	170.609	24.4319	124.519	52.4218	0	0	13.1877	127.28	307.686	243.09	41.6546	152.735	266.605	99.2897	74.9186	30.2519	113.263	61.9099	97.7447	94.5433	14.4815	119.636	473.462	13.5312	194.052	327.502	86.3137	0.515911	0.813437	1	6.40687e-05	4.83019e-05	5.2385e-05	3.00503e-05	NA
Nitrospira	0	0	1.02025	887.638	0	35.9099	54.8148	0	75.5777	40.3984	10.5173	15.9533	10.7642	0	121.742	0	0	7.66816	0	0	5.84594	0	118.515	10.093	6.74804	0	17.5284	1.87116	0	1.31872	11.8055	0.45715	0	7.15918	81.7441	150.787	30.9913	0.516793	0.813437	1	2.81616e-05	7.21168e-05	8.51474e-06	1.39354e-05	NA
Methylovorus	27.9596	1.57882	15.127	0	40.8565	69.0544	93.4909	0	5.0624	0	84.5244	67.82	32.8679	7.3214	0	0	0	9.85195	30.5237	0	0	5.70961	0	2.41634	5.73678	122.266	36.027	10.0203	0	33.3889	2.68343	3.65129	0	17.1106	31.4451	35.7054	12.2203	0.52049	0.815859	1	1.12798e-05	1.33268e-05	9.22751e-06	1.67046e-05	NA
Candidatus Thioglobus	21.9143	0	345.42	0	48.1105	27.9325	49.554	0	7.44022	119.391	138.17	3.29601	8.86804	0	23.2412	443.214	0	37.4586	2520.14	235.851	2.66191	38.0335	0	0	20.1825	15.9573	0	0.914905	134.052	18.2848	10.7955	15.6897	22.0904	51.0763	23.1025	0	8.89906	0.523009	0.815859	1	1.552e-05	2.43322e-05	4.04698e-05	0.000102134	NA
Pseudonocardia	53.8121	16.6358	66.9324	0	0	57.5822	59.8937	10.0101	12.0729	55.2186	11.8173	4.98683	19.6302	9.01229	20.8691	0	0	30.7324	12.5296	0	0	2.89193	39.2612	41.0429	158.055	41.0393	0	5.11535	50.0984	14.6905	6.42312	14.649	78.0803	6.13079	0	52.7892	0	0.523009	0.815859	1	9.09529e-06	6.76861e-06	1.30859e-05	2.60505e-05	NA
Halobacillus	16.7216	13.5181	55.2774	4.03659	29.2863	12.5975	260.596	0	32.5268	68.777	73.3635	0.704832	24.6846	12.1035	0	0	92.9928	20.5042	6.99132	10.7699	10.6852	9.8096	27.5681	12.1164	5.49257	33.2896	9.43264	4.45453	9.30653	6.67794	0	40.1848	76.1265	0	0	20.5526	20.9267	0.525119	0.815859	1	1.19437e-05	1.3371e-05	9.02978e-06	1.2196e-05	NA
Aquicella	9.81384	16.6003	121.247	46.4653	39.8547	138.782	0	19.1705	57.4901	4.99408	28.1986	0	27.0469	6.75034	16.6091	0	0	290.378	68.8544	58.3487	46.9109	20.0451	32.552	7.22841	10.3363	21.3697	17.9023	26.0184	5.46915	11.7444	45.2948	14.9037	46.4964	8.60881	87.7283	11.6583	28.7005	0.525734	0.815859	1	1.27978e-05	1.29721e-05	1.78871e-05	2.7857e-05	NA
Desulfococcus	266.826	16.7015	225.644	209.609	70.7897	239.686	107.837	17.9528	223.955	197.182	248.469	46.3939	120.921	22.2021	194.062	0	0	175.667	355.192	200.092	100.057	26.8894	252.458	49.5936	23.4284	151.052	14.0864	79.0529	58.7128	94.2488	66.6131	191.734	154.774	110.618	148.94	7.37159	79.3682	0.525955	0.815859	1	5.40574e-05	3.50244e-05	4.82609e-05	3.54211e-05	NA
Hydrogenophaga	98.7247	37.1061	510.862	7.46616	14.7733	173.451	147.28	6.43744	58.5038	38.7478	449.798	66.3828	42.2995	54.946	24.3415	0	0	128.408	374.051	510.286	29.1619	36.4489	117.462	22.2296	45.9578	55.7861	45.0848	61.6124	9.88995	47.8012	7.82363	114.988	676.238	55.2178	108.093	70.6424	44.1837	0.525955	0.815859	1	3.88306e-05	4.42247e-05	3.70425e-05	2.73943e-05	NA
Salmonella	74.6718	35.5831	93.4989	110.937	1584.9	829.237	137.265	401.624	117.001	19.8692	2538.74	56.0589	36.5629	34775.5	85.3548	0	660.175	76.0299	232.918	170.047	237.392	18.2727	22.8179	140.179	60.2025	86.7696	155.95	166.91	88.8416	87.6388	131.994	78.1568	1274.13	267.182	648.173	295.06	144.766	0.525979	0.815859	1	0.00117437	0.00398771	9.69673e-05	8.95075e-05	NA
Leifsonia	0	0	0	32.7999	0	62.5166	0	18.2864	8.39438	13.2625	139.938	0	0	0	61.4403	0	0	18.1909	24.7051	0	0	0	0	11.5422	30.6101	5.27837	0	6.91383	17.8537	0	0	23.0345	0	0	0	0	3.29433	0.526753	0.815859	1	7.6002e-06	1.30017e-05	3.50869e-06	6.0492e-06	NA
Ephemeroptericola	134.875	35.8591	209.713	120.989	34.3224	75.7934	37.2981	0	51.5777	58.7406	153.28	24.8299	82.5204	9.28297	144.656	0	0	128.534	814.624	29.6243	11.2867	139.753	36.6239	0	26.1718	23.616	34.1157	80.197	50.0984	214.211	7.53017	79.8215	78.9175	9.97362	99.3249	30.7729	5.14895	0.53588	0.827131	1	2.87538e-05	1.98718e-05	3.38178e-05	4.50079e-05	NA
Dyella	7.14904	2.43853	14.7054	15.5189	0	9.52033	0	25.7989	10.3179	28.5642	37.8963	0	23.3128	1.2464	0	0	0	19.0124	134.437	0	1.61028	10.2169	0	0	3.81972	16.93	13.8622	57.0204	2.32314	0	0	10.9192	4.42706	2.33589	18.1308	0	0	0.537451	0.827131	1	4.58727e-06	5.02271e-06	5.63043e-06	1.00949e-05	NA
Nitratifractor	28.165	0	0	17.1658	3.98937	0	0	0	0	7.28044	0	0	0	0	13.265	0	0	0	0	0	4.70664	0	0	0	40.5028	1.53444	4.01003	18.0228	0	0	0	0	0	0	0	0	0	0.539824	0.827131	1	1.60831e-06	3.04601e-06	2.36896e-06	7.15584e-06	NA
Pelagibacterium	0	0	15.5774	92.236	0	5.50716	0	0	18.1736	30.5373	12.3565	12.194	27.2697	0	0	0	0	19.1634	19.1357	22.7538	0	0	0	7.9757	0	9.20371	15.0898	18.1894	0	32.0261	4.12813	55.5486	82.8089	0	75.1548	73.5269	0	0.539891	0.827131	1	5.63849e-06	8.50853e-06	7.71777e-06	1.0094e-05	NA
Trichodesmium	8.64525	44.8637	16.6785	28.5241	23.2462	5.31072	110.173	0	21.0266	4.35932	29.4918	55.6381	4.91603	9.38257	2.42092	0	0	0	6.99132	90.434	1.1387	0	17.3563	14.6924	70.1487	29.0637	58.7105	19.5051	0	57.4232	0	28.8586	0	10.0141	0	76.8831	4.7288	0.543481	0.827131	1	9.51156e-06	1.09273e-05	1.19755e-05	1.63139e-05	NA
Buchnera	30.0501	5.67796	90.0958	122.02	2.53916	53.4914	0	0	155.201	83.6438	141.069	4.94882	23.8074	7.80522	2.32472	0	0	40.8312	85.3333	62.3601	41.0094	2.7591	34.6923	13.5003	43.8431	86.9095	6.99363	76.389	0	27.3979	64.6001	73.5912	21.3793	1.34322	22.1421	135.686	49.9696	0.545885	0.827131	1	1.80759e-05	2.26772e-05	2.0629e-05	1.96628e-05	NA
Rothia	66.613	46.214	60.1226	16.5612	11.2811	49.8441	0	2095.35	59.9767	229.124	231.664	2.28463	44.8385	25.9046	1975.02	80.5821	0	35.9821	175.547	248.117	557.809	0	94.4663	29.312	30.0478	18.4326	0	14.0767	684.762	28.2737	11.9368	5.40657	382.296	0	20.3807	1566.64	29.476	0.545885	0.827131	1	0.000121156	0.000257473	6.9583e-05	0.000138746	NA
Paraburkholderia	63.6718	29.2952	123	1.84297	26.5522	1.55451	180.676	36.2722	45.869	4.09161	132.687	28.5012	108.034	10.3941	74.9786	0	0	88.2706	630.926	191.542	11.9022	15.7526	0	12.2646	43.4727	111.636	115.65	222.326	35.1862	40.0168	19.7617	71.6962	151.799	26.0343	144.863	0	44.1571	0.546124	0.827131	1	2.17052e-05	1.96285e-05	3.63755e-05	4.14482e-05	NA
Providencia	51.4582	19.0317	158.854	280.154	0	67.6763	220.425	789.203	101.181	437.618	202.993	49.7572	57.8781	514.42	3.93178	0	0	59.6126	262.109	987.09	84.9043	24.4814	45.9069	69.0822	34.5784	148.801	49.7756	92.7903	237.5	13.1125	26.1547	28.5574	31.9639	157.522	109.203	201.078	85.5816	0.546267	0.827131	1	7.21766e-05	8.67352e-05	4.95376e-05	4.96286e-05	NA
Antarcticibacterium	106.385	204.953	863.642	90.1678	2774.38	327.259	821.237	17.3041	87.2462	1705.67	319.471	9.88399	114.649	72.2515	27.3773	0	0	162.386	56.4784	59.9022	780.915	333.056	272.719	50.9387	80.4353	660.294	29.2728	1100.89	5.47137	285.88	156.083	131.427	710.91	31.6038	72.9125	192.532	89.8041	0.546338	0.827131	1	0.000156505	0.000234562	0.000133571	0.000201408	NA
Methylocystis	195.497	12.6715	783.958	123.719	13.5235	129.553	6.03908	11.853	25.4631	122.573	226.284	137.054	50.5014	47.5136	131.063	901.203	286.419	141.438	2079.22	214.084	51.7056	73.4648	251.955	28.4021	46.6417	47.2502	5.78737	40.425	231.671	51.6557	0	92.726	0	133.095	14.2076	116.679	31.7129	0.546338	0.827131	1	4.60555e-05	5.12157e-05	7.43571e-05	9.71567e-05	NA
Caldicellulosiruptor	146.947	263.231	450.61	1086.8	111.297	1290.61	836.475	94.4616	862.315	675.134	1343.21	138.179	197.724	80.3151	909.678	0	38.885	915.961	912.399	1166.54	240.865	69.4072	1087.01	251.941	333.105	291.466	40.4671	65.4144	1245.74	70.644	115.848	281.858	2389.27	36.3055	314.7	1383.52	75.4133	0.546362	0.827131	1	0.000200682	0.000153627	0.000178955	0.000162629	NA
Haemophilus	491.726	84.6486	115.77	102.537	68.2935	116.168	310.242	103.158	178.118	127.189	197.695	14147.7	9710.55	5288.97	81.1816	119490	376.673	89.2634	1904.87	42.0653	4.42587	6.93643	66.8404	14547	7185.69	86.0483	64.6478	82.5847	29.1307	72.5277	111.307	34.9608	463.368	3411.03	106.126	149.338	19.74	0.546362	0.827131	1	0.00126441	0.00282728	0.00254522	0.00827812	NA
Hyphomicrobium	31.2373	5.18565	11.4934	44.1487	0	21.1066	84.3934	0	27.7559	102.9	43.9456	0	0	12.0653	79.9252	0	0	8.66835	0	0	89.9764	86.5807	0	14.4881	0	38.1696	0	1.94296	72.5014	0	35.8585	91.0319	44.6735	0	0	0	35.1247	0.553661	0.836729	1	9.92708e-06	1.00117e-05	1.38033e-05	2.09408e-05	NA
Candidatus Izimaplasma	40.4885	69.5428	146.604	356.613	126.021	51.4406	71.0276	0	326.216	344.375	307.708	36.7888	39.7686	23.9186	110.642	0	0	376.649	131.996	111.216	164.009	16.3983	304.803	75.6795	74.1947	26.582	5.73794	25.9819	0	9.21067	81.3188	115.05	176.602	0.773759	63.6348	449.665	129.616	0.556464	0.839509	1	5.04657e-05	4.87256e-05	4.60778e-05	5.12001e-05	NA
Lentzea	0	17.8707	69.6141	7.94133	50.418	0	0	0	256.563	41.863	254.5	0	0	112.494	38.0326	0	0	30.2144	0	0	75.1931	61.4517	714.105	37.3454	0	0	0	0	0	36.7692	0	93.5205	0	9.80035	0	0	142.013	0.560492	0.844126	1	2.27958e-05	3.84596e-05	2.62491e-05	5.837e-05	NA
Thiohalobacter	33.3173	30.6505	152.025	0	0	45.7765	32.6851	0	48.1012	2.47866	14.3831	0	23.6947	13.7822	17.8511	0	0	106.621	298.774	204.512	4.78198	22.818	0	0	7.71957	39.4335	15.4196	90.2987	0	55.2671	71.2063	32.7501	22.6206	6.77727	34.0073	0	2.16539	0.563287	0.846807	1	1.0071e-05	1.12798e-05	1.87146e-05	2.23169e-05	NA
Kibdelosporangium	0	9.01347	0	0	42.5639	28.1717	0	0	15.7347	0	6.17293	0	0	5.45688	0	0	0	0	350.66	213.662	0	6.81699	0	0	0	19.2647	6.69475	0	0	0	5.02086	0	0	0	0	0	0	0.564291	0.846807	1	2.70493e-06	4.27321e-06	6.13829e-06	1.63755e-05	NA
Hydrogenovibrio	30.6287	2.24131	19.2573	92.1035	12.929	22.4847	4.42262	0	16.4123	167.765	11.0834	136.674	9.7035	2.84952	84.4256	0	0	25.7299	107.856	0	16.1603	1.54378	119.151	32.5733	4.26223	15.4582	6.01645	23.0605	10.989	0	4.35048	102.597	171.097	6.59767	44.8448	0	0	0.565835	0.846807	1	1.66284e-05	2.47322e-05	1.15329e-05	1.60598e-05	NA
Variovorax	32.4405	18.3994	160.75	100.68	2.53916	10.069	103.273	0	207.136	132.025	283.101	74.3787	70.1047	131.329	8.08491	0	0	222.534	345.169	75.535	127.449	36.6896	46.0922	21.5417	31.6155	78.5844	148.166	146.421	171.638	65.8995	38.2972	61.1191	159.545	29.251	100.566	98.8003	28.8116	0.567036	0.846807	1	3.47523e-05	3.32653e-05	4.27496e-05	3.48133e-05	NA
Shewanella	259.912	294.721	292.504	250.682	78.5274	160.642	621.787	488.597	314.609	664.233	309.829	64.0129	95.478	226.434	153.051	17.2976	38.6073	1078.54	400.601	331.54	405.814	148.459	118.642	128.454	249.797	110.377	224.039	249.504	68.296	249.641	97.47	167.424	147.629	114.942	386.225	75.3398	39.731	0.567128	0.846807	1	0.000103436	5.66888e-05	0.000111453	0.000111445	NA
Shigella	0	1.75905	188.449	0	3081.4	1186.31	0	0	42.0781	0	3395.5	0	0	29583.3	35.3279	0	2813.95	0	0	147.504	480.806	0	0	0	89.049	0	161.982	243.058	0	31.2669	38.9867	98.3067	1424.46	955.128	1674.3	1340.61	22.6667	0.575297	0.856372	1	0.00105281	0.00339152	0.000202511	0.000390031	NA
Enterobacter	951.801	11.6875	70.8109	64.6838	3348.98	84.7516	51.6667	0	67.8609	80.6106	2269.59	25.1106	12.0823	89786.5	107.485	426.461	5.3994	90.7652	59.8826	0	82.1505	13.1028	13.121	15.4305	11.8917	50.7414	20.9408	96.2336	108.634	35.7879	4.0751	40.1341	71517	37.0162	516.015	32.6795	40.5155	0.577628	0.856372	1	0.00283648	0.0103371	0.00041604	0.00178937	NA
Sphingorhabdus	0	8.01341	5.42324	0	0	0	0	0	3.11812	27.893	43.8591	0	0	0	0	0	0	0	61.9692	0	0	0	113.278	1.04725	7.08804	8.92256	0	8.21018	9.73677	0	0	0	19.2888	10.2064	0	0	0	0.582335	0.856372	1	2.07122e-06	4.22002e-06	3.93348e-06	9.03008e-06	NA
Hydrogenobacter	4.35633	0.502125	78.9652	111.308	106.701	11.8848	30.591	0	0.423545	116.813	36.4998	0	10.9258	0	0	17.3819	0	31.4495	2.73886	21.6558	3.61187	8.54967	1.49733	0	6.21211	20.467	0	21.8582	7.53721	0	42.2089	25.0446	16.2729	0	0	0	17.7821	0.583313	0.856372	1	1.03857e-05	1.3772e-05	6.13185e-06	8.4115e-06	NA
Labilithrix	113.244	2.82085	157.727	3.20704	0	24.6495	0	4.19133	59.1397	31.0071	28.6748	4.22403	8.86475	0	9.39899	0	0	34.7545	25.178	47.6795	8.20709	5.40651	67.2857	0	14.0976	5.92605	0	3.41052	0	15.4387	0	4.73753	56.6655	8.82805	4.29307	2.56071	6.22814	0.585586	0.856372	1	1.04454e-05	1.47209e-05	5.28381e-06	6.20288e-06	NA
Pseudolabrys	0	21.2766	12.1193	17.7369	0	20.7972	12.6603	0	88.2333	70.1844	109.779	17.495	12.8046	5.45998	4.73927	0	0	33.9975	13.4302	0	9.66966	6.11655	33.3957	5.39135	36.0782	10.1113	0	6.0488	0	34.8084	4.70356	12.4264	25.0444	1.9595	0	34.0606	19.4121	0.585586	0.856372	1	1.06066e-05	1.3836e-05	6.74284e-06	7.95873e-06	NA
Candidatus Nitrosotalea	29.7713	12.0766	19.5586	0	1.58416	0	0	0	3.87064	0	0	0	42.8115	0	0	0	0	0	0	0	11.3708	0	0	12.035	0	0	0.635958	0	0	0	0	0	24.8849	0	1.74341	62.4565	21.1212	0.58639	0.856372	1	3.69973e-06	7.83126e-06	2.39424e-06	5.34373e-06	NA
Pyrococcus	62.8118	0	0	0	0	45.2237	0	28.9125	6.26179	13.7106	0	10.951	0	0	0	0	0	5.2325	0	0	0	9.99018	0	5.60867	9.52	0	0	0	0	0	0	23.9642	134.177	0	42.9463	0	0	0.58639	0.856372	1	4.21593e-06	6.9935e-06	2.87241e-06	5.25411e-06	NA
Cycloclasticus	97.3092	39.0719	6.71597	0	0	28.6431	10.6666	0	12.2432	159.148	7.16724	21.8963	4.09378	7.69858	0	0	0	9.86994	175.828	34.1679	9.75596	14.6786	8.74998	0	3.20919	17.4885	21.9828	22.1921	0	28.7234	5.28674	16.0014	5.29775	19.5659	12.8377	33.0226	2.30502	0.586395	0.856372	1	1.0062e-05	1.47429e-05	8.14218e-06	8.42171e-06	NA
Aggregatibacter	14.7617	21.3587	82.4625	119.649	0	0	10.1285	88.6266	29.625	95.5893	28.262	1616.01	739.177	391.69	64.5995	11121	0	104.347	0	38.6677	22.0887	0	448.825	1715.09	756.758	62.2733	0	10.076	0	57.1436	2.2665	25.5755	38.1771	401.784	43.5809	26.7803	5.86257	0.587021	0.856372	1	0.000128786	0.000288823	0.000264084	0.000775682	NA
Dactylococcopsis	29.2615	57.9833	50.0447	36.6942	0	49.6837	35.625	0	81.1674	21.2938	64.7815	209.715	36.527	121.563	57.2603	0	0	101.049	229.245	24.1126	130.617	0	271.976	63.5851	77.8205	49.6182	0	32.7774	84.8501	32.1253	21.9731	21.7655	89.4836	66.4902	4.60776	193.483	18.032	0.587489	0.856372	1	2.68373e-05	3.43561e-05	3.0523e-05	2.90716e-05	NA
Euzebya	225.955	86.9528	26.4304	4.19126	0	107.446	16.0204	2.93703	23.0912	140.674	11.9064	78.3584	3.37868	38.9096	105.792	0	0	57.5081	4.75281	25.5096	7.30713	20.9688	83.4928	113.598	42.44	51.2311	5.47843	18.5929	0	22.7079	22.6315	32.4007	139.382	0	60.3088	215.24	2.54136	0.587822	0.856372	1	2.35052e-05	2.58524e-05	1.75259e-05	1.8941e-05	NA
Candidatus Methanomethylophilus	184.253	45.6045	21.9545	554.669	10.8853	120.131	111.874	295.376	130.1	263.199	82.6419	11.3886	22.8181	17.7369	110.319	0	0	93.7215	320.854	7.00391	58.6347	24.1685	122.101	34.7926	10.8426	67.6004	60.2177	21.4818	124.947	0	15.0919	75.6704	806.352	13.5411	868.654	216.745	6.03053	0.588176	0.856372	1	4.6724e-05	4.81276e-05	4.05946e-05	5.49329e-05	NA
Capnocytophaga	5053.1	1267.75	7039.2	11391.9	8000.21	2866.56	7853.86	4593.23	2188.24	5581.96	4056.43	5796.4	2836.91	1481.57	2930.11	11699.4	807.028	3497.15	12600.3	10357.3	2133.08	8005.66	5195.31	1311.92	1132.57	5035.73	2043.26	1883.37	2976.52	3120.17	2101.83	1925.97	12843	4921.81	6016.2	3235.22	2972.2	0.588265	0.856372	1	0.00176319	0.000938028	0.00198587	0.00115382	NA
Soehngenia	975.018	323.914	1305.32	1275.6	347.164	997.273	1028.89	441.744	2122.24	2460.26	1593.54	282.929	283.699	403.71	1132.2	0	72.4557	1014.25	1466.46	1025.92	390.186	399.316	1130.1	518.234	432.722	458.416	49.9369	578.199	1079.32	520.961	286.594	422.628	1334.17	194.582	736.661	873.585	299.824	0.588265	0.856372	1	0.000362576	0.000262796	0.000259547	0.000132726	NA
Candidatus Mancarchaeum	0	0	0	0	0	8.65813	0	19.1314	0	0	0	8.69055	6.39827	0	0	0	0	0	0	0	0	0	0	14.863	79.2269	0	0	0	0	0	0	0	4.2266	0	14.7913	0	0	0.591347	0.857994	1	1.34052e-06	2.47098e-06	3.39636e-06	1.32096e-05	NA
Hafnia	0	0	0	0	0	0	25.848	0	2.96459	0	10.0108	0	0	77.595	0	0	0	7.99934	0	0	0	0	0	13.0143	0	5.96095	0	0	0	0	0	0	34.4671	0	0	0	0	0.591347	0.857994	1	2.97778e-06	8.9132e-06	8.37006e-07	1.91123e-06	NA
Kitasatospora	10.2978	7.59074	119.763	14.6587	0	224.348	23.7429	4.36143	13.2921	13.3214	91.6014	6.68811	9.29156	22.6944	37.433	0	0	63.0786	0	107.909	10.6985	2.47041	62.5152	3.32514	8.60307	37.724	0	6.13722	47.3012	5.52479	1.85179	13.5312	0	9.39503	24.4081	121.64	12.839	0.598208	0.866507	1	1.31272e-05	1.851e-05	9.97645e-06	1.13026e-05	NA
Halorhodospira	7.71667	1.65394	6.59182	25.4545	0	0	4.66301	0	13.2771	66.323	0	0	7.09297	10.444	0	0	0	25.5567	49.8995	16.4238	15.8834	5.14986	0	0	5.45605	5.75796	22.4576	3.07364	0	0.937026	4.37535	16.3198	0	2.52073	31.3966	0	0	0.599746	0.867295	1	3.3966e-06	5.30271e-06	4.18777e-06	5.01655e-06	NA
Methylophaga	38.54	25.8204	66.5192	4.19446	33.8995	24.7238	30.608	11.0697	32.4687	83.9764	24.1835	1.34003	20.4726	9.54428	20.7165	0	0	58.6025	120.601	40.3566	17.949	16.1695	36.8226	2.98764	10.6637	15.9176	7.37021	33.925	0	10.1851	1.98868	21.5787	3.27836	33.7743	38.8954	0	19.9566	0.609547	0.871655	1	1.02921e-05	6.85506e-06	1.01098e-05	9.21035e-06	NA
Synechococcus	1191.98	16.5562	106.117	169.388	6.88491	350.832	35.7991	37.3118	171.687	154.249	60.1224	74.6759	8.50643	33.0344	360.137	0	0	123.969	99.4188	102.551	50.6998	10.5087	119.564	79.682	97.0343	145.037	96.6952	57.7509	1081.86	11.7251	27.1914	82.4519	265.582	5.2343	34.4512	134.759	8.13411	0.609738	0.871655	1	6.82004e-05	0.000111156	5.44647e-05	0.000105658	NA
Akkermansia	4312.05	6385.78	13542.1	48571.1	4196.7	5019.4	12104.9	3243.42	5022.39	45705.1	10375.9	2693.16	2500.89	2377.77	7665.9	51709.8	379.493	21864.9	10322.6	24495.8	18832.5	3981.22	7900.12	2573.46	1773.49	2971.65	17444	2351.08	11384.6	6011.82	2906.82	5064.54	14626.3	13417.8	3997.38	3019.53	3705.82	0.609759	0.871655	1	0.00388125	0.00446445	0.00478533	0.0048033	NA
Cryobacterium	13.4007	9.27949	7.9701	108.132	2.64691	1.58533	126.839	8.60492	41.1722	41.4673	210.218	25.8949	15.536	26.6991	8.82717	0	8.57607	37.2265	136.124	2.5588	2.37517	42.2582	33.328	1.47821	2.9974	4.8831	33.1621	23.0061	71.4137	12.8462	0.965621	21.6245	11.4497	1.08773	80.1434	29.6807	17.7537	0.609759	0.871655	1	1.49011e-05	1.81821e-05	1.10561e-05	1.0567e-05	NA
Eikenella	587.826	72.4976	599.474	1324.4	0	44.5427	88.3271	577.159	21.215	182.143	15.6868	35.4016	60.9052	65.7224	379.683	550.099	736.073	173.647	9853.87	898.985	30.0631	9.74595	100.45	65.4457	120.945	17.4986	32.0082	21.8848	1416.99	56.0989	12.4214	100.734	663.665	104.408	42.8171	641.568	34.5665	0.609759	0.871655	1	9.29995e-05	0.000118736	0.000189759	0.000404289	NA
Flavivirga	763.122	93.802	99.4144	14906.1	230.148	83.9686	517.06	32.5596	123.703	2043.87	578.63	289.438	233.017	79.5513	159.114	4366.05	11886	627.073	20029.2	4718.17	55.4377	182.921	259.147	91.0337	843.131	440.476	17.5561	141.594	1207.68	14.5229	42.9376	103.279	322.984	3208.4	124.183	79.3584	84.9876	0.609759	0.871655	1	0.000444198	0.00120678	0.000839347	0.00168988	NA
Serratia	181.053	90.4114	505.031	1270.56	305.52	762.718	411.601	194.303	204.872	605.555	808.713	162.939	437.085	8407.77	508.769	433.335	804.603	195.068	288.919	475.954	283.085	169.888	255.538	218.84	124.129	244.021	110.88	218.954	211.156	119.796	297.201	316.527	1188.69	85.5064	540.22	831.532	140.529	0.609759	0.871655	1	0.000403917	0.000934738	0.000146725	9.16839e-05	NA
Halorhabdus	0	0	0	0	0	44.0136	0	5.84425	0	9.42267	0	0	0	0	10.7449	0	0	0	0	0	0	0	0	0	6.28847	14.053	8.13137	0	0	0	4.86315	0	6.80373	8.16151	66.3923	0	0	0.6188	0.881201	1	1.51756e-06	3.64376e-06	2.33155e-06	4.72919e-06	NA
Hahella	12.6947	12.231	21.8652	0	13.8393	13.5443	14.5738	0	35.8993	0	5.23954	15.0253	20.4941	0	0	0	0	25.7831	0	15.1523	6.19808	0.966889	30.7438	0	12.854	6.46727	0	4.05702	0	0	23.8792	35.6298	495.095	0	12.9458	0	0	0.619727	0.881201	1	4.92049e-06	5.60275e-06	6.92932e-06	1.32378e-05	NA
Chloracidobacterium	73.725	23.4595	184.137	334.117	50.418	88.9947	763.058	0	132.308	206.392	138.897	116.834	119.46	40.254	103.29	0	0	192.483	106.965	880.127	283.028	192.183	252.559	37.3454	99.4305	75.7341	0	74.897	41.221	50.8276	91.3619	102.985	202.043	20.1303	197.897	262.24	130.866	0.620428	0.881201	1	5.19864e-05	3.99938e-05	6.19837e-05	5.27892e-05	NA
Phenylobacterium	0	0	0	0	0	42.9467	0	0	0	0	8.77315	0	0	0	0	0	0	0	0	0	0	1.10644	0	0	0	0	0	0	0	0	0	0.575079	0	0	0	0	0	0.62575	0.881201	1	1.09821e-06	3.52622e-06	4.88661e-08	1.66201e-07	NA
Hydrocarboniclastica	6.28497	0	249.603	0	156.36	1.77373	21.6444	0	1.34638	22.8226	35.1574	0	77.6941	0	76.9443	0	0	19.2488	94.3353	29.3604	6.16471	2.99467	211.471	1.10135	0	71.4358	0	3.72005	1.23512	19.6508	20.356	31.849	58.7411	14.1638	3.36266	22.8929	4.81785	0.629145	0.881201	1	1.46581e-05	2.24572e-05	1.11846e-05	1.79774e-05	NA
Litorilituus	72.2149	0.738364	4.98471	66.1911	0	10.0028	26.5399	0	78.3779	12.5891	5.05872	0	6.12033	0	2.50138	0	0	68.1043	0	5.13977	21.1923	7.92322	76.0542	0.745676	7.5339	2.81373	0	2.02957	6.29024	1.73578	8.05734	6.25908	235.533	0	37.0158	9.02845	33.308	0.629145	0.881201	1	7.29226e-06	1.22573e-05	7.66165e-06	1.0344e-05	NA
Coxiella	7.16861	0	0	68.7028	0	53.873	0	0	6.79485	30.6104	0	0	0	6.77237	0	0	0	8.08229	0	3.80773	4.84898	24.7471	13.0206	0	0	3.30723	0	0	21.9186	0	15.0735	18.9786	20.0479	0	0	12.0356	3.17158	0.629578	0.881201	1	3.82558e-06	6.89629e-06	3.34003e-06	4.7985e-06	NA
Caulobacter	32.9686	20.7413	91.3294	31.4643	149.064	71.3272	39.6189	2.50778	16.4989	77.0263	223.914	38.537	41.6472	10.729	55.9031	0	0	0	39.3688	91.7177	4.54906	83.4589	28.6279	16.6298	67.1854	103.597	0.607012	45.8112	0	68.1445	45.2567	54.4506	159.042	4.24791	137.505	5.56868	49.3672	0.631393	0.881201	1	2.14296e-05	1.86301e-05	2.14172e-05	2.11691e-05	NA
Euzebyella	100.149	85.5365	160.235	351.61	1367.43	153.231	855.589	164.92	865.316	391.357	377.296	114.117	421.113	220.878	163.355	0	0	525.336	164.061	331.672	229.062	100.157	1050.46	477.294	74.5598	525.909	67.4947	152.688	33.5307	156.016	88.6602	142.092	431.014	205.389	120.115	434.086	439.126	0.631575	0.881201	1	0.000144174	0.000135285	0.000124799	0.000111395	NA
Francisella	631.338	67.0055	164.813	158.813	32.82	268.765	68.7374	23.687	68.9979	117.579	147.478	15.0097	64.3952	13.656	3247.57	0	0	466.921	553.804	487.791	39.1743	63.281	132.027	52.6414	115.725	83.1218	9.33751	77.079	93.885	112.568	50.8333	146.657	56.9121	21.713	174.035	103.98	81.75	0.631575	0.881201	1	0.000121591	0.000291442	5.44092e-05	4.82246e-05	NA
Acidithiobacillus	33.8024	49.9004	827.308	133.337	77.0465	203.554	13.3702	49.1642	95.875	30.7011	81.8938	33.0229	1513	22.719	33.2651	25.6162	2.48895	62.3416	62.6737	8.45229	95.213	52.136	147.637	2.13639	14.491	988.088	67.9591	64.1587	0	7735.98	38.1756	57.1379	1594.55	444.913	884.528	119.034	40.8895	0.631595	0.881201	1	0.000104773	0.000261542	0.000336846	0.0011654	NA
Algoriphagus	201.755	48.5825	218.896	394.057	153.377	91.1174	1888.59	46.3753	68.3254	254.242	103.862	81.4234	41.5346	170.418	71.3437	48.7611	166.963	283.532	570.364	475.393	243.048	50.7065	168.37	33.3429	59.787	35.4847	49.0671	108.537	551.033	60.9432	59.7165	56.5355	207.906	595.661	189.05	40.169	105.653	0.631595	0.881201	1	7.21694e-05	8.71331e-05	9.04116e-05	0.000112616	NA
Bordetella	348.639	157.505	515.079	358.838	464.928	258.127	147.113	516.472	253.805	87.3288	450.12	239.803	259.835	225.502	248.631	0	257.728	454.819	1848.82	121.638	84.2216	189.297	326.612	98.8386	158.53	348.334	224.442	253.967	97.7313	500.815	171.966	186.703	412.365	1013.93	592.465	319.148	100.766	0.631595	0.881201	1	0.000117464	4.8442e-05	0.00016957	0.000185086	NA
Halomonas	107.705	6.81754	102.493	38.8455	40.9762	105.876	178.784	26.8293	35.8099	35.9782	72.4172	19.1472	71.0802	110.004	23.1752	0	35.5823	68.189	127.074	130.993	42.9644	41.2745	63.9477	30.0006	23.2941	63.6411	45.6771	78.2639	136.461	45.8098	17.7978	35.5392	74.0631	30.432	106.854	3.09398	15.0338	0.631595	0.881201	1	2.31169e-05	1.49225e-05	2.55023e-05	1.55186e-05	NA
Vibrio	484.693	557.072	791.092	528.148	962.308	1121.98	922.02	211.547	510.894	1095.06	451.933	234.155	784.615	1323.03	268.434	128.64	67.7451	285.386	846.017	1270.92	448.825	370.334	1663.21	495.195	283.782	195.229	1375.71	415.372	274.62	171.412	684.908	736.954	1013.22	89.3056	745.546	536.897	538.384	0.631595	0.881201	1	0.000262893	0.000150321	0.000272087	0.000233142	NA
Schaalia	0	0	0	0	89.9791	0	0	0	0	0	0	0	8.87924	0	8.23411	0	0	0	0	0	0	0	0	0	0	0.479969	0	0	0	14.9382	10.0629	0.999611	926.122	25.2739	0	0	0	0.636569	0.885719	1	2.47229e-06	7.28564e-06	6.85884e-06	2.34405e-05	NA
Candidatus Methanoplasma	2.89102	27.7261	97.1496	0	0	31.7902	49.7716	0	11.1063	22.2628	0	0	3.94428	21.1713	17.3743	1.06465	0	95.4767	39.3355	0	0	25.648	0	60.701	7.54981	5.85762	8.85009	30.3251	4.53823	1.74177	0	1.36867	17.1041	0	7.03325	3.4617	0	0.636864	0.885719	1	6.28521e-06	7.33761e-06	6.77151e-06	1.18384e-05	NA
Citromicrobium	0	6.1363	7.61044	0	0	0	24.3832	0	0	0	7.89904	2.64521	9.18915	0	0	0	0	0	0	0	15.5477	2.79701	0	0	0	12.5011	0	0	0	0	3.55405	20.4363	37.046	0	0	0	0	0.642001	0.890631	1	1.41814e-06	2.08598e-06	1.83593e-06	3.77926e-06	NA
Desulfocapsa	135.162	26.3629	257.735	260.02	0	43.2109	103.598	10.3378	296.302	150.89	100.292	12.3894	101.986	66.3915	186.782	0	0	46.1239	276.325	126.874	109.466	128.641	210.407	12.9826	19.4787	74.0512	27.0225	142.8	0	101.984	7.72793	76.6344	91.7942	3.7668	173.356	103.143	48.4336	0.642439	0.890631	1	4.40551e-05	4.02369e-05	3.57088e-05	3.11382e-05	NA
Methylocella	0	0	0	6.09299	0	11.6328	39.6963	88.4989	17.5896	92.6059	18.2795	14.8717	46.0346	0	0	35.2621	285.366	0	28.9745	158.106	7.47025	0	69.7603	0	0.785452	33.2731	0	91.4388	19.0165	5.77804	0.919147	8.63137	0	9.63025	0	0	384.496	0.646557	0.893536	1	8.75342e-06	1.2073e-05	2.86227e-05	6.46051e-05	NA
Pseudorhodobacter	0	0	0	1.84297	0	1.55451	46.4082	6.43744	0	2.93379	0	0	0	0	0	0	0	0	0	10.901	1.39247	4.83399	0	0	0	0	0	0	2.27357	19.8009	0	0	0	0	0	0	0	0.649206	0.893536	1	9.00618e-07	2.35904e-06	9.73526e-07	3.04369e-06	NA
Leptolyngbya	2.94887	0	0	38.8449	36.6606	154.962	92.5004	0	27.2292	0	23.7793	33.1218	43.8501	6.22711	74.3902	0	0	139.497	0	0	10.2328	0	0	8.96388	27.9428	26.5305	30.5986	26.8022	13.3532	17.78	13.5613	36.7568	276.449	0	24.4277	4.24537	3.32974	0.649458	0.893536	1	1.2998e-05	1.41683e-05	1.15987e-05	1.54622e-05	NA
Candidatus Nitrosocosmicus	0	7.72329	0	0.903621	0	0	0	0	0	2.10049	0	0	0	0	0	0	0	0	0	0	12.3349	10.893	0	0	0	0	0	0	0	0	12.8277	119.533	0	0	0	0	2.87897	0.652001	0.893536	1	3.88344e-07	1.26193e-06	4.76314e-06	1.64869e-05	NA
Pigmentiphaga	107.753	47.79	98.3502	25.0312	3.02547	31.2775	30.4126	301.804	42.2661	90.5064	10.9006	0	57.3232	35.0126	0	0	0	82.5139	502.955	104.463	20.0302	68.9139	31.6312	0	18.8209	53.8559	169.9	130.949	12.1465	149.07	9.56464	47.4156	0	31.8151	132.8	2.52459	10.1916	0.653084	0.893536	1	2.28833e-05	2.90242e-05	3.28789e-05	3.88349e-05	NA
Iodobacter	83.3229	29.4146	29.611	9.12662	47.4582	17.5652	67.0675	91.4646	14.3934	30.529	114.852	48.139	11.9845	18.9589	0	0	0	79.1845	163.888	110.401	15.5754	12.3527	0	9.86724	54.2828	41.3953	11.0249	3.14955	14.7514	28.8772	10.0108	33.7137	0	16.0245	34.1922	437.455	5.97539	0.653373	0.893536	1	1.54549e-05	1.24756e-05	1.90625e-05	2.99078e-05	NA
Rhodoluna	27.6512	0	17.2469	0	0	0	13.6353	8.13081	24.2359	0	40.6169	0	8.77059	0	0	0	286.419	547.387	0	42.047	1.3644	0	29.4915	0	22.2543	9.23219	15.0223	0	0	0	0	0	24.2872	0	19.8586	36.1229	0	0.653391	0.893536	1	3.50683e-06	4.89219e-06	2.2712e-05	6.29307e-05	NA
Azoarcus	151.149	72.6249	204.122	115.603	110.418	57.511	206.428	261.754	84.3378	116.489	252.134	81.3447	93.8864	73.1569	31.9931	0	0	138.825	831.68	207.595	178.388	68.0161	82.3201	54.3136	58.7828	81.0366	64.8441	112.767	45.6309	33.2086	25.2532	87.0492	0	277.266	172.962	53.0374	60.3408	0.65368	0.893536	1	4.72816e-05	2.29561e-05	5.4045e-05	5.62489e-05	NA
Methanobrevibacter	108.397	60.6319	156.62	71.1648	42.7398	179.533	399.951	83.9133	231.669	130.006	71.8286	133.024	14.4442	253.283	256.315	0	11.3519	173.815	48.7181	573.45	54.0185	99.5495	75.7684	110.752	158.676	48.3481	18.4507	128.084	84.6887	117.145	22.7298	69.5704	374.035	17.1523	34.6837	275.809	76.2515	0.653757	0.893536	1	5.3819e-05	3.56714e-05	4.8192e-05	3.65952e-05	NA
Cuniculiplasma	68.1093	3.5849	38.1763	58.8849	4.74832	0	0	12.6429	2.13358	0	293.808	4.50222	0	3.78756	0	0	0	84.9194	71.0575	0	2.83707	68.8036	7.67096	20.8533	17.0361	0	0	3.59644	113.941	68.5188	93.2544	0	178.819	0	0	32.0259	0	0.656135	0.895383	1	1.10828e-05	2.51741e-05	1.53282e-05	2.20588e-05	NA
Thermosynechococcus	0	0	58.5158	13.3497	0	0	16.4922	0	110.123	34.5444	74.4151	10.6762	18.7547	0	103.1	278.84	0	80.8285	0	50.1055	5.86753	1.13395	0	5.94407	17.1103	26.9446	10.6864	0	0	1.17305	9.60219	18.1054	3.99797	0	0	0	4.90305	0.667666	0.901639	1	1.14238e-05	1.65739e-05	9.44781e-06	1.99762e-05	NA
Niveispirillum	1119.94	0	22.4053	186.295	0	50.7609	0	202.713	1.61099	103.315	108.891	9.32722	0	0	21.597	582.533	0	50.0208	10149.4	664.131	5.55556	6.33862	0	11.0935	1.57863	12.752	1.63294	0	0	0	0	56.7747	116.676	0	26.5925	22.4033	0	0.669433	0.901639	1	4.38378e-05	0.000105961	0.000106598	0.000405321	NA
Xylanibacterium	4.86719	6.04207	0	13.6222	9.67295	18.2869	4.75523	5.2506	11.8832	179.689	56.54	0	1.6774	6.8503	5.4173	0	0	163.757	0	50.7806	36.7781	0	87.1694	0	7.27907	10.1609	0	0	29.0376	0	0	0	35.2941	30.5457	0	22.1698	6.01603	0.669433	0.901639	1	7.11252e-06	1.37019e-05	9.59688e-06	1.77031e-05	NA
Saccharomonospora	0	0	0	0	0	0	13.021	0	5.4601	198.595	0	0	10.1581	0	0	0	0	0	0	0	6.60986	0	19.9619	0	15.3824	11.4582	0	0	0	0	16.2699	14.7949	0	0	0	0	2.33719	0.673751	0.901639	1	4.78586e-06	1.52507e-05	2.50222e-06	4.32981e-06	NA
Acidipropionibacterium	16.0415	13.9721	76.449	0	0	21.579	21.1861	0	50.5459	77.6016	115.737	0	34.0771	11.8133	1.87283	0	0	1.75509	1.34267	0	127.782	5.57658	81.0606	3.16545	0	12.4496	2.85066	15.1807	0	22.8883	11.7386	14.4325	33.3061	11.6294	50.9817	11.9687	11.7497	0.674035	0.901639	1	1.08482e-05	1.21999e-05	9.95168e-06	1.84328e-05	NA
Croceicoccus	1.49252	13.477	114.384	33.4555	36.0964	31.9139	73.3305	0	17.66	41.2069	9.52048	0	36.0762	39.3487	21.5632	0	0	34.9307	50.6351	38.9092	15.3204	22.292	47.0785	1.05741	11.959	4.23758	40.7531	26.4506	0	15.6059	8.37277	30.4534	10.4943	4.99235	127.667	0	0.993113	0.675594	0.901639	1	1.06378e-05	8.51332e-06	1.00081e-05	1.03905e-05	NA
Oleispira	14.0997	56.9156	262.976	4.05986	72.2389	3.05298	273.086	0	13.1863	297.822	4.91152	0	31.3111	79.3668	444.378	0	0	3.12096	234.915	123.689	125.838	12.8598	50.153	18.065	17.2046	71.4781	23.612	215.51	58.3851	337.559	31.5737	43.8303	7.66674	20.5189	35.1377	37.0353	158.68	0.676048	0.901639	1	3.33413e-05	4.41911e-05	4.08276e-05	5.92481e-05	NA
Serpentinomonas	27.8633	7.25625	107.524	5.59033	2.53916	35.177	105.327	6.43744	16.5955	73.8269	31.5638	0.93645	27.1835	21.8179	52.9011	0	0	31.9209	275.078	3.66065	14.6282	20.4746	57.8761	8.12957	3.50415	53.4143	97.6782	50.0989	35.7082	6.70946	15.4506	64.5409	43.7218	15.1329	178.136	0	0	0.676048	0.901639	1	1.12289e-05	8.58079e-06	1.86454e-05	2.0986e-05	NA
Rummeliibacillus	26.0662	36.3813	82.1406	202.034	162.756	243.682	156.136	147.459	72.5466	50.964	88.2734	136.271	31.8099	24.9751	454.717	0	0	129.518	10.9439	88.8381	51.9058	95.6184	154.373	30.6255	34.625	56.411	31.0288	23.7693	57.777	18.3341	39.1714	294.322	1287.15	40.1181	352.794	96.4089	39.0164	0.676211	0.901639	1	4.66486e-05	4.00995e-05	4.3782e-05	4.77543e-05	NA
Catenovulum	244.915	30.5091	864.939	805.048	52.5432	149.677	817.809	87.1301	120.392	268.662	243.059	60.6567	75.7128	44.0608	58.5279	2788.39	1199.7	204.429	3231.69	3203.36	15.8575	49.7078	192.233	130.38	173.062	30.4919	35.2477	71.4329	418.936	57.0037	60.4551	77.7831	374.642	251.069	77.2764	0	33.8776	0.676229	0.901639	1	8.02737e-05	7.52909e-05	0.000183169	0.000268146	NA
Dictyoglomus	87.0819	187.161	338.905	310.528	541.766	279.361	3551.51	1.17458	1509.38	738.256	765.562	602.848	840.506	604.019	421.269	107.079	94.4623	508.84	293.48	788.49	225.87	428.774	1004.9	391.437	773.082	384.017	0	341.807	284.64	757.136	198.151	166.205	1333.75	123.602	338.789	163.029	643.469	0.676229	0.901639	1	0.000262713	0.000243014	0.000201754	0.000161226	NA
Gramella	731.949	95.4763	560.922	607.08	914.022	686.036	2450.26	126.22	607.9	927.251	259.296	86.8621	297.754	400.094	250.667	4157.87	549.205	514.744	5386.14	1549.72	209.445	321.619	849.911	141.515	96.3703	303.186	16.1171	187.631	145.211	561.819	138.841	353.408	357.186	456.581	237.349	214.853	527.168	0.676229	0.901639	1	0.000194007	0.00012005	0.000278695	0.000318519	NA
Ignavibacterium	79.2788	16.209	112.702	418.206	606.56	90.7782	1082.04	68.8528	135.821	210.355	226.281	37.7056	92.441	28.3807	67.3642	0	21.7694	181.34	153.295	207.821	82.3685	62.3423	243.771	142.518	69.0728	137.98	134.787	113.188	35.0013	58.9484	76.2674	47.8349	629.957	20.7735	110.548	140.238	113.038	0.676229	0.901639	1	6.61604e-05	6.34492e-05	5.24338e-05	2.87767e-05	NA
Pseudomonas	648.981	210.2	716.355	832.186	1636.67	1112.48	1136.15	697.841	658.71	1417.45	952.222	220.923	326.514	2205.63	614.237	197.06	2.81113	636.826	843.016	1183.68	584.732	604.491	1063.45	159.715	442.214	674.697	425.669	453.746	310.375	325.545	315.063	566.575	2725.93	199.084	956.854	657.504	292.954	0.676229	0.901639	1	0.000322284	0.000210234	0.000255741	0.000115759	NA
Wenyingzhuangia	371.448	89.9659	110.58	462.861	18.0539	236.605	339.56	197.889	177.102	367.46	165.701	7.93958	71.523	45.6541	166.875	95.1377	32.5117	20.805	452.97	197.986	199.122	417.9	113.06	19.2368	165.442	116.937	89.6064	215.204	127.876	155.929	7.5147	171.133	548.569	87.4122	163.767	17.816	434.292	0.676229	0.901639	1	6.5694e-05	4.31842e-05	8.39913e-05	7.78436e-05	NA
Neokomagataea	28.6885	0	0	0	0	127.906	8.12992	0	16.6506	0	11.4763	0	4.99216	12.0792	49.128	0	0	14.4804	0	0	0	6.42777	29.1602	0	15.2575	1.75695	0	0	0	19.4149	0	14.6643	0	0	11.5827	19.6003	13.8379	0.677561	0.902036	1	6.09239e-06	1.07712e-05	3.50353e-06	4.74464e-06	NA
Pseudopropionibacterium	0	0	0	11.8088	0	0	13.6278	25.9203	0	51.6931	0	0	0	7.39788	64.7216	0	0	6.763	0	0	0	0	0	5.3451	9.83919	0	18.1742	10.5471	0	5.57947	0	0	8.53013	0	18.3279	0	0	0.683238	0.908207	1	3.87753e-06	6.94167e-06	2.08209e-06	3.67277e-06	NA
Bradyrhizobium	30.7601	21.3231	223.833	54.6046	0	31.4473	170.486	24.4134	621.868	465.27	169.941	132.917	83.9328	410.735	53.7713	0	0	333.242	142.642	187.476	180.159	20.5663	600.249	4.2735	74.8549	52.8129	0	49.1204	55.5585	34.1847	195.034	74.919	110.422	11.2242	37.0097	457.173	60.5462	0.6874	0.910962	1	6.79363e-05	8.77906e-05	5.3696e-05	6.30013e-05	NA
Nocardia	233.826	10.373	90.0136	50.0985	0	67.3107	36.1746	56.1654	228.709	205.833	176.867	26.5712	18.0173	19.0983	68.2663	0	0	96.7056	114.565	86.4134	30.484	19.8723	37.2156	31.877	70.2254	44.807	5.35195	6.28843	55.5678	99.7704	22.8497	43.2783	87.2785	0	77.3227	309.564	29.0648	0.6874	0.910962	1	3.22983e-05	3.4029e-05	2.43602e-05	2.43746e-05	NA
Basilea	83.4246	23.9372	50.9018	0	54.3584	13.7954	96.5343	0	20.4061	0	39.7193	12.142	42.6046	17.2775	0	0	0	24.0653	197.144	0	10.0402	75.6754	7.44355	20.2777	6.55358	50.8031	35.7142	35.0581	0	185.712	25.372	19.4169	104.343	14.3395	31.5657	0	17.3767	0.696936	0.916574	1	1.12137e-05	1.00045e-05	1.8989e-05	2.85311e-05	NA
Methylobacterium	59.5864	68.579	40.466	12.2363	0	35.3491	57.7518	0	12.4469	3.31341	71.1172	2.05436	30.3901	1.71032	7.88224	0	0	0	0	37.8838	51.0056	10.6858	0	7.07089	3.64327	4.78964	0	41.3137	43.0506	1.11288	3.60835	19.2398	52.1847	40.3688	61.6645	140.647	5.03502	0.697557	0.916574	1	1.06232e-05	1.22991e-05	1.06292e-05	1.38339e-05	NA
Dehalogenimonas	14.0997	6.74526	44.8037	59.8891	0	196.404	94.0413	0	0.992536	27.9027	8.79664	6.66692	72.5372	123.895	14.0096	0	0	137.17	4.40741	70.3195	44.2142	311.293	223.175	0	16.4397	7.45342	2.08917	16.9477	134.839	29.3581	19.24	14.7228	176.541	31.5642	0	10.1576	0	0.698038	0.916574	1	1.64487e-05	2.12355e-05	2.64136e-05	4.47136e-05	NA
Neisseria	27.1027	44.7748	2502.63	1.84297	5.56463	34.3401	56.3582	64.9239	32.2988	98.4349	44.8507	96.8953	39.0158	0	0	398.803	0	0	168.536	30.933	33.1996	11.412	156.336	12.9791	29.895	13.7012	7.34631	33.0794	12.6514	41.7137	24.4288	16.4692	73.4402	15.5075	23.4698	14.4279	51.4892	0.698823	0.916574	1	5.89077e-05	0.00016288	2.07753e-05	2.77283e-05	NA
Arcobacter	52.59	72.3444	280.209	205.411	36.386	76.5895	53.6052	345.807	274.976	223.428	337.358	23.0762	45.7444	180.054	74.229	0	0	153.713	471.642	547.772	288.173	17.8382	58.9139	48.5233	52.2558	113.684	299.319	116.998	89.2684	10.4825	25.2871	104.526	42.2112	80.6139	45.2413	227.038	37.7827	0.698976	0.916574	1	5.71254e-05	4.40796e-05	5.80805e-05	5.97911e-05	NA
Chlorobium	134.59	25.1681	375.545	763.846	128.068	127.64	162.476	92.6266	68.6739	787.847	769.994	40.1688	101.022	37.5822	103.844	0	1568.39	1051.88	628.618	1472.04	635.036	46.72	145.247	27.3037	3.74983	81.2681	58.4366	68.3651	139.991	187.148	166.078	72.1418	255.635	211.31	89.5216	25.7965	42.4582	0.698993	0.916574	1	8.21262e-05	8.70228e-05	0.000143992	0.000220559	NA
Escherichia	69.8479	20.352	3383.12	100.022	59611.7	27825.5	315.774	1340.84	384.748	155.825	195151	46.7542	90.6356	506227	174.945	0	59774.7	150.812	13034.2	934.984	9722.29	72.6869	152.335	10.0542	5053.51	151.188	5725.4	134.387	111.527	312.343	43.5933	110.344	36039.3	11571.6	28438.8	36695.9	101.14	0.698993	0.916574	1	0.0213922	0.059233	0.00401511	0.00790419	NA
Halorussus	0	0	0	0	26.1721	0	0	0	0	0	35.6268	0	0	0	57.7201	0	0	0	13.3703	0	2.25786	0	0	14.8438	0	0	0	0	0	0	0	0	0	7.68398	0	0	0	0.700457	0.917115	1	2.70496e-06	6.09181e-06	8.49088e-07	2.19035e-06	NA
Xylanimicrobium	18.9337	0	5.0065	0	0	0	0	0	33.8224	0	0	0	1.6375	4.28396	0	0	0	0	0	0	15.1137	0	0	0	0	0	0	0	29.772	36.04	0	0	0	0	17.9273	25.8785	0	0.707096	0.91914	1	1.92861e-06	4.69593e-06	2.88959e-06	6.45607e-06	NA
Acidianus	0	10.386	0	0	0	0	0	0	0	0	0	0	0	0	40.2072	0	0	35.4545	0	0	0	0	0	0	0	8.44425	0	0	0	0	0	0	0	0	0	0	0	0.709178	0.91914	1	1.39354e-06	3.95538e-06	9.87939e-07	3.64041e-06	NA
Halostella	0	0	0	0	0	0	0	10.9185	0	0	0	6.19827	0	0	0	0	0	0	0	0	0	0	0	6.29525	0	0	0	0	0	0	0	0	0	10.333	0	0	0	0.709178	0.91914	1	5.4931e-07	1.44974e-06	5.6424e-07	2.02709e-06	NA
Rhizobium	38.8009	44.2033	29.6726	174.349	217.805	256.038	446.12	0	74.1571	49.0264	168.471	9.53206	66.3864	31.1935	132.916	1.06465	0	79.9193	52.9983	80.791	41.4522	22.0311	175.313	34.4152	35.9695	32.804	120.362	21.9939	44.2138	81.5292	44.4218	74.1996	367.419	12.2632	106.078	229.566	49.2314	0.710463	0.91914	1	3.76179e-05	2.81617e-05	3.18742e-05	2.37234e-05	NA
Thermobifida	0	0	0	11.6125	0	3.82504	0	0	1.47548	5.35066	0	0	0	0	0	0	0	0	17.3414	0	2.51993	0	0	0	0	0	0	4.48613	0	0	0	9.09603	0	0	0	0	0	0.71505	0.91914	1	4.86151e-07	1.03102e-06	6.42725e-07	1.54219e-06	NA
Xanthomonas	0	8.15525	48.5042	0	24.3733	43.9527	70.3509	0	59.0411	0	3.81884	0	31.6134	87.0716	6.96025	0	0	12.4673	0	43.1914	29.1679	10.9518	36.7719	10.3451	34.3857	12.0035	0	13.3203	0	0	5.1054	45.4437	8.06063	0	24.2043	0	60.125	0.716098	0.91914	1	9.85781e-06	1.22364e-05	8.51012e-06	1.13029e-05	NA
Tabrizicola	0	0	0	39.2703	0	2.79806	0	0	105.354	0	0	0	11.5349	0	64.4439	0	0	0	0	79.1158	0	0	0	36.5351	0	0	0	126.509	0	2.04933	17.2234	0.699497	0	0	0	0	0	0.71616	0.91914	1	6.59577e-06	1.48437e-05	6.56414e-06	2.01755e-05	NA
Porphyrobacter	6.26133	5.1185	23.6217	0	0	139.296	0	0	3.41291	0	0	0	17.7775	0	0	0	0	0	0	1350.65	29.2	0	0	0	0	23.8317	0	3.03971	0	0	3.11552	2.8386	0	0	30.9399	0	0	0.716817	0.91914	1	4.63442e-06	1.13793e-05	1.48219e-05	5.85771e-05	NA
Sinorhizobium	0	0	23.8788	0	0	30.7512	0	14.8833	25.5403	0	122.767	11.4614	31.8138	19.7121	82.2518	0	0	16.6161	0	11.3117	39.4474	84.9793	30.481	2.42044	20.2206	22.8891	6.63909	4.41694	0	12.234	0	29.8813	126.848	1.62778	42.7528	0	32.1993	0.717401	0.91914	1	9.53303e-06	1.2278e-05	1.00225e-05	1.27448e-05	NA
Caldisericum	7.35198	0	11.3842	23.8911	0	22.0682	0	0	68.692	5.65809	71.553	0	0	0	42.2531	0	0	108.351	73.573	11.3117	8.49328	16.8273	2.5274	0	2.86617	0	19.6852	0	0	0	0	15.6651	16.563	0	0	0	7.80166	0.717588	0.91914	1	6.43312e-06	1.05917e-05	5.39746e-06	1.11642e-05	NA
Confluentimicrobium	21.5907	0	0	0	0	0	0	0	0	0	4.40792	0	0	0	0	0	0	0	0	0	0	0	0	0	0	7.22709	0	3.962	25.762	0	0	0	0	0	0	1.3007	0	0.717773	0.91914	1	6.33695e-07	2.08275e-06	9.1018e-07	2.75736e-06	NA
Simplicispira	18.6742	33.941	22.9037	0	17.7613	23.7462	41.2427	0	27.3605	0	66.1001	10.5486	21.5957	3.92247	26.3401	0	0	25.2504	274.021	0	0	7.0959	0	2.26959	11.6798	28.2874	5.73794	28.7578	0	0	12.5741	12.2359	0	13.1009	26.0277	96.9826	26.1827	0.71849	0.91914	1	8.30257e-06	7.11448e-06	9.43944e-06	1.26699e-05	NA
Microbulbifer	25.8083	55.4219	117.51	0	0	42.6268	143.617	12.0297	9.56243	118.878	67.744	26.1638	47.0604	29.7986	57.8231	0	0	17.7663	386.014	823.489	25.8476	31.2989	44.424	12.5927	18.9058	17.8083	48.2741	23.4074	0	20.8915	33.6715	21.7925	88.0227	27.3103	48.2539	0	19.9078	0.721477	0.91914	1	1.78393e-05	1.25253e-05	2.30754e-05	3.59783e-05	NA
Prochlorococcus	6.8892	28.018	115.11	15.0403	8.84473	37.595	34.3611	32.0094	33.306	48.8642	10.2195	14.2873	5.21389	15.8135	102.492	0	0	14.0859	0	11.5352	45.2637	24.7198	158.81	21.0695	23.2857	67.3755	17.0825	6.79505	26.4312	15.8343	15.8555	41.6025	59.8565	19.5281	129.769	2.65461	17.1314	0.721968	0.91914	1	1.20144e-05	1.00309e-05	1.54922e-05	1.5146e-05	NA
Fluviicola	70.7406	27.902	179.126	549.113	7.68854	345.623	116.911	697.559	21.1016	390.277	183.965	1.05791	27.8459	37.2128	399.877	0	1189.48	48.528	277.679	1331.28	67.3127	59.5027	144.821	77.5685	86.7306	76.1924	8.42595	232.977	176.931	76.1324	42.9834	52.1415	134.273	47.1831	170.852	0	109.855	0.722015	0.91914	1	6.89558e-05	7.76697e-05	8.68407e-05	0.000150196	NA
Actinobacillus	389.414	60.7057	370.818	97.3995	80.0959	171.965	269.976	607.136	182.213	135.396	193.51	855.452	612.676	304.824	148.417	7270.17	141.397	39.7433	35.0786	483.101	55.1675	17.8477	296.651	870.635	480.763	138.48	26.6654	145.973	92.6186	57.4726	144.966	150.893	664.44	160.559	170.152	515.462	30.5812	0.722031	0.91914	1	0.000136185	0.000156068	0.000205187	0.000490133	NA
Aequorivita	530.223	46.4139	1901.22	1247.82	51.3375	399.46	22.13	34.853	110.445	326.957	357.502	13.8428	86.7731	156.493	135.08	347.819	788.453	116.543	2379.56	961.023	104.138	21.695	172.699	73.4214	57.6148	201.04	43.6668	54.7488	352.074	112.255	75.3211	128.49	231.148	110.6	378.709	137.641	61.1059	0.722031	0.91914	1	0.000115762	0.000144514	0.000109946	0.00012115	NA
Chitinophaga	1805.88	575.219	2887.61	2770.23	3387.32	1737.63	5716.34	2153.67	2278.63	1937.52	1479.03	662.049	1424.15	781.549	1959.14	540.32	283.646	1532.91	2101.55	2740.48	1185.72	1583.15	2464.05	777.528	1143.75	1719.37	1265.28	806.84	804.323	896.838	1147.11	1117.66	5097.15	1253	2085.83	1159.17	1037.25	0.722031	0.91914	1	0.000728346	0.000272137	0.000668901	0.000273206	NA
Tetragenococcus	14.5821	95.8991	110.277	36.3621	188.309	21.0275	53.0737	44.9831	56.8933	25.7633	230.413	143.372	14.5698	39.274	107.293	1.67021	69.6879	79.503	39.8986	106.398	13.6092	36.7082	198.971	65.9149	25.1344	26.3827	26.9979	32.3943	169.023	26.9443	47.7698	39.985	921.108	4.84011	1062.81	129.718	7.35201	0.722031	0.91914	1	3.15513e-05	2.83001e-05	4.38815e-05	6.574e-05	NA
Haliangium	0	0	0	5.98398	0	1.82108	45.8865	1.67033	14.0249	5.35066	0	0	0	0	0	0	0	0	68.8546	0	12.0253	0	0	0	0	0	0	0	0	6.44362	16.242	5.21708	0	0	0	0	8.96531	0.723844	0.920105	1	1.40006e-06	2.82088e-06	2.18904e-06	4.17987e-06	NA
Thermogladius	0	0	15.3312	0	0	0	0	0	0	0	143.832	0	0	0	13.2247	0	0	0	0	7.77186	2.43914	0	0	0	0	8.60302	0	3.1057	0	0	0	12.7854	0	0	0	0	13.6333	0.726909	0.922656	1	3.7707e-06	1.23041e-05	1.29547e-06	2.74708e-06	NA
Streptosporangium	20.9908	0	4.27197	0	0	0	0	0	0	0	0	2.84501	14.4547	0	0	0	0	0	12.3958	0	0	0	0	3.2311	0	9.98385	0	0	0	51.62	0	4.12776	0	0	23.105	0	5.87338	0.730501	0.925699	1	1.37611e-06	3.10007e-06	2.75173e-06	7.87447e-06	NA
Methanothermobacter	0	0	0	35.9274	0	34.1305	0	0	0	0	8.88505	0	0	0	73.4405	0	0	5.02365	33.1777	0	1.05235	0	4.68929	0	10.4702	0	0	0	0	0	0	0	0	0	0	0	0.988574	0.736716	0.925699	1	3.42377e-06	7.38637e-06	9.02939e-07	2.15326e-06	NA
Flaviflexus	0	209.295	0	0	0	0	0	0	0	12.576	76.6868	0	11.9142	0	0	0	0	47.8523	0	0	21.1892	0	0	8.17621	0	0	1.983	0	0	0	0	0	393.76	0	0	0	0	0.742385	0.925699	1	1.13604e-05	3.43078e-05	4.03547e-06	1.09409e-05	NA
Roseateles	40.7025	33.7976	52.2153	8.51169	0	22.2152	40.0285	212.316	31.8655	2.53005	40.7639	0	30.9779	31.3163	3.94042	0	0	119.079	252.479	88.0362	3.69521	38.3783	26.2877	0	12.3522	9.74788	125.4	32.6809	5.94839	24.0053	0	27.2988	0	31.3515	114.406	4.26725	5.19446	0.744504	0.925699	1	1.44084e-05	1.99077e-05	1.80582e-05	2.35967e-05	NA
Sulfuritalea	13.3181	7.35391	30.8324	19.3748	4.86248	5.72201	36.1534	45.331	9.89847	10.885	40.4498	0	33.6626	4.16452	3.75515	0	0	12.9448	95.7606	0	2.16381	11.3711	0	0	6.76987	23.2247	15.0399	165.187	3.3307	12.4301	27.1913	6.82782	15.14	10.9291	105.358	1.6943	0	0.744504	0.925699	1	6.6344e-06	6.51286e-06	1.20484e-05	2.58142e-05	NA
Desulfarculus	79.3702	8.24266	197.96	82.813	0	36.8927	34.1086	5.45214	22.8454	340.764	60.2169	3.51282	15.711	16.7827	0	0	8.32002	24.697	0	37.6165	20.1812	10.5901	110.845	0	4.62726	62.0625	2.29655	18.5401	31.126	42.0559	20.242	45.9806	23.6806	0	34.9968	10.3176	39.1368	0.744812	0.925699	1	1.91459e-05	2.67569e-05	1.25631e-05	1.27346e-05	NA
Kushneria	92.1922	6.62857	46.716	162.222	18.9837	74.8666	57.4853	0	45.6695	55.9231	24.11	0	17.1797	10.9275	51.8142	0	0	31.5076	261.512	91.5265	38.9761	11.052	11.4895	8.72227	17.1575	18.8241	96.7644	85.1147	23.2008	24.5929	9.83253	64.6275	36.2523	32.3768	99.7541	0	15.1231	0.745032	0.925699	1	1.5122e-05	1.39758e-05	1.98804e-05	2.05518e-05	NA
Taylorella	128.133	69.6522	157.941	1.84297	44.7014	71.4807	99.1357	23.6192	52.3923	3.5726	130.182	1.84377	80.1156	29.448	25.2682	0	0	295.725	499.354	0	13.147	66.4049	11.1273	0	14.5732	49.0742	71.2329	73.5057	4.03438	69.4714	22.9847	35.8877	57.6453	36.5441	97.8959	0	21.9365	0.745032	0.925699	1	2.31885e-05	1.86088e-05	2.78685e-05	3.45056e-05	NA
Petrotoga	22.8311	36.6699	40.8674	307.114	0	39.0203	54.8276	255.58	231.328	52.3348	73.0588	35.2381	43.2653	4.44007	89.4031	11.8634	0	65.419	493.029	60.9212	54.0565	3.79937	6.31839	34.5655	64.1475	29.5517	11.5266	36.4601	19.6765	14.9238	2.01421	79.3545	238.366	0	161.712	523.316	39.2161	0.745266	0.925699	1	3.38526e-05	3.84204e-05	2.94312e-05	3.84605e-05	NA
Pseudodesulfovibrio	42.5102	9.65373	304.296	271.854	62.9219	52.1421	345.996	88.1756	555.561	368.621	123.121	11.0899	180.783	19.859	61.4934	0	0	162.531	132.687	207.433	230.837	118.909	453.309	36.7811	16.4313	112.354	10.292	121.668	2.32314	129.941	66.9181	118.355	198.895	12.7896	382.23	369.605	171.89	0.745309	0.925699	1	6.1737e-05	7.37121e-05	6.12427e-05	5.12499e-05	NA
Candidatus Cyclonatronum	50.9614	21.1526	61.6007	348.254	176.746	50.4422	278.541	22.0714	77.2644	266.054	369.507	55.7231	45.5247	33.0376	33.1628	4877.52	4.70379	182.03	52.7384	891.026	34.9608	65.3439	95.7735	81.3522	36.8595	59.4376	19.244	62.1134	53.1227	46.5902	48.7554	35.0569	145.379	55.1193	85.7799	80.5317	26.1547	0.745324	0.925699	1	4.20637e-05	3.6638e-05	0.000107933	0.000328729	NA
Desulfovibrio	15432.2	416.208	21164.1	5741.26	576.895	20597.3	23376.4	758.722	12710.9	2321.39	20479.9	441.545	7676.91	160.493	2757.59	1633.59	520.708	1179.04	1898.91	36505.5	7493.1	6931.46	22586.4	365.058	431.967	6141.23	942.531	6819.18	415.049	6734.74	1731.92	7763.95	1835.23	260.633	20060.5	833.431	8005.1	0.745324	0.925699	1	0.00303607	0.00280626	0.00275046	0.0027508	NA
Echinicola	946.421	217.918	671.768	898.453	1540.94	1125.08	4797.93	2592.56	715.569	1165.46	1000.28	330.165	825.561	235.05	665.185	319.872	492.931	917.538	1051.27	2058.83	909.556	457.336	1228.23	410.271	280.13	796.909	316.997	302.502	1515.72	728.859	431.746	540.203	2847.21	839.593	1845.19	427.311	915.654	0.745324	0.925699	1	0.000392853	0.000262366	0.000386572	0.00018363	NA
Sporosarcina	65653.7	331.088	187.996	272.834	153.342	420.658	397.785	114.247	239.262	797.11	592.142	77.2329	110.578	85.8636	327.033	15368.3	78.5535	657.203	552.093	247.701	230.207	55.3468	1265.01	105.349	145.148	120.567	37.1306	895.377	149.41	28.0272	84.184	183.842	1130.17	65.4597	216.808	390.386	104.212	0.745324	0.925699	1	0.00172862	0.00628325	0.000353126	0.00103798	NA
Aeromicrobium	80.0663	10.1383	10.3337	132.8	0	7.58127	0	0	3.06825	28.4745	0	0	17.1248	6.55424	22.0052	0	0	0	27.5445	41.2214	0	0	0	0	24.054	52.0932	16.024	0	0	65.5779	3.49937	42.0986	127.013	0	1.61556	0	35.8477	0.746983	0.925699	1	7.75803e-06	1.23298e-05	8.81218e-06	1.32757e-05	NA
Filomicrobium	11.8725	15.996	0	36.7083	0	0	27.9323	27.2727	54.1666	24.9226	16.7016	0	31.1456	8.25363	0	0	0	36.3137	75.4306	265.619	32.2127	0	0	8.2372	0	0	6.87687	0	8.5451	0	0	15.7751	0	217.353	38.9112	95.9478	0	0.746983	0.925699	1	7.21982e-06	8.27855e-06	1.65399e-05	4.10785e-05	NA
Candidatus Midichloria	0	0	0	0	0	12.4128	0	0	0	0	2.28656	0	0	0	3.4015	0	0	0	0	0	6.19338	3.72755	0	0	22.792	1.44129	0	0	0	0	0	4.4122	0	0	0	0	0	0.747353	0.925699	1	3.92558e-07	1.03761e-06	1.27695e-06	3.8635e-06	NA
Halorubrum	0	0	0	0	0	0	0	0	0.922677	0	4.3113	0	0	0	0	0	0	0	0	0	0	0.805696	0	0	0	0	0	0	0	0	0	30.643	0	0	0	0	0	0.75232	0.925868	1	1.27662e-07	3.82376e-07	9.24485e-07	4.22329e-06	NA
Marinovum	0	0	0	0	0	0	0	0	0	0	42.7476	13.7886	0	0	0	0	0	21.6901	0	0	0	0	0	0	0	0	0	0	0	25.281	0	0	0	0	0	0	0	0.75232	0.925868	1	1.55302e-06	4.21374e-06	1.27758e-06	4.31159e-06	NA
Neomicrococcus	0	0	0	0	0	0	0	0	0	0	0	6.68151	19.4805	0	0	0	0	0	0	0	0	0	0	0	0	19.7083	0	0	0	0	0	0	0	0	0	204.214	0	0.75232	0.925868	1	1.17835e-06	3.53514e-06	3.54797e-06	1.41562e-05	NA
Halanaeroarchaeum	0	27.304	10.425	8.27519	0	8.78158	60.9087	50.1883	0	6.67213	0	4.25556	11.4576	11.0047	0	0	9.03381	0	12.0568	71.4189	2.48328	4.645	49.1807	6.62619	2.50477	11.3124	0	9.74651	40.9795	1.84045	0	4.45821	17.3302	0	0	0	2.84093	0.75297	0.925868	1	4.93859e-06	6.34497e-06	4.18566e-06	5.80609e-06	NA
Methylococcus	0	0	15.1978	0	65.9268	15.64	8.61722	0	16.1859	2.69204	2.28656	0	36.7635	292.433	153.398	0	0	13.0037	0	32.5999	7.80667	38.9205	56.1839	0	0	24.8785	0	47.1443	16.7815	55.2671	81.4321	29.4286	0	3.5679	46.9924	1.3007	6.36977	0.75297	0.925868	1	1.67752e-05	3.49026e-05	1.21181e-05	1.6606e-05	NA
Frankia	5.49049	24.2643	13.0967	471.382	0	13.294	42.7141	2.33696	90.2962	67.5616	152.844	13.4264	19.9829	21.7644	41.178	0	0	237.355	184.412	150.091	23.0532	21.3795	74.0831	31.1522	26.448	3.50382	0	15.7863	0	6.84638	48.7409	8.5964	74.4693	5.88865	0	118.258	4.92373	0.75657	0.925868	1	2.33351e-05	3.84624e-05	1.76336e-05	2.45499e-05	NA
Sphingopyxis	16.579	17.407	111.347	209.261	0	17.4618	9.71351	0	29.819	142.24	143.735	10.0538	69.0594	0	7.45388	0	0	51.3374	60.8982	58.9947	48.7431	11.51	75.4398	17.1565	16.177	8.78639	0	26.2888	14.222	74.5707	11.5944	35.6989	66.9806	5.57103	14.2178	190.751	25.8145	0.75657	0.925868	1	1.8841e-05	2.20293e-05	1.59129e-05	1.61818e-05	NA
Geobacter	726.897	28.4427	199.57	178.098	92.3598	84.503	248.795	0	108.022	165.463	106.615	74.004	77.8117	32.7985	292.845	426.461	0	169.211	330.223	22.9904	45.3858	25.4474	139.426	11.9529	41.9428	55.2904	96.5011	63.9612	13.338	39.9236	29.8104	162.181	224.446	447.264	261.084	33.4228	95.9461	0.757046	0.925868	1	5.75341e-05	6.37045e-05	5.95919e-05	8.2186e-05	NA
Rhodopseudomonas	58.0392	10.3169	268.005	265.141	0	46.386	93.9827	6.45224	28.5948	662.186	212.808	64.0735	23.1745	1.22063	128.796	157.917	4.22567	155.297	0	321.037	29.3947	8.20368	36.1144	15.1809	24.0556	44.8627	15.9053	42.1648	108.971	6.73933	28.5892	43.8656	205.13	10.929	38.5865	20.1625	512.499	0.757046	0.925868	1	4.03914e-05	5.15871e-05	3.81652e-05	7.31654e-05	NA
Oceanicoccus	0	0	61.5616	0	0	51.5242	0	0	28.1981	3.7867	15.4308	0	0	0	6.51302	0	0	35.24	0	0	30.2926	1.17677	0	0	0	10.9253	1.85337	0	0	0	5.13116	18.0864	0	0	2.94943	0	0	0.762956	0.929874	1	3.68956e-06	6.31837e-06	2.83477e-06	5.81121e-06	NA
Palaeococcus	0	0	0	11.9414	0	5.76596	15.7562	4.6195	0	13.1566	0	0	0	0	4.99073	0	0	0	0	0	0	9.4162	0	0	2.91902	0	3.37897	0	0	0	11.3067	23.025	16.709	5.43524	23.9361	0	0	0.762956	0.929874	1	1.08053e-06	1.50533e-06	2.20889e-06	3.90691e-06	NA
Stigmatella	133.781	39.7243	7.23324	0	0	2.01171	0	0	2.21228	0	13.7508	19.6113	0	0	6.24601	0	0	3.82367	2.28563	14.423	33.791	0	7.17311	40.1961	30.0697	0	0	0	0	15.3414	0	5.92784	11.4217	0	0	0	1.64666	0.767288	0.929874	1	6.55799e-06	1.38075e-05	4.21148e-06	7.8461e-06	NA
Winogradskyella	13.4231	0	83.006	86.9768	110.439	172.566	57.1796	225.707	20.7093	0	104.671	5.3096	14.0536	47.8904	74.2722	0	0	0	0	140.515	130.113	16.3642	10.106	115.759	41.4614	13.1298	308.881	43.3207	0	21.3603	562.841	133.89	430.573	11.4227	388.82	52.0785	8.89577	0.768103	0.929874	1	2.31379e-05	2.31818e-05	5.69166e-05	0.000103789	NA
Bartonella	5.25031	2.23761	66.3405	35.6898	52.4124	18.8535	30.0067	0	18.8515	59.9508	25.3485	21.9792	11.0969	14.6151	25.0571	20.8463	0	16.1454	63.1491	21.0204	11.9652	9.97456	106.88	14.9645	4.43257	62.543	0	13.6218	0	30.252	5.48035	61.0108	312.751	2.80916	11.305	0	17.2359	0.768585	0.929874	1	8.91522e-06	5.67802e-06	1.19971e-05	1.37277e-05	NA
Candidatus Blochmannia	0	0	0	0	0	0	0	0	0	1.73028	0	0	0	0	0	0	0	0	0	0	0	0	0	0	0	0	0	0	0	0	0	7.2896	0	10.9041	0	0	0	0.768743	0.929874	1	3.45449e-08	1.33792e-07	6.48833e-07	2.22898e-06	NA
Alistipes	185540	27839.5	273475	142117	60290.9	290813	131593	22094.3	109591	209226	233841	13585.1	47788.2	23171.8	101298	160078	22389	99906	168733	235856	105535	73377.1	115789	21912.8	66905.4	148696	19052.2	80715	27663.4	68138	56876.6	100473	187735	37521.2	157381	105292	82386.1	0.768852	0.929874	1	0.0421903	0.0276482	0.0429731	0.0203524	NA
Sphingobacterium	10064.4	6876.34	11232.6	23475	49366.1	7062.13	52975.1	9251.07	4727.08	11215.5	11146.2	1356.42	4276.32	3073.24	4379.08	7645.97	9998.25	5135.71	15939.1	18696.5	5171.73	5835.78	10521	2469.78	2955.89	5952.67	5575.38	5059.63	2442.15	4663.38	4346.94	4160.16	23471.3	12267.6	9144.3	4005.86	4586.9	0.768852	0.929874	1	0.00442296	0.00389186	0.00342048	0.00195628	NA
Citricoccus	10.8091	3.09633	109.869	0	0	0	0	0	0	0	144.181	7.05672	10.3414	0	7.03297	0	0	0	0	18.248	1.62803	10.5957	0	9.27693	0	0	0	10.8662	58.6246	35.2965	42.8474	12.601	0	7.49756	0	0	4.5745	0.777376	0.933977	1	6.43367e-06	1.35851e-05	5.89012e-06	9.96323e-06	NA
Haematobacter	0	0	4.25037	38.35	0	11.7006	0	0	0	28.3078	7.98342	12.8801	0	1.50304	1.67316	0	0	20.5529	0	0	0	0	13.721	1.17332	0.763214	2.32906	2.58905	0	0	0	0	5.72269	85.6825	0	20.8428	26.3669	0	0.777376	0.933977	1	2.52849e-06	3.97262e-06	2.16733e-06	3.42119e-06	NA
Simiduia	27.0979	0.447403	3.84755	92.4202	0	5.54845	22.6005	0	31.7041	73.48	7.64954	3.41652	19.291	0	4.94013	26.3168	0	49.9724	3.84625	53.6351	11.7584	3.80662	35.6331	1.52146	0	9.97595	77.0952	4.55091	0	20.8231	10.2698	18.6923	7.72552	0	22.2699	0	42.7639	0.779626	0.933977	1	7.01959e-06	9.27487e-06	9.47427e-06	1.36358e-05	NA
Pseudothermotoga	72.6327	23.7397	41.8008	55.1862	17.091	120.61	6.39285	4.36143	27.8138	14.3862	83.234	0	16.5775	19.0964	2.5875	0	0	87.8327	0	95.1454	38.1653	23.6586	89.9961	0	40.4422	10.3836	8.42595	8.04548	107.186	0	6.4678	24.0639	21.6673	17.6339	5.04459	30.0249	1.34704	0.780253	0.933977	1	1.22738e-05	1.13554e-05	1.29993e-05	1.48133e-05	NA
Waddlia	0	0	0	25.1118	0	194.532	47.5496	0	20.0917	0	0	0	9.05046	0	1.56582	0	0	5.17556	0	0	4.14757	23.4716	25.1481	0	0	0	0	8.42283	0	4.63566	0	0	12.962	0	24.4277	5.17565	0	0.78069	0.933977	1	6.39301e-06	1.57053e-05	2.23604e-06	3.88317e-06	NA
Candidatus Doolittlea	0	0	0	0	0	6.30331	0	0	0	0	0	0	0	0	0	0	0	0	0	0	0	0	0	0	0	0	0	0	0	0	0	0.574838	0	0	0	0	0	0.782369	0.933977	1	1.32593e-07	5.13532e-07	1.69061e-08	7.92968e-08	NA
Fervidicoccus	0	0	0	0	0	9.6166	0	0	0	0	0	0	0	0	0	0	0	0	0	0	0	1.10644	0	0	0	0	0	0	0	0	0	0	0	0	0	0	0	0.782369	0.933977	1	2.0229e-07	7.83466e-07	3.19529e-08	1.49872e-07	NA
Leisingera	77.8376	30.4316	41.3386	76.016	0	0	1373.04	62.1806	54.2751	17.7005	61.4911	0	10.5544	0	54.2003	0	0	180.823	0	0	22.0082	30.492	26.8828	90.3943	25.6257	55.4818	0	0	58.0476	4.77532	0	60.2523	436.837	21.7421	147.284	0	0	0.788079	0.933977	1	3.04322e-05	6.68829e-05	1.88454e-05	2.29434e-05	NA
Plantactinospora	0	0	29.3052	0	0	0	16.6899	0	2.11049	0	115.036	0	18.5935	0	0	0	0	5.45329	24.3827	0	10.4908	3.8836	15.675	0	0	3.18876	0	0	0	8.05932	0	29.9868	0	0	29.7716	0	0	0.790148	0.933977	1	4.19406e-06	1.01204e-05	2.64825e-06	4.63984e-06	NA
Natronolimnobius	0	0	0	0	0	0	0	0	0	0	47.4552	0	0	0	28.9061	0	0	0	0	0	5.06743	0	0	0	0	3.6476	0	0	0	0	0	19.585	0	0	39.2687	0	0	0.790969	0.933977	1	1.73932e-06	4.7072e-06	1.35974e-06	3.59027e-06	NA
Cronobacter	39.5174	27.9751	2.03026	0	12.1085	0	648.429	3.44515	26.5734	35.3872	0	96.0366	13.9976	32.5912	3.4015	0	8.94134	19.0856	0	13.1748	18.1754	0	93.2031	18.4832	20.1117	7.29553	0	27.1256	40.7642	27.9182	0	0	60.0076	1.23658	37.6095	90.4041	3.38391	0.791138	0.933977	1	1.85313e-05	3.39388e-05	9.23256e-06	1.00205e-05	NA
Leptothrix	34.6186	16.3375	125.774	0	20.5407	0	179.9	48.0894	76.6782	0	21.7506	101.861	26.8646	10.1171	0	0	0	35.5024	477.615	0	0	7.92217	0	16.9554	31.2366	19.7042	39.0184	44.0125	7.89625	31.9904	0.977742	26.19	25.1415	16.6565	46.4243	71.9925	17.6406	0.791138	0.933977	1	1.68329e-05	1.92052e-05	1.5014e-05	1.96411e-05	NA
Rhodothermus	482.292	20.634	697.299	52.9682	85.0893	17.1826	107.915	0	12.9038	114.385	108.132	31.1277	51.1099	0	88.2177	1111.18	0	172.125	151.557	667.592	33.2706	11.0117	83.7365	3.01915	48.5047	26.1591	0	6.65496	459.015	21.5677	14.8807	46.9692	201.622	30.7264	17.7856	0	32.5915	0.792354	0.933977	1	4.04009e-05	5.78095e-05	4.89602e-05	8.58726e-05	NA
Thiomonas	88.9375	30.1404	86.0855	78.7028	21.9365	37.724	170.456	217.605	21.51	70.0364	266.729	135.131	70.1802	19.0518	0	0	0	123.006	600.395	54.6293	325.675	46.3851	0	7.37443	60.7024	45.9533	119.94	53.601	518.17	163.953	22.1307	30.1591	0	27.0398	234.415	1.31037	40.9961	0.792354	0.933977	1	3.33988e-05	3.0192e-05	5.28275e-05	6.81147e-05	NA
Methylibium	37.9622	22.5326	126.592	41.5086	4.86248	16.854	43.2772	23.6192	37.939	19.0194	171.906	3.85195	52.7393	8.76186	27.5149	0	0	86.7209	435.688	11.7242	8.86487	24.7495	19.3626	4.70519	25.2503	17.1246	88.8068	22.2137	47.3651	15.1083	0	25.8147	24.8709	18.5166	116.257	48.8714	15.0257	0.792547	0.933977	1	1.55688e-05	1.53589e-05	1.82003e-05	2.1308e-05	NA
Cellulophaga	356.557	41.7941	135.939	213.589	113.371	80.2028	2812.52	61.6353	254.543	107.572	536.231	114.469	63.4255	92.7018	154.941	0	0	75.399	14.1288	221.677	19.5859	153.883	830.209	87.5647	90.2332	86.0111	110.001	46.2644	211.191	81.2396	88.5849	122.432	562.068	10.6856	151.562	181.631	103.299	0.792583	0.933977	1	9.70653e-05	0.000134081	6.111e-05	6.20212e-05	NA
Jeotgalibacillus	23.1918	88.6407	72.9938	33.5749	25.3784	26.4828	16.7144	31.9771	13.7867	87.2649	32.0783	29.9121	39.1157	17.6358	47.1435	32.9191	0	157.893	67.8496	24.2434	58.2798	32.529	6.51058	286.086	20.4408	16.2077	0	28.867	68.2624	8.98918	55.7042	23.5972	43.3442	11.0834	31.563	28.2781	2.69783	0.792583	0.933977	1	1.6082e-05	1.31415e-05	2.26128e-05	3.3868e-05	NA
Flavisolibacter	1725.59	841.312	2746.34	2365.49	1298.74	706.387	1326.56	2117.81	748.475	1896.35	843.672	105.972	743.527	1072.43	428.488	3608.06	2588.29	943.654	21561.8	4798.92	713.626	712.089	1691.7	186.643	242.816	780.666	503.445	756.09	1108.79	337.317	500.028	579.328	3628.7	664.811	660.373	1240.79	602.886	0.792595	0.933977	1	0.000452328	0.000224646	0.000681643	0.00082111	NA
Rufibacter	300.63	128.947	355.592	421.893	366.211	178.794	2976.51	316.119	902.975	521.462	420.144	175.881	1032.82	1204.78	130.751	27.7665	33.8082	685.846	1650.44	1441.17	353.22	447.904	1428.3	177.095	157.324	210.24	132.92	227.425	144.741	363.939	226.06	311.89	1194.22	141.78	334.724	319.986	558.288	0.792595	0.933977	1	0.000231043	0.000220751	0.000189805	0.000125488	NA
Methylorubrum	0	12.7439	0	70.1144	0	3.91838	0	0	26.01	7.02813	173.942	0	0	0	6.123	0	0	14.6573	0	0	135.39	0	13.9589	0	4.4128	0	0	48.1498	0	11.432	5.51217	10.6967	7.17771	4.43701	78.0662	0	0	0.802993	0.944369	1	7.1664e-06	1.54651e-05	8.58893e-06	2.03118e-05	NA
Obesumbacterium	27.0873	44.9368	717.473	467.727	0	11.0793	173.82	0	10.4166	0	118.931	2.25317	27.7877	167.237	98.5761	0	0	19.3518	907.802	81.8732	0	23.6719	655.332	70.7852	25.5848	47.6648	0	105.482	933.969	4.35333	7.05522	9.18115	1310.01	2.89677	4.60776	0	22.3066	0.80358	0.944369	1	3.90723e-05	5.64114e-05	5.66759e-05	0.000108084	NA
Indioceanicola	26.1524	9.2021	58.4033	6.09299	0	25.2046	39.9926	0	1.63151	0	92.0331	0	17.1534	14.2194	0	0	0	12.4465	108.05	0	9.73179	42.9446	0	0	2.28012	11.6472	61.4436	16.109	0	12.7182	0	35.9039	0	2.09238	86.0655	0	0	0.810241	0.950622	1	6.52857e-06	8.28998e-06	8.5239e-06	1.25954e-05	NA
Xylanimonas	0	0	71.1679	53.8291	4.5621	23.5788	117.926	416.116	23.9863	0	5.29097	4.09758	32.1293	17.9505	0	0	0	0	0	0	10.4441	36.2642	61.6419	10.067	1.96199	11.5617	47.7625	14.49	33.2338	5.87469	8.76716	126.265	229.724	3.89515	27.7657	0	0	0.814136	0.950622	1	1.82159e-05	3.98135e-05	1.18786e-05	1.86799e-05	NA
Gemmatirosa	23.3369	75.5175	115.185	346.121	291.544	166.045	460.05	1724.7	61.0246	84.738	127.954	8.6887	89.1099	53.5708	91.8647	0	0	58.1497	91.2651	81.2695	110.249	140.928	222.152	98.6276	83.8751	58.7465	240.232	119.663	0	204.255	148.53	225.797	420.737	24.3611	343.374	41.1877	101.252	0.816489	0.950622	1	8.74619e-05	0.000160865	6.35652e-05	5.23633e-05	NA
Alicycliphilus	9.30678	48.7576	93.3598	35.1745	55.6633	7.5764	301.952	6.43744	236.905	94.3169	108.283	131.686	78.4649	70.6338	27.6037	0	0	72.4215	109.588	68.9403	67.9772	158.229	63.9125	114.503	76.1066	76.3247	20.6896	74.7138	55.5905	21.5447	0.662457	116.225	342.298	11.8379	165.749	12.0101	96.7967	0.816521	0.950622	1	3.46587e-05	3.395e-05	3.47353e-05	2.75108e-05	NA
Erythrobacter	14.0504	19.4549	159.757	31.9561	15.8247	11.0816	68.4029	11.3388	27.5434	15.0015	106.608	11.6209	43.9286	21.8341	9.99909	0	40.7872	43.9586	55.3108	162.349	7.00839	28.893	31.4041	10.2253	3.96503	17.2853	1.58285	31.7594	0	10.7379	1.05153	20.7428	595.435	7.29176	15.7422	32.242	12.9664	0.816521	0.950622	1	1.33575e-05	1.22076e-05	1.31355e-05	1.54567e-05	NA
Kerstersia	151.266	58.2824	161.792	40.6616	29.9234	27.3293	53.4966	301.174	82.7209	32.4472	72.232	11.6767	118.982	19.7079	23.6587	0	0	107.903	322.814	78.3251	38.4476	16.0808	5.76914	7.19894	33.6533	20.7528	45.1285	89.729	113.337	82.1865	32.9081	28.4471	35.7032	77.5094	92.9666	24.7295	14.2363	0.816521	0.950622	1	3.16151e-05	3.19104e-05	2.65073e-05	2.3e-05	NA
Paraliobacillus	66.6081	65.4381	79.0095	72.4435	189.289	33.7953	83.6705	14.8053	121.541	385.273	512.372	38.6258	23.595	20.0789	227.203	30.9529	43.9798	145.748	231.223	422.24	253.049	13.5345	49.7201	62.3276	14.8639	65.3565	8.95255	23.6838	50.5563	8.55655	89.5749	50.3547	468.811	199.099	0	98.9861	8.55444	0.816532	0.950622	1	4.54762e-05	4.63808e-05	4.28101e-05	4.79486e-05	NA
Candidatus Fokinia	0	0	0	0	0	0	0	0	4.40719	0	0	0	0	0	0	0	0	0	0	0	0	0	0	0	0	2.03669	0	0	0	0	5.99324	0	0	0	0	0	0	0.819116	0.952359	1	1.52518e-07	5.90698e-07	2.75238e-07	1.04441e-06	NA
Vulgatibacter	48.0521	16.8397	88.7142	0	0	14.9969	4.66301	0	13.4939	0	0	1.30901	11.0069	9.36124	2.46963	0	0	22.9507	3.66362	0	12.9959	25.4802	12.3721	81.0696	6.33102	1.24941	14.471	20.526	0	0	0.64539	13.8748	0	2.56905	21.9605	0	24.0835	0.825632	0.958656	1	5.16826e-06	7.08966e-06	6.85395e-06	9.97061e-06	NA
Halorientalis	0	0	0	0	0	0	25.8205	0	0	0	0	13.577	0	0	0	0	0	0	0	0	9.12742	0	0	3.22068	0	7.77992	0	0	0	0	0	0	0	0	12.893	0	0	0.828316	0.959392	1	9.31824e-07	2.56496e-06	7.48495e-07	1.77102e-06	NA
Crinalium	5.54738	60.8852	335.91	103.266	27.4917	132.533	24.0782	0	66.7044	94.1465	276.783	67.1012	3.61187	43.4927	85.5479	0	0	113.421	25.3009	3.90535	45.6929	0	461.079	22.8922	185.235	75.7611	7.42157	40.9226	299.643	45.4463	30.1105	128.031	303.205	136.127	4.60776	41.508	65.286	0.828466	0.959392	1	3.11267e-05	2.82064e-05	4.51515e-05	5.25177e-05	NA
Blastomonas	0	0	4.42921	19.2434	0	0	0	0	71.6412	35.776	11.774	2.90856	10.3006	15.3318	31.7588	0	0	8.02658	0	28.1004	10.755	1.80291	41.7108	7.39112	3.4195	5.08954	0	6.73038	0	35.9182	12.6	5.03955	70.3855	2.17492	0	19.7003	2.57221	0.837907	0.96707	1	5.74811e-06	9.57886e-06	4.77504e-06	6.05878e-06	NA
Pelodictyon	5.98019	17.4796	94.138	0	49.1014	21.1311	0	2.42435	74.752	29.3629	6.28497	12.7113	22.7613	55.0397	0	0	0	0	151.369	40.8107	12.6398	12.6787	0	0	5.30725	54.2025	13.1286	26.3342	31.6294	301.545	49.3568	32.948	6.96069	5.02782	7.44598	11.3627	0	0.839511	0.96707	1	1.05803e-05	1.14097e-05	1.91922e-05	4.52265e-05	NA
Sphingomonas	38.2532	73.8157	303.13	134.332	332.121	155.826	1150.08	206.65	573.473	387.359	259.211	170.594	190.369	227.756	600.662	0	0	185.642	302.581	357.6	280.334	75.3629	204.136	172.541	144.512	174.821	115.467	487.638	78.7681	478.101	174.984	194.621	230.131	65.4198	309.185	348.502	684.521	0.840632	0.96707	1	0.000113126	7.72576e-05	0.000122325	0.00011947	NA
Aminipila	4696.98	3108.67	5059.51	3687.81	3470.03	4183.23	4742.88	2714.68	3125.31	7465.88	4058.51	3618.2	1023.64	1273.94	7720.05	980.537	11399.9	10874.5	6344.92	7907.3	1102.09	344.743	6039.99	2267.48	2247.08	1707.04	638.061	4014.04	4689.11	862.014	781.093	2267.91	18824.9	603.813	2090.49	6651.74	8539.54	0.840641	0.96707	1	0.00147853	0.000631113	0.0019039	0.00180296	NA
Deinococcus	158.389	75.0466	540.731	125.823	39.8394	517.9	84.4774	55.963	161.155	502.565	216.915	18.976	53.3543	38.9884	323.39	13308	0	242.788	469.059	101.216	177.475	37.8552	158.206	61.8319	62.5162	72.8686	23.47	83.6069	104.413	56.276	65.0971	182.059	1352.06	19.0133	88.3628	238.651	61.5242	0.840641	0.96707	1	6.58492e-05	5.29224e-05	0.000249817	0.000902315	NA
Halalkaliarchaeum	0	0	0	0	0	0	0	0	0	0	2.75068	0	0	0	0	0	0	4.48088	0	0	0	0	0	0	0	0	0	0	0	0	0	0	0	0	0	0	0	0.843585	0.967903	1	6.10782e-08	2.36555e-07	9.48197e-08	4.44744e-07	NA
Roseobacter	0	0	0	0	0	0	0	0	0	0	0	0	3.07958	0	0	0	0	0	0	43.4947	0	0	0	0	0	0	0	0	0	0	0	0	0	0	0	0	0	0.843585	0.967903	1	1.40024e-07	5.42312e-07	4.04035e-07	1.89509e-06	NA
Wenzhouxiangella	20.5059	0	3.84441	0	0	18.4572	0	0	8.06068	0	0	0	6.60531	0	3.09335	0	0	2.7259	0	39.5371	1.79736	0	55.0439	0	0	0	0	0	23.121	0	0	18.0556	0	0	0	4.058	15.0297	0.845273	0.968565	1	1.61583e-06	2.57763e-06	2.95308e-06	5.54771e-06	NA
Methanofervidicoccus	0	0	0	0	0	0	18.2848	0	0	0	0	2.51981	3.3924	0	0	0	0	0	0	0	10.8158	0	0	0	0	4.79352	0	0	0	0	0.64539	2.431	49.3373	0	0	0	0	0.846741	0.968974	1	5.03429e-07	1.10602e-06	8.24271e-07	1.98991e-06	NA
Thermosipho	0	0	0	32.9842	0	25.661	0	0	36.4571	4.01865	0	0	4.82174	0	0	0	0	0	0	13.9391	0	6.2501	3.11691	4.00521	0	0	0	0.79796	0	1.64451	0	8.34679	5.35241	0	32.146	0	6.50538	0.848202	0.969114	1	2.80478e-06	5.53844e-06	1.44742e-06	2.43846e-06	NA
Herminiimonas	51.0933	77.4619	84.7355	0	114.95	0	27.0173	0	29.0519	0	26.8022	0	55.2854	27.635	6.64472	0	0	86.4209	345.812	0	10.2996	24.0523	0	0	10.0588	425.528	69.8481	147.573	0	5.72067	6.35321	26.7335	0	16.2591	107.609	12.3384	12.1356	0.850222	0.969114	1	1.38466e-05	1.60098e-05	2.93587e-05	5.89493e-05	NA
Marichromatium	0	0	0	0	0	15.0565	30.0017	0	6.79682	33.1459	89.0553	0	21.5532	0	0	0	0	64.5045	38.3393	0	0	10.0647	23.3479	0	4.24725	18.577	11.9655	0	0	0	0	8.18263	0	0	24.2338	7.02317	0	0.850735	0.969114	1	4.56302e-06	8.2449e-06	4.13149e-06	6.91478e-06	NA
Luteimonas	59.6472	46.3256	18.9384	0	34.4995	0	97.1467	0	28.3309	0	16.5835	28.8211	31.4732	2.30513	0	0	0	3.32988	145.78	0	8.59678	4.05605	0	56.6666	21.9761	38.3772	5.73794	39.787	0	21.9114	11.532	17.7151	75.739	9.45331	25.0405	9.39134	16.7227	0.851309	0.969114	1	9.86543e-06	1.0242e-05	9.89055e-06	9.98974e-06	NA
Chelatococcus	28.2805	0	0	104.031	0	29.8761	33.3375	0	0	53.5861	73.2087	0	0	0	105.453	84.3042	0	84.1187	0	66.5898	4.7729	0	45.7258	11.7686	0	5.6843	0	4.35697	6.03244	35.9182	0	0	0	0	0	0	17.8985	0.854838	0.971863	1	9.18226e-06	1.29452e-05	6.98186e-06	1.10185e-05	NA
Brucella	0	33.006	11.1475	0	50.5009	0	10.0682	9.31595	0	120.793	52.3732	62.8542	0	0	26.5963	66.2678	4.98055	0	0	0	0	8.59912	15.675	17.9216	33.6285	18.8607	22.3534	0	53.4059	0	7.55903	36.0639	0	32.285	0	34.4789	1.72997	0.861141	0.974401	1	9.96725e-06	1.37063e-05	8.88618e-06	1.01224e-05	NA
Acidisarcina	17.8188	0	141.526	163.175	13.9287	0	46.5633	65.3142	90.7198	81.1329	80.805	17.5399	30.4929	31.9662	33.4338	0	0	0	68.8844	38.4083	11.5016	12.8476	82.1061	14.29	221.96	62.8621	50.2607	40.2432	0	6.81542	161.347	160.382	267.192	4.06335	76.1715	35.9004	15.4901	0.864622	0.974401	1	1.937e-05	1.61263e-05	3.05651e-05	4.57525e-05	NA
Herbaspirillum	133.103	6.73549	81.1578	1.84297	2.53916	1.55451	45.6673	6.43744	5.62363	3.5726	38.0161	53.8828	12.6584	8.453	0	0	0	82.8491	105.846	8.93207	1.39247	9.01822	0	0	9.25939	366.156	19.2459	19.1476	2.27357	97.8582	2.92036	18.2816	22.4782	13.3471	34.1125	2.62074	9.42504	0.864742	0.974401	1	1.01649e-05	1.45391e-05	2.02967e-05	4.88115e-05	NA
Desulfomicrobium	448.483	0	412.151	434.496	20.1006	107.766	544.535	35.1604	155.86	324.425	95.008	0	229.619	30.9165	165.751	11.8634	0	50.1837	76.3171	1249.19	150.403	131.12	637.148	1.8274	38.4974	132.02	8.05249	71.7439	49.8577	206.357	137.84	136.973	135.273	7.42175	436.852	0	177.47	0.864821	0.974401	1	6.74473e-05	5.86693e-05	6.94868e-05	7.41481e-05	NA
Glaciecola	27.088	20.726	329.389	189.273	61.1615	36.7674	75.6085	94.1071	71.5416	372.651	11.1453	409.711	50.5259	11.7684	40.7377	0	0	144.745	435.973	792.692	110.662	43.938	104.396	29.8981	43.2894	90.7483	15.0459	35.6567	0	78.051	52.1123	54.9488	47.0198	217.353	47.8403	18.9665	53.9908	0.864869	0.974401	1	4.83947e-05	6.85179e-05	4.46288e-05	4.92156e-05	NA
Hippea	32.0891	9.54936	19.4845	311.7	31.0921	144.019	2070.18	5.46534	71.736	89.1637	18.7986	6.015	495.248	3.47076	92.0149	0	5.38968	329.361	232.999	20.5138	31.624	14.2392	29.5039	0	7.43158	10.3245	31.9066	53.489	150.375	13.1727	26.5523	29.4181	124.938	5.62871	175.213	280.773	54.7195	0.864893	0.974401	1	6.87912e-05	0.000126259	2.91902e-05	3.65799e-05	NA
Methanosarcina	515.338	104.139	96.0538	99.9063	111.262	1474.01	74.1242	37.8488	132.378	153.379	102.101	4.99359	10311	60.8374	54.976	0	0	210.546	724.538	64.9803	252.886	40.5049	218.382	201.626	33.0936	84.6696	7.88566	43.4363	64.9933	91.8323	33.9956	541.739	1071.16	10.0334	209.415	344.444	1177.77	0.864893	0.974401	1	0.000538312	0.00180036	0.000106346	0.000175979	NA
Candidatus Puniceispirillum	0	7.08872	0	0	0	38.6447	0	0	8.13773	0	48.2254	0	0	0	24.0187	0	0	0	0	0	0.730047	33.4669	79.931	10.0528	11.0204	0	0	0	0	0	0	2.86244	0	0	0	1.6943	0	0.867083	0.975608	1	3.03529e-06	5.20743e-06	3.06025e-06	7.57686e-06	NA
Aciduliprofundum	0	0	0	0	0	0	0	0	2.91035	0	0	0	0	0	0	0	0	2.55229	0	0	0	0	0	0	0	0	0	0	0	0	1.08698	0	0	0	0	0	0	0.870247	0.976053	1	1.00717e-07	3.90076e-07	9.35306e-08	3.06698e-07	NA
Rhodopirellula	63.5782	24.0008	0	0	17.593	84.7446	117.589	10.8008	2.26862	22.8891	0	7.19435	11.1876	0	0	0	0	4.79072	20.4589	0	20.5584	0	55.2363	1.98225	4.04879	27.3443	31.2133	8.63429	0	0	2.22648	21.3308	107.943	16.1942	34.926	0	12.1724	0.874959	0.976053	1	7.91336e-06	9.54415e-06	6.9429e-06	7.57295e-06	NA
Rippkaea	32.0911	0	42.045	5.0434	0	0	133.618	0	59.2456	1.95672	18.3696	4.91066	9.10002	0	3.00238	0	0	11.8434	7.61149	0	2.38814	1.38375	59.2481	2.13002	25.5832	218.306	0	0.322855	0	9.51877	0	13.6704	486.845	0	131.145	8.87778	15.6709	0.874959	0.976053	1	6.56863e-06	9.76311e-06	1.42246e-05	3.06778e-05	NA
Magnetospirillum	75.8707	14.4399	120.133	88.9831	35.0664	223.169	275.467	0	98.6153	87.9759	305.21	67.6515	40.8085	32.0237	26.3266	0	0	174.474	75.1549	101.648	84.3711	37.7898	136.83	28.1287	51.1244	48.3265	0	67.3261	229.774	25.6759	24.4125	133.171	309.618	18.2381	6.70286	151.45	37.9301	0.877008	0.976053	1	3.38233e-05	2.69567e-05	3.3797e-05	2.94572e-05	NA
Thermodesulfobium	12.09	19.887	95.2729	77.7138	86.5579	277.707	151.34	0	219.306	133.774	56.793	33.8873	29.3776	52.0223	78.6346	0	0	64.3084	14.8867	22.6488	82.6292	271.852	351.927	259.081	8.66662	234.342	95.3319	33.1202	0	3.78909	8.64297	74.2602	80.3434	58.4257	35.3962	130.586	14.5662	0.877008	0.976053	1	3.18157e-05	3.00594e-05	4.37603e-05	5.40905e-05	NA
Limnobaculum	0	0	0	0	0	8.15946	7.08862	22.7596	5.98722	0	0	1.79259	0.876415	9.7927	0	0	0	0	0	0	0	1.43764	0	0	7.8964	2.70805	21.6649	7.88955	0	5.55347	2.84151	0	4.66171	0	0	0	5.2463	0.877637	0.976053	1	1.46121e-06	2.4295e-06	1.89158e-06	3.83163e-06	NA
Terasakiella	0	0	0	21.4203	0	203.968	0	0	8.90543	13.113	316.207	0	7.15452	0	9.53952	0	0	23.2509	21.489	0	0	57.7212	6.02425	0	0	4.89582	11.7748	11.68	0	6.58307	0	52.1123	7.99495	0	17.7301	2.73015	0	0.882373	0.976053	1	1.28905e-05	3.0309e-05	5.44885e-06	1.01955e-05	NA
Halopiger	0	20.417	0	241.258	0	30.8728	12.1443	0	5.92509	20.7776	0	80.5574	93.454	0	0	0	0	0	0	55.0606	4.75463	11.1698	0	4.65558	49.512	58.5719	27.7768	81.9394	29.0052	0	0	0	4.7015	0	22.8208	0	7.57368	0.883551	0.976053	1	1.52179e-05	2.62807e-05	9.40417e-06	1.60558e-05	NA
Candidatus Kinetoplastibacterium	12.0624	12.0812	89.1344	0	0	11.9193	10.8328	0	21.1308	0	72.8628	0	48.435	1.21706	0	0	0	34.4533	26.0309	0	0	17.5553	56.3609	0	5.37755	22.9623	6.91078	28.3221	0	45.7543	11.2683	10.9721	0	2.06055	68.1148	0	0	0.885446	0.976053	1	7.32171e-06	1.07624e-05	7.62958e-06	9.33994e-06	NA
Nodularia	6.28668	17.7494	38.9438	5.62319	0	168.128	0	0	12.0639	4.7114	325.758	0	4.53876	16.4289	5.71372	0	0	11.1174	1.64449	70.5506	50.1504	2.31123	8.25212	0	9.88039	3020.36	0	3.61459	0	6.33847	3.16787	11.9145	51.4512	14.2119	5.98576	0	3.3414	0.888197	0.976053	1	1.38102e-05	2.93639e-05	8.98254e-05	0.000397761	NA
Methylophilus	147.354	11.1048	81.4071	18.6569	23.2831	24.5445	0	115.19	47.561	3.5726	1.37983	15.1037	13.8349	29.793	0	72.5835	0	93.9342	108.403	1.12729	10.8084	25.0404	59.6128	14.9402	38.7828	12.91	48.7549	8.88011	61.1518	0	0	36.3997	0	19.0867	43.2935	0	9.16138	0.888921	0.976053	1	1.37833e-05	1.62725e-05	1.41506e-05	1.31318e-05	NA
Paenalcaligenes	32.7304	16.7647	6.71597	377.358	0	7.274	59.4822	54.0204	0.717718	39.971	46.3594	21.5026	8.22432	7.32498	0	0	0	16.7069	89.6027	11.2242	10.5612	6.30934	0	0	14.805	15.5367	9.33751	21.9156	91.2718	74.2522	213.426	17.7915	0	11.4781	76.319	16.0417	3.40079	0.888921	0.976053	1	1.53814e-05	2.98758e-05	1.82275e-05	3.66665e-05	NA
Simonsiella	102.265	8.83514	41.3501	72.2667	12.0982	39.8442	0	218.699	16.5184	61.6377	56.5123	55.0659	21.6	0	6.13852	173.258	13.8749	134.196	0	24.8978	55.567	6.26902	105.353	25.84	19.9962	21.1852	0	36.654	7.44978	43.6627	17.6767	23.5618	261.388	0	9.14587	143.496	0	0.889059	0.976053	1	1.84165e-05	2.15195e-05	1.93016e-05	1.90806e-05	NA
Candidatus Methylopumilus	130.694	29.3214	154.329	103.031	75.7437	28.7333	91.505	67.6238	53.964	68.322	76.7849	50.5976	54.1903	20.8589	11.2747	0	0	64.7634	329.588	34.3349	20.9812	51.3138	75.3883	0	57.4492	57.6706	34.5789	66.0114	4.03438	59.9406	172.679	75.8423	13.8046	42.3477	97.2855	3.83496	31.8755	0.889262	0.976053	1	2.49378e-05	1.22894e-05	2.96181e-05	3.07683e-05	NA
Owenweeksia	266.266	19.0046	110.45	158.514	21.0423	152.499	51.2306	18.7365	40.4541	166.598	209.582	13.155	37.3478	3.5127	23.4207	0	0	57.9669	87.0764	250.511	56.8018	37.3447	82.6085	2.09106	42.4226	126.43	13.9485	31.9906	0	41.0704	35.7739	87.8484	304.96	16.3505	258.595	18.1689	67.129	0.889262	0.976053	1	2.97986e-05	2.82134e-05	2.84892e-05	2.2865e-05	NA
Planctomyces	52.1787	23.3684	8.44883	51.9305	715.032	170.08	51.3099	99.7748	25.6933	142.798	68.5382	3.19377	53.6817	38.3552	55.0362	0	6.2228	70.503	84.9186	57.0831	104.974	44.4654	78.9898	26.2585	26.4173	34.2772	65.2129	90.4058	0	14.0451	16.1357	39.5682	425.291	0	84.5064	152.96	24.4974	0.889262	0.976053	1	3.55039e-05	5.3993e-05	2.51822e-05	2.06024e-05	NA
Chromobacterium	37.1788	25.464	145.195	95.0932	53.721	48.6104	204.225	190.432	96.1346	77.6171	212.372	107.694	64.897	15.0274	15.7661	0	35.573	0	182.001	366.427	122.042	21.8172	79.2815	7.64223	46.78	123.842	82.1671	50.334	2.70439	89.9122	15.7982	86.0603	172.319	43.6592	99.0745	90.0327	51.1424	0.889282	0.976053	1	3.42603e-05	2.33745e-05	3.44629e-05	2.54647e-05	NA
Legionella	130.777	89.9409	277.804	117.505	92.4242	300.15	132.832	164.156	43.2787	74.4815	180.585	0.669193	75.0306	15.1439	102.917	0	0	99.3993	365.715	167.45	62.6695	43.4385	172.759	25.1329	57.0212	197.554	36.7493	184.642	377.656	65.6954	14.3372	110.515	1149.42	49.3264	140.268	19.8343	21.2496	0.889282	0.976053	1	4.18122e-05	2.53253e-05	5.34708e-05	4.86537e-05	NA
Muriicola	103.376	15.8722	43.6838	73.5985	11.4418	28.4231	46.4549	27.0877	48.9283	107.16	40.1637	15.6506	8.27629	13.233	46.7909	8.99647	21.7694	62.0954	173.711	323.489	129.429	4.19247	88.0858	4.15121	3.91708	17.3737	14.698	31.1255	22.7292	25.437	2.31391	39.0076	61.2107	25.5061	21.3409	0	48.8927	0.889288	0.976053	1	1.49816e-05	1.0296e-05	2.00451e-05	2.16015e-05	NA
Kutzneria	13.2517	6.09348	17.912	234.234	0	4.59519	0	0	18.5569	0	50.2597	0	0	3.41333	0	0	0	57.479	64.97	1.12729	0	5.42989	0.812646	0	2.62452	0	9.25257	19.8791	0	0	0	36.3776	41.6262	12.7422	0	0	0	0.895363	0.976053	1	7.84965e-06	1.9152e-05	4.83437e-06	7.9724e-06	NA
Parasaccharibacter	593.955	0	414.235	341.177	0	7.64238	0	161.706	0	43.4725	43.3806	0	0	0	13.2136	2570.13	575.782	116.219	0	0	7.16469	54.9287	0	14.3939	19.1421	0	0	0	88.9487	0	0	0.503419	412.049	72.2593	0	0	0	0.895363	0.976053	1	3.5555e-05	6.40608e-05	6.54227e-05	0.000185116	NA
Zhongshania	68.2478	21.2554	152.234	0	0	0	120.99	0	0	0	134.038	10.1948	0	12.7154	413.214	0	132.861	0	0	111.98	0	0	123.077	26.7526	55.5691	0	0	44.6688	0	0	78.7859	38.6981	0	8.41777	0	243.886	21.6286	0.895363	0.976053	1	2.03913e-05	3.81466e-05	1.93648e-05	2.64658e-05	NA
Phytobacter	0	0	0	0	0	0	9.58469	0	0	0	32.7017	27.2215	8.47347	3008.96	0	0	0	0	0	0	0	0	0	4.37118	2.91439	0	4.12825	0	1.05396	0	30.4397	2.22688	0	0	57.0175	0	7.61053	0.898979	0.976053	1	9.22096e-05	0.000347087	2.55124e-06	6.10574e-06	NA
Blastochloris	8.19861	2.24131	4.81177	73.5346	0	45.3273	1.83748	0	1.38813	49.7678	41.7179	0	4.5417	11.9053	34.7311	43.9593	0	16.7118	118.809	0	7.24415	30.42	11.0009	0	16.2496	22.0219	6.01645	72.4123	0	0	0	9.56707	0	3.51212	18.2512	28.0783	4.30631	0.900551	0.976053	1	6.28116e-06	7.49371e-06	8.3366e-06	1.19904e-05	NA
Kosakonia	41.8755	0	15.1233	297.552	19.5748	39.9365	45.5703	102.791	7.97262	21.4583	19.0206	0	0	629.533	5.56171	0	171.705	0	425.552	39.2512	14.0623	4.86933	24.4755	0	1.03342	10.9142	5.27187	0	107.609	59.2239	0	45.5592	402.457	0	92.8305	28.3665	0	0.900551	0.976053	1	3.21499e-05	7.32565e-05	1.95186e-05	2.84452e-05	NA
Thiobacillus	100.341	62.8747	64.0627	16.7401	2.53916	22.0352	0	6.43744	15.0114	29.4732	0	0	20.3279	6.6852	70.8628	0	0	57.7784	281.962	11.2242	1.39247	18.9805	0	0	33.9645	3.09385	38.5392	65.8642	2.27357	61.7074	12.2345	10.8372	0	45.2519	43.2886	3.55622	5.30835	0.901032	0.976053	1	1.12032e-05	1.32009e-05	1.45836e-05	1.79583e-05	NA
Oryzomicrobium	75.3643	60.1319	152.891	58.4644	44.7194	63.2221	57.2705	0	25.0523	7.71825	102.152	18.8194	61.633	9.76921	45.4476	0	0	107.402	383.863	35.7176	3.12022	9.13808	126.209	0	35.3713	19.3534	43.7285	110.258	132.802	19.7415	17.6285	34.9771	7.90446	14.7857	72.19	95.327	1.62478	0.901465	0.976053	1	1.95846e-05	1.37473e-05	2.35761e-05	2.46513e-05	NA
Candidatus Planktophila	0	0	0	0	0	0	0	0	0	12.8678	7.25739	0	2.32825	0	4.42275	0	0	0	0	0	0	8.51528	0	0	0	3.64012	0	0	0	0	0	3.89958	10.9689	0	34.9667	0	0	0.9019	0.976053	1	6.28814e-07	1.18801e-06	9.90509e-07	2.46046e-06	NA
Allochromatium	0	0	0	15.3654	21.9365	15.6381	0	176.911	9.44669	51.5622	0	0	0	0	27.6457	0	0	31.5667	0	24.6061	20.7657	0.263036	93.4419	0	0.324095	2.1538	0	14.2576	15.2204	22.0272	0	8.69703	0	0	0	0	0	0.907318	0.976053	1	7.62801e-06	1.72027e-05	4.93564e-06	8.47086e-06	NA
Blattabacterium	24.5494	0	0	0.899842	0	89.9001	0	0	11.0827	36.544	29.0411	0	3.53613	0	7.94713	0	0	2.2688	50.6648	0	2.04904	0	65.2542	0	16.938	14.6432	0	0	0	20.5009	6.4294	29.5317	0	0	0	0	25.5506	0.907318	0.976053	1	4.6268e-06	7.68758e-06	5.20726e-06	7.67661e-06	NA
Delftia	0	4.95356	21.6552	0	27.2311	0	67.0184	0	11.3824	0	28.5381	0	3.04667	7.32498	0	0	0	0	0	3.49321	0	17.939	0	0	10.3988	13.8095	9.33751	48.5147	0	83.0395	9.75809	0	15.9696	0	20.9668	0	0	0.907318	0.976053	1	3.40868e-06	4.24092e-06	6.66764e-06	1.41741e-05	NA
Methylocaldum	0	0	15.187	0	0	0	0	0	36.4529	18.3369	0	0	0	0	34.6429	0	0	28.8725	9.09403	0	0	6.11655	0	0	7.45297	4.01149	0	0	0	0	14.316	0	0	0	0	32.6047	0	0.908588	0.976053	1	2.71006e-06	5.63954e-06	2.24152e-06	4.19722e-06	NA
Ehrlichia	169.469	0	79.0518	0	0	397.803	192.484	0	14.1393	99.7753	32.5488	0	0	31.9354	0	0	0	0	0	0	25.8374	50.3958	0	22.599	12.7852	184.002	0	0	42.6945	74.5283	22.0776	105.411	109.631	18.7683	0	0	402.98	0.909301	0.976053	1	2.06024e-05	3.43029e-05	2.96113e-05	6.20735e-05	NA
Methylovulum	0	0	11.8042	390.091	40.6597	34.0106	37.0838	0	11.0003	148.515	99.7174	0	0	8.00966	0	0	0	8.7308	0	85.5753	0	14.0697	95.2365	2.44674	24.409	45.786	2.08917	0	106.647	14.0928	7.31995	3.99216	26.7537	0	0	62.0919	0	0.911367	0.976053	1	1.63723e-05	3.27713e-05	9.44741e-06	1.36811e-05	NA
Agarilytica	44.0041	3.64105	12.6354	0.899842	0	0	19.9627	0	5.36805	68.4548	21.3758	0	14.4579	1.40566	7.79171	0	0	14.5623	30.9791	0	8.03036	6.03041	0	0	57.1356	21.1509	9.34808	16.8743	0	0.990915	4.01748	5.63008	0	5.1975	11.8363	0	7.31819	0.912287	0.976053	1	4.65445e-06	6.31741e-06	5.44748e-06	9.57591e-06	NA
Lawsonia	207.048	2.03548	3189.42	745.144	24.8295	98.0927	3322.4	0	518.833	14.1333	72.8319	13.4484	1181.65	39.3822	735.296	0	0	0	91.0503	2765.78	1127.79	987.032	3169.18	11.6142	1.53312	1124	0	1309.22	0	1015.07	179.816	1228.16	3.99475	0	3388.43	19.2395	1307.94	0.913495	0.976053	1	0.000214659	0.000300338	0.000379978	0.000428055	NA
Sphaerobacter	0	10.1238	1.76151	29.1802	30.4737	79.3991	0	55.5276	25.2318	77.2285	58.8795	4.29652	4.09422	0	50.5399	0	0	139.031	15.0937	45.9352	33.3594	0.721914	44.5044	35.2564	27.8409	13.7809	5.02495	1.41564	53.5518	7.64683	23.0676	79.9656	51.4632	0	14.1532	24.7943	0	0.913495	0.976053	1	1.0095e-05	9.24991e-06	1.31514e-05	1.68644e-05	NA
Azospira	6.36988	8.65599	51.3713	38.8502	10.5435	123.189	78.6099	6.43744	17.632	2.93379	77.4326	31.6159	38.6905	6.67168	0	0	0	12.8147	158.182	51.9201	6.6223	34.0661	66.6876	6.27739	11.8782	34.6356	5.73794	87.2065	5.44746	15.3226	8.04126	23.3007	0	0.773759	135.971	0	15.8943	0.913679	0.976053	1	1.19683e-05	1.15518e-05	1.30073e-05	1.57492e-05	NA
Apibacter	2835.13	160.381	938.726	1071.74	324.646	1194.16	6856.72	294.713	671.85	4788.01	1460.06	874.331	377.814	563.988	469.894	1182.03	369.616	927.134	19453.5	46769.3	495.907	409.623	1439.96	379.207	506.429	317.861	28.8536	317.028	542.809	764.021	364.505	418.164	1757.36	2549.23	762.267	651.575	699.363	0.913781	0.976053	1	0.000479788	0.000440717	0.000960881	0.00208668	NA
Mucilaginibacter	2071.27	434.099	2750.69	1435.17	4863.74	1493.71	5634.69	1900.68	1161.53	3811.62	2324.18	5206.14	1147.7	822.152	1074.65	2635.78	1792.94	1048.42	13085.5	12112.7	832.208	701.876	3759.8	469.697	747.333	4797.75	1316.31	972.914	515.863	916.98	1071.7	1009.62	5090.56	1197	2255.36	614.314	1205.6	0.913781	0.976053	1	0.000900395	0.000772394	0.000954413	0.000745607	NA
Candidatus Babela	0	0	3.18349	0	0	0	0	0	0	0	51.1587	0	7.49912	0	0	0	0	0	0	47.7689	0	5.60345	0	0	0	0	0	0	0	1.80701	0	9.81076	4.39926	0	0	0	0	0.91449	0.976053	1	1.53161e-06	4.488e-06	9.76167e-07	2.48071e-06	NA
Halalkalicoccus	0	0	0	137.357	51.8654	0	0	0	10.697	0	0	0	0	0	0	0	0	0	209.492	0	11.5886	0	0	0	0	0	0	11.1046	0	58.0813	0	0	45.6973	0	0	0	0	0.91449	0.976053	1	4.38108e-06	1.17665e-05	4.64152e-06	1.18457e-05	NA
Lysobacter	148.863	17.4639	57.9278	8.56937	9.03841	8.94961	338.248	24.9825	35.0476	161.153	54.366	0	139.611	54.3235	194.244	0	0	20.4881	69.7295	91.6598	32.5878	16.9109	109.783	36.5856	38.7435	95.1833	12.0788	15.7021	48.6242	335.151	53.2553	61.4181	7.66674	0	85.0095	30.8454	138.601	0.926016	0.987029	1	2.92555e-05	2.98883e-05	3.26912e-05	5.12058e-05	NA
Lawsonella	4.79707	1.00919	0	0	0	0	0	0	7.02582	28.8599	1.05535	0	0	0	0	0	0	9.84343	4.08584	2.13144	7.21199	0	0.812646	0	0	5.56434	0	0	0	0	0	1.64843	9.51497	0	0	0	0	0.927748	0.987029	1	1.00455e-06	2.33889e-06	7.52743e-07	1.4981e-06	NA
Trichormus	0	0	0	0	0	0.748615	0	12.9313	5.59111	0	0	0	0	70.022	0	0	0	0	0	0	563.748	0	0	0	0	26.3517	31.1355	0	0	0	0	2.88416	0	0	0	58.8757	0	0.934508	0.987029	1	2.62765e-06	8.06868e-06	1.99874e-05	8.04053e-05	NA
Pectobacterium	0	0	0	5.562	88.1378	54.2133	15.3719	72.8956	13.8536	5.61651	3.11601	15.8495	0	98.0388	5.11716	0	0	0	0	0	14.6394	34.3861	124.492	15.6395	63.4772	33.3065	0	0	22.849	53.3729	3.39347	9.47123	68.973	4.40081	0	0	95.1195	0.936984	0.987029	1	9.55149e-06	1.35253e-05	1.32241e-05	1.91887e-05	NA
Gluconobacter	0	4.2164	6.50555	162.523	31.2416	123.38	3.26798	0	23.5033	1.81236	19.2576	7.24161	13.6283	0	0	0	0	0	22.8925	25.5641	6.65432	18.363	0	7.39277	60.265	21.4531	0	16.8317	51.0859	7.22846	19.5197	8.98347	53.1498	0	0	0	6.27555	0.937286	0.987029	1	9.26086e-06	1.54465e-05	7.44399e-06	1.09031e-05	NA
Oceanithermus	7.96591	2.99525	19.6196	0	19.7332	4.2227	5.9669	0	27.5545	1.80716	54.2718	0	10.2682	4.70588	22.2728	0	0	8.91767	19.0114	54.7119	2.40565	3.53148	33.5135	0	0	16.4797	0	31.6042	0	14.278	2.89819	21.0116	0	0	33.9837	7.39338	28.2437	0.937538	0.987029	1	4.56937e-06	5.43662e-06	5.74585e-06	6.93216e-06	NA
Sulfuricella	14.0147	6.38676	102.145	17.6813	43.5434	2.04995	32.0692	0	20.195	0	38.1448	25.5693	12.8629	10.4416	117.397	0	0	15.9834	73.9427	8.26738	5.84861	75.15	0	0	10.3904	6.22222	28.5805	103.934	0	48.5687	17.7837	27.5123	0	23.0034	97.286	0	14.856	0.937914	0.987029	1	1.04647e-05	1.11701e-05	1.41289e-05	1.90442e-05	NA
Thermovibrio	6.71097	11.8264	22.2962	40.5283	0	12.1636	8.72442	0	12.3656	19.8691	65.1091	3.85195	0	2.76967	43.9485	0	0	215.652	3.26128	35.7287	11.9456	0	36.0448	4.70519	6.65188	23.692	16.024	5.12233	0	1.62794	5.67702	37.0271	24.8709	0	11.821	46.2746	0	0.937914	0.987029	1	5.84906e-06	6.36818e-06	9.95289e-06	2.12077e-05	NA
Rhodovulum	57.2014	13.408	37.3426	168.325	39.2246	22.7125	182.072	0	127.714	307.494	89.2832	51.4808	46.8813	2.11064	145.368	0	0	67.3577	90.1536	240.53	63.0398	60.6631	94.9255	37.6439	32.9612	44.8167	0	67.2082	0	66.5001	75.121	31.188	650.145	1.52679	221.976	193.308	28.2965	0.938283	0.987029	1	3.03315e-05	2.64527e-05	3.13144e-05	2.34594e-05	NA
Sorangium	414.576	7.35665	483.005	262.396	87.7125	64.965	210.745	57.6582	7.71315	320.648	138.818	1.41745	1.24319	0	90.451	1267.08	911.539	167.941	27.9495	3398.35	49.7432	1.80291	99.063	0	30.5187	4.95802	67.0872	5.34477	102.457	36.9398	19.7007	38.1901	5.76607	27.4767	150.791	70.4345	0	0.938342	0.987029	1	4.39218e-05	4.87032e-05	9.48174e-05	0.000190354	NA
Phascolarctobacterium	2407.87	593.293	97028.3	14075.7	11311.7	5710.27	2889.94	7888.15	846.79	48628.5	19055.8	11854.1	14618.6	14124.7	12252.8	637.063	18.9946	13463.7	18600	22628.2	4178.11	16697	19670.7	4360.77	9454.23	7801.38	219.039	2133.07	625.321	3757.34	15649.9	19850.3	66755.5	11047.2	25159.3	40429.4	5632.73	0.938356	0.987029	1	0.00596475	0.00659499	0.00553227	0.00426568	NA
Saprospira	237.671	240.429	73.0475	96.1902	157.961	70.3728	1263.53	34.074	73.2245	216.758	24.4852	5.06812	480.285	16.769	75.0354	31.121	0	26.094	656.784	270.148	108.761	60.6427	99.9688	63.1445	95.6827	60.5529	64.9727	49.7296	20.8802	111.222	38.6026	144.186	176.948	68.155	85.8869	30.9308	61.2181	0.938356	0.987029	1	7.32743e-05	9.64052e-05	4.33113e-05	3.08318e-05	NA
Borrelia	0	0	0	40.7001	0	0	0	0	2.37138	107.806	0	0	0	0	0	0	0	0	0	0	3.67695	0	20.2854	0	0	11.379	0	0	0	0	0	2.34434	0	0	0	35.0778	0	0.948631	0.996118	1	3.10292e-06	8.73883e-06	1.35247e-06	3.09121e-06	NA
Novosphingobium	0	0	36.9123	1.05863	10.4073	52.8651	82.726	0	41.348	5.39647	0	12.749	2.81824	513.627	0	0	0	14.267	0	0	12.9743	30.3565	56.9118	2.11964	0	11.9157	0	32.8287	0	7.34707	0	41.5078	251.617	5.04707	19.8426	0	13.8769	0.949282	0.996118	1	2.06164e-05	5.834e-05	7.7118e-06	9.82579e-06	NA
Conexibacter	6.7009	0	4.81422	0	0	0	0	0	3.41291	79.0157	0	0	6.05558	0	7.24435	0	0	5.61829	1.79678	46.0841	1.80811	0	21.3472	5.50867	0	16.1501	0	6.77966	0	0	0	0	0	0	0	0	0	0.957554	0.998487	1	2.39178e-06	6.02812e-06	1.78681e-06	3.24569e-06	NA
Haloprofundus	0	1.17674	0	0	0	0	0	0	8.68056	0	0	0	0	0	0	0	0	0	0	0	0	0	0	0	0	0	7.65627	0	0	0	0	1.68895	0	0	0	8.43889	0	0.958491	0.998487	1	3.50246e-07	1.16568e-06	4.40909e-07	1.3622e-06	NA
Alloactinosynnema	25.5042	2.43853	14.6043	0	0	0	0	0	2.50122	0	0	0	6.97099	1.2464	22.8968	0	0	4.82483	120.405	0	0	1.1447	0	0.745676	5.52711	0	25.6855	0	0	0	7.52992	4.86325	0	1.648	6.24922	0	0	0.959678	0.998487	1	1.97079e-06	3.15536e-06	2.84281e-06	6.17618e-06	NA
Wolbachia	10.5523	1.75905	23.6114	0	0	52.3572	0	0	4.06367	72.0545	158.197	0	9.3021	3.52418	0	0	0	13.9509	312.951	12.8867	1.99353	12.1509	0	7.93349	15.902	12.8915	14.7139	18.5021	0	2.37325	0	5.09167	2.47052	0	4.84987	0	0	0.961951	0.998487	1	7.46324e-06	1.40921e-05	6.06013e-06	1.25971e-05	NA
Sideroxydans	9.97232	45.6758	55.9332	0	10.116	0	46.9323	0	15.7132	0	36.0022	41.0375	29.258	10.6988	0	0	0	21.4378	66.6216	55.9604	0	23.4468	0	0	10.242	27.3586	23.4115	26.0149	0	61.9328	1.09695	10.9246	0	11.9597	21.5997	0	15.295	0.962165	0.998487	1	8.7561e-06	9.87812e-06	8.65369e-06	1.03782e-05	NA
Chitinolyticbacter	3.60847	0	173.412	118.533	45.7227	1.58533	0	0	71.6231	16.614	33.0477	0	36.1144	8.38959	0	0	0	3.04692	71.0763	22.4423	11.9273	27.2154	0	15.4941	0	18.4768	9.34808	8.96143	8.78038	21.5863	9.03519	11.607	0	0	82.0005	31.7754	7.45598	0.962498	0.998487	1	1.20187e-05	1.6087e-05	6.90895e-06	6.50116e-06	NA
Rhodobacter	7.15528	0	46.4972	48.1574	62.9842	56.7222	19.113	92.5814	6.45093	16.2949	67.8593	0	0	0	30.3683	0	0	42.5003	22.2761	75.2846	18.1131	10.0601	46.8901	1.5824	1.92172	71.942	4.05018	2.96369	0	10.1245	5.94125	2.43822	281.116	20.3212	52.2382	8.4387	6.85356	0.962867	0.998487	1	9.88966e-06	1.05358e-05	9.75252e-06	1.15384e-05	NA
Collimonas	111.539	74.3306	112.484	83.3623	33.376	15.4044	12.6603	6.43744	58.4467	206.904	247.584	9.69199	114.208	55.5952	25.7021	8.11795	0	97.0531	414.915	175.948	19.1828	17.6395	0	53.2205	60.3668	620.634	56.627	105.968	253.819	40.0345	6.78304	41.6824	2.15335	20.5714	144.613	0	9.90491	0.962981	0.998487	1	3.05118e-05	2.68013e-05	4.61946e-05	8.15716e-05	NA
Parageobacillus	7.10099	68.3881	56.8469	111.227	0	41.5821	107.344	48.062	123.241	88.4699	168.473	17.948	23.8275	15.1769	118.875	0	0	76.1786	97.8473	100.909	51.1176	2.69352	172.286	108.007	45.1356	19.3214	5.78917	34.2995	48.796	25.8842	2.17396	66.1468	230.868	3.78727	19.7645	295.355	74.0186	0.962981	0.998487	1	2.48364e-05	1.93768e-05	2.62118e-05	2.44689e-05	NA
Oceanispirochaeta	362.787	84.7444	105.267	735.579	130.716	230.333	430.012	26.9911	274.084	542.217	550.414	62.7754	68.1352	120.718	272.099	0	238.65	435.794	370.672	1788.48	75.8668	124.835	112.619	114.258	87.9525	151.622	44.4837	107.949	252.623	66.2273	158.241	129.788	433.303	109.519	126.772	756.274	99.7068	0.96299	0.998487	1	9.24024e-05	6.53337e-05	9.82911e-05	8.14685e-05	NA
Salinicola	0	0	0	0	0	0	24.2895	0	0	0	8.32835	7.33732	2.82346	0	0	0	0	0	0	0	0	2.92596	0	0	0.841991	12.3316	0	0	0	0	0.991904	0	2.5561	1.86821	0	0	1.10319	0.96947	1	1	9.51889e-07	1.76654e-06	6.20246e-07	1.65786e-06	NA
Corallococcus	10.8587	0	17.8168	0	0	18.73	4.37753	0	21.3795	83.5452	0	0	0	0	0	0	0	42.6421	1494.63	429.737	27.993	0	105.058	0	0	9.75159	0	0	0	0	0	0	0	0	0	0	3.79616	0.971066	1	1	3.43446e-06	6.78908e-06	2.06647e-05	6.157e-05	NA
Luteipulveratus	9.47672	0	0	0	0	6.50515	64.6728	0	7.82283	77.7741	0	0	17.3059	0	0	0	0	0	0	26.7748	9.93162	2.58631	28.4498	0	0	0	0	5.02529	0	5.18065	6.69064	0	148.064	51.923	0	0	0	0.972237	1	1	3.82713e-06	6.84423e-06	4.53968e-06	1.01496e-05	NA
Haematospirillum	3.28755	0.381576	0	0	0	135.999	45.4411	3.46575	23.4367	0	115.853	0	1.28753	0	0	0	0	50.6329	0	3.7559	0.730047	37.1157	0	0	24.784	13.7002	19.5999	0	0	0	0	23.5196	24.6636	16.4931	36.3476	0	0	0.97377	1	1	7.08242e-06	1.41658e-05	6.11984e-06	8.52697e-06	NA
Maritalea	7.194	2.24131	4.81177	0	0	81.7207	0	0	2.43924	12.4674	46.8702	0	0	13.946	0	0	0	13.7009	199.656	0	0	6.97954	0	0	5.34617	4.42316	6.01645	65.8129	0	0	0.662654	11.1442	0	3.87777	4.07593	0	0	0.97377	1	1	3.86532e-06	7.31794e-06	5.48501e-06	1.24685e-05	NA
Olleya	222.982	92.6986	496.803	426.846	185.121	42.7238	2762.66	0	462.78	405.656	236.504	348.598	158.59	143.643	37.8112	1374.66	810.686	248.938	3830.68	352.729	64.8856	246.318	210.795	80.3524	55.2763	137.802	0	141.147	194.983	306.728	66.1568	72.8302	302.323	107.211	132.904	332.82	399.271	0.97532	1	1	0.000124964	0.000134907	0.000152062	0.000178539	NA
Kluyvera	0	0	0	0	0	0	0	0	38.0201	0	0	0	6.25345	98.9586	0	0	0	0	0	0	7.75906	0	0	0	0	0	0	0	4.45079	1.70295	0	0	61.3566	0	7.77976	0	0	0.982866	1	1	4.55279e-06	1.21257e-05	8.20774e-07	1.89953e-06	NA
Nocardiopsis	0	0	0	46.0668	0	0	0	0	8.49515	0	12.1423	0	0	0	15.6029	0	0	15.8473	0	0	9.6141	0	0	0	14.8531	0	0	7.72231	0	0	0	4.72592	17.2079	0	0	0	0	0.984221	1	1	1.91671e-06	4.04387e-06	1.64602e-06	3.21514e-06	NA
Lelliottia	118.049	40.8807	0	0	0	58.9995	13.7656	0	0	7.30908	32.3858	11.836	6.15894	31577.8	0	0	38.2129	46.8975	0	0	44.2764	0.966889	52.4015	3.37844	128.479	11.8673	0	1.5032	0.322226	31.4152	0	0	831.828	0	77.72	8.43889	0	0.987313	1	1	0.00094996	0.00364706	1.59458e-05	2.88088e-05	NA
Archangium	43.3078	22.5123	197.162	0	0	97.0913	6.48519	0	299.216	1.73118	531.709	14.1387	43.2328	20.7475	71.6118	0	0	128.178	114	0	208.56	39.1988	253.87	52.7285	57.6315	35.3994	6.87687	100.198	47.7795	9.19472	35.9014	66.3579	0	3.30649	0	89.5447	0	0.987571	1	1	3.46395e-05	5.55269e-05	2.93431e-05	3.56892e-05	NA
Crocosphaera	13.3399	0	267.937	102.823	5.64706	31.3469	15.0912	0	13.3358	26.467	28.1985	1.94104	23.8878	12.3649	10.4252	0	0	2.55229	133.814	22.4683	64.4807	1.74561	0	7.22483	14.9859	7.36901	9.33751	21.9219	28.507	14.8643	13.1	13.709	32.645	0	0	50.75	54.391	0.987618	1	1	1.15039e-05	1.79409e-05	9.99649e-06	1.19277e-05	NA
Paucibacter	3.94389	13.4889	105.22	0	21.2741	15.506	168.833	3.26065	16.1858	0	116.128	13.2204	7.77976	4.49887	99.4318	0	0	16.9223	93.0528	0	15.7089	5.19653	0	9.67629	9.47148	29.4358	18.175	31.2601	30.1885	87.6866	7.88416	37.3035	7.43885	9.07296	42.4015	5.56795	24.512	0.987634	1	1	1.20974e-05	1.38989e-05	1.15557e-05	1.36771e-05	NA
Kurthia	143.824	78.5524	2482.34	363.459	0	20.4237	0	0	158.807	158.757	67.8652	42.3053	33.4471	18.8535	138.713	880.231	500.667	425.757	442.133	1528.39	18.9751	13.9177	54.3598	69.4789	15.5674	26.4204	0	0.367833	398.656	0	31.4533	55.9172	25.7629	46.4731	14.5815	128.239	22.4508	0.987645	1	1	7.51084e-05	0.000159585	7.4365e-05	0.000105558	NA
Psychrobacter	23.9266	32.2028	55.9741	3.74736	116.017	98.7519	58.3679	96.0389	120.526	94.2224	18.6345	50.2106	66.8991	11.8343	5.57126	337.982	0	6.06556	99.0593	0	32.963	20.4451	0	26.6159	60.5635	55.9383	79.436	46.5621	0	22.279	13.4454	56.0695	534.996	19.2407	229.242	9.02845	26.5947	0.987652	1	1	2.289e-05	1.8042e-05	2.67525e-05	2.80443e-05	NA
Nitrosomonas	503.787	890.75	1237.63	613.057	298.618	852.422	575.988	82.5868	228.868	614.771	206.261	137.443	171.371	77.5742	702.141	0	0	299.227	911.744	416.402	209.742	116.494	600.075	55.4902	180.466	242.08	371.389	776.705	39.5634	599.952	342.948	1337.11	2236.52	112.122	332.959	275.73	516.59	0.987659	1	1	0.000175893	0.000137432	0.000204443	0.000205998	NA
Weeksella	329.828	63.1009	556.604	203.354	56.7414	220.735	105.5	42.3566	152.48	145.633	199.088	81.4248	122.857	27.3623	193.222	210.444	254.447	274.522	2033.51	986.075	48.4376	26.077	120.502	80.7851	57.9793	73.185	0	50.5853	360.552	24.0796	27.7266	116.209	201.824	114.594	13.7534	215.273	30.2652	0.987659	1	1	6.01926e-05	3.80823e-05	7.71916e-05	8.7727e-05	NA
Actinobaculum	0	65.3477	138.798	7.7334	0	187.878	24.6003	8.97674	33.2495	0	115.038	10.3962	41.418	8.09061	15.1634	0	0	43.4269	158.836	95.1565	9.09481	11.0227	128.397	1.1688	66.7333	38.4742	0	68.232	0	33.828	14.869	2.60481	164.843	0	13.6443	219.059	0	1	1	1	1.64629e-05	1.917e-05	1.76423e-05	2.07433e-05	NA
Allofrancisella	0	0	0	0	35.828	0	0	0	1.07952	0	0	0	0	0	0	0	0	11.1223	0	0	0.516378	4.12221	0	0	0	0	0	0	0	0	0	0	0	0	0	0	0	1	1	1	7.8326e-07	2.88215e-06	3.70168e-07	1.21058e-06	NA
Antarctobacter	0	3.92474	41.1361	0	0	25.1028	0	0	2.43135	88.9605	375.892	0	0	0	18.7667	0	0	25.1481	0	0	11.8821	0	0	1.52586	11.4685	54.8455	0	6.37496	0	2.78965	0	19.43	0	0	94.4636	0	11.8941	1	1	1	1.20526e-05	3.2108e-05	5.3967e-06	9.31374e-06	NA
Beutenbergia	12.2098	6.1786	0	13.5184	24.8522	60.9572	91.4935	0	12.3837	14.619	71.6274	4.13233	15.6975	0	54.4289	0	0	15.433	0	0	5.53219	10.8355	47.347	16.8957	9.1251	0	0	6.38283	55.9638	12.0828	35.6963	11.8036	80.2978	13.1535	76.1689	41.9569	0	1	1	1	8.34448e-06	7.96635e-06	8.37409e-06	8.68781e-06	NA
Chlamydia	1877.15	0	2463.45	213.595	0	73.5909	64.9727	7.13516	32.6622	1152.95	222.16	1.30901	0	0	253.395	3155.66	591.236	198.679	4640.07	1076.96	4.84914	62.9846	0	35.3128	11.1617	5.27837	5.76089	0	875.596	0	30.2046	18.7025	8.94958	75.5041	7.43727	0	0	1	1	1	0.000131175	0.000234725	0.00014322	0.000284698	NA
Desulfocurvibacter	307.058	22.5119	398.214	226.139	10.2661	95.6227	399.008	83.0415	229.19	293.807	194.796	26.9199	146.515	30.9011	95.3347	0	0	240.82	216.088	471.397	145.171	100.56	581.622	0.717821	50.0595	110.528	33.5766	190.783	63.4265	165.219	17.6637	158.32	154.865	71.8172	263.112	86.914	128.279	1	1	1	5.89348e-05	4.02798e-05	6.52989e-05	5.3169e-05	NA
Gloeothece	15.4531	48.0855	3.07631	16.9711	0	28.5131	133.618	0	70.9875	4.88783	210.658	6.3932	49.2715	0	9.83629	10.3635	0	0	11.4737	18.2783	13.1723	4.56388	132.672	10.7135	101.485	22.146	0	33.3255	10.5726	3.00814	0.800434	25.5711	520.118	9.73085	224.398	28.9654	0	1	1	1	1.51657e-05	2.02751e-05	1.6472e-05	2.41127e-05	NA
Halobacteriovorax	1.9758	9.95266	344.603	120.75	0	0	0	0	34.1584	1.95672	0	0	254.694	14.2595	0	0	0	205.77	0	0	4.78166	0	0	104.66	10.2344	42.6019	0	21.062	147.136	209.463	4.70439	6.90099	0	0	0	63.1313	0	1	1	1	2.21923e-05	4.82231e-05	2.05563e-05	3.87812e-05	NA
Methylosinus	0	0	0	0	12.736	0	0	0	0.590027	1.56802	0	0	0	0	0	0	0	0	0	0	1.75217	0	0	0	0	0	2.78675	0	0	9.38841	0	0	0	0	9.60526	0	0	1	1	1	3.16875e-07	1.02214e-06	5.83623e-07	1.56195e-06	NA
Pandoraea	39.5261	50.085	203.903	108.981	135.506	25.6558	122.662	150.179	92.7957	41.3637	133.422	20.0707	112.244	34.971	99.744	148.331	0	79.6696	541.949	170.267	29.3622	39.8903	127.063	0	30.8655	170.772	71.1407	210.374	12.0376	153.818	21.0502	77.3849	52.8125	31.6571	143.225	9.84487	23.9582	1	1	1	3.4106e-05	1.9756e-05	4.22948e-05	4.11191e-05	NA
Roseibacterium	0	0	0	0	0	17.4664	0	0	0	0	5.23055	0	0	0	0	0	0	0	0	0	0	4.45726	0	0	0	0	0	0	0	0	0	3.19968	0	0	4.63871	0	0	1	1	1	4.83559e-07	1.46144e-06	2.85004e-07	7.68108e-07	NA
Runella	2250.43	447.603	2751.09	4006.96	1505.09	760.073	3496.13	1327.59	403.176	1371.97	1475.32	695.887	343.663	466.148	365.298	1109.44	2069.56	1637.05	5059.59	3346.08	573.298	708.303	893.985	213.674	256.142	1369.59	517.871	705.076	409.449	799.207	567.447	438.859	2186.37	1326.59	1068.08	438.017	439.647	1	1	1	0.000477109	0.000304523	0.000495509	0.000317398	NA
Streptacidiphilus	0	0	0	196.228	0	0	0	0	0	946.609	0	0	0	0	0	0	0	273.504	197.845	386.021	0	0	0	0	0	0	0	0	0	0	0	0	0	0	0	0	0	1	1	1	2.30864e-05	7.3831e-05	1.10649e-05	3.17182e-05	NA
Sulfurovum	436.803	4.77759	0	8.61241	0	42.0726	0	0	8.73231	0	1.50439	0	0	21.9057	58.3924	0	0	0	0	205.925	3.64343	18.5581	123.105	0	38.0814	0	0	75.5286	0	0	13.7637	0	23.4719	0	41.045	0	183.873	1	1	1	1.44855e-05	4.1433e-05	1.54155e-05	3.00755e-05	NA
Thioploca	8.19861	2.24131	4.81177	58.9058	0	78.8666	10.6022	0	4.90496	0	40.671	11.0201	0	2.84952	48.7046	0	0	16.7118	0	0	8.36888	4.9783	0	2.69975	7.47866	20.382	13.285	14.0661	0	19.8009	14.8307	21.7766	0	3.51212	42.2542	4.26725	3.07115	1	1	1	6.23114e-06	8.25411e-06	5.27826e-06	5.36969e-06	NA

## Sheet: T2D
	SRR341616	SRR341617	SRR341618	SRR341619	SRR341620	SRR341690	SRR341621	SRR341622	SRR341623	SRR341624	SRR341693	SRR341625	SRR341694	SRR341626	SRR341695	SRR341627	SRR341696	SRR341697	SRR341628	SRR341629	SRR341698	SRR341631	SRR341700	SRR341701	SRR341634	SRR341702	SRR341703	SRR341704	SRR341705	SRR341706	SRR341707	SRR341581	SRR341583	SRR341584	SRR341585	SRR341586	SRR341587	SRR341588	SRR341654	SRR341589	SRR341655	SRR341656	SRR341657	SRR341658	SRR341590	SRR341591	SRR341592	SRR341593	SRR341594
Bcep78virus	0	1.13633	47.2973	13.8606	50.2036	0	29.7786	0	12.7725	0	0	28.032	0	0	40.066	0	315.407	40.9792	47.6588	0	0	0	9.10339	26.002	75.1384	40.8859	40.0774	9.27767	13.4661	27.3779	33.3048	0	28.0942	56.7652	23.9792	26.5631	0	15.8029	221.623	70.1323	0	48.1297	6.72224	67.8548	105.682	16.6742	37.3877	14.1104	45.0226
Gaiavirus	54.2004	11.4724	67.2801	31.0982	127.977	31.6661	23.9032	3.1503	73.4495	0	35.5242	222.426	47.7025	18.7066	62.9794	24.8371	262.437	68.6089	14.6081	35.3082	54.3545	134.867	64.1027	29.0397	7.31145	103.03	361.884	71.5903	130.606	148.044	54.1593	18.0276	69.7282	72.1895	240.316	165.311	381.279	84.7625	202.082	166.073	64.2792	36.5349	150.908	109.068	17.1206	101.356	8.03481	156.933	67.8328
L5virus	3.42843	5.58189	100.257	219.36	24.5096	3.44163	49.775	0	19.0403	10.2305	22.3168	21.1397	9.05249	4.63101	196.014	21.1251	0	5.99438	0	0	16.8862	83.1804	132.097	35.7057	0	15.4387	2.12795	4.89904	45.5388	64.1683	78.6191	12.3583	63.0316	17.5028	156.45	49.8731	0	7.34193	29.3945	8.09538	76.4422	58.8976	260.045	8.75946	406.517	18.2638	14.038	52.6892	110.981
Phifelvirus	42.7026	93.3458	128.496	56.5901	191.233	32.9978	78.6488	5.52294	202.702	16.8728	24.628	2.90006	31.823	0	85.8499	33.8294	202.827	4.72928	69.2107	38.2534	55.7371	23.7461	41.708	2.71514	48.6715	186.663	368.591	90.2405	148.947	154.129	242.295	55.5048	76.8665	56.3229	240.154	93.2358	51.6687	86.6597	48.8748	216.994	354.131	228.283	39.0749	107.269	237.712	30.9325	2.78423	112.671	50.9904
Bc431virus	98.416	61.8809	306.918	198.88	897.979	105.083	162.576	2.01416	237.518	186.124	246.856	140.096	87.4831	31.5022	455.481	72.6345	275.187	308.072	156.305	21.7986	244.232	259.561	258.573	184.41	131.835	1218.75	804.266	108.776	781.146	612.151	809.785	16.447	540.491	536.801	715.304	937.383	45.1141	410.522	14.3783	892.258	52.2169	466.881	497.712	1038.39	327.218	44.627	79.0129	531.697	248.142
Varicellovirus	0	0	113.052	0	39.6155	4.56206	0	0	14.85	0	0	9.28963	0	0	187.529	73.467	43.9209	48.1657	0	107.378	56.6986	0	51.2582	0	1.63517	113.73	21.4901	23.4528	54.2326	14.5576	392.734	0	11.4476	70.7679	256.887	58.8529	234.867	159.073	20.8543	49.9271	36.9199	0	25.9707	90.6862	30.1142	20.1661	0	17.7045	9.93206
Tp21virus	33.6245	19.6936	228.451	116.513	83.3431	4.72699	98.1181	49.5267	82.6145	32.1197	0	7.85197	9.48978	0	66.4555	9.88244	95.1544	16.0607	61.1259	115.416	205.257	0	46.8506	41.1313	73.5009	197.889	24.3148	61.1401	100.231	49.6025	66.2626	0	68.679	57.4668	35.152	154.867	48.9266	0	11.0104	54.4969	8.88999	10.0441	13.2079	26.2133	89.2316	0	0	0	36.4212
Spn3virus	67.1006	37.8363	76.7474	51.3681	125.683	21.7992	42.5838	0	59.1428	20.7806	32.6056	120.793	143.521	7.62143	118.468	0	58.3479	12.546	132.962	21.1308	80.4158	0	138.568	23.7903	95.3394	155.17	152.71	13.0306	183.307	101.94	184.404	14.6708	94.8398	0	27.751	53.3012	31.7019	21.9194	25.3979	87.9702	5.95298	0	37.4436	51.8521	64.56	0	0	0	101.433
Rtpvirus	0	0	0	0	0	0	0	0	0	0	0	0	0	0	0	0	0	0	7.30258	0	0	0	0	0	22.264	0	0	0	0	0	12.8544	0	17.6172	51.4862	0	8.81832	0	0	7.05832	12.5247	0	0	0	0	0	0	0	3.47436	13.3424
P1virus	150.923	65.0611	545.458	383.693	531.273	1244.04	371.182	111.609	112.011	275.33	220.715	548.24	598.138	292.802	97.8884	320.879	1139.14	75.9379	142.077	54.4381	198.899	224.62	2178.72	245.361	143.582	295.482	359.667	331.986	139.253	130.999	273.898	97.5193	380.591	193.898	516.267	326.595	466.915	211.051	464.03	906.749	260.154	251.996	101.34	424.44	160.046	200.439	653.3	562.44	334.731
Lambdavirus	2380.41	1478.63	6462.33	1994.23	2762.38	1028.44	2532.81	336.879	2888.81	1524.99	3217.31	966.251	2096.88	1530	9967.08	1487.99	4191.84	1087.35	5680.37	6376.32	960.226	2607.37	3031.86	886.786	3558.31	4314.88	4996.32	1275.51	2315.93	1666.15	4870.39	4202.18	9837.58	20227.1	5385.21	2605.53	2438.94	1142.39	10936.2	3875.32	802.822	1057.94	4046.08	2481.3	5927.27	4490.44	1057.07	3871.43	8940.31
Titanvirus	0	0	7.85739	9.95449	18.2547	0	6.3677	0	0	0	0	5.52755	1.65673	0	0	0	21.0547	5.84465	26.1406	0	0	0	0	3.65844	0	0	4.88298	14.4282	0	0	0	0	0	0	19.4094	0	0	0	0	0	0	0	0	0	0	0	0	0	0
Fri1virus	0	0	0	0	29.517	0	0	0	0	0	0	0	0	8.7619	0	0	0	0	0	0	0	0	0	0	129.744	0	0	0	0	0	0	0	0	25.4608	0	46.6954	0	0	4.06773	0	0	0	0	8.54036	14.9034	0	0	0	0
Cp1virus	9.09031	0	0	0	41.4311	0	11.3946	0	0	0	68.3572	0	114.968	0	40.8122	0	72.7969	57.1063	246.412	0	0	0	0	0	0	77.6883	710.822	144.697	22.6311	18.4323	133.344	11.8114	211.537	0	0	54.5466	23.8675	0	29.6215	5.55907	73.8951	9.26764	116.578	139.147	0	20.6111	84.6744	16.9365	42.7479
Gammapolyomavirus	0	0	0	0	2.01819	0	0	0	0	0	0	0	13.2799	0	0	0	0	0	0	0	0	0	0	0	0	19.2195	0	0	0	6.68917	0	0	0	0	0	0	0	0	0	0	0	0	0	0	0	0	0	0	0
Avipoxvirus	89.6167	55.2662	281.159	760.985	94.5321	16.1303	208.069	43.5781	354.891	27.9768	61.5906	49.9855	59.103	120.808	197.888	22.8844	196.768	318.629	0	12.827	47.4095	539.273	3.65828	108.433	442.506	125.684	743.994	10.8057	31.8461	197.62	173.477	11.0109	87.568	92.6675	259.991	152.802	16.4855	7.99478	2.89818	71.1162	0	67.4498	18.6579	173.657	44.197	416.812	7.40977	109.263	7.39721
Batrachovirus	0	0	7.41772	8.93598	0	0	0	0	0	0	24.3408	0	30.4695	16.0716	0	0	0	0	0	16.1508	6.4343	0	0	0	6.29443	0	0	0	13.19	30.6203	0	0	0	0	0	0	0	0	0	0	0	0	0	0	12.9052	0	0	0	17.6404
Corndogvirus	0	0	0	24.6305	0	0	19.057	0	0	0	0	0	0	20.0331	0	82.6867	0	12.8413	0	0	0	0	37.3886	0	0	0	0	0	0	0	0	0	0	0	0	0	0	0	0	0	0	0	0	0	0	0	0	0	0
Pithovirus	850.313	522.946	1107.19	502.11	1495.47	103.284	489.03	47.6232	642.469	103.864	299.956	610.799	479.378	370.278	2317.12	494.373	1129.87	689.89	491.359	407.627	444.243	1385.17	1388.8	626.344	584.424	1332.92	3883.78	551.989	1394.32	1452.27	1852.95	202.334	1972.46	1415.27	1048.09	1442.83	350.15	178.441	753.552	1381.5	286.078	2591.09	1661.48	2119.88	829.168	1225.73	137.877	3020.98	350.318
Hk578virus	5.49287	0	0	0	0	0	0	8.86728	0	0	0	0	0	0	0	9.88244	1.54442	0	0	0	0	0	0	11.1111	0	0	0	0	9.46579	0	0	0	0	0	0	8.81832	0	0	0	0	0	0	0	0	0	0	0	0	0
Biseptimavirus	189.444	0	44.1274	2029.19	2688.04	3.14993	0	0	5.392	300	26.017	72.673	5139.94	33.6734	11070.8	530.901	4455.45	26.911	32.7151	34099.9	3088.97	1006.04	0	29.2121	578.819	194.482	175.24	18.3962	139.4	1330.6	9.84308	50.4965	663.057	9425.83	9113.21	714.412	266.213	0	338.625	2437.1	65.1827	16.3658	78.2106	1306.64	122.78	356.58	126.766	556.196	490.459
Slashvirus	200.156	85.9022	408.435	1950.7	329.455	54.715	262.181	8.73883	222.178	36.6807	72.8295	331.805	380.612	0	274.009	136.868	123.945	38.4645	86.8328	1232.77	170.143	92.6473	180.275	8.84266	74.1659	301.317	344.508	193.022	602.082	148.002	810.17	41.4503	147.739	45.6188	636.017	62.9446	48.6908	7.34193	47.1603	191.094	62.2804	224.435	17.1764	58.4965	144.962	50.8566	76.1858	110.167	119.637
Alphacoronavirus	0	0	0	0	42.1374	0	0	0	0	0	0	0	151.041	0	0	0	63.6597	0	0	0	0	0	0	0	0	0	0	0	0	0	0	58.553	27.4236	22.9396	0	0	0	13.4363	0	23.7169	0	5.00584	0	0	0	0	0	15.9814	0
Yuavirus	126.528	35.8352	117.89	9.16466	85.4646	0	113.673	0	89.5222	0	0	86.5366	8.22014	0	153.559	37.0758	88.5241	3.28673	0	55.2375	77.1512	0	231.678	0	23.5303	52.2031	2.54995	355.138	197.219	131.143	276.842	0	13.4971	0	170.058	6.87948	7.41784	23.2878	0	25.9222	50.3205	20.7109	13.9799	18.4365	48.2446	0	4.90635	29.0072	0
Kp32virus	0	0	0	0	0	0	0	0	0	0	12.6732	0	0	34.4755	0	0	5.37701	8.45829	0	0	0	0	0	0	22.6795	0	30.5191	0	2.62835	27.5396	0	30.1226	0	0	0	2.11168	120.65	48.3552	0	787.37	319.533	0	0	0	5.6895	0	38.7643	11.1534	0
unclassified	52599.5	61799.8	122721	94640	158369	51734.1	76795.7	28585.7	82679.5	27661	32029.7	108806	94298.4	19270.8	193294	43767.8	107383	84686.7	80616.8	81300.6	78278.4	220527	103797	76088.2	130499	169312	259431	115890	140833	108230	176259	33895.1	133364	128130	176619	68922.4	51421.5	35868.3	57557	108100	76550.3	59575.9	65156	97995.5	96443.1	74680.8	26162.6	97098	85822.4
Deltacoronavirus	0	0	0	0	7.521	0	0	0	0	0	0	0	0	0	0	0	0	7.99517	58.193	0	16.7283	0	8.30962	0	0	42.5049	0	0	9.21325	6.16431	50.6729	0	0	27.2454	0	0	0	0	0	0	0	0	0	0	0	0	0	0	0
Gordtnkvirus	19.3805	26.9802	29.1604	0	46.2523	0	10.2703	0	3.85261	0	9.95144	0	16.8632	0	8.26435	0	7.39693	0	0	7.09539	5.45795	0	0	0	0	0	0	0	3.52952	29.3894	29.7598	0	0	0	52.5347	0	0	0	0	6.68592	0	24.016	60.326	0	0	0	0	0	0
Tl2011virus	0	0	68.1111	36.7293	45.7428	16.6803	72.1219	0	126.025	52.9285	0	0	33.03	16.1661	49.41	16.0217	54.3959	22.6922	5450.53	0	25.8617	9008.86	26.3179	12.456	0	11.4231	102.688	24.8609	22.7517	0	9.6357	25.6956	5646.14	150.826	173.84	174.237	0	0	101.659	226.038	2.12166	12.8824	113.878	14.1171	0	27.8092	26.7213	86.563	26.3988
Bdellomicrovirus	0	0	0	0	0	0	0	0	0	0	0	0	1.40632	0	0	0	0	0	0	0	0	0	0	0	0	0	0	0	0	0	0	0	0	0	0	2.29614	0	0	0	0	0	0	0	10.89	0	0	0	0	0
Chlamydiamicrovirus	0	0	0	0	0	0	0	0	0	0	0	0	2.81263	0	0	0	0	0	0	0	0	0	0	0	0	0	0	0	0	0	0	0	0	0	0	4.59227	0	0	0	0	0	0	0	0	72.7407	0	0	0	0
Epsilon15virus	94.044	20.4048	27.2949	147.989	136.367	0	87.2456	1.78499	129.201	63.3888	193.133	173.25	21.6411	78.7186	24.3018	9.88244	65.2382	24.3591	83.0709	38.3744	78.4132	41.5522	76.5041	4.95868	33.0525	44.0361	24.5733	12.4493	43.9531	82.6892	41.8984	0	115.757	124.067	263.625	92.3665	24.136	161.334	1037.01	197.176	13.9124	0	0	108.75	63.6645	47.3099	28.2748	33.9906	27.1457
Elvirus	0	23.2374	27.8521	0	89.9494	7.84146	72.6252	0	10.0165	14.9919	21.8299	4.02788	44.5611	0	159.68	104.063	45.0247	33.0722	7.11852	0	15.2322	0	43.8215	25.191	67.6743	56.8039	757.171	14.1333	22.0256	4.19477	63.9503	0	33.309	154.149	19.471	9.13279	0	135.753	10.9181	60.1907	2.99318	43.9935	40.7851	60.597	44.1364	3463.61	54.6204	36.4912	3.72532
Eiauvirus	0	0	4.18013	6.13576	24.7082	0	0	0	0	14.6499	2.82779	0	6.8769	18.1759	0	0	0	23.5604	0	0	0	0	0	0	0	0	0	0	0	6.04514	19.9843	0	0	0	0	0	0	4.85467	2.82858	0	0	0	0	0	0	0	0	11.5085	0
Closterovirus	0	13.5863	38.0518	26.0165	70.7326	3.64896	80.9933	0	74.9713	4.67873	3.6601	38.7963	29.1313	0	29.9649	0	35.0873	22.6975	40.0812	0	7.83197	6.08525	46.6011	11.6635	23.0305	150.166	65.3273	10.9839	21.6389	7.9408	103.385	0	170.461	4.33504	74.6391	5.91852	0	5.4331	0	38.0247	3.52571	0	15.7948	18.0264	12.4744	0	0	8.53025	4.88776
Pakpunavirus	0	17.3045	0	23.0356	21.225	23.9627	0	0	18.9977	0	0	1.9178	0	0	0	0	25.5744	0	0	38.595	5.2358	21.8752	0	0	9.98451	12.808	0	22.2412	39.0195	0	27.8059	170.717	0	9.2407	11.1402	3.00962	0	0	35.6047	69.5138	32.7115	26.0274	0	17.4181	57.6409	83.4018	0	17.8969	0
Bernal13virus	0	1.13633	0	0	0	0	15.6636	0	6.06657	0	0	0	0	0	0	0	33.8915	0	0	0	0	0	5.95689	0	0	0	0	0	0	0	0	11.7829	6.51775	0	8.056	0	5.93878	2.76774	0	67.5105	0	0	0	0	0	0	0	0	0
Patiencevirus	0	0	0	0	0	0	0	0	56.7137	0	0	0	0	0	0	0	0	0	0	0	0	0	0	0	0	0	0	0	0	0	0	0	0	0	0	9.89904	0	0	0	179.748	0	0	0	8.87518	0	0	0	0	0
Circovirus	0	0	0	0	0	0	0	0	0	0	0	0	0	0	0	0	0	0	0	0	0	0	0	0	0	0	0	0	0	0	0	0	0	0	0	0	0	0	0	0	0	0	0	0	0	0	0	0	0
Tectivirus	18.0798	18.7666	37.2102	34.8668	26.7249	0	60.0603	0	120.648	0	15.2419	33.0886	5.07048	8.80165	53.3394	57.5494	0	42.1788	0	0	0	0	16.8603	0	0	88.1513	55.2777	110.202	9.09091	47.0336	17.0337	0	40.9724	0	32.2547	17.4982	0	0	4.94683	16.9514	44.6253	35.8056	7.59844	0	0	31.5547	0	1.84287	13.4326
Jerseyvirus	44.2815	0	0	11.3554	0	5.62972	0	0	0	0	0	0	0	0	0	0	0	0	0	0	0	0	0	0	0	0	0	0	4.54988	5.08229	4.70127	0	20.3234	5.4915	14.208	0	0	0	0	36.7307	0	0	0	14.4507	11.9743	0	0	0	21.5771
Phieco32virus	24.0212	3.14673	206.461	29.7459	132.689	3.27287	119.697	53.8927	7.45393	0	7.63744	13.8203	0	0	38.902	2.26639	35.0853	11.0189	17.0714	21.5332	24.7927	4.53959	35.3007	28.3059	0	49.7235	206.799	81.9836	27.6595	64.9722	29.552	33.3999	7.02647	16.8745	73.4743	0	0	34.502	0	26.7958	92.5502	33.4288	12.0227	81.1976	55.2945	48.391	8.22785	58.2412	101.069
Simplexvirus	76.6374	0	70.6652	0	6.90684	0	0	0	0	0	14.4892	0	0	0	7.87533	0	0	0	0	0	0	59.7742	8.14237	0	12.0104	11.3437	32.4431	0	6.68538	0	1.37875	0	26.9574	10.3254	692.918	0	0	77.8104	0	7.7842	0	0	0	0	0	0	0	0	0
V5virus	0	85.1852	1.6025	68.65	99.7042	15.1533	108.839	0	0	0	12.1438	6.40307	20.625	0	39.2733	18.4127	69.4514	70.651	40.2414	0	16.4562	139.271	81.9786	10.2838	102.363	143.842	5.53926	114.13	181.263	56.0539	212.022	28.3412	98.5142	124.047	43.9852	128.522	0	0	17.343	0	0	69.0619	0	21.2653	21.648	38.2529	0	23.1791	83.7766
Ydn12virus	113.533	29.9355	105.078	59.3376	144.226	4.91018	75.0134	0	20.0359	0	1.84401	211.46	23.3666	17.2557	84.1301	93.8983	45.0925	45.8112	124.928	13.9157	14.7674	543.173	148.875	39.7946	75.7567	279.609	653.325	115.968	87.6098	94.3166	139.521	0	31.9298	15.699	151.478	37.132	69.2014	0	7.64717	90.5738	42.8839	49.8918	148.408	122.471	112.314	14.8989	0	87.2787	23.2727
Prasinovirus	709.319	987.761	1387.92	1843.49	2886.89	500.099	1257.44	191.432	1333.1	289.481	615.403	1499.06	1779.05	157.607	1964.88	674.224	2009.56	1482.79	1206.54	933.12	776.63	3891.78	2028.15	1037.16	2689.65	2286.27	4061.27	3013.9	2027.77	1821.05	2522.89	256.791	2771.8	1530.93	2576.52	775.771	826.63	259.594	264.812	1699.89	331.531	799.854	1390.4	1574.9	1311.13	1148.53	242.119	2636.69	1560.33
Ea214virus	0	93.1436	9.86966	60.2453	33.9514	0	22.1708	0	24.6016	0	20.4096	0	293.807	0	67.3283	16.1101	0	0	13.6283	0	9.79639	77.1643	25.9843	0	3.04483	18.4135	3.71503	92.4708	15.704	24.4254	157.066	4.84642	24.9374	90.1184	63.9004	225.387	0	0	8.67387	135.738	0	0	486.179	505.334	94.3703	50.6035	0	0	91.5803
Lineavirus	5.13449	28.4134	30.7463	27.7622	22.7753	0	0	7.43192	0	0	11.828	0	17.1321	0	7.34063	0	59.2737	0	14.8382	12.8352	6.72861	45.5946	4.23569	6.98705	0	0	33.2107	11.3909	0	4.80027	115.859	0	0	109.319	2.98667	1.9702	0	0	0	7.76436	24.9085	0	27.1567	109.726	7.67276	0	0	9.06286	0
Vegasvirus	472.25	340.811	587.301	371.86	1067.33	304.476	571.728	190.433	710.918	85.0947	44.7334	659.967	186.081	693.241	837.285	213.88	486.1	1235.28	249.223	597.421	463.267	200.365	873.506	140.863	596.005	1124.95	794.403	1009.63	796.298	1860.97	1883.91	507.983	661.626	136.518	1812.1	188.704	1735.79	127.336	427.766	901.123	338.925	631.403	2007.4	385.785	522.199	377.118	302.698	1431.02	1122.48
Alphapolyomavirus	0	0	25.9537	0	0	0	0	0	0	0	0	0	0	0	0	0	0	0	0	0	0	0	0	7.2163	0	0	0	0	0	0	0	0	0	0	0	0	0	0	0	0	0	0	0	0	0	0	0	0	0
Betafusellovirus	0	0	7.10862	0	38.9222	0	0	0	0	0	0	0	0	0	0	0	0	0	0	0	0	0	0	0	0	0	0	0	0	0	0	0	0	0	0	0	0	0	0	0	0	0	0	0	0	0	0	0	0
Mastadenovirus	0	0	0	0	0	7.62713	0	0	0	0	0	0	0	0	0	0	0	0	0	0	0	0	0	0	0	0	0	14.8632	0	0	0	0	0	0	0	0	0	0	0	0	0	0	0	0	0	0	0	0	0
Bxz1virus	60.1586	59.437	511.804	115.151	552.273	86.8242	188.478	26.6473	242.318	33.9649	36.1127	99.6892	137.512	32.7609	242.897	84.6013	140.66	149.946	139.581	84.1046	230.933	12.3177	300.899	39.35	96.0203	305.462	343.28	193.626	202.963	164.785	392.954	81.6031	280.952	70.7949	456.685	80.5048	89.2519	13.0426	134.658	604.686	45.0604	178.157	119.367	166.832	210.67	138.039	50.0762	247.885	69.7616
E125virus	392.458	445.008	402.894	509.159	1143.16	304.286	851.961	266.312	362.7	307.407	115.97	2270.98	496.482	137.582	797.776	295.19	1371.73	985.129	534.046	2365.6	614.104	627.566	629.857	384.576	428.795	832.507	1388.59	820.051	865.526	671.943	1517.32	194.499	1311.28	547.175	1335.03	674.674	193.996	216.074	137.653	694.778	579.832	506.499	1042.85	1378.47	814.375	238.229	242.413	888.873	8792.34
Seuratvirus	33.3333	0	0	124.143	25.2732	18.2506	99.4247	0	4.91978	0	8.19345	47.9602	82.5945	0	24.7138	42.6554	55.385	0	11.6038	0	46.717	3.6079	19.7493	0	21.1397	5.59576	63.498	0	22.8044	0	39.683	0	29.8567	51.4419	5.01169	12.3505	0	0	0	46.8267	0	0	11.9232	0	24.8953	27.7489	0	12.8956	127.21
Rudivirus	0	58.6995	12.076	54.3708	82.4758	29.9974	27.0154	19.7254	84.6532	32.8071	28.2383	28.5493	53.9857	49.0857	19.8884	21.1175	61.7014	78.4497	34.9323	18.8258	104.253	40.0888	84.9745	28.8611	42.7572	199.302	32.1703	66.8007	37.4221	62.8186	51.7594	21.6193	61.8923	12.0862	160.145	20.9824	11.9993	42.1013	0	83.4143	21.9713	44.4935	19.2203	46.1485	39.4194	31.8345	9.50993	25.4334	99.6599
Betaentomopoxvirus	282.9	524.061	731.011	193.54	848.039	42.4118	352.317	63.6452	467.171	39.1626	188.474	274.189	214.635	119.116	853.474	236.836	224.455	329.286	162.211	30.7837	406.096	74.0383	372.259	87.7299	1007.29	670.914	974.927	302.456	661.082	324.75	1407.41	35.363	495.187	278.296	319.235	180.506	185.237	0	79.6009	335.235	233.814	248.499	197.232	441.497	430.996	80.2669	45.7284	95.5991	171.169
Agrican357virus	43.717	0	3.22252	65.3018	107.519	12.4789	27.3115	0	0	20.9092	0	0	8.96174	0	172.477	23.4814	108.31	7.05601	39.9284	207.32	5.39628	54.6114	33.993	0	46.8613	68.7758	80.7881	1.41269	0	22.067	58.5147	0	48.0603	0	153.315	0	17.1097	0	0	53.8644	0	73.2956	5.74923	20.7279	11.4853	21.1202	0	0	66.5673
Tin2virus	0	0	39.8352	0	0	0	0	0	0	0	0	0	0	0	0	0	0	0	0	0	0	0	0	0	0	15.8204	0	0	0	0	0	0	0	0	0	0	0	0	0	0	0	0	0	14.6046	2.56843	3.60384	0	0	1.86004
Asfivirus	237.839	7.21434	184.879	753.755	224.234	21.1213	90.4815	40.8968	92.401	16.0076	5.55686	1136.01	46.7681	32.0342	1805.62	94.453	88.7612	65.8114	20.6515	10.1476	142.205	83.55	266.563	68.4816	76.7157	117.402	577.681	128.676	65.3033	78.6156	109.193	35.6175	142.081	35.6618	206.762	91.31	3.98987	9.74609	19.4654	137.878	30.0115	52.7403	75.813	130.495	41.2437	111.858	25.9818	88.1406	75.9854
Kayvirus	119.271	68.3761	129.021	618.976	409.596	87.1012	155.271	39.2474	291.922	117.469	101.249	1156.03	390.446	67.3571	2208.23	94.7694	1360.28	28.537	438.403	206.934	363.777	1195.48	131.001	351.627	1286.09	614.74	1161.44	149.884	264.015	285.225	341.219	181.397	714.71	969.797	1450.41	346.054	273.769	422.796	88.0862	284.843	50.2377	49.6057	39.8485	562.56	319.029	638.293	477.925	698.316	507.641
Mardivirus	0	0	0	0	4.50292	0	16.5483	0	0	0	0	0	7.42801	0	0	0	20.0986	0	0	0	29.8824	0	4.33662	0	18.6847	0	0	0	0	11.3737	0	4.42133	0	0	0	0	0	0	0	0	0	0	0	0	0	22.4676	0	0	33.5516
Pepy6virus	81.5673	366.665	32.7397	0	300.662	0	323.82	127.214	0	0	0	122.494	0	0	213.268	149.165	45.8095	0	209.723	0	1.44401	0	0	0	0	237.806	0	18.4393	176.485	386.257	0	0	154.103	0	252.445	0	0	0	0	133.59	63.2041	0	0	66.8345	0	0	0	0	0
Yatapoxvirus	0	10.4126	61.0423	21.8009	56.0248	10.2074	0	0	34.6008	0	0	356.495	0	0	0	0	21.8012	2.13393	16.7151	112.564	24.6122	636.543	22.8005	87.9817	145.615	30.2016	0	45.3553	163.841	69.3222	50.2067	0	101.432	9.05854	21.0021	3.22331	0	0	0	45.0077	22.1255	41.8835	6.85779	358.334	38.5935	7.03593	0	0	42.4296
Ff47virus	0	0	0	0	43.6216	0	0	0	0	0	0	8.04409	0	0	12.1991	0	0	24.9136	0	0	33.2627	0	20.7778	0	0	8.71642	9.11854	0	12.4811	0	33.1217	0	4.52568	0	5.36361	0	4.39081	11.027	13.7666	0	0	0	44.8919	0	0	0	18.8363	76.2069	0
Potyvirus	27.8944	40.3263	94.8403	4.44156	132.111	44.2807	42.9662	18.0072	56.6574	26.9242	7.53749	21.7551	18.2763	0	218.913	85.7805	12.3801	32.4782	63.8981	0	37.4409	11.6409	150.262	11.0831	64.6858	52.9378	186.554	96.3641	106.263	95.7001	130.892	12.0092	33.2309	29.2498	98.2542	48.7804	0	10.7472	40.7523	124.025	43.2679	26.19	75.5188	83.7707	33.753	0	0	42.7095	8.29755
Wildcatvirus	46.4384	23.9047	61.8204	236.459	110.306	7.47839	22.2523	25.3013	98.7515	0	0	143.694	315.007	0	158.521	30.3377	97.8517	7.65271	40.8525	164.695	95.2472	2236.23	118.531	221.319	476.35	91.2155	5.66943	615.231	101.98	101.823	8.02627	0	137.557	139.187	69.6664	65.1616	26.4932	26.8776	0	119.043	25.0562	41.2559	21.5084	161.858	92.2981	149.956	24.8054	42.7846	91.5423
P12002virus	21.6241	28.8184	54.146	60.3145	69.3648	0	12.8666	14.893	30.9983	16.4355	5.64324	8.17222	6.67051	3.37928	62.0047	5.23833	6.3106	5.5195	71.1097	0	5.62886	0	2.47697	19.022	19.8327	180.959	2.84598	0	47.8432	6.88217	28.6292	9.89502	25.6717	195.518	33.7713	34.6796	21.9393	36.6181	20.7716	43.6377	0	20.1659	0	20.8233	34.3923	34.3992	5.38822	21.017	59.0804
Percavirus	0	0	0	0	13.895	1.64399	0	0	0	0	0	0	9.11041	0	0	0	0	0	0	0	1.21588	0	0	100.078	0	23.9411	0	0	0	0	0	0	0	15.3988	18.4139	0	84.1551	0	11.5224	0	0	0	0	13.4345	0	0	0	0	0
Sp18virus	0	5.46946	33.0064	0	28.1655	29.9559	20.173	0	0	0	0	0	0	0	20.4922	24.0231	14.9556	0	51.4981	8.10198	5.28748	0	51.7832	0	22.4683	29.7429	14.5136	8.75128	0	104.891	28.8965	0	29.6273	23.9505	16.9546	0	0	0	0	0	0	0	7.94697	10.545	0	0	0	0	0
D3112virus	0	0	4.00206	76.1538	52.648	35.4049	75.1706	13.5656	53.0948	1813.92	8.47875	34.191	0	33.8542	37.2957	14.8783	352.576	20.5287	269.264	4.9563	15.3074	59.6422	0	38.7465	46.3534	149.043	45.0734	60.6825	40.7132	56.9009	38.9925	5.16959	18.7674	194.338	120.053	10.9346	70.6759	29.0954	6.70574	105.497	6.16415	369.75	3.78658	109.512	12.7549	232.894	29.3895	112.94	15.0429
T1virus	0	0	0	0	5.10626	0	0	0	0	0	0	0	0	0	0	0	0	0	0	0	0	0	0	0	0	0	0	0	10.283	0	0	0	0	0	26.4695	0	0	0	0	0	0	0	0	0	0	0	0	0	0
Moonvirus	0	0	13.1702	0	20.3072	0	0	0	0	0	0	0	0	0	31.538	0	17.3026	0	0	8.09696	0	0	0	0	36.519	0	187.817	0	7.78017	0	23.0229	0	0	0	0	15.1308	0	0	15.9586	0	0	0	6.38935	0	0	0	0	20.9765	0
Pandoravirus	1612.32	1827.35	3271.28	3460.48	5077.29	1056.32	2306.68	424.444	2776.16	810.193	782.212	2970.77	4389.72	480.291	8878.38	1106.41	3821.51	2757.9	1869.29	3297.42	1766.52	9435.78	3124.16	3148.3	6402.81	4058.74	17106.3	3196.36	3831.36	3527.68	6253.16	490.535	5342.72	4313.53	6295.48	1692.89	724.894	567.806	682.867	3381.34	1106.32	1914.1	2256.89	3213.42	2404.29	2120.67	789.953	3607.54	4303.98
Nit1virus	145.144	164.08	373.78	127.696	377.084	32.8193	283.349	25.8768	226.86	4.67873	15.9528	50.0389	83.8583	0	188.796	37.1938	257.168	476.305	114.653	263.375	166.383	0	370.217	15.7696	184.877	850.951	363.442	273.835	357.495	271.586	740.882	8.80251	252.825	294.057	517.419	175.339	25.7456	5.4331	57.0523	342.337	102.884	234.055	178.142	187.421	200.977	94.8324	120.429	111.394	921.765
P70virus	7.06151	10.4957	98.9898	116.823	182.32	33.7211	103.845	51.0165	203.325	17.6109	50.1761	89.9866	141.83	44.1258	506.451	33.5745	153.307	62.4632	65.33	163.146	246.026	566.458	76.0397	32.5222	169.872	185.687	391.777	93.1025	139.334	215.095	266.061	39.075	92.2054	41.2361	808.857	51.379	0	98.6726	62.7206	155.315	26.3258	61.7757	60.1104	319.564	30.804	273.131	18.4602	682.414	96.7299
Scutavirus	0	0	60.6887	0	48.7585	0	0	0	0	29.3865	0	0	0	0	17.7989	0	0	0	0	0	7.04091	0	12.7216	0	0	0	482.786	0	0	2.34543	32.3364	0	0	0	0	0	0	0	0	0	0	1.53432	0	0	0	6.45065	0	63.2682	0
Wphvirus	0	0	0	0	0	0	0	0	0	0	0	0	0	0	20.1773	0	0	0	0	0	0	0	0	0	0	0	0	0	0	0	3.8272	0	42.7294	0	0	0	0	0	10.9841	0	0	0	3.68409	0	0	0	0	0	0
Ranavirus	70.1696	20.1218	136.986	339.427	635.885	16.8041	178.297	0	131.649	8.06144	114.423	121.949	368.048	26.9931	688.531	35.866	146.24	28.5861	100.822	25.3611	64.6223	252.203	108.068	29.0016	127.531	710.261	970.213	1.80154	124.296	280.75	534.61	106.379	95.5242	185.186	391.506	205.405	13.7734	1.57006	231.291	364.697	199.694	31.9024	170.758	299.882	134.879	138.387	57.5452	81.7663	117.697
Bafinivirus	0	0	0	0	0	0	0	0	0	0	0	0	0	0	0	0	0	0	0	0	0	0	0	0	0	0	0	0	0	0	0	0	0	0	0	0	0	0	0	0	0	0	0	0	0	0	0	0	0
Betaretrovirus	0	0	0	0	0	0	0	0	0	0	0	0	0	0	0	0	0	0	0	0	0	0	0	0	0	0	0	0	0	0	0	0	0	0	0	0	0	0	0	0	0	0	0	0	0	0	0	0	0
Cytomegalovirus	0	0	0	0	0	0	0	0	0	0	0	0	0	0	0	0	0	0	0	0	0	0	0	0	0	0	0	0	0	0	0	0	0	0	0	0	0	0	0	0	0	0	0	0	0	12.5378	0	0	0
Fibrovirus	0	0	0	0	0	0	0	0	0	0	0	0	0	0	0	0	0	0	0	0	0	0	0	0	0	0	0	0	0	0	0	0	0	0	0	0	0	0	0	0	0	0	0	2.00334	0	0	0	0	0
Phlebovirus	0	0	0	0	0	0	0	0	0	0	0	0	0	0	0	0	0	0	0	0	0	0	0	0	0	0	0	0	0	0	0	0	0	0	0	0	0	0	0	0	0	0	0	0	0	0	0	0	0
Whispovirus	0	51.2748	23.0843	29.9779	129.196	0	37.2368	49.8121	8.64465	0	11.7532	0	42.7385	0	2.52711	6.61655	0	0	101.779	14.0969	50.4768	203.81	13.8615	0	280.02	37.1738	0	1.54422	80.4893	3.464	169.033	0	217.599	31.6746	49.5102	930.687	9.43146	0	0	0	0	16.5892	0	13.5001	25.5556	0	4.00779	0	2.6767
Macavirus	11.7598	3.17123	91.1979	0	82.7652	5.14951	46.9421	2.87977	62.0755	14.9919	40.2908	161.434	46.555	0	152.877	28.8039	67.1333	45.1055	52.6035	12.9584	18.7979	103.774	74.333	16.7055	75.9047	76.5367	100.539	0	27.7027	88.554	53.2158	25.6323	109.454	63.1543	126.039	11.5036	71.1194	9.17795	0	98.289	11.982	6.71304	92.2984	87.1938	18.7487	0	20.355	62.8169	11.979
T5virus	155.271	31.6202	155.102	83.3965	278.958	40.209	203.083	12.1167	71.8892	0	48.8779	59.9707	146.447	0	98.6281	35.2507	97.0293	73.2395	78.3019	21.0625	53.9654	68.9619	684.152	80.9681	33.2282	309.977	189.123	304.861	238.693	66.0392	164.54	0	356.275	48.9237	68.9664	7.87775	211.64	143.198	213.94	189.542	26.7437	143.834	168.94	73.6205	137.598	46.5409	66.0613	69.0589	118.956
Gammacoronavirus	19.4311	0	41.2186	19.6088	46.3596	0	59.5542	0	122.735	55.9211	0	77.2018	121.125	0	155.386	0	119.618	0	50.1365	64.4499	33.4931	1393.74	91.1543	5.49804	323.327	108.798	0	0	47.8294	63.8593	63.7559	13.2499	517.004	86.3793	494.474	38.4996	0	504.407	11.6687	120.205	6.36467	23.8001	3.11968	183.311	73.7762	41.4945	28.4659	6.97707	110.485
Pamx74virus	56.4626	109.437	327.613	89.4882	141.385	0	0	17.4953	102.509	0	12.5397	20.3113	854.322	0	27.9808	8.82094	76.3502	17.2215	329.111	0	41.1077	2938.5	853.045	57.8349	729.786	11.8708	18.7385	37.4585	19.7972	9.26434	65.6828	88.731	38.6476	322.797	104.765	34.2027	44.7807	0	15.748	48.3733	0	129.804	53.5209	224.278	44.9805	131.679	5.48059	172.188	147.094
Pipefishvirus	0	0	0	0	20.3483	53.0744	0	0	0	0	0	0	0	0	0	0	0	0	0	0	11.0388	0	0	0	0	0	10.3169	0	4.54988	14.6022	6.47626	0	0	0	0	7.31166	0	0	0	0	0	0	16.5122	0	0	25.1386	0	0	0
Tlsvirus	0	0	0	0	6.54334	0	0	0	0	0	0	0	0	0	0	0	9.82164	0	0	0	0	0	0	0	0	0	0	0	0	7.01485	0	0	0	0	0	0	0	0	0	0	0	0	24.8898	3.75503	0	5.70933	0	8.94843	0
Schizot4virus	24.7367	37.5065	15.9809	6014.42	253.281	23.2111	65.0458	15.6218	196.002	31.8253	20.864	79.3944	130.521	22.1248	202.433	19.899	402.366	68.6481	129.456	50.0517	91.2192	759.206	71.4813	402.092	720.482	1159.02	213.21	71.8579	56.5939	94.5123	86.09	53.7524	368.403	249.337	158.223	303.439	140.014	63.3225	14.0304	127.956	94.0692	29.1734	96.9264	274.547	122.85	499.929	33.8029	126.043	68.4033
Jd18virus	0	197.067	138.111	20.3332	121.467	3.04429	18.7242	0	0	0	40.3443	0	19.2338	45.5925	93.0023	20.1989	63.3449	27.5333	0	0	6.93968	6.27426	204.472	20.3534	12.7731	4.15747	70.6602	21.939	141.705	6.45249	229.068	0	0	9.51701	18.0838	0	0	0	0	63.5691	12.8687	34.5581	1.152	64.5873	56.9074	18.2002	0	38.6398	14.178
Habenivirus	80.0318	27.0406	47.0132	27.4949	76.178	0	0	0	0	10.124	0	51.8175	0	0	0	0	0	21.6456	19.0251	0	11.3434	13.0075	3.86079	0	0	46.5516	0	0	16.2639	4.8745	21.8343	0	0	10.4625	27.4803	0	0	22.3605	0	0	0	0	0	17.8023	32.7758	14.8099	12.5325	0	0
Betalipothrixvirus	46.6552	84.7634	293.106	156.273	260.769	10.8087	109.117	27.9047	180.117	19.0274	33.4968	70.6318	57.506	0	188.84	63.5903	102.975	97.5457	18.6394	52.5924	180.007	72.6708	266.382	27.6899	121.719	210.872	463.938	102.332	303.876	78.6394	396.037	5.20281	306.967	76.2816	276.784	85.0098	74.5388	0	47.3054	131.632	66.1666	104.329	14.9031	189.343	136.094	176.259	36.92	143.311	180.211
Ab18virus	21.0333	63.9318	81.6575	47.438	173.723	5.21678	216.654	0	35.8503	55.4739	16.9571	20.8135	12.2849	76.7858	85.1209	39.8063	127.665	109.901	30.9352	0	62.8881	128.26	287.003	31.024	99.9007	127.387	210.538	127.242	177.006	97.3293	416.03	21.045	55.3437	70.7544	66.6088	35.3665	0	23.352	15.0812	197.022	21.1109	152.643	12.1469	93.2534	113.25	54.3745	37.577	10.6572	90.2183
Sextaecvirus	0	0	16.9129	31.9459	58.2337	0	23.3404	0	0	0	4.64936	23.3528	10.2717	0	28.9083	3.36429	28.4433	0	29.2231	0	53.914	0	0	20.692	0.829827	44.2948	43.8299	2.90663	10.1962	26.2652	9.80988	14.0642	0	14.9883	0	49.1471	0	0	29.6851	17.2216	12.5447	5.75454	1.152	32.1419	16.6564	0	0	33.8295	14.8193
Decurrovirus	0	0	11.7948	0	13.1828	0	25.5837	0	0	0	0	28.784	0	0	0	0	0	0	11.7117	0	0	0	0	0	0	0	0	0	0	0	33.9696	0	13.285	507.294	16.0707	0	0	0	10.9489	48.5522	0	0	0	0	0	0	0	0	0
Leporipoxvirus	0	0	0	0	0	0	0	0	0	0	0	0	0	0	33.7567	0	22.5012	41.4176	0	0	0	0	0	0	0	19.7686	0	0	33.9113	0	0	0	0	0	0	0	0	0	0	27.2151	0	0	0	0	0	0	0	0	0
Chlorovirus	4462.55	3115.48	9747.86	10581.7	13591.5	3095.07	5365.14	1432.66	6241.84	1267.01	1886.2	6985.43	10032.5	1080.2	17489.1	2886.79	8091.29	5850.47	6233.06	5044.43	4595.8	26220.3	7071.82	27158.3	20383.8	9028.67	26381.1	7140.86	9724.56	7174.32	11222.3	1514.52	16359.6	8071.3	14892.5	4944.39	3939.38	1583.09	2275.58	8520.18	2550.26	4306.88	4739.33	8822.62	6191	4430.06	2181.36	9275.1	7310.63
Molluscipoxvirus	0	0	21.3792	50.862	0	0	0	0	0	0	0	121.494	144.24	0	53.8945	0	28.6348	28.7566	28.5954	31.4904	0	79.6859	0	10.6109	184.304	0	132.811	0	0	13.6893	49.3749	0	211.124	0	12.8429	53.2461	47.0962	0	0	59.2557	10.3671	0	570.184	63.7442	0	40.8894	0	53.5204	100.405
Rhadinovirus	40.9809	0	7.41772	203.825	14.5576	0	12.4182	2.84838	0	0	0	932.556	106.209	0	39.9453	44.809	80.0116	134.534	18.3404	235.307	25.7243	424.384	6.46765	132.611	211.726	4.36533	59.1935	0	131.329	3.56196	65.7709	0	259.633	168.833	0	25.6832	0	0	0	81.1037	0	0	0	79.5422	18.5422	210.7	12.4616	40.1564	146.745
Capripoxvirus	0	0	0	0	93.0878	0	0	0	0	0	0	0	0	0	0	0	0	19.9925	0	0	0	0	0	0	0	9.26814	0	0	0	0	0	0	0	0	0	0	0	0	0	0	0	0	0.630066	0	0	0	0	0	0
Coopervirus	0	0	21.8881	0	2.24359	0	0	0	9.84289	0	0	0	0	0	0	0	0	0	0	0	48.7699	124.109	0	0	0	35.0984	5.94851	0	42.707	0	0	0	0	0	0	0	0	0	0	0	27.4041	12.4297	17.3912	17.3568	0	1.63325	0	2.19531	0
Suspvirus	84.7549	61.7685	94.0753	492.981	188.385	3.16297	115.391	0	10.0208	0	2.49298	158.367	346.918	11.9121	542.144	0	182.689	1.20642	104.24	32.5822	21.0886	236.702	21.2446	69.1997	112.503	422.017	10.5826	14.1799	106.82	84.1663	143.549	68.5145	28.9838	117.463	368.869	0	0	0	11.164	9.89682	13.3023	0	54.7327	113.503	39.7604	28.4719	26.1406	63.0253	159.555
Psavirus	0	51.9046	71.8288	131.573	77.4129	9.19406	39.2947	0	17.4741	0	11.4971	0	28.4298	0	23.0239	0	0	0	0	0	1.94756	39.6415	114.325	0	0	49.1099	23.6742	0	53.8494	13.4549	136.177	10.3919	15.6748	0	135.788	0	0	8.52016	20.7163	27.3575	0	8.13338	48.2725	74.1666	1.84894	13.3952	19.1763	0	7.44015
Che9cvirus	0	0	31.7797	35.1363	87.4908	0	0	0	3.97559	0	55.4026	0	0	0	0	0	0	35.6346	76.4207	0	3.01717	0	59.5641	7.51152	0	48.1024	0	0	11.3597	5.24138	12.6277	0	98.3163	0	19.6424	55.7505	0	0	12.6013	30.8588	0	43.06	53.2665	0	9.76785	41.8848	0	72.8975	0
Badnavirus	0	0	0	0	0	0	0	0	0	0	0	0	0	0	0	0	0	0	0	0	0	0	0	10.2863	0	0	0	0	0	0	0	0	0	0	0	0	0	0	0	0	0	0	0	0	0	0	0	0	0
Deltaretrovirus	0	0	0	0	0	0	0	0	0	0	0	0	0	36.7954	0	0	0	0	0	0	0	0	0	0	0	0	0	0	0	0	0	0	0	0	0	0	0	0	0	0	0	0	0	0	0	0	0	0	0
Ichnovirus	0	0	0	0	0	0	0	0	0	0	0	0	0	0	0	0	0	0	0	0	0	0	0	0	0	0	0	0	62.3394	0	0	0	0	0	0	0	0	0	0	0	0	0	0	0	0	0	0	0	0
Lentivirus	0	0	0	0	0	0	0	0	0	0	0	0	0	0	26.6798	0	0	0	0	0	0	0	0	0	0	0	0	0	0	0	0	0	0	0	0	0	0	0	0	0	0	0	0	0	0	0	0	0	0
Muromegalovirus	0	5.46946	0	0	0	0	0	0	0	0	0	0	0	0	0	0	0	0	0	0	0	0	0	0	0	0	0	0	0	0	0	0	0	0	0	0	0	0	0	0	0	0	0	0	0	0	0	0	0
Pradovirus	0	0	0	0	0	0	0	0	12.2207	0	0	0	0	0	0	0	0	0	0	0	0	0	0	0	0	0	0	0	0	0	0	0	0	0	0	0	0	0	0	0	0	0	0	0	0	0	0	0	0
Soupsvirus	0	0	0	0	0	0	0	0	0	0	0	0	0	0	0	0	0	0	0	0	3.17422	0	0	0	0	0	0	0	0	0	0	0	0	0	0	0	0	0	0	0	0	0	0	0	0	0	0	0	0
Centapoxvirus	37.5882	36.1288	241.607	110.25	241.159	9.97986	90.1892	12.6826	54.1507	0	4.18969	92.5353	226.947	31.4921	664.18	0	101.477	49.5937	19.9939	108.355	16.1022	212.54	74.8388	97.9689	118.785	71.2985	18.5508	18.2533	72.712	82.7224	63.1476	0	150.48	112.144	334.572	56.9498	0	0	8.90197	143.205	0.881842	57.893	14.4094	83.815	101.308	59.9042	17.9838	94.4599	166.007
Spbetavirus	287.51	266.396	563.859	317.474	745.861	234.741	298.722	121.974	236.128	106.864	292.697	269.626	649.645	21.1134	1267.12	85.0143	210.536	277.963	229.67	128.012	251.517	6790.75	556.744	91.0045	1090.02	664.468	2258.84	542.957	811.62	604.889	892.195	38.5499	1527.4	210.264	918.622	580.131	141.155	92.6206	282.623	2295.11	180.845	420.286	269.412	633.721	1787.22	365.88	40.3376	510.217	423.522
Phijl1virus	0	0	0	23.5485	10.3587	148.854	0	0	56.704	0	0	18.087	65.2521	0	0	17.8448	38.2901	0	42.6983	0	0	0	0	18.1133	70.2918	0	4.62108	0	0	31.1073	0	0	0	32.2156	67.4469	0	0	0	0	0	0	0	0	0	0	50.8323	0	0	0
Kp36virus	10.2853	0	6.78163	0	103.052	34.0474	136.537	0	29.3606	0	0	0	6.86998	0	0	0	685.834	0	17.7298	0	14.59	78.1159	1.95239	0	0.829827	373.041	8.32154	292.981	86.4302	0	5.37588	0	44.3516	0	22.2886	0	0	0	0	9.19989	11.7988	0	0	9.33345	0	49.741	0	122.786	0
Cecivirus	119.424	187.85	724.555	62.1312	651.168	47.2667	219.911	121.068	234.135	85.8444	79.8577	60.7177	58.3978	108.431	560.809	120.015	222.864	160.969	98.5438	69.2098	82.9762	21.4334	316.593	44.4227	107.301	279.596	465.583	345.821	548.647	236.834	602.04	89.0744	135.164	202.798	531.553	176.658	54.55	90.9974	269.335	458.194	147.403	145.48	227.544	216.605	861.518	55.4135	60.2851	252.797	93.8643
Omegavirus	115.935	285.698	95.6932	238.395	562.502	12.8904	70.0711	53.2296	469.224	43.4935	173.205	214.178	312.713	0	356.797	158.838	254.834	428.079	166.108	80.3393	142.959	265.014	257.794	140.636	1075.76	366.228	54.001	70.9287	284.342	261.519	343.347	0	521.174	73.2993	318.774	432.001	70.2699	154.912	63.0776	244.823	23.6657	232.387	20.9735	266.3	272.354	152.517	24.12	103.139	615.995
Che8virus	98.6357	220.428	89.0073	318.935	217.689	78.9357	213.098	0	140.129	0	31.6302	62.7602	566.074	3.47489	43.145	63.5155	258.768	129.581	63.5114	23.823	44.976	252.901	44.0493	852.114	254.586	99.9649	107.083	99.87	130.39	161.689	370.115	56.126	119.736	634.89	114.732	106.798	120.717	42.5245	51.396	198.479	21.1896	143.318	24.1139	156.078	71.4326	142.848	22.6685	332.036	291
P68virus	0	0	0	0	0	0	0	0	80.0293	0	0	0	0	0	0	0	0	0	0	0	0	0	1.98911	0	7.07388	0	0	0	0	0	0	0	12.8555	0	0	0	0	0	0	0	0	0	0	0	0	0	0	0	0
Np1virus	21.7899	53.0715	44.5025	204.207	143.297	54.3574	40.3731	0	64.6375	0	13.6805	40.7605	23.7604	0	24.7426	7.1513	97.8525	33.4377	60.8442	68.7232	30.2136	38.1884	98.5043	65.1704	67.8335	94.5434	40.8343	61.7473	88.7284	28.1925	132.852	0	80.7593	136.612	268.233	23.3068	124.504	21.0603	9.17483	120.813	9.69188	0	20.0717	76.5854	6.98869	6997.71	17.5199	170.371	94.6376
Betabaculovirus	0	0	60.0346	17.3433	82.504	8.37854	52.4081	20.6757	0	18.4396	3.30378	15.8908	17.4497	22.2317	0	0	35.5359	16.7624	12.2519	0	65.1542	4.67736	79.4343	4.63674	76.2068	127.931	221.787	0	64.9643	52.1911	72.2155	23.4371	0	82.5933	20.8648	56.4265	23.8675	20.2908	33.6656	56.7299	1.62438	49.401	354.565	44.6999	3.98384	21.1485	19.6648	40.3106	23.6214
Demosthenesvirus	0	0	0	0	69.5982	0	0	6.62772	8.98801	17.6859	0	0	1.89987	0	0	0	7.96736	0	7.85136	0	0	29.6965	0	0	0	0	0	0	0	0	11.8597	0	0	0	26.678	0	0	4.85467	11.4868	0	0	0	0	0	0	35.6265	0	0	0
Charlievirus	13.0355	12.2572	35.1333	0	0	0	0	0	0	0	0	0	0	0	0	129.88	34.792	0	0	0	0	36.3528	17.8671	0	26.6246	0	13.0773	81.6833	0	4.73758	74.9206	0	0	0	79.1763	34.6805	77.0171	0	3.96663	27.5901	0	0	0	74.0005	0	15.1121	0	239.51	0
Una961virus	33.7176	55.1324	62.7422	35.6453	156.829	14.5068	74.8858	23.6018	65.8721	43.7045	5.88217	5.0359	5.10392	22.0157	145.299	42.7827	50.1429	76.9966	14.9984	7.93814	28.5369	33.6326	105.378	0	24.2375	67.5859	532.488	139.411	103.282	183.516	116.66	5.16959	142.636	37.7238	36.5254	33.0221	9.28193	1.69805	0	98.8396	37.5221	27.5262	61.9025	67.6192	62.2257	47.5788	54.3664	33.7853	29.5338
Nona33virus	101.943	25.8357	133.815	26.4215	178.674	66.2582	625.414	117.872	89.4582	114.348	30.3602	19.6424	51.7048	167.792	3290	25.6744	301.925	109.07	112.908	9210.53	254.13	18.8456	67.0383	57.7295	0	428.108	139.585	14.0008	102.136	114.625	155.643	119.141	147.511	135.186	197.435	137.038	24.3179	25.4984	2191.47	207.807	82.3493	77.6227	44.023	173.24	254.217	223.492	53.7247	316.806	261.298
Phicbkvirus	38.297	142.744	108.294	410.392	123.345	40.6708	88.8068	51.0013	78.9133	4.86273	28.6092	140.964	160.087	32.0342	217.95	77.1448	256.97	272.572	120.509	16.3738	170.796	360.941	41.3484	39.2417	221.133	264.919	79.2668	221.064	206.43	207.727	111.407	34.7196	56.9672	194.132	53.6392	188.036	13.0543	25.7947	17.2155	271.06	0	175.755	81.1961	614.978	143.071	181.08	90.2095	30.2082	45.8958
Sap6virus	0	0	0	0	20.266	0	14.3201	0	0	0	0	122.86	0	0	0	0	1.65979	0	0	0	3.58763	0	7.06372	0	12.9555	0	16.9298	8.00897	0	0	73.158	0	45.2518	0	28.194	0	0	0	0	0	0	0	0	27.8324	6.60758	13.0772	0	3.77076	0
Phic31virus	106.499	11.902	112.613	0	189.489	12.4563	41.0834	0	86.8812	0	33.2471	13.303	34.0006	19.9924	38.4136	0	27.9432	17.1379	283.518	5.9534	132.75	0	13.0417	0	0	519.593	128.536	77.204	146.15	366.909	214.608	22.9947	128.178	2.62206	160.565	295.091	0	0	61.4614	117.888	90.2761	61.899	7.9043	86.8144	115.501	121.806	5.32271	80.0656	14.1195
Jimmervirus	11.575	0	147.573	101.137	145.153	31.5993	121.892	10.9281	128.169	21.6891	18.5103	29.8093	26.8808	0	42.7783	27.6298	72.64	20.4959	28.1675	3.7882	51.1922	21.6231	41.6715	9.96741	49.3002	347.451	33.4207	0	84.8104	116.834	95.6772	31.7006	51.3368	16.0485	421.584	58.6356	0	12.862	16.8282	179.685	0	79.2247	12.0364	54.4979	76.0853	46.3765	0	40.2584	8.24759
Vespertiliovirus	0	160.789	232.258	60.564	89.7176	0	61.8268	0	1364.59	0	0	27.1739	0	0	16.331	14.5228	16.3707	0	55.1443	0	6.5704	0	77.1084	0	0	346.33	102.207	16.1861	212.431	0	24.1336	0	129.631	0	85.2273	0	0	0	25.7636	13.6009	0	56.9421	0	107.709	22.8981	37.5817	0	22.2962	195.371
Chivirus	0	0	0	0	3.00957	5.28406	0	0	0	0	0	0	0	0	0	0	0	12.1903	0	0	0	0	0	0	0	0	0	0	0	2.30794	0	0	0	0	0	0	0	0	0	0	0	0	0	1.23286	0	1.63325	0	0	0
T7virus	0	151.338	26.1853	118.817	129.476	60.7577	53.8887	3.59077	28.1801	0	126.894	560.791	306.861	3.37928	310.851	61.3696	282.379	5.15962	415.768	848.493	111.937	1135.97	36.3014	4581.28	529.393	48.111	71.0949	0	105.097	89.9255	86.5186	37.8186	36.3536	313.318	97.026	30.8646	26.7634	153.53	0	360.006	144.087	1.84122	3.68409	218.436	178.841	239.693	15.0498	159.216	14.5182
Vendettavirus	0	0	0	0	86.4272	0	0	0	0	0	0	0	0	0	0	18.9045	132.319	12.3729	15.7655	0	0	0	1.81626	0	0	5.85906	0	9.38918	8.46245	82.1307	39.3328	0	36.8112	0	31.058	0	0	0	8.08996	0	39.6903	32.9309	0	8.26369	0	0	0	0	0
Gammalipothrixvirus	0	0	0	0	0	0	0	0	0	0	0	0	0	0	0	0	5.74558	0	0	0	0	0	0	0	0	0	0	0	0	0	0	0	0	0	0	0	0	0	0	0	0	0	0	14.1336	0	0	0	0	18.3322
Xp10virus	0	0	0	57.8705	35.6357	20.5164	22.6844	0	0	0	1.99316	4.02363	0	28.8791	0	9.73753	102.06	13.4925	10.7151	0	9.80031	27.0176	0	31.1366	47.6698	0	0	0	11.3312	6.45453	0	18.942	1.97088	0	11.5357	0	0	0	4.36577	0	0	10.9678	10.4139	17.9813	27.1155	38.1161	0	29.4461	0
Sfi21dt1virus	174.386	13.2012	436.157	48.6504	146.375	5.24629	21.2177	211.149	55.3428	0	0	28.4241	0	0	310.163	169.523	83.8192	103.832	67.0182	109.76	47.6585	0	101.942	0	24.1493	62.6002	842.667	291.643	377.384	135.425	225.711	0	43.6981	53.5853	208.498	14.8254	0	2.67672	33.1141	185.798	55.4596	12.5139	10.9469	31.571	88.1451	34.4147	5.3913	0	58.3905
Bpp1virus	0	73.3543	85.5248	74.1833	290.294	10.4667	51.7047	66.3643	27.0875	75.0253	92.8473	305.494	43.0177	33.7726	36.4253	89.9123	127.391	199.211	26.3701	81.5658	44.5606	122.926	47.4655	51.043	22.7427	137.744	134.691	0	42.9535	97.8951	113.001	18.2308	114.868	170.82	461.78	6.12907	0	0	55.2347	33.0993	19.4244	50.3585	151.685	141.352	381.759	3.68466	6.85346	98.9196	25.5729
Mavirus	0	0	0	0	0	0	0	0	0	0	0	0	0	0	13.7343	0	0	0	0	0	0	0	0	0	0	0	0	0	0	0	0	0	0	0	0	0	0	0	0	11.916	0	0	0	0	0	0	0	0	0
Ascovirus	358.713	396.634	1253.93	666.542	1589.68	280.276	777.486	157.166	482.841	197.15	242.798	471.125	927.722	69.7019	1053.21	381.032	871.015	614.321	425.355	918.098	556.505	1347.82	728.767	955.042	637.475	1331.06	833.584	753.768	935.034	755.997	1357.11	177.834	925.452	663.11	1963.12	383.193	455.273	105.985	110.932	811.165	739.707	455.284	425.083	882.821	569.445	331.583	291.586	916.045	588.891
Coccolithovirus	222.107	207.506	546.098	692.946	616.587	1459.72	135.572	177.946	372.563	465.242	114.406	407.716	320.507	58.8234	602.322	172.523	922.912	213.435	249.283	484.861	391.132	562.773	211.219	255.148	321.155	874.31	2076.09	303.329	631.793	343.887	728.164	135.382	1077.85	816.88	1205.97	288.189	250.12	40.3959	113.108	873.571	128.218	230.423	157.927	612.306	461.23	346.335	759.396	669.636	558.107
Bignuzvirus	0	0	0	12.244	8.42977	0	35.007	0	0	0	0	0	21.0526	17.0605	12.8075	0	26.8526	0	200.691	0	0	0	0	0	0	89.5026	3.13003	7.1993	0	10.6802	221.37	0	0	0	0	31.6542	0	0	0	0	0	0	0	3.23577	4.37765	64.1346	0	0	0
Cyprinivirus	0	0	27.2244	97.8692	160.76	14.6153	0	18.7311	0	15.6493	1.88916	42.3284	28.0089	0	26.3493	15.7638	53.7535	42.0651	35.5331	27.6325	1.95112	0	0	12.8644	13.5052	50.4524	1133.98	0	2.3866	10.8407	72.3921	14.4452	57.9884	44.178	94.2907	6.3133	21.2692	3.6467	12.6444	0	6.70339	11.8463	126.813	15.58	3.86731	89.4055	0	68.341	16.7537
Iridovirus	214.76	440.609	1297.81	84.0264	758.358	24.4721	396.918	177.551	569.98	39.4254	53.2884	48.9817	168.908	61.1006	632.212	203.617	159.566	221.82	44.2275	538.944	315.826	31.015	360.24	46.3587	259.359	638.996	1514.09	229.019	665.759	251.759	750.448	269.561	442.476	251.932	434.948	359.609	112.808	11.6895	82.7503	347.971	62.5173	71.9415	167.159	603.542	431.616	29.8227	4.00779	429.689	221.286
T4virus	1446.62	2260.92	3114.85	3351.57	3852.99	927.342	1601.76	577.771	2261.15	812.996	832.887	2467.16	4507.05	484.888	4548.6	995.777	2766.62	2393.01	1691.14	1211.6	1460.84	2751.7	2710.35	2730.46	2977.7	2987.99	7289.17	1668.06	2359.24	1904.87	4794.23	845.449	3497.5	1922.21	3331.89	1638.48	1524.55	926.742	542.526	2648	825.231	1078.09	1809.17	2480.77	1643.8	2462.81	843.411	3255.26	3249.18
Inovirus	0	0	0	0	34.9654	0	0	0	0	0	0	0	0	0	0	0	0	0	0	0	0	0	0	0	0	0	0	0	0	0	0	0	0	0	0	0	0	0	0	0	0	0	0	1.92377	0	10.543	0	0	0
Wbetavirus	40.8212	0	423.069	48.6705	336.937	27.846	278.258	26.2055	118.698	0	44.661	21.4874	28.759	0	187.228	43.6161	94.8617	68.1558	191.845	0	25.2646	0	333.513	0	9.89513	306.4	297.746	123.443	584.753	120.893	593.664	62.056	8.69181	12.2493	88.9431	110.974	0	13.2196	37.202	493.776	40.9023	653.278	37.0084	48.9774	66.5285	0	0	27.013	32.0558
Cba181virus	224.243	10.7011	121.11	48.0032	116.013	14.8927	123.417	112.52	93.4829	73.8494	146.064	7.98953	57.3371	25.2145	66.0052	127.925	89.6506	3.04642	34.9243	0	92.9684	0	122.026	6.77913	85.9444	106.38	39.6808	42.1031	67.5274	148.059	30.1109	63.1797	126.392	58.5796	226.125	170.756	13.3016	73.3075	25.8837	34.761	0	18.6979	33.6581	95.4595	125.42	220.7	152.361	119.552	97.1012
Bronvirus	0	10.9389	0	13.9544	0	0	13.5597	3.84002	0	0	0	6.14649	0	0	3.64359	0	51.4684	7.97559	0	9.7939	2.79427	0	26.2829	0	12.6236	70.8838	0	216.843	13.3733	24.2111	8.24639	24.5609	14.7484	10.4612	0	14.1112	0	0	31.2386	52.6444	0	89.5279	0	23.8663	20.5708	0	0	6.79281	0
Pa6virus	194.369	0	0	120.14	0	0	0	0	0	0	37.1147	0	18.1757	0	61.1842	0	0	0	9.35468	0	0	18.7321	0	22.5049	67.9825	0	238.729	4.89904	0	2.26294	0	0	40.4904	0	0	0	339.807	40.8469	0	90.6414	0	0	0	70.9598	119.237	131.865	0	0	0
Tm4virus	0	0	0	0	35.2807	1.6798	0	0	0	6.9697	0	0	0	0	21.8056	0	0	143.806	59.667	0	0	0	0	0	0	57.3534	5.13095	0	0	0	6.47626	5.61422	0	0	1.32119	0	0	0	0	0	0	0	40.488	18.9617	0	0	0	0	0
Phikzvirus	0	0	20.427	0	6.30413	0	0	0	0	0	0	0	0	0	42.9336	0	18.0033	0	0	0	5.2642	0	0	0	34.7086	0	91.0937	0	0	40.2341	0	0	0	0	26.8625	0	0	9.09272	0	23.0687	0	2.75348	0	37.6579	24.9179	0	0	0	0
Saetivirus	0	0	0	0	0	0	0	0	14.9276	0	15.7275	0	0	15.6655	41.992	0	34.4737	10.9462	0	0	0	0	0	0	13.4288	13.8635	0	39.6571	0	3.32807	0	0	15.2949	0	0	0	11.4655	0	7.45758	6.7023	9.62439	0	15.2829	11.7445	9.12608	0	0	26.493	0
Jenstvirus	462.337	631.207	1408.16	1864.38	1405.08	1625.26	1629.36	612.908	1160.14	4124.15	147.483	790.034	779.709	263.559	1995.02	970.277	1977.63	446.408	1519.45	1757.83	801.241	5716.17	1303.16	3530.63	1793.32	2984.72	495.359	1134.32	1228.22	1671.6	2350.5	495.154	1815.9	576.854	5800.7	1528.15	194.824	279.993	762.273	1286.88	356.482	1724.95	274.306	3711.03	2017.99	984.289	421.107	1688.73	1278.27
Spo1virus	226.146	148.499	490.812	340.561	781.467	117.896	468.787	38.0475	319.892	17.1234	127.245	301.461	210.324	67.6507	530.934	360.635	339.682	573.718	503.238	365.551	556.06	1383.8	496.459	175.793	285.289	308.017	1323.83	556.379	553.359	471.312	1143.34	153.34	1518.48	142.393	1017.79	210.526	133.875	279.452	75.6659	520.552	78.6334	331.963	167.286	525.73	314.165	1991.48	120.46	297.935	451.591
Sk1virus	63.9068	0	16.9841	9.91662	2.03998	14.4992	231.321	17.135	16.8164	14.0761	0	0	0	0	26.389	0	20.7812	0	111.325	25.2142	124.232	33.9286	79.7154	18.1771	0	104.732	14.6952	10.7002	37.1744	83.3903	27.1438	0	41.3678	0	0	57.4921	5.52242	0	1.4448	247.455	0	68.6206	17.6642	86.0368	4.72533	0	0	87.2738	28.453
Nonagvirus	21.7899	15.3009	0	12.5013	29.961	25.2419	0	0	25.0096	0	27.361	109.499	186.828	39.5501	80.1087	0	30.0537	50.5234	0	0	28.1933	103.699	23.6287	32.4451	277.925	18.5949	21.8362	51.5053	58.665	10.6452	43.2371	0	35.7797	7.02762	10.0234	544.582	40.9973	11.8431	158.675	175.262	17.4407	0	35.4315	63.8623	16.112	474.745	0	32.4783	0
Kpp10virus	0	0	3.89307	77.0941	89.1009	0	0	52.3893	5.39527	0	2.49298	12.6232	21.246	0	29.9633	28.2785	47.1602	12.9309	33.6831	25.1974	9.57994	35.329	23.9025	10.064	10.291	45.9715	0	241.016	20.3295	8.0582	23.9385	0	46.7292	82.0767	97.5615	0	0	103.711	3.88329	17.9811	0	59.2436	0	48.884	0	125.448	119.203	87.4268	12.2976
Tg1virus	19.8533	10.1539	9.41986	62.9942	7.54461	0	29.001	11.4933	39.0259	0	0	89.3771	76.0724	0	202.05	0	136.658	40.305	0	48.7978	44.8719	134.939	0	51.2096	186.859	49.8011	45.8212	0	3.60141	6.41814	24.7862	0	113.866	43.4708	33.8482	0	22.7394	19.9888	2.89818	31.7449	0	12.3028	27.181	64.8836	21.5189	32.5236	0	97.7875	69.1236
Rogue1virus	0	0	0	0	0	0	0	0	19.4208	0	0	0	16.5062	0	0	0	19.6433	0	0	0	26.6112	0	0	0	0	2.15948	0	0	0	2.74117	0	0	0	0	9.47959	0	0	0	0	0	0	0	0	0	0	32.5552	59.741	8.94843	0
Agatevirus	64.5878	216.104	350.341	94.5512	435.196	44.8193	122.985	81.7659	188.95	67.9301	87.0291	67.3186	71.1738	19.6928	265.388	69.5604	200.437	88.7724	186.836	1.52338	184.403	55.3188	307.758	28.1994	78.8103	208.129	765.15	708.942	195.067	82.1405	451.51	160.15	325.599	94.6097	511.383	200.309	27.9779	203.575	66.671	299.425	76.4171	180.127	105.921	135.936	301.615	100.686	74.4686	134.97	150.522
Alphaendornavirus	0	15.7688	10.7982	0	22.5739	8.63965	0	0	11.2425	23.8973	0	0	0	0	57.4246	0	19.6667	0	0	0	0	0	0	0	15.5763	9.00246	0	87.0481	5.1032	1.90054	0	0	0	0	17.3269	0	0	0	18.2987	0	0	0	0	0	6.62332	9.59357	0	25.2005	0
Cervidpoxvirus	0	3.22052	0	38.9419	5.43624	0	31.9001	8.88916	154.198	96.0135	21.342	34.5435	568.817	0	110.795	0	145.692	0	15.2647	77.7818	0	23.3357	17.3595	16.2069	0	18.8087	0	17.9471	20.9174	22.8871	46.226	0	53.5912	63.4197	63.8203	83.763	2.92378	0	0	78.4014	0	8.38629	5.94339	115.023	62.8465	19.7562	0	42.4582	33.512
Tsarbombavirus	42.7531	76.575	165.693	41.163	125.857	78.0674	113.991	40.2521	117.611	21.7824	25.1201	320.405	23.3804	47.4642	104.848	75.2346	71.2241	23.1834	30.105	29.7031	53.2696	5.39219	84.1743	24.0538	53.2502	223.972	263.193	304.55	240.191	124.177	216.449	25.9877	177.477	39.7324	317.131	26.9219	26.3889	42.1013	35.2822	108.479	38.637	26.702	91.2963	134.638	39.3067	50.4779	0	115.17	105.513
Phikmvvirus	0	3.22399	9.38787	0	0	0	0	0	0	0	0	0	0	20.0321	0	0	1.25732	0	0	0	0	0	0	0	167.704	10.2035	0	0	40.1949	15.5555	0	0	0	0	0	27.4256	0	0	2.73411	0	0	0	0	45.1505	0	0	0	0	0
Sep1virus	0	0	38.6222	27.6103	15.4395	25.9751	34.295	0	29.1922	0	0	39.2886	0	0	26.8749	0	15.6727	8.11741	49.7408	8.84397	0	11.1634	0	0	32.664	0	40.3823	20.6659	11.838	18.1743	1.23542	166.296	0	18.2128	18.4573	0	0	0	0	0	0	39.1048	14.1725	41.8979	0	4.93651	0	0	0
Triavirus	54.202	42.5401	34.6867	49.1863	208.782	16.526	105.653	19.3874	71.6411	0	6.70953	11.0404	0	42.1824	202.952	32.8937	28.3279	93.3162	92.8526	25.376	251.451	22.0126	32.1537	39.3667	66.476	19.8792	166.096	28.0163	68.5531	146.798	70.4544	0	49.7274	174.514	172.906	34.6545	5.50145	259.19	70.1068	20.7027	16.3159	37.2068	34.2639	45.4504	121.271	41.0868	7.9329	54.7449	104.352
Luz7virus	0	0	0	0	0	0	0	0	0	0	0	0	0	0	0	0	36.1798	0	0	0	0	0	0	0	0	4.61773	12.0726	0	0	7.94799	0	0	0	0	242.089	0	0	0	0	0	0	0	0	0	0	0	0	0	0
Alpharetrovirus	0	0	0	0	0	0	13.1594	0	6.14621	0	0	0	0	0	0	0	0	6.22663	0	0	0	0	8.74472	0	0	0	0	0	0	2.75768	1.88149	0	0	0	0	0	32.2373	0	0	3.09337	0	0	0	25.5522	0	22.1351	0	36.7252	0
Alphaentomopoxvirus	970.424	1811.66	3243.55	1842.24	4976.91	588.869	2799.72	406.119	2761.41	314.772	750.838	2214.62	1339.21	236.4	4840.31	1827.66	2427.28	1778.04	1953.71	1546.66	3554.81	888.469	6172.68	1393.63	1883.15	4564.6	10355.8	3565.89	4291.68	2678.49	5918.19	399.907	5824.99	1160.56	5857.76	2687.71	720.338	267.812	603.515	4491.74	2341	1731.01	1987.12	2649.79	2640.7	782.079	855.197	3246.18	2418.99
Cd119virus	326.86	427.967	779.621	569.803	652.411	256.796	367.546	229.816	289.072	161.215	156.753	512.563	531.816	144.029	3916.66	220.772	795.638	512.214	874.768	825.081	323.601	1749.03	541.066	989.901	864.019	534.688	1122.63	561.778	772.485	628.517	860.943	342.86	586.927	568.631	569.943	439.914	171.099	187.031	117.841	1248.69	251.56	471.355	306.533	915.059	694.017	279.299	122.294	853.427	1418.37
Lit1virus	0	18.1592	0	0	24.5841	0	0	0	0	0	0	0	0	0	0	0	1.97421	4.62787	0	0	0	0	0	0	0	0	115.072	0	0	0	0	0	0	0	16.6327	0	0	0	0	0	0	0	7.14406	31.9549	0	0	0	0	26.1921
Negevirus	15.873	23.8942	0	0	0	2.3364	0	0	0	0	0	0	3.38289	0	0	0	0	0	0	0	8.39344	0	0	0	0	0	0	0	0	0	0	0	0	0	0	0	0	0	0	0	0	0	0	12.4079	0	0	0	0	0
Kelleziovirus	2.70655	13.5772	0	10.6437	204.931	0	5.31818	6.62772	0	14.8799	0	0	0	0	0	79.3241	13.9474	0	0	0	23.8867	0	37.2556	3.64542	64.6843	52.9186	14.6727	7.55953	0	31.6559	0	15.9814	0	100.115	277.824	12.3828	0	0	15.4748	25.0839	0	37.4536	0	22.1911	40.6365	29.4257	0	17.7806	0
C5virus	126.456	76.842	301.564	172.037	506.993	92.578	48.0874	45.2868	166.772	242.518	84.3894	142.228	78.1649	21.0686	151.755	104.694	272.89	206.286	121.131	70.8711	124.377	62.6575	259.514	77.2204	147.913	1021.86	162.422	243.872	407.317	153.827	343.509	57.1013	160.523	71.4435	392.09	105.84	60.3435	49.0438	37.6874	229.956	21.9711	287.882	27.9733	271.604	96.2507	102.945	61.4222	257.696	110.145
Plasmavirus	15.267	0	59.3412	0	97.4843	0	41.6349	0	0	0	0	33.1325	65.8667	0	37.2913	35.9168	0	0	54.6412	0	2.70234	0	97.1838	0	13.723	68.6569	0	17.1342	446.008	48.1973	19.1252	0	88.4399	0	34.204	52.5031	52.1728	0	0	40.4409	0	21.5245	73.2489	39.0696	31.4345	0	126.073	52.843	4.38887
Alphapleolipovirus	0	0	0	0	0	0	0	0	0	0	0	0	0	0	0	0	0	0	0	0	0	0	0	0	0	0	9.71434	0	19.7782	0	0	0	0	0	0	0	0	0	0	0	0	1.45932	0	0	0	0	0	0	0
Deltalipothrixvirus	25.5899	25.9826	0	0	0	0	0	0	0	0	0	0	0	0	0	0	0	0	0	0	0	0	0	0	0	0	0	0	0	0	0	0	0	0	0	0	0	0	0	0	0	0	0	0	0	0	0	0	0
Liefievirus	0	0	13.5166	0	0	0	0	0	7.15083	0	0	0	0	0	0	0	0	0	0	0	0	0	0	0	0	0	0	0	0	0	0	0	0	6.9195	0	0	0	0	0	0	0	0	0	0	0	0	0	0	0
Hp1virus	31.7599	89.0016	161.413	37.2382	234.317	42.5242	35.3826	36.5514	27.6047	26.9792	41.6115	90.8495	9.08686	26.7062	62.9624	22.4187	44.2084	297.794	43.0509	43.7137	80.5966	6.04524	125.359	9.50186	50.1337	214.148	148.481	91.9326	155.583	135.323	229.608	9.89502	282.708	77.3136	146.704	71.5929	51.6818	7.31143	26.1053	217.842	39.8313	98.697	16.5001	122.122	169.992	49.4765	8.16576	147.862	62.7598
Likavirus	283.402	262.054	748.431	488.599	878.579	32.9494	403.696	50.2753	441.211	8.56365	85.6061	179.541	257.38	0	595.908	161.677	241.167	168.126	286.106	116.085	99.3453	446.814	361.136	142.324	426.079	481.536	1513.37	487.466	374.976	243.053	337.098	114.077	457.025	225.432	1453.89	185.349	151.088	1.69805	121.087	490.347	58.2369	139.013	158.426	481.85	380.4	1115.26	55.6057	419.655	375.165
Soymovirus	0	0	0	13.9035	9.8251	0	0	0	0	0	0	33.2393	18.31	0	0	0	34.5388	0	0	0	0	0	0	16.9415	5.70785	0	0	0	0	0	0	0	0	0	92.6568	0	0	0	0	0	0	0	0	14.873	0	0	0	0	0
Betacoronavirus	0	0	149.646	92.6113	50.1341	0	96.3303	0	49.9159	0	76.3086	39.1342	153.024	0	161.949	0	68.0973	0	11.4307	0	93.9851	0	38.3475	0	82.564	151.816	39.3528	0	52.9048	6.20015	53.0506	0	0	0	80.1131	59.709	68.3621	0	32.8528	196.698	0	58.303	27.3172	0	35.6617	0	47.9153	0	5.43343
Phayoncevirus	0	106.222	404.174	0	0	0	80.9825	102.733	0	0	5.6623	0	0	0	0	69.5355	207.211	0	12.6625	0	0	0	0	19.2167	39.0167	11.4986	0	0	25.3083	0	11.8098	0	20.1638	0	77.3865	0	0	0	1.4448	0	0	22.262	16.5122	0	0	17.0788	0	0	9.1637
Lymphocystivirus	105.016	14.5069	254.418	21.4251	250.72	23.5895	0	135.237	179.546	0	0	461.917	22.3719	0	500.057	29.6235	99.765	60.8417	159.542	48.6258	114.953	64.4339	222.109	210.66	48.8832	59.8623	377.995	176.481	607.859	18.5061	212.666	0	162.743	214.415	176.507	198.923	0	0	2.60217	70.6721	0	0	609.34	12.6275	23.6301	0	44.4932	211.321	126.771
Cp220virus	140.293	74.84	148.666	289.109	431.104	225.328	170.964	53.0321	104.596	35.2026	150.291	72.4674	1501.23	84.7255	1418.94	176.823	359.592	151.717	3004.81	132.153	259.071	1234.05	141.671	489.158	707.097	273.101	221.098	552.42	865.846	304.855	797.134	40.4201	795.189	193.939	370.045	100.331	274.422	92.8957	29.8871	1501.7	969.681	187.463	238.206	1169.13	756.134	357.994	88.3066	460.106	1737.7
Cp8virus	55.9721	114.577	82.723	153.223	453.92	46.0817	62.7804	50.8491	124.904	168.483	80.841	270.65	313.863	0	517.261	111.92	358.121	154.89	72.6428	561.045	76.1223	188.682	199.865	369.531	255.407	362.867	89.1013	148.14	358.042	114.974	425.67	50.8622	1807.32	69.4576	153.041	271.818	144.976	23.6244	10.893	570.71	73.5583	131.827	156.512	256.631	376.94	194.091	47.9153	170.639	82.3342
Sitaravirus	55.2183	167.674	577.719	270.212	967.362	151.518	372.477	114.833	399.698	83.4609	40.3744	185.18	103.137	18.6399	1007.53	70.2971	163.928	1134.09	1828.42	346.207	1276.74	814.801	680.687	55.8524	311.967	782.03	950.327	668.084	933.939	493.007	417.333	74.1982	550.929	129.78	778.09	177.303	1204.27	163.427	77.1029	511.675	120.81	129.414	135.55	282.29	428.003	518.832	64.3374	376.58	72.5644
Smoothievirus	6.36261	63.5402	7.62296	124.77	57.6574	19.0734	0	4.8173	42.8321	252.952	5.55686	60.2182	302.656	0	152.562	0	51.3797	63.0154	61.0869	73.0409	8.36032	179.861	37.6347	67.8676	132.077	62.826	39.3876	16.2773	38.0213	30.0681	90.1673	7.53445	122.118	103.315	71.4306	13.9484	0	9.74609	6.61643	146.407	17.2135	33.9924	53.9156	63.8464	63.7882	519.987	0	51.76	19.3316
N4virus	168.7	178.505	560.263	501.347	506.548	146.854	242.284	9.30548	224.166	64.8379	28.2416	649.77	1152.2	77.1721	730.008	78.7685	430.529	320.624	104.872	286.436	1274.13	711.162	305.205	319.841	566.403	491.585	1890.97	452.185	276.658	216.978	717.676	38.0512	1197.66	357.238	433.944	268.989	490.519	266.325	28.2675	495.861	147.476	126.815	125.142	442.644	268.165	352.493	42.4958	367.178	592.208
Phaeovirus	3433.58	3527.52	6757.84	6549.65	9024.02	1676.38	5279.7	1873.48	4719.33	2183.36	2545.67	3210.19	4799.12	685.375	12335.8	3575.93	8228.08	4971.18	5080.21	3153.9	5456.75	19145	8708.64	4997.97	8699.98	9179.67	13726.9	6561.06	6981.27	7610.99	12034.1	1351.92	9287.21	7976.86	10693.3	4991.65	3847.61	3511.82	1257.3	6412.33	4709.33	4039.83	2994.28	6025.96	9019.44	3648.58	2945.69	7374.8	6087.74
Kp34virus	0	0	0	0	0	0	10.1174	0	0	0	0	0	0	15.0774	0	4.01054	0	0	0	0	0	0	13.0449	14.1787	0	0	2.54995	0	0	0	17.3238	0	0	0	10.5863	2.23103	0	0	0	0	0	0	0	0	27.0375	0	10.7766	0	0
Rslunavirus	141.839	150.432	185.08	143.53	299.507	84.083	197.323	11.5201	283.813	15.803	26.8612	199.982	471.048	76.3832	363.065	30.1412	174.417	231.078	58.2294	98.9266	142.01	292.38	146.186	49.6207	426.493	260.506	127.817	144.294	222.514	225.363	458.012	82.1134	250.414	122.823	120.638	123.282	79.347	9.57219	72.765	217.217	67.271	216.203	63.3407	252.835	228.838	129.622	69.9869	69.1964	221.844
Septima3virus	27.386	0	0	0	9.84373	2.11419	0	0	0	0	0	0	11.0943	0	45.4519	28.6353	5.91845	17.5205	0	0	26.5161	0	18.3059	0	2.72986	11.7283	839.589	0	29.7266	12.1251	27.4945	0	0	0	0	0	0	0	13.4958	15.9907	0	23.6821	41.0144	52.4944	0	0	0	0	0
Se1virus	139.413	0	43.7433	621.446	323.9	187.679	177.471	479.057	144.746	312.064	1.99316	318.875	440.356	91.6713	1752.57	11.723	1213.35	3.86476	1379.7	104.747	19.4848	748.708	33.9333	22.1198	412.267	111.217	307.696	72.8255	346.547	83.5342	160.906	0	256.702	66.7555	38.2203	34.159	6.74511	253.105	70.482	122.871	6.62534	532.72	81.8144	153.514	9.34519	312.195	27.0466	73.7331	343.185
Mooglevirus	0	17.7725	23.6413	0	20.3072	28.4784	22.6691	0	0	0	0	0	6.09131	0	8.6858	0	0	3.98733	9.58839	0	1.29053	0	14.5944	4.44753	39.7296	0	1.56317	18.2519	0	25.1288	45.7111	0	2.06973	120.965	22.4361	30.137	0	0	0	16.2277	2.84683	1.5475	3.36579	2.38083	0	39.1659	5.32487	0	0
Roseolovirus	0	0	0	26.502	27.9544	0	0	0	0	0	0	0	0	0	0	0	0	0	0	0	0	0	0	0	0	0	0	0	0	0	0	0	0	0	0	0	0	0	0	0	0	24.0278	0	0	0	0	0	0	0
Kp15virus	5.16794	0	78.9223	252.572	97.9198	1786.99	28.594	69.228	57.9433	14.2296	19.4391	53.3912	14.8416	64.0019	119.015	8.08043	94.0366	35.4611	92.1979	8.20406	136.184	0	28.6431	70.4293	140.938	396.963	124.199	48.3794	118.039	102.442	65.304	31.8742	88.4401	85.5958	138.216	18.3292	191.94	100.654	199.564	107.76	5.95298	47.1758	161.299	202.825	36.6066	117.14	0	211.626	53.9327
P100virus	200.497	0	22.434	27.088	23.7307	0	17.8197	0	0	0	0	0	8.79724	0	11.4657	0	29.5891	1.30551	0	0	14.1327	0	13.3721	0	0	46.3001	383.962	37.0438	41.3114	19.347	0	0	0	0	36.7735	6.12907	0	0	0	65.6613	3.07216	7.05237	0	0	7.95215	1.63325	0	32.8264	4.57223
N15virus	0	0	42.5617	0	46.0302	0	21.7589	13.3433	0	0	0	0	82.5348	133.302	10.3296	0	52.4023	26.9071	10.5946	9.65428	23.8721	0	270.308	122.439	0	11.8915	6.11341	13.6921	25.2964	0	7.76147	0	68.4461	5.33989	0	0	0	10.641	58.4318	7.38532	14.7679	10.7209	0	7.23208	10.5717	0	0	33.3255	0
Barnyardvirus	0	20.8304	17.5858	10.0097	22.6555	0	15.7164	0	17.0511	0	0	25.4859	0	0	16.7229	0	0	0	0	0	3.67166	0	11.299	0	30.9955	9.39532	0	36.7447	19.3157	3.43028	0	0	85.3865	0	31.4173	0	0	0	0	23.8912	0	4.45255	0	18.7479	0	0	0	0	0
Vp5virus	0	0	0	0	3.58406	5.28406	5.31818	0	0	3.41016	0	0	0	0	13.0505	0	7.62008	0	0	0	0	9.65633	0	5.10082	42.2567	7.69292	0	0	7.09405	3.10935	0	0	0	0	0	0	0	0	0	0	0	0	3.10811	5.24534	0	52.6073	0	33.7181	0
Rsl2virus	66.3747	118.715	176.826	55.6973	429.307	67.2935	75.1279	45.654	171.157	53.0726	57.8358	102.57	54.3025	0	348.673	213.484	351.432	129.915	176.654	27.0853	112.817	76.6763	176.238	53.9665	87.6183	333.912	786.492	29.8827	236.737	1319.5	353.274	0	294.618	185.802	233.924	101.386	0	5.35152	202.882	304.781	77.698	73.121	99.3254	163.292	165.805	96.8316	24.7156	151.379	135.168
B4virus	33.5534	125.678	31.3688	58.4518	64.9021	62.2752	233.014	14.6487	52.637	50.8967	33.6321	71.6535	176.41	20.269	257.924	30.5983	49.3763	458.522	127.376	3.7882	99.026	302.238	38.8329	72.4197	18.8498	130.358	1574.43	52.1515	399.009	86.2699	1314.35	30.0921	90.5123	18.9426	45.7329	26.1575	25.1867	0	14.7573	55.4732	648.285	222.907	89.4731	283.614	178.196	41.7141	12.4576	259.213	164.168
Salterprovirus	0	0	0	0	0	0	0	0	0	0	17.9387	0	0	0	0	0	0	0	0	23.9691	0	0	0	0	0	0	12.3415	5.4633	0	0	16.9256	0	0	0	0	0	0	26.5965	0	0	0	0	0	0	0	0	0	0	0
Mudcatvirus	300.133	148.712	32.7397	0	219.849	0	306.474	55.4686	0	0	22.1659	69.1862	18.2229	0	66.6554	126.226	0	6.22587	139.138	0	41.2569	0	17.9976	0	0	440.07	0	12.7657	155.172	338.457	68.0883	0	203.888	0	212.883	0	0	0	50.1508	112.598	313.384	19.4772	0	110.358	13.5006	6.995	0	0	0
Pagevirus	241.769	292.967	439.405	440.089	330.714	111.805	159.67	156.249	369.83	134.279	35.1118	279.874	259.965	0	104.538	152.589	412.647	264.082	218.911	51.8307	268.719	656.73	320.883	81.1754	422.749	1336.75	164.072	197.356	353.187	280.839	273.934	234.302	524.29	585.479	767.832	279.89	44.4856	90.7399	58.445	591.969	33.0111	121.243	193.474	727.273	171.701	147.881	29.3746	313.128	230.336
Acadianvirus	0	16.5628	13.9689	0	201.485	0	50.3065	0	426.698	0	0	0	11.3977	13.9205	8.94517	0	19.3295	52.8548	36.1438	0	95.8855	0	59.6892	0	0	15.7033	0	0	18.0535	30.473	46.4076	20.5222	0	8.25499	173.372	134.569	0	0	0	186.184	0	0	11.9425	4.99519	45.8498	0	7.72298	15.6354	0
Sp6virus	22.8493	19.2982	0	35.6242	18.587	9.64122	54.8119	0	0	0	8.66153	0	0	0	0	24.8544	55.5661	78.6876	0	0	13.0821	0	76.3527	0	15.6153	224.962	0	39.7573	37.599	30.9454	105.081	0	108.597	41.8738	12.061	0	0	0	15.8775	17.7233	0	22.9515	0	1.85569	44.7499	0	0	20.3403	48.041
Silviavirus	15.0509	5.31962	510.114	115.261	191.159	14.0853	14.7263	112.194	343.623	12.551	13.346	37.4937	71.8665	0	71.8205	45.8839	140.343	71.741	64.8122	0	64.2843	485.494	109.582	651.26	45.8898	162.222	843.123	195.531	95.5939	239.6	124.941	24.5609	611.036	97.9883	189.903	29.4931	23.7322	15.6806	8.74875	83.0531	23.9138	34.504	133.587	30.7595	75.7902	324.53	51.577	67.1587	126.211
Rb49virus	25.1669	0	73.5808	60.5255	82.9964	15.2943	28.2946	29.801	195.79	0	46.1439	21.5486	221.943	0	141.154	22.0753	76.7476	68.8742	0	0	39.8213	22.0365	56.7082	24.1632	62.2863	3.68806	0	69.6025	13.8723	45.8541	80.0701	0	114.301	0	104.43	25.3415	20.024	7.20211	212.534	46.9244	3.77272	0	0	31.4616	128.175	18.5111	0	15.81	77.5834
Orthopoxvirus	50.0199	105.474	129.684	142.87	187.163	13.4163	50.6794	37.7309	110.919	31.4511	7.36223	151.93	213.47	12.2512	448.115	0	184.159	241.834	18.7623	130.349	114.124	538.671	179.272	233.561	170.381	162.582	645.693	434.053	195.005	147.885	200.531	50.4965	232.789	203.331	149.531	210.561	84.2988	27.4241	54.4831	192.735	25.8024	132.687	102.872	228.7	95.5952	160.297	8.83419	204.528	188.11
Cc31virus	0	17.0067	21.8184	0	20.6361	0	0	0	14.7871	0	0	0	0	0	0	0	0	1.20849	0	0	10.8361	0	2.97765	0	21.7156	4.20074	77.3391	0	1.47334	0	52.5855	0	0	35.7975	0	30.137	0	0	0	1.39216	0	0	0	0	0	0	0	0	136.866
Bastillevirus	0	0	0	0	21.502	4.16618	0	0	14.1379	0	0	17.4618	0	0	9.38035	10.7076	0	0	0	0	4.76065	0	0	0	0	0	67.4645	0	21.0205	6.09396	5.20404	0	7.66801	6.17001	0	0	0	0	32.4731	14.5909	0	22.9011	0	8.66489	14.4312	0	0	0	0
Bcep22virus	398.112	37.3654	526.619	368.093	169.447	124.306	196.935	139.436	610.319	81.7979	48.4969	393.096	365.729	0	1575.02	200.496	293.065	42.1908	486.34	20.5708	831.838	1654.14	1466.8	434.654	215.546	996.385	866.377	302.746	977.752	1192.45	641.473	23.1505	239.356	407.176	193.736	347.629	62.8838	213.771	91.9409	468.03	83.8309	130.493	2672.86	684.45	798.314	271.21	174.845	770.132	133.591
Phietavirus	308.655	210.718	316.063	319.789	782.264	20.7264	265.616	126.577	301.964	161.884	112.086	490.103	798.268	223.011	884.256	182.588	401.722	203.584	535.629	34.4128	434.906	1799.17	252.078	610.186	643.128	938.827	425.651	437.496	833.463	572.955	534.93	121.609	1834.74	759.131	680.064	213.716	124.685	905.686	136.518	885.828	138.373	530.039	168.356	415.386	773.021	260.168	100.845	656.859	365.994
Velarivirus	19.3285	0	0	0	11.6579	8.74228	0	0	10.6402	27.6786	1.97477	11.6186	5.24236	0	0	17.3746	9.32927	0	0	0	9.41556	0	17.6946	10.2857	0	12.2114	6.68121	0	7.24822	0	0	0	0	4.70201	12.1628	3.58125	0	2.96935	0	3.24593	0	6.58362	0	7.84778	2.47493	0	0	11.5346	14.8733
Alphabaculovirus	178.482	257.997	305.604	369.225	438.964	58.4511	90.7738	19.6584	173.653	23.5657	27.2923	120.114	417.771	13.7955	402.21	167.377	101.298	140.63	157.224	270.21	141.928	53.0804	223.501	31.6409	379.19	266.181	105.087	186.085	559.138	219.54	315.421	40.8647	201.233	248.133	325.061	130.936	102.951	92.4468	39.9921	246.858	111.543	106.204	69.1793	189.879	68.6782	107.418	101.719	181.63	253.786
Gammaretrovirus	0	0	0	0	46.0981	0	0	0	0	0	0	0	0	0	0	0	6.23798	21.3327	0	0	0	0	0	0	0	0	26.9513	0	0	0	0	0	0	0	11.7266	35.499	0	0	0	0	0	0	12.125	0	0	0	0	0	0
Hapunavirus	0	16.3074	31.0863	44.2216	43.5427	22.7084	18.3669	0	13.1079	0	8.83708	39.7976	44.48	0	41.8893	45.7227	41.1389	37.6001	0	8.89918	18.1097	28.4249	6.80697	13.8052	0	43.9437	17.9426	14.6574	34.3441	22.1956	2.38039	0	0	0	28.3731	13.0374	0	4.85467	7.1153	60.6376	39.1292	48.3109	27.3798	44.4759	29.3998	41.8959	9.95248	0	39.8576
Bcepmuvirus	19.8824	95.0389	215.316	181.05	263.825	63.9741	88.3625	0	57.3579	21.1779	26.1652	94.4644	218.791	17.7732	426.938	47.27	205.185	412.605	226.162	22.38	173.548	914.2	148.025	28.5164	240.714	306.667	234.882	155.814	209.784	153.371	250.478	5.29834	138.88	89.7651	119.161	112.974	33.7645	7.86372	95.837	88.5015	39.7952	47.2679	34.2768	254.002	298.757	288.878	78.7013	443.133	131.559
P23virus	144.856	430.565	386.743	207.529	634.635	116.261	448.464	150.18	299.338	105.349	204.81	175.126	154.176	33.6374	975.084	106.961	178.911	168.957	153.856	297.733	233.338	156.821	298.887	270.383	315.466	945.804	272.685	286.786	404.681	257.349	844.246	41.2847	566.508	83.6094	304.129	726.028	111.973	160.696	199.586	309.713	756.094	290.165	18.9499	198.839	285.684	296.34	29.5771	1636.19	331.781
Alphamesonivirus	0	0	0	202.632	27.5707	0	0	0	0	104.895	0	14.6229	38.5502	0	27.9423	39.0914	95.7093	0	9.94537	1451.01	0	214.27	17.7261	22.1041	68.414	0	0	0	112.489	33.3952	42.0748	115.267	9.62035	164.471	185.907	17.6753	235.101	31.2579	0	33.7993	0	0	0	0	74.1655	60.4651	0	0	44.4889
Nonanavirus	0	0	7.72777	0	115.81	4.72699	39.4305	0	0	13.3512	33.8481	0	0	0	22.3616	0	23.7394	30.654	60.2737	8.98043	22.5808	466.814	146.32	0	0	0	4.63208	20.8876	44.5697	7.34684	240.935	5.63959	0	75.6713	75.5202	9.39654	0	0	16.6711	73.6658	2.13554	0	0	10.9834	0	2.65785	0	0	0
Cr3virus	53.1586	0	33.405	249.717	190.737	40.4732	12.735	34.3719	90.32	33.2495	1.99316	77.2608	178.434	25.3933	116.239	47.1761	262.923	87.1042	93.291	221.731	31.501	919.059	99.53	148.164	396.158	192.265	58.4266	88.9642	922.158	69.9136	53.2965	15.1619	292.583	71.9375	651.875	71.9382	0	56.3914	2.51317	130.724	94.5241	3.47009	71.6163	63.6638	70.5139	73.1862	23.3033	458.62	130.035
Proboscivirus	46.7251	0	0	215.469	38.7971	0	0	52.4815	0	0	5.43095	48.3582	91.3255	0	218.407	0	124.643	27.1096	30.2556	192.039	9.68416	0	3.99609	121.699	121.311	25.5492	0	0	15.7996	64.9003	13.1325	0	120.665	80.7015	4.51056	92.2576	0	0	0	51.0963	0	3.67485	0	82.2865	51.4702	9.02106	16.5069	24.5666	72.4197
Lymphocryptovirus	72.4726	0	0	0	117.789	2.93567	0	0	0	0	7.12456	0	3.52068	0	10.6753	0	0	3.36499	0	0	16.1764	0	685.915	0	0	0	172.482	0	13.0934	70.3604	5.03552	0	0	162.445	0	87.3606	0	0	0	1.05932	0	0	7.01821	1.49481	0	0	0	112.285	9.4458
Camvirus	0	7.43572	0	0	447.063	0	0	0	0	0	0	0	0	0	0	0	0	0	0	0	0	0	0	0	0	0	22.3577	0	0	1.34634	5.64043	0	65.5535	0	4.59526	3.00962	0	0	0	0	0	0	0	30.737	0	0	0	0	3.35727
Felixo1virus	143.899	86.076	60.2399	0	43.4459	0	0	3.66909	41.0926	0	21.4286	0	39.0806	0	0	0	27.5306	2.41698	164.919	0	0	0	12.4234	0	7.47021	92.1612	0	2199.32	2.58245	24.4078	126.814	12.3583	20.5474	0	64.8317	2.23103	60.0312	0	0	14.5991	0	0	29.7412	0	37.6366	0	1.58343	31.9711	5.35727
F116virus	7.8037	99.0048	57.7594	27.3155	278.907	6.91236	91.2271	12.1059	11.7705	7.55112	9.71259	6.16526	12.2265	63.145	45.3448	20.896	94.3436	0	9.4272	101.341	25.3478	49.5421	6.51381	10.9646	94.1787	135.031	15.8069	62.3992	22.2776	11.7411	41.7401	25.5241	18.9581	1.99177	23.0677	27.8991	8.65794	0	21.6563	24.7315	50.0627	6.58504	0	78.4786	163.256	121.753	36.4207	342.061	41.6479
Ipomovirus	115.616	17.3755	194.436	106.377	165.088	20.8204	38.9971	15.8397	59.117	0	18.1684	208.24	105.86	0	227.128	52.3118	196.346	56.8971	81.879	182.506	143.151	690.788	37.9037	680.368	442.682	117.197	83.9069	47.5486	141.294	88.1917	138.366	0	247.416	183.206	101.159	43.0245	19.2923	7.87936	36.3108	175.349	0	87.912	50.6356	139.71	169.803	115.491	33.0641	29.0693	179.886
Siadenovirus	0	0	0	0	0	0	0	0	0	0	82.8074	0	0	0	0	0	11.3668	0	0	0	0	0	0	31.4706	0	0	0	0	12.3591	0	0	0	0	100.676	0	0	0	0	0	0	0	0	0	3.77928	0	13.5055	0	0	0
Megalocytivirus	61.0381	56.3571	143.247	0	122.806	0	63.1375	63.2105	44.3051	0	3.88129	57.1429	9.497	0	69.7988	0	31.052	2.40573	0	0	65.8756	0	56.247	19.9106	33.863	30.9509	0	50.3486	243.786	0	67.5796	0	28.531	33.1582	139.888	0	60.8543	59.7711	0	132.638	16.7872	36.1426	19.8713	27.1915	147.046	0	0	31.0827	60.8889
Vi1virus	7.29892	0	27.9353	152.366	112.873	26.9546	19.7316	0	46.9372	0	1.99316	25.9571	273.206	26.0468	95.6839	20.4447	30.9599	5.81843	0	63.124	0	455.677	0	7.12215	153.863	59.915	14.1153	0	91.4187	38.721	29.0544	67.6842	104.814	190.804	106.933	15.9399	58.0245	25.2185	0	18.1792	0	0	0	42.816	32.7455	276.667	0	0	67.2503
Bicaudavirus	196.814	53.3591	115.171	643.649	115.855	28.8543	59.3207	13.5614	116.775	52.1088	23.1675	125.342	228.483	0	174.379	180.597	76.9954	51.7037	81.6056	104.938	41.231	1769.95	70.1977	233.967	1433.23	410.582	170.594	202.408	72.7032	78.7283	228.675	0	196.904	124.693	760.785	45.6964	0	7.21557	32.1504	1328.01	52.384	118.407	98.0181	321.895	119.049	79.6084	31.6272	203.437	273.954
Toursvirus	92.9841	143.115	178.517	1066.74	283.598	356.086	133.061	52.2792	228.634	67.5617	91.8549	330.145	145.977	69.2914	354.212	59.5046	617.325	141.738	1613.59	283.6	205.37	2170.2	186.555	920.755	1122.56	368.601	1777.73	198.017	292.85	325.687	473.689	49.4579	1638.22	468.179	454.806	92.5319	223.608	76.9619	78.1098	609.19	49.9884	168.197	120.026	1044.85	283.759	236.171	312.924	127.629	269.765
Cjw1virus	12.6876	17.4083	62.8886	170.37	144.506	63.6035	59.4891	0	24.9747	0	0	78.3146	233.203	14.1818	80.2304	43.1928	284.535	107.079	76.303	30.8041	54.2525	714.414	37.0653	19.6365	150.658	59.6822	874.36	0	28.0798	71.9761	45.9692	166.296	174.329	9.2407	214.945	27.9923	0	0	46.9728	164.889	0	27.2791	99.9812	104.637	27.2812	570.878	0	274.643	19.4958
P12024virus	120	93.2125	24.1923	362.142	64.339	20.6534	758.025	13.3176	116.664	152.582	112.782	719.581	446.807	46.1697	428.61	47.0397	506.973	32.7265	226.644	441.471	113.343	2914.9	509.106	5034.26	645.959	97.2884	5.25589	6.80385	76.7453	802.912	104.56	11.3709	1538.82	573.335	75.5785	60.2764	367.156	177.443	7.95543	178.852	0	64.9648	0	301.897	815.764	570.406	465.63	364.981	83.4604
Abouovirus	140.586	160.176	612.146	138.067	326.298	232.693	107.103	25.8154	191.297	159.443	99.7281	165.584	242.121	11.0323	427.405	134.685	92.5704	690.788	126.447	91.1271	525.24	247.887	241.036	20.7229	547.126	481.334	457.7	433.285	977.693	574.827	608.718	138.95	393.991	137.035	529.89	228.642	57.2314	72.5754	73.0567	881.506	134.364	454.076	149.493	267.477	229.711	218.011	0	346.842	476.607
G7cvirus	0	28.7651	6.80389	28.6185	11.9361	0	8.47337	0	17.7484	0	4.95569	0	0	0	6.41986	57.0728	60.6459	0	12.9416	0	0	0	10.7758	77.6413	46.9048	31.2074	2.36953	0	2.01311	7.93619	5.49842	12.4134	35.4965	0	24.6754	7.36497	2.92378	0	0	21.8909	0	0	33.9484	47.8367	11.6584	9.09127	0	43.9293	14.829
Fishburnevirus	6.98399	10.293	0	0	8.42977	0	0	0	34.1431	0	0	0	31.589	0	0	5.87418	13.8767	0	0	0	0	634.551	0	0	0	15.8774	69.6534	0	0	0	0	0	4.45086	0	0	10.9555	30.8802	0	0	0	0	0	1.24843	24.7479	0	4.13346	0	0	0
M12virus	65.5782	13.7995	75.8553	131.96	217.725	15.9121	103.528	17.1592	64.322	46.2352	116.562	157.845	291.578	166.895	624.766	14.679	266.686	71.9824	42.0912	193.377	57.7105	775.222	54.5067	91.1702	609.643	185.551	55.4444	35.9185	66.6322	103.77	88.9997	43.922	457.924	181.595	278.067	42.1665	0	35.1545	19.3238	232.257	0	0	48.9533	257.425	79.3165	147.241	11.9747	249.871	199.966
Gammasphaerolipovirus	0	23.2029	20.2806	0	18.0471	0	0	21.2472	15.3301	0	2.15637	0	10.2157	0	25.1924	3.36429	0	31.9959	0	0	0	0	19.8558	0	0	1.83373	0	0	12.0592	3.32807	10.68	0	0	22.6128	0	15.2095	0	0	21.9598	24.1342	0	0	0	54.0679	6.62442	0	0	0	7.24538
Rosebushvirus	0	0	11.5727	0	29.2359	10.4087	10.4077	0	6.8384	0	0	0	0	0	14.2526	0	11.2128	0	0	0	2.91727	59.7735	0	0	20.725	28.9379	107.315	29.476	15.5416	0	28.9312	0	0	16.0381	0	47.7936	41.2941	0	0	243.814	0	0	0	0	0	429.552	0	0	0
Mamastrovirus	5.16976	24.7413	26.4409	0	0	19.9331	0	16.3796	31.936	12.0535	16.791	0	0	0	0	0	0	0	0	0	44.1882	0	0	0	0	5.20124	0	0	0	0	36.002	0	0	31.2317	0	0	0	0	0	32.2414	0	0	6.87474	0	5.16426	78.9907	0	0	0
Rb69virus	148.484	209.238	107.899	53.9072	226.743	34.048	101.667	0	49.728	0	0	10.1403	136.124	0	130.411	86.4774	131.676	85.8261	59.6371	78.1286	57.0612	18.6775	360.14	16.9415	79.5765	258.672	965.522	112.354	217.545	97.4005	164.753	30.5764	100.29	72.3531	150.44	77.6063	68.0316	5.35152	28.5176	115.525	31.6926	2.35826	95.69	33.611	21.8374	23.2165	28.2218	125.582	110.948
Marseillevirus	50.7816	126.565	377.711	113.005	793.258	35.6867	196.967	303.11	1408.5	71.1009	23.4188	100.188	39.4907	13.5206	431.856	37.6945	296.44	208.675	364.233	66.382	95.181	4.05408	341.348	202.4	97.9994	542.571	318.642	223.468	558.808	383.977	625.184	5.33243	320.861	131.128	281.825	193.157	0	25.0581	88.6233	531.556	253.173	247.395	66.3319	223.434	176.404	69.2989	98.2405	400.947	88.3946
Woesvirus	0	2.97157	0	7.47516	3.97161	1.37159	0	0	0	0	0	0	0	0	16.0434	0	0	3.5686	48.1068	18.0591	0	0	45.7895	0	26.4689	6.22148	279.183	0	0	0	0	0	0	0	0	10.6615	20.7833	0	0	0	33.1107	0	5.38236	2.78958	0	0	0	0	32.035
Cvm10virus	0	0	108.987	235.328	198.004	10.3752	18.3084	19.695	24.657	88.1677	4.49104	39.0935	65.68	56.1033	18.5915	4.93374	25.0922	63.2844	14.9267	13.1303	43.7023	4.53959	35.2013	57.1854	4.52704	82.7043	4.954	101.391	23.8214	40.8766	16.8502	10.9494	120.114	13.849	3.32599	14.1112	0	38.1771	117.346	16.4258	7.4147	38.3183	28.8808	11.3407	124.58	35.8002	19.333	87.9859	35.4655
Secunda5virus	0	68.482	216.78	16.2379	227.461	6.02476	105.662	7.14652	21.0628	15.077	46.6799	59.6843	0	15.2519	133.911	77.4346	42.656	29.999	0	9.32555	32.5485	213.073	143.874	0	125.668	261.184	51.8999	8.87049	97.2999	129.1	107.015	4.42133	17.338	18.5751	92.9323	74.035	25.0982	59.7762	40.2648	28.2607	51.4634	32.3443	11.8291	83.1099	57.6125	32.3557	33.1252	71.0947	62.802
Alphasphaerolipovirus	0	0	0	0	0	0	0	0	0	0	0	0	0	0	0	0	0	0	12.8393	0	0	0	0	0	0	8.25124	0	0	0	0	0	0	9.43466	0	0	0	0	0	0	0	0	0	0	0	0	0	0	0	0
Pbunavirus	0	1.13633	24.4399	0	15.8415	0	28.4771	0	0	0	0	0	0	0	0	0	0	12.5897	0	20.7413	11.464	34.9727	5.27059	0	9.31464	0	35.1406	12.731	9.54309	7.13244	2.48161	0	0	5.05558	0	17.5326	0	0	123.691	75.88	0	0	0	14.1196	8.24988	0	0	31.0499	6.29177
Harrisonvirus	51.2108	41.742	177.032	93.8799	229.449	129.833	84.0071	58.4197	119.375	87.4584	20.6828	145.327	25.7418	21.0686	272.632	7.85452	171.281	375.008	171.184	30.5697	115.98	64.9541	201.726	13.8927	72.2291	316.171	315.777	65.2315	143.431	171.775	448.693	153.281	130.884	57.7176	357.399	130.274	72.7873	38.4694	78.8223	147.15	13.7061	61.5463	53.6402	235.281	30.6441	181.12	0	214.275	92.7583
Jwxvirus	0	0	129.018	4.44156	57.7905	0	25.0094	0	19.342	0	16.6979	8.74877	0	0	82.385	0	0	11.2329	0	0	42.1246	0	28.0335	0	34.374	12.6602	46.8393	341.217	28.4886	50.8959	48.5826	0	52.8994	16.5454	12.8747	0	8.05461	0	0	18.2491	3.07216	10.1559	49.1836	0	36.0809	29.8208	0	17.9355	0
Pg1virus	0	0	0	0	0	0	0	0	0	0	0	8.90761	0	0	9.62947	10.1293	120.798	0	0	0	0	2.20128	0	5.86977	0	3.73765	0	0	13.3031	37.1189	20.5897	0	0	19.9179	12.2198	0	0	0	0	7.4408	0	0	0	32.0096	2.9965	0	0	7.37233	0
Arv1virus	0	0	0	0	83.48	0	0	20.4509	0	0	0	9.8059	0	0	18.7558	48.5005	33.5384	0	16.8982	0	0	0	68.6987	0	0	23.3618	173.546	0	56.8373	83.6693	206.349	0	20.4114	0	58.1875	0	0	0	0	13.1159	3.95916	114.6	0	18.5233	116.258	0	0	32.3818	6.64832
Pocjvirus	0	98.9171	167.533	10.9828	349.395	35.2211	169.477	0	37.4786	265.315	61.9264	236.348	91.0348	34.9547	898.206	132.349	159.712	73.55	14.0057	151.352	99.5036	213.708	190.615	0	235.637	80.1711	175.12	15.1313	134.706	169.392	603.568	0	54.2109	34.1889	69.5754	66.8181	86.0543	146.713	3152.89	181.086	87.1586	78.0533	59.8699	276.752	106.944	11.6122	21.5197	434.732	187.099
Betaguttavirus	0	0	0	26.7638	0	0	0	0	0	0	0	0	47.0576	0	13.7146	0	228.041	0	0	0	3.02104	0	0	0	0	0	0	0	0	0	0	0	0	0	0	0	0	0	0	0	0	0	0	0	43.6947	0	0	0	61.4336
Alphafusellovirus	0	0	0	0	0	0	0	0	0	0	0	0	0	0	0	0	0	0	0	7.97007	0	0	0	0	0	0	0	0	0	0	0	0	0	0	0	0	0	0	0	0	0	0	0	0	0	30.3468	0	0	0
Alphavirus	0	0	10.4786	0	0	0	0	0	0	0	0	0	0	0	0	0	0	0	0	0	0	0	0	0	0	0	0	0	0	0	0	0	0	0	0	0	0	0	0	0	0	0	0	0	0	0	0	0	0
Cronusvirus	6.07715	0	0	0	28.2349	0	3.51505	0	0	0	0	0	9.51315	0	0	45.7227	0	0	0	0	18.0719	0	22.5656	16.3573	0	0	0	0	0	0	0	18.942	16.7679	0	0	0	0	0	0	32.0844	0	1.74847	0	0	0	3.88755	0	0	0
P22virus	49.4776	62.015	221.64	74.7061	213.493	60.8592	69.5453	47.5589	83.8131	8.97568	167.973	125.549	15.4191	105.563	339.498	143.721	799.976	76.8142	141.186	57.4837	23.7545	159.934	227.704	48.9041	570.188	215.735	146.76	126.255	172.988	82.7507	170.691	28.3413	42.5468	88.5124	77.4191	139.798	0	0	162.085	138.346	51.786	41.758	172.686	122.968	125.625	178.533	17.5431	117.698	153.65
Kpp25virus	0	0	31.9608	0	0	18.9631	0	0	0	0	0	0	0	0	8.79619	0	0	0	0	0	11.1591	0	0	0	13.2042	0	0	0	0	0	0	0	8.32497	0	16.3583	0	0	0	0	0	0	0	0	0	0	0	0	0	0
Andromedavirus	94.9322	74.5567	94.5204	252.22	139.483	73.9865	19.4504	0	96.2417	0	0	55.5813	156.55	39.0947	373.396	75.0843	79.2411	17.2003	80.6638	172.867	80.1566	220.18	139.872	578.706	178.438	102.196	85.828	47.658	144.886	121.639	104.118	0	476.497	192.813	70.861	60.7936	91.0891	23.8783	102.617	77.0346	129.849	31.6625	10.6479	216.244	67.6219	76.866	14.3803	102.297	165.894
Vhmlvirus	9.78559	5.46946	12.1724	52.1042	63.3332	9.80593	42.1771	36.346	174.258	7.86809	0	32.3905	45.5645	0	38.4932	17.981	52.879	12.6047	59.0322	49.0134	198.975	25.4181	29.4975	17.3134	115.874	18.26	17.3658	15.2749	102.413	117.621	152.814	717.579	144.283	66.3044	241.292	69.2761	0	0	31.0585	43.8529	6.98227	15.5754	7.83807	75.8526	107.066	0	0	54.8231	22.8868
C2virus	18.2014	69.7425	101.708	26.6214	185.041	14.1088	122.087	3.58952	35.0884	72.9707	23.186	54.3072	1.33995	0	81.9377	14.5293	28.9466	62.7906	19.6007	0	22.6511	0	115.99	0	13.2623	122.045	1197.75	68.3259	69.2919	63.3624	201.387	0	75.5567	791.334	134.083	1.9702	20.4199	24.9999	32.3765	93.119	2.02368	51.1391	55.0281	46.816	69.0626	78.5437	0	123.181	81.7414
Muvirus	28.2516	5.26343	40.5222	0	169.891	12.3413	56.7401	20.2128	0	0	3.47317	33.4609	506.211	0	329.209	0	274.064	340.255	211.974	52.7444	41.679	330.8	89.0898	56.5468	320.995	112.314	457.902	45.7193	103.843	106.428	77.6783	0	84.2023	107.968	61.9497	15.6974	0	32.304	8.53462	130.405	0	83.5788	11.6262	550.596	26.7926	42.8972	87.2455	92.6513	53.7894
Cba41virus	0	32.038	85.3521	49.478	307.289	196.189	38.8648	70.4856	95.0917	65.0797	6.8141	130.423	85.8985	24.3145	68.3867	53.1794	596.744	12.1495	43.0643	77.0186	545.558	424.763	146.654	55.4234	371.974	151.186	26.1936	7.57353	273.323	165.993	42.3392	0	95.7276	254.236	82.0608	121.966	208.081	41.2189	41.5423	43.742	6.51139	57.6158	1.89844	95.6882	145.093	33.681	406.767	68.9715	295.841
Crinivirus	0	0	24.6943	0	0	0	0	0	0	0	0	0	0	0	0	0	0	0	0	0	0	0	0	0	0	0	0	0	0	0	0	0	0	0	0	0	0	0	0	0	0	0	0	0	0	0	0	0	0
Marvinvirus	6.98399	10.293	51.6692	0	89.4603	9.991	58.3617	81.4117	0	0	134.166	23.554	0	0	85.3587	0	13.9477	38.6693	7.11852	69.836	84.6422	0	0	0	4.77024	107.365	56.2263	25.6954	93.3775	116.713	153.967	0	13.285	88.7476	23.3739	0	0	0	1.55297	81.0687	0	0	104.507	79.0503	11.7353	15.1093	26.419	93.8033	0
Js98virus	0	73.2108	0	26.1154	151.177	11.2856	116.392	0	0	0	5.61952	0	0	18.7661	4.90142	0	37.7336	24.8186	17.674	0	0	0	65.9487	31.4572	0	93.7035	3.04928	24.7051	116.699	25.6774	282.995	0	40.1172	37.2675	0	16.8228	0	0	0	14.9861	0	56.4562	0	46.072	36.5719	12.8152	0	16.2748	74.9513
Cp51virus	212.38	451.502	537.813	602.763	855.841	319.159	323.639	28.7036	454.324	11.771	151.891	662.763	104.926	36.2861	868.741	143.491	628.45	669.745	139.963	181.83	389.338	1071.98	503.063	214.614	337.764	687.281	1361.06	374.577	559.909	300.536	1003.99	570.509	462.936	573.287	512.09	241.722	81.6802	25.161	220.294	590.499	152.053	253.227	280.533	440.201	338.273	1934.46	65.0358	472.387	342.771
P2virus	924.773	568.002	566.11	340.779	5508.27	995.338	1398.69	807.111	2241.7	5862.59	309.37	1388.85	697.787	834.807	8141.59	729.951	1110.26	1522.92	728.604	291.998	3328.04	550.679	1636.61	399.69	1503.7	5746.07	1381.34	1186.14	2066.22	902.369	1036.35	236.171	974.504	805.574	1489.73	672.474	1251	548.106	1966.4	2829.74	1052.01	369.992	11287.1	1635.75	654.627	1978.35	897.23	2158.7	1362.88
Phi29virus	7325.88	7072.48	15890.4	9776.42	21090.3	3873.67	9191.45	1981.65	9644.31	2218.17	3907.87	8434.83	11342.9	1595.73	18468.2	5094.17	12332.3	10658.9	7072.18	5955.91	6296.09	19573.7	14124.9	7571.34	13078.4	20785.4	38630.6	14995.3	15476.6	10008.9	23919.2	1784.6	15922.9	8517.41	22687.2	8785.42	3317.97	2896.53	3271.55	15456.8	7193.74	7857.35	9100.35	13906.7	10207.2	7274.15	2318.74	10727.7	11291.2
Muscavirus	36.4891	0	0	0	0	0	0	0	0	0	0	0	0	0	0	0	32.1717	23.5576	0	0	0	0	0	0	0	0	22.8339	6.84172	0	0	36.7302	0	0	0	0	0	0	41.8149	0	0	68.4786	0	1.152	0	0	8.09314	0	0	0
Sfi11virus	0	186.224	87.022	0	3.32134	3.79529	219.865	26.4284	20.5358	28.4054	27.5965	4.75524	88.653	0	231.432	13.0706	7.29416	29.6903	39.9605	34.5561	17.4066	6.64651	32.3731	0	12.9555	89.8854	530.396	0	24.0736	13.8112	8.06871	0	52.7144	0	36.7324	0	0	29.1419	11.0464	20.6672	5.79322	22.8359	180.815	10.6942	32.0571	0	0	207.487	402.032
Twortvirus	36.2087	32.3654	7.0914	39.5185	2.24359	41.313	0	0	43.5233	17.7582	10.5545	1.4077	15.3846	0	57.9752	18.6592	2.79155	5.38424	52.5723	11.6659	26.66	26.9339	189.599	0	0	6.25526	747.712	18.7339	46.0406	48.7999	15.4219	57.8481	21.3748	15.139	73.4356	66.4425	25.0316	0	14.6059	25.7863	161.272	0	3.53122	14.8218	0	93.0098	31.0539	0	20.4797
Ea92virus	0	0	0	12.8738	91.7946	0	64.2503	39.2223	0	0	0	21.5486	4.87358	0	14.2428	0	0	4.1843	0	0	0	0	11.8844	0	3.46774	12.409	8.28669	5.78783	0	7.42474	0	0	57.4143	30.2859	100.306	23.5576	0	0	0	0	0	0	0	7.27214	42.6874	0	0	32.9669	0
Luz24virus	0	0	0	0	30.861	0	0	0	0	0	0	0	0	0	0	0	31.5675	5.52561	0	0	0	0	0	0	0	0	0	0	0	12.82	0	0	4.92872	0	0	0	0	0	0	0	0	0	3.68409	0	0	0	0	6.79281	0
Msw3virus	0	0	29.0881	0	12.0383	0	0	0	0	0	6.52993	0	0	0	0	0	0	0	0	0	0	0	18.2897	0	0	4.24265	0	0	24.6236	0	0	0	2.06973	0	0	47.401	0	0	2.82858	0	0	0	0	0	0	0	0	118.346	0
[truncated: 17 more columns]

## Sheet: CD
	SRR2145577	SRR2145578	SRR2145580	SRR2145583	SRR2145585	SRR2145586	SRR2145587	SRR2145588	SRR2145589	SRR2145590	SRR2145591	SRR2145592	SRR2145593	SRR2145594	SRR2145595	SRR2145596	SRR2145597	SRR2145599	SRR2145600	SRR2145603	SRR2145605	SRR2145607	SRR2145608	SRR2145611	SRR2145612	SRR2145614	SRR2145615	SRR2145616	SRR2145617	SRR2145618	SRR2145619	SRR2145620	SRR2145621	SRR2145622	SRR2145289	SRR2145290	SRR2145291	SRR2145292	SRR2145293	SRR2145294	SRR2145297	SRR2145299	SRR2145300	SRR2145387	SRR2145503	SRR2145505	SRR2145506	SRR2145511	SRR2145518
Desulfuromonas	0	0	0	0	0	63.2724	0	0	0	0	0	0	0	0	0	0	0	0	0	33.3298	0	0	0	0	0	0	0	0	22.01	33.9578	0	0	0	13.1676	6.27393	0	0	26.8299	8.2611	49.3687	0	1.77446	8.50507	0	14.9123	0	0	0	0
Belliella	0	0	40.1402	11.0845	85.7878	93.336	0	0	0	2.59512	0	24.4068	28.557	10.4597	129.824	33.0835	11.3867	51.8838	17.1345	0	29.1028	0	0	0	1.07085	0	97.0379	112.401	45.0163	96.2443	71.3181	26.4684	84.6808	47.9999	136.091	85.0792	17.9002	7.89036	5.41551	0	157.358	170.267	17.6446	46.5955	46.3752	48.4189	50.3648	0	60.0642
Haloplanus	0	0	0	0	0	0	0	0	0	0	0	0	0	0	0	0	0	0	0	0	0	0	0	0	0	0	0	0	0	0	0	0	0	0	0	0	0	0	0	0	0	0	0	0	0	0	0	0	0
Flavisolibacter	0	0	279.482	62.6769	326.287	291.196	237.984	155.27	204.131	19.0546	205.418	115.615	33.8224	67.4841	131.058	38.3363	178.714	264.7	113.517	0	239.901	12.7463	6.92631	0	0	0	260.617	312.899	152.399	202.966	119.862	27.8493	277.194	126.739	219.518	254.903	199.618	94.3986	78.1792	73.0453	209.609	325.257	133.685	53.2903	151.07	0	0	0	35.6821
Algoriphagus	0	0	43.1721	9.5056	46.9276	90.7798	0	8.13609	0	2.59311	15.9854	19.0111	3.67927	8.27475	51.7077	40.2662	43.0364	59.3447	0	0	21.9853	0	0	0	0	0	58.8001	8.11275	20.0249	30.8624	12.555	12.1219	34.978	38.9743	64.1692	74.0373	0	0	0	0	71.3209	46.0501	18.7728	16.1825	25.2499	0	0	0	0
Proteiniphilum	31.8396	0	2457.24	1039.59	4714.96	5320.47	547.825	420.341	226.407	1339.22	382.217	3795.6	971.285	1714.65	2433.36	1074.25	7916.7	3974.57	1129.3	24.7913	1743.62	505.247	270.145	3.11301	7.65648	68.4109	2618.39	1331.17	965.503	1719.33	2395.36	1641.46	3090.27	2336.66	2061.75	1919.08	2458.61	514.19	990.268	443.766	1941.68	3718.77	799.94	1176.56	2781.01	4.4496	22.6359	0	28.9188
Candidatus Azobacteroides	0	0	54.8306	65.8284	354.353	198.573	6.99547	4.5806	5.65387	25.1447	9.28227	35.2343	36.3962	14.8803	166.394	21.6795	31.3193	235.341	15.9654	1.58724	87.5416	12.8282	7.43726	0	0	35.2564	215.079	5.27249	48.916	158.359	181.239	79.8008	129.205	163.901	74.5558	220.874	0	0	0	0	129.071	332.69	128.182	89.7522	32.0993	0	0	0	22.5367
Pseudobacter	0	0	229.138	214.756	419.932	312.223	111.326	63.8133	21.856	277.189	52.3191	227.531	167.653	41.4963	275.279	35.4581	152.683	697.963	182.708	12.2149	204.735	27.9886	6.40936	0	0	0	317.041	205.268	139.638	364.393	163.097	81.4783	132.772	202.353	231.282	267.768	185.486	96.8964	152.91	84.0489	187.221	379.297	152.575	140.769	299.619	0	0	0	62.6724
Candidatus Puniceispirillum	0	0	0	0	0	0	0	0	0	0	0	0	0	0	0	0	0	1.5807	0	0	0	0	0	0	0	0	0	0	0	0	10.3639	0	0	0	0	0	0	0	0	0	0	0	0	0	1.44882	0	0	0	0
Roseibacterium	0	0	0	0	0	0	0	0	0	0	0	0	0	0	0	0	0	0	0	1.98238	0	0	0	0	0	0	0	0	0	0	21.7744	0	0	0	0	0	0	0	0	0	0	0	0	0	0	0	0	0	0
Spirosoma	0.406764	0	251.928	104.914	759.66	447.665	55.0723	37.1508	47.6162	683.174	54.704	555.161	177.18	515.522	86.2122	77.5442	202.442	727.976	247.239	34.9305	285.318	21.5383	10.131	0	0	0	256.207	137.67	160.551	288.745	202.169	110.412	339.61	309.557	4093.9	221.802	152.899	86.9775	152.057	28.3092	115.449	530.442	233.896	1290.93	336.78	9.28015	202.324	0	0
Myxococcus	0	0	0	0	0	0	0	0	0	0	2.17034	0	0	0	0	0	0	0	26.1588	38.6103	0	0	0	0	1.07085	0	0	0	9.2384	6.61071	0	10.5484	0	5.68042	5.14928	0	0	0	0	0	0	0	21.242	8.97657	58.4481	0	52.6115	0	5.51937
Catenovulum	0	0	32.0558	2.73004	73.3864	95.0979	0	0	0	98.3145	0	100.857	30.3554	53.668	22.5542	14.8529	165.448	24.9872	5.45252	0	30.4528	6.83907	30.7675	0	2.51898	0	20.976	12.7704	22.6235	29.6764	8.46934	13.9971	137.632	5.41161	16.3235	10.0719	0	0	0	0	6.16852	98.2715	46.5255	6.09987	50.5585	11.6531	20.0118	0	7.1568
Neorickettsia	0	0	0	0	0	0	0	0	0	0	0	0	0	0	0	0	0	0	0	2.39815	0	0	0	0	0	0	0	0	0	0	19.8679	0	0	0	0	0	0	0	0	0	0	0	0	0	0	0	0	0	0
Aquimarina	7.18297	1.27996	61.3608	19.7972	651.65	60.3956	68.362	32.7864	53.0866	255.737	72.5176	1021.96	40.5128	98.8652	53.0508	5.37763	132.726	70.9579	34.7249	11.4731	0	19.2707	86.4983	0	0	0	67.8103	25.1252	26.5843	53.4559	37.1977	14.0506	23.2187	56.6628	82.5162	36.8333	71.1667	56.3161	28.4069	26.5375	38.7881	111.113	51.0169	16.9739	83.6011	9.94557	22.1319	0	14.6725
Rippkaea	0	0	0	0	0	0	0	0	0	0	0	0	0	0	0	0	0	0	0	7.59605	4.96789	0	0	0	0	0	0	0	0	0	6.31339	0	0	0	0	0	0	98.3866	0	0	0	0	1.70709	0	28.1908	0	18.1735	0	22.6327
Candidatus Phycorickettsia	0	0	0	0	18.557	0	0	0	0	0	0	0	0	0	0	0	0	0	0	0	0	0	0	0	0	0	0	0	0	0	5.04092	0	0	0	0	0	0	0	0	0	0	0	0	0	0	0	0	0	0
Mucilaginibacter	0	0	578.254	295.203	1018.2	879.407	21.3792	3.77066	23.1801	509.97	5.31132	756.428	154.81	235.083	269.713	174.964	314.503	565.818	179.708	3.21615	326.219	31.4584	17.854	0	0	0	540.289	569.527	242.197	438.631	521.845	190.615	448.212	370.561	424.145	398.793	292.431	34.4704	168.405	94.2738	166.214	1214.35	251.142	368.869	644.444	27.4471	52.1074	43.1321	30.5317
Arcobacter	0.667266	0	1.9458	17.3349	44.9049	64.7362	0	0	1.1702	0	0	0	0	0	5.96913	3.85507	0	16.8793	14.6394	81.1297	21.6869	0	0	25.8282	62.4104	2.89024	0	0	0	29.785	29.9553	17.6367	0	0	4.32581	0	55.1294	20.9038	31.4353	24.6635	18.4741	53.3318	7.8004	0	10.1678	44.5096	30.2507	0	46.4345
Phenylobacterium	0	0	0	0	0	0	0	0	0	0	0	0	0	0	0	0	0	0	0	0	0	0	0	0	0	0	0	0	0	0	5.12999	0	0	0	0	0	0	0	0	0	0	0	0	0	0	0	0	0	0
Thermovibrio	0	0	0	0	9.9162	0	0	0	0	0	0	0	0	0	0	0	0	0	0	4.20666	2.48062	0	0	0	0	0	0	0	0	0	0	0	0	0	0	0	0	0	0	0	17.0988	17.1087	11.0514	0	0	0	0	0	0
Runella	0	5.61525	181.81	136.278	426.388	400.498	67.5628	22.7793	51.0035	46.8144	41.0905	234.596	38.0456	70.7341	100.935	31.251	148.53	404.014	117.65	30.5493	199.553	9.84899	0	0	0	12.1775	232.487	73.3369	122.79	184.464	212.229	130.805	240.606	180.107	151.614	197.776	64.2672	5.19694	2.47331	12.1285	168.14	339.534	143.782	107.627	232.359	0	82.4269	0	80.9757
Labilibaculum	3.13418	34.0368	427.388	221.873	485.803	369.033	64.1674	40.7158	49.1368	202.402	53.533	273.221	96.0864	185.976	170.14	86.4256	397.084	674.327	113.057	9.8557	176.625	28.0424	9.15197	0	0	0	530.457	299.502	280.18	569.107	332.314	120.366	1024.95	351.943	274.964	400.316	266.639	73.8096	144.77	35.963	290.481	847.072	235.65	249.501	380.419	0	0	0	0
Kordia	0	0	0	9.1856	11.4624	31.7539	0	0	0	1.05836	0	1.36306	26.4565	3.44495	0	0	0	32.5326	46.275	16.7088	0	0	0	0	0	0	0	0	0	14.7701	5.57626	8.64203	49.0738	18.7261	0	22.5528	0	0	0	0	13.956	51.4723	16.3288	0	45.7176	17.1901	0	0	0
Aequorivita	0	0	4.22793	26.2702	18.1381	56.0759	0	0	0	11.765	0	242.262	31.3156	42.1565	20.5805	13.169	55.9705	94.4536	26.1629	14.0594	1.83763	5.2561	2.7426	0	0	0	12.9059	3.30777	0	10.773	54.7356	129.68	75.4325	147.585	6.68925	36.5976	37.1928	12.4848	56.3916	3.51016	37.164	208.36	61.7216	3.21433	23.3872	13.1073	59.7863	0	0
Fermentimonas	0	0	919.506	766.209	2630.1	2841.74	141.132	86.333	122.23	474.782	143.442	1231.46	389.843	525.379	962.792	460.164	1327.79	2325.61	450.329	0	1666.12	54.8146	37.9034	0	0	0	1088.46	707.682	1329.67	2128.36	811.834	1681.85	925.355	1008.16	1215.3	1137.03	357.348	273.551	415.585	55.7443	1375.69	1721.14	354.521	385.493	801.65	0	0	0	31.907
Euzebyella	0	0	48.4432	0	124.472	251.046	0	0	0	5.1928	0	32.4145	6.731	19.1363	49.0762	65.6705	121.144	65.9536	7.59637	18.0166	29.7992	26.1362	15.3527	0	0	19.5599	86.6629	15.4981	18.1495	30.8604	52.5991	57.4188	124.526	19.3396	64.2283	107.903	7.15167	0	0	0	25.5312	77.0799	23.9113	22.2117	82.1307	0	0	0	0
Flammeovirga	18.5083	0	10.9035	19.7457	110.533	81.6444	18.9847	13.7423	15.9026	60.0858	17.018	87.116	61.9104	58.0755	49.167	3.60226	42.3732	147.161	36.4375	1.60859	74.8965	13.6931	5.45903	0	0	0	84.615	42.3698	140.255	58.781	89.7673	28.4841	43.816	93.2232	32.785	89.1443	46.5715	75.4567	71.1596	0	1.72945	147.238	33.3675	10.9102	48.1549	0	0	0	0
Rufibacter	0	0	103.846	138.212	131.884	366.104	0	0	0	59.6476	0	335.916	73.4198	420.743	201.046	34.2353	472.895	61.4306	146.096	0	24.879	26.1362	15.3527	0	0	0	113.166	65.5944	61.8383	110.963	56.9389	54.1406	134.957	78.896	82.9468	72.1665	108.49	33.8822	20.0686	96.2561	37.5774	126.249	40.0168	30.7721	319.908	0	0	0	61.2583
Aeribacillus	0	0	0	31.1852	20.6751	30.1523	0	0	0	0	0	0	0	0	20.2848	0	3.09671	0	0	55.4796	2.07605	0	0	0	0	17.9251	0	0	0	0	0	48.0872	0	14.0206	14.7773	10.0336	3.63643	27.5371	2.27195	11.5883	25.6881	97.6863	76.257	13.8505	16.1601	27.7146	40.6527	0	16.3178
Rubrobacter	0	0	0	0	0	0	0	0	0	0	0	0	0	0	0	0	0	0	0	18.3237	13.9018	0	0	0	0	0	0	0	0	0	0	0	0	0	0	0	0	0	0	0	0	2.48428	11.9209	0	0	0	0	0	0
Chlorobium	0	0	14.5899	0	22.5982	20.4691	4.5829	3.77066	3.82431	0	3.43811	0	0	0	63.2685	9.36004	9.78867	33.7939	14.9919	9.76858	21.4442	0	0	0	0	0	30.3139	7.59762	49.8344	32.8355	39.7736	36.6139	28.7992	156.892	16.2958	34.9122	68.8602	16.5584	34.8021	4.47161	40.0496	38.7104	2.11425	30.7333	5.87366	0	0	0	20.8122
Hymenobacter	11.1773	0	211.978	138.147	409.599	355.262	0	9.84784	0	208.003	7.60499	761.298	158.081	117.928	141.551	93.7299	281.092	584.475	54.9204	8.76931	148.949	104.022	43.8211	0	0	1.42523	180.209	80.7125	116.756	187.711	159.375	120.168	169.218	288.638	180.862	316.311	440.376	89.595	102.325	80.1827	166.286	447.301	76.0431	183.197	294.924	0	0	0	16.4957
Swingsia	0	0	0	0	0	0	0	0	0	0	0	0	0	0	0	0	0	0	0	0	0	0	0	0	0	0	0	0	0	0	1.5846	0	0	0	0	0	0	0	0	0	0	0	0	0	15.5758	0	0	0	0
Petrimonas	16.8599	0	1172.12	1219.03	2370.16	2603.79	243.221	208.301	183.478	594.363	188.62	1059.26	342.314	472.072	1349.61	404.488	1008.02	2684.78	425.168	8.6122	1012.83	467.177	253.93	0	0	25.2506	1574.83	860.99	1130.39	1538.23	1529.86	561.778	1943.63	1533.38	2729.32	1637.21	957.119	449.502	593.101	413.452	1295.39	4573.98	919.279	1171.04	1454.19	0	4.4946	0	29.1855
Muribaculum	20.9327	0	3196.04	2142.83	24385.8	15708.7	479.49	283.545	404.845	2238.77	388.814	5542.05	1520.7	3519.33	2575.97	1204.56	11563.9	5170.56	887.515	273.88	3168.36	241.2	145.967	29.3988	85.8867	47.2319	3131.94	2596.4	2364.51	4973.81	5431.84	3691.02	8090.1	3850.51	3853.83	3668.97	4223.15	2052.26	1418.51	675.672	1523.92	4899.75	2893.31	1800.71	20035.9	6.65834	34.9863	0	182.293
Synechococcus	0	0	14.6151	0	0	0	0	0	0	22.2145	0	143.737	4.29403	16.6951	0	0	0	19.6242	5.40243	47.9851	0	0	0	0	0	0	20.7329	0	14.407	3.05066	10.8265	0	0	0	41.0841	13.4283	12.7329	5.63116	0	14.9708	89.8745	56.0647	10.4477	21.7822	0	39.3923	11.7999	0	15.4266
Escherichia	73732.8	148577	1702.61	4.1553	24.3838	607.525	8568.34	18545.2	6919.11	47.8349	29311	2359.54	13.8069	48.7526	76.678	9184.27	21.0996	108.828	30.9367	8.66659	16.8174	17884.4	5.45903	40988.6	142158	9003.14	11078.3	31.4864	43.2159	32.0813	19.8775	23485	10.9462	2751.83	10.2916	9.36927	41.8901	6.48202	33.2251	44.1085	16.3749	17.0661	77.4929	8.5824	51.5581	311.644	51.5453	78.6042	21.9627
Akkermansia	25.8729	0	916.838	1121.38	1119.77	1146.5	74.599	60.7168	120.782	275.09	112.195	669.18	133.048	346.41	364.81	721.098	764.375	3010.6	1010.98	387.306	470.306	27.8447	45.4667	70.4041	15211.2	168.316	902.828	568.194	694.422	1126.4	1535.48	2878.83	2094.35	9128.03	2047.37	520.762	1760.06	1296.63	842.595	328.578	648.1	1919.66	976.86	1146.79	1190.03	171.808	1999.18	0	1210.95
Caldisericum	0	13.3464	0	0	0	0	0	0	0	0	0	0	0	0	0	0	0	0	0	0	5.89976	0	0	0	0	0	0	0	0	0	0	5.02918	0	7.68072	0	30.4659	13.7002	0	19.8989	0	17.0638	23.667	0	0	1.67138	0	0	0	0
Tabrizicola	0	0	0	0	0	0	0	0	0	0	0	0	0	0	0	0	0	0	0	0	0	0	0	0	0	0	0	0	0	0	0	0	0	0	0	0	0	0	0	0	0	0	0	0	0	0	0	0	0
Salmonella	12408.3	12654.9	50.3788	1.60413	21.4817	40.9465	231.314	1621.9	335.303	0	1993.09	106.124	0	10.1475	57.3506	82.0897	32.3581	43.6092	0	98.2442	242.243	126.555	0	4132.84	3699.96	279.221	94.0944	11.5514	92.2882	54.133	30.1113	534.986	66.0191	7.03286	66.4931	2.83182	37.0356	110.245	18.7691	538.169	34.9497	266.798	1822.36	3.50839	35.6863	46.1625	14.397	588.301	31
Sphingobacterium	0	0	1611.78	1497.88	7313.35	8506.37	2720.1	893.225	863.856	3879.43	1584.72	5128.07	1087.52	2324.24	1662.21	501.103	3001.63	4415.96	1084.12	24.0165	1318.92	717.184	380.433	13.1075	58.5858	80.84	1966.87	1466.47	917.063	1557.96	1783.16	946.054	1423.18	1516.89	1594.2	1205.45	1564.48	815.785	937.764	512.705	1514.42	2601.66	785.549	1050.56	2649.26	5.67573	91.3187	0	41.0015
Methanocaldococcus	0	0	0	0	0	0	0	0	0	0	0	0	0	0	0	0	0	0	0	0	0	0	0	0	0	0	0	0	0	0	0	0	0	0	0	0	0	0	8.37864	0	0	0	0	0	0	47.9632	0	0	0
Methyloceanibacter	0	0	0	0	0	0	0	0	0	0	0	0	0	0	0	0	0	0	0	0	0	0	0	0	0	0	0	0	0	0	0	0	0	0	0	0	0	1.71912	0	0	0	72.3079	5.39365	0	0	0	0	0	0
Muricauda	0	0	10.4738	0	44.537	9.20158	0	0	0	0	0	0	0	0	0	20.2061	38.1912	0	0	0	47.224	0	0	0	0	0	15.9388	0	0	11.1942	30.0384	6.61128	6.57588	5.09067	6.25989	17.3068	0	0	0	0	13.3128	23.8769	0	0	0	0	0	0	0
Arachidicoccus	0	0	364.886	314.64	650.488	475.051	193.043	123.104	120.376	669.609	120.493	1075.17	208.893	442.422	330.206	123.918	678.154	500.89	234.269	158.727	359.795	368.019	177.097	1825.9	3424.1	44.9382	293.232	230.492	415.538	379.029	508.953	253.535	427.277	119.252	379.292	181.219	1832.55	254.785	255.813	181.338	159.384	638.688	456.17	370.519	767.586	0	26.0871	0	58.9023
Niabella	0	0	73.6286	83.1666	341.147	183.924	52.5821	19.7347	19.6402	138.649	38.7508	1055.05	54.2189	132.162	47.6999	22.9942	101.665	151.832	45.0662	1.03661	60.0545	26.9505	16.337	0	0	0	181.409	217.048	71.3762	92.9999	30.0906	39.2835	84.1161	57.6934	117.034	133.441	61.0907	137.017	134.979	17.3721	88.6274	272.968	109.079	57.0753	123.299	0	0	0	0
Ruminococcus	441.876	169.881	2098.57	16116.9	2674.7	2827.04	37.2995	203.629	227.174	669.582	593.038	459.329	12.1673	1514.85	928.044	439.106	2036.44	1774.63	1206.08	11286.7	6905.59	107.864	113.423	8.31492	17.802	921.735	813.961	777.975	1112.22	422.239	6130.74	36651.8	16063.5	48778.4	13253.5	4216.63	1003.64	4074.6	4069.89	2133.73	5817.63	10021.4	7128.14	11944.2	16721.9	1221.83	21926.9	15.1988	9888.53
Flavobacterium	0	14.9786	1932.99	667.067	3081.13	2749.28	466.517	308.532	299.217	634.674	395.991	1972.58	519.59	744.177	886.609	374.826	1978.84	24254.7	1209.48	112.556	1216.57	673.61	403.243	12.9141	31.2052	15.1938	1601.66	1209.96	1491.67	1341.61	1482.82	410.598	1202	905.917	2095.89	1683.53	1716.98	4693.47	5451.24	3237.69	843.625	13218	3322.76	1409.24	1777.2	14.7533	171.813	0	156.411
Pseudoalteromonas	0	0	53.8415	51.6169	61.0354	212.212	73.9022	56.3138	86.8323	80.5382	99.9457	161.104	50.334	159.027	79.8487	28.3212	254.522	151.051	55.3529	5.74875	143.045	8.60759	5.35677	21.5435	44.1669	20.8795	36.805	15.6324	6.81146	11.5107	76.2144	11.2888	93.0592	53.2146	34.3846	61.6371	15.5283	21.4457	25.8934	3.84926	5.92965	106.788	64.3708	44.1264	80.1911	5.52398	77.3072	0	30.5006
Chitinophaga	44.8219	10.5105	301.576	415.574	820.782	1131.92	206.725	142.59	108.996	347.961	150.842	416.057	125.494	126.563	152.909	152.126	502.314	511.078	239.084	14.9739	461.693	10.091	5.68501	0	0	0	343.213	348.895	218.587	898.284	472.527	156.585	335.081	306.456	309.304	264.14	608.037	82.4787	203.924	48.9699	421.585	634.091	258.243	181.255	635.083	4.4496	55.4239	0	56.0123
Thermosipho	0	0	0	0	0	0	0	0	0	0	0	0	0	0	0	0	0	0	0	3.64266	28.11	0	0	0	0	0	0	0	0	0	0	0	0	0	0	0	0	0	0	0	0	0	0	0	0	0	0	0	31.163
Arthrobacter	11.3841	16.0034	81.0893	0	33.3801	46.5669	0	9.71251	1.19552	0	14.3166	15.1355	0	12.2088	8.24996	19.8023	28.6145	21.4627	34.7321	10.6967	0	5.27028	3.12852	43.1838	144.033	12.2578	62.3756	28.5167	27.195	0	50.1119	0	0	12.4818	22.455	4.99826	35.0246	145.61	157.673	135.129	54.9545	10.9855	53.4443	21.3233	36.3412	8.08826	6.91706	0	44.1318
Weeksella	0	0	12.5643	2.67744	5.0682	25.7035	0	0	0	15.1687	0	6.39275	7.81494	42.549	22.3891	5.4126	5.95902	12.7547	6.93161	0	13.8829	2.64618	1.3694	0	0	3.41517	42.2111	10.9344	12.036	41.9825	44.0784	57.8932	13.8486	26.3302	58.4863	17.4836	6.24717	50.0565	0	8.8248	72.5441	66.8051	27.0474	12.8328	6.79766	0	0	0	5.69965
Wenyingzhuangia	16.5067	0	33.4578	26.6122	85.3243	74.5248	16.8598	12.5911	14.3491	120.937	26.5329	95.8774	77.1037	26.2468	6.70886	3.05749	38.0717	209.885	0	33.6586	12.1081	24.9372	13.3732	0	0	0	35.0398	64.8331	11.4654	24.2951	41.4573	21.9984	91.602	82.8194	33.0879	23.587	14.4864	23.4116	13.3875	0	4.78941	96.4065	42.4792	34.4608	78.6166	0	0	0	0
Empedobacter	0	0	61.5072	71.4976	173.225	77.1219	4.5829	3.77066	3.82431	61.7823	3.43811	49.9343	73.2489	27.6607	44.0022	15.4045	33.635	69.3274	35.0356	0	0	8.60759	5.35677	0	0	0	137.131	154.107	28.6374	74.1864	18.6981	3.17546	86.6985	37.8828	46.4398	89.2276	4.22353	2.39896	38.8136	22.7549	60.1371	72.7836	30.9798	18.8026	39.0168	0	0	0	0
Capnocytophaga	32.6496	54.5779	1429.89	667.416	1556.15	1273.91	1555.53	371.736	433.228	630.463	398.45	1641.45	395.611	719.559	542.94	369.02	2132.12	2503.58	520.633	56.7119	280.622	91.7277	55.0192	14.9958	22.629	78.2977	959.795	945.769	1011.24	1614.52	849.942	338.573	838.613	674.16	1772.6	547.306	2035.3	597.259	620.368	659.53	433.869	1221.72	510.439	698.856	1249.16	40.9727	95.5617	0	147.127
Paludibacter	0	0	997.825	464.298	2653.31	2059.12	429.212	217.295	291.759	1013.66	212.544	1301.23	461.303	985.064	950.308	321.788	639.475	2086.71	305.888	0	761.046	128.824	78.8924	0	0	0	1594.42	417.314	681.762	1882.28	920.072	580.026	843.467	968.837	2258.63	2131.82	455.839	281.942	251.023	45.4688	1095.83	2184.8	1177.33	846.642	653.392	0	0	0	0
Cellvibrio	17.7457	0	12.9183	0	15.1623	24.8329	0	0	0	0	0	0	0	49.2091	0	0	0	0	0	0	21.9522	0	0	0	0	0	0	0	0	0	14.8513	36.4583	3.44066	15.241	0	0	2.04449	1.10526	2.18288	0	0	0	0	2.18653	0	0	0	3.07949	86.8895
Echinicola	0	0	245.182	122.243	231.622	248.329	158.369	80.1532	132.766	87.5565	93.7855	374.202	42.5214	150.166	83.5589	62.3765	461.31	297.864	167.268	0	254.536	22.6296	14.659	0	0	0	207.305	80.8642	51.9305	175.209	238.911	106.454	231.828	234.012	535.709	212.211	346.827	86.7131	128.368	62.4825	138.68	346.073	119.693	332.603	272.367	5.70825	29.7489	0	7.30527
Candidatus Methanoplasma	0	0	11.9215	0	0	0	0	16.086	8.10495	0	32.5481	30.4782	0	0	7.28439	0	0	0	0	15.4717	0	0	0	0	0	1.52383	0	0	0	0	0	0	0	0	0	0	0	0	0	0	9.35172	1.29439	1.48606	8.22148	60.5653	0	0	0	0
Bdellovibrio	0	0	7.53628	18.2867	24.3838	9.8661	0	0	0	37.701	0	24.0925	13.8069	14.6254	4.41488	1.17101	21.0996	83.1875	9.67359	3.80498	18.9236	16.9389	5.45903	0	0.77886	0	2.8213	3.32193	0	0	11.6096	0	3.55892	0	6.42679	8.02658	29.2002	2.49451	9.92063	1.87366	4.16067	69.5726	2.84271	0	22.0691	10.8669	76.7778	0	11.2737
Candidatus Evansia	0	0	0	0	0	0	0	0	0	0	0	0	0	0	0	0	0	0	0	0	0	0	0	0	0	0	0	0	0	0	0	0	0	0	0	0	0	0	0	0	0	0	0	0	0	0	0	0	0
Eubacterium	2316.47	79.9505	2525.73	1284.58	1960.71	2573.57	37.917	411.011	679.843	509.425	1139.5	446.91	9.76064	2111.58	788.556	839.052	971.862	1206.3	946.441	6592.53	2397.56	103.28	120.023	0	0	2947.65	705.291	967.999	596.531	632.472	1482.34	2582.33	1503.25	1765.04	3303.79	10209.3	2608.92	11813.9	5004.36	22731.9	4906.05	9354.45	7940.16	6969.87	5300.56	4058.59	10982.7	0	62632.7
Syntrophothermus	14.4429	0	7.49084	0	0	0	0	0	0	0	0	0	0	45.548	0	0	0	0	0	26.9202	58.9192	0	0	0	0	30.3108	0	0	14.0162	1.47039	0	32.744	0	10.4542	14.0266	0	2.26481	3.45588	50.9349	0	36.7046	23.9411	18.1537	64.876	36.1034	24.5629	14.2823	0	0
Pedobacter	0	0	745.896	362.364	1014.28	852.795	136.567	90.5995	128.802	734.668	180.447	1304.91	309.458	591.113	281.891	90.3004	832.23	1014.47	479.038	64.3966	1020.52	70.4064	62.0296	0	0	0	618.797	484.877	419.448	933.82	567.453	266.924	842.986	353.221	1209.13	633.163	1533.97	415.076	460.343	258.038	437.056	2311.37	327.706	859.448	838.733	0	63.5012	0	0
Thalassospira	0	0	0	0	0	0	0	0	0	0	0	0	0	0	0	0	0	0	0	0	0	0	0	0	0	0	0	0	0	0	32.337	0	0	0	0	0	0	0	18.279	0	0	0	0	0	0	0	0	0	0
Kosakonia	0	0	0	0	0	25.3814	0	40.063	2.25033	0	57.0645	24.5052	0	0	0	0	3.84547	0	0	5.55562	24.5047	0	0	205.231	136.507	11.5702	11.7992	16.239	17.9416	1.47039	0	0	0	0	5.55749	10.5513	0	0	7.51501	0	0	0	0	0	1.43712	0	0	0	6.29765
Dictyoglomus	0	0	55.6914	36.0918	295.459	504.868	0	0	0	49.2005	0	67.425	56.5847	189.04	27.2354	24.4632	59.9919	80.0595	23.6983	37.7096	41.73	0	0	0	0	0	20.7257	25.3355	14.0398	16.6457	33.9744	16.2718	103.184	18.7054	24.208	23.406	4.17103	22.4704	18.4681	0	48.3172	92.9882	64.2885	53.8098	149.86	28.3173	0	0	37.0339
Bernardetia	0	0	0	0	0	0	0	0	0	0	0	0	0	0	0	0	0	0	0	0	0	0	0	0	0	0	0	0	0	0	9.33573	0	0	0	0	0	0	0	0	0	0	37.9624	10.2664	0	0	0	0	0	0
Shigella	1169.42	2279.7	31.0298	1.60413	3.81976	10.9281	160.001	428.831	203.833	0	670.477	119.024	0	0	16.1173	141.059	12.9946	0	0	742.831	25.6135	321.051	0	1788.85	4669.82	393.37	293.965	0	0	0	0	524.887	0	103.731	0	0	0	0	0	0	0	0	0	0	0	0	0	1586.39	0
Sulfurimonas	0	0	0	0	0	6.06643	16.8598	12.5911	14.3491	0	26.5329	0	0	0	0	0	0	0	0	3.46289	8.66564	0	0	0	0	0	0	0	0	1.11085	0	0	0	0	24.8971	10.64	0	0	0	6.68111	1.87087	0	0	9.85921	22.2875	0	0	0	0
Oblitimonas	9.98419	0	0	2.47135	5.69826	17.2301	0	0	0	0	0	0	0	0	0	0	0	0	0	0	0	0	0	0	0	26.9792	0	0	0	0	10.8083	11.1897	21.4243	4.28606	6.7946	9.0665	0	0	0	0	0	13.4821	6.9103	15.2035	0	0	0	0	7.1568
Xanthobacter	0	0	0	0	29.7986	0	0	0	0	0	0	0	0	0	0	0	13.4742	3.81783	0	0	0	0	0	0	0	0	0	0	4.47294	5.95531	16.9751	0	13.681	0	0	0	1.96889	6.97988	0	0	0	25.8105	7.2507	0	18.5424	0	0	0	0
Tannerella	0	0	2437.13	1892.61	7455.43	6650.31	678.912	809.353	456.019	1018.7	2474.43	1238.59	384.668	946.461	4231.64	1204.88	3831.53	7534.42	460.183	11.9328	2335.85	73.6166	401.762	0	0	67.393	5105.63	562.991	2319.03	3995.79	3277.15	2212.06	2151.7	2780.81	2867.35	4832.66	1633.11	674.301	759.896	604.286	4707.09	7510.12	2601.98	728.707	1142.45	0	0	0	1552.8
Gryllotalpicola	0	0	0	0	0	0	0	0	1.2711	0	0	0	0	0	0	0	0	0	0	0	0	19.7327	0	0	0	0	0	0	0	0	12.5923	0	3.63007	0	0	0	0	0	0	0	0	0	0	0	0	0	0	0	0
Oceanimonas	0	0	76.4368	28.7037	0	0	0	0	0	2.28549	0	4.33672	0	1.56232	6.42654	2.17496	6.72194	25.1246	0	0	0	2.28204	2.91026	0	0	5.67712	12.6926	0	32.7004	0	0	2.90086	0	4.81618	157.188	6.38015	42.4045	9.96611	75.4242	14.0538	71.0495	1.36365	0	3.33142	0	0	0	0	40.7743
Paraprevotella	52.2585	0	24715	8665.59	32647.2	30988.5	1176.73	635.841	836.566	7274.59	829.157	12853	4318.18	9983.86	3883.95	2086.58	13385.8	32917.6	6255.12	60.3244	8900.5	1737.13	1054.83	0	0	1478.6	29622.6	17420.7	34185.3	55462	8331.04	4300.42	12960.1	12277.9	13423.6	6509.97	98701.4	22545.9	16538.9	20308	6481.75	18849.6	32728.5	6534.88	15630.6	35.5204	95.0388	0	480.399
Anseongella	0	0	110.661	56.5439	511.089	869.524	15.1609	9.00901	12.4749	61.1949	11.5617	617.179	105.453	217.315	35.284	19.5974	39.3417	848.661	50.1747	0	114.156	24.9372	13.3732	0	0	0	254.173	121.665	152.426	246.089	133.378	197.379	731.635	129.028	107.024	138.679	343.452	175.357	73.1247	127.777	176.832	372.385	83.0142	70.2508	311.391	0	0	0	0
Dehalococcoides	0	0	0	9.50061	0	32.1889	0	2.32116	2.09145	0	23.93	0	0	7.30804	16.9223	5.58859	0	0	0	62.5771	25.0019	0	0	0	0	0	0	0	0	0	0	7.20429	11.9584	5.8612	4.40711	2.47498	11.616	111.457	7.96597	0	20.0854	76.8645	38.4163	63.331	84.2731	12.7752	6.57298	0	2.3601
Archangium	0	0	0	0	6.63558	0	0	0	0	0	0	0	0	0	0	15.1612	0	0	0	21.3655	0	0	0	4.79457	23.9924	0	17.7958	0	0	0	24.3264	10.7708	18.7409	20.0414	14.6622	0	5.61767	7.00184	0	18.6429	0	0	0	0	8.02579	0	13.1741	0	0
Pseudoclostridium	101.145	0	383.787	269.926	257.378	301.917	2114.12	107.392	1694.92	202.27	190.173	333.438	0	226.028	180.684	86.8801	330.99	359.204	307.282	1451.88	738.284	10.349	5.854	0	0	134.363	87.9874	129.327	191.147	98.4032	200.981	421.421	165.672	321.064	888.728	1071.91	182.689	392.932	751.522	275.364	793.896	1338.99	784.108	732.937	908.221	600.199	1567.55	0	835.746
Apibacter	124.352	0	152.528	83.24	124.236	358.914	4.5829	3.77066	3.82431	87.9959	3.43811	459.413	64.9515	97.4643	106.875	13.3966	129.42	203.831	129.707	13.0946	284.772	0	0	0	1.07085	0	125.864	91.0472	51.3893	99.1791	103.682	40.8229	173.362	126.127	149.178	75.1613	37.8531	11.3093	25.767	0	143.689	162.144	98.6758	40.3933	317.136	44.4232	27.8088	0	5.63198
Ignavibacterium	0	0	41.1857	34.4436	41.6175	80.5991	11.0337	8.544	5.38024	97.726	11.2268	90.3604	31.6602	45.864	7.1689	6.83378	61.9618	98.3101	44.239	13.9451	0	6.83907	30.7675	0	0	0	15.1085	9.47275	8.81589	24.0777	15.1071	5.02876	54.5721	16.9063	94.9045	15.9654	52.7154	23.9979	5.28411	14.7194	15.5088	35.274	1.05577	61.9127	39.6225	0	0	0	0
Brevundimonas	156.362	95.55	4.89114	0	0	0	0	0	0	0	0	7.13109	0	0	0	0	10.4087	30.3453	0	12.278	71.4496	0	0	0	0	0	9.42676	14.618	17.0107	0	45.1085	22.5842	8.65473	5.34438	0	0	10.7825	5.7466	0	4.62411	0	245.246	47.7295	8.00652	1.17623	21.6388	244.292	0	0
Marivirga	0	0	7.51544	0	26.9414	0	12.9176	0	18.4145	0	0	0	0	0	6.7226	5.79034	5.93824	28.0815	0	0	0	0	0	0	0	0	4.68509	0	0	4.61404	52.4384	40.7915	0	0	10.9339	0	0	0	0	0	30.9156	21.6547	16.3912	0	0	0	0	0	0
Prevotella	775.414	0	3194.18	1606.4	6134.35	6860.26	885.472	573.639	685.487	11892.5	795.35	9020.87	4389.47	12816.5	3021.81	1781.18	8910.93	5193.07	2373.35	258.446	2115.59	324.006	197.877	14.694	33.3683	46.7896	3267.99	3831.12	4316.98	7331.42	1902.95	1091.68	4187.09	2211.06	5414.01	2696.04	3392.34	1223.31	1287.43	746.158	2276.05	14591.2	15826.4	2125.82	19965.4	10.0253	48.5705	0	13750.1
Terriglobus	0	0	0	16.874	12.9359	30.7629	0	0	0	0	0	0	0	0	0	0	0	9.296	0	31.3782	29.9091	0	0	0	0	0	0	0	0	0	0	5.23325	0	21.0375	0	0	0	0	0	0	0	9.25795	4.74494	0	0	0	0	0	0
Candidatus Walczuchella	0	0	0	0	0	0	0	0	0	0	0	0	0	0	0	0	0	0	0	2.28111	0	0	0	0	0	0	0	0	0	0	0	0	0	0	0	0	0	0	0	0	0	0	0	0	0	0	0	0	0
Wenzhouxiangella	0	0	0	0	0	0	0	0	0	0	0	0	0	0	0	0	0	0	0	0	0	0	0	0	0	0	0	0	0	0	0	0	0	0	0	0	0	0	29.8478	0	0	0	0	0	0	0	0	0	0
Hyphomicrobium	0	0	0	28.3903	88.9632	139.415	0	0	0	0	0	0	0	0	0	0	0	54.3408	10.2209	0	0	0	0	0	0	0	24.8598	12.2394	0	0	6.31339	0	0	0	0	0	0	25.4557	0	0	11.6733	28.6145	0	0	41.1153	0	0	0	0
Massilia	0	0	0	0	40.5987	58.211	0	0	0	0	0	0	0	24.2915	70.129	124.188	27.1893	40.2485	0	35.1216	22.6115	0	0	92.207	253.055	1.85378	38.653	39.9234	52.6019	81.1449	31.8075	0	32.441	0	0	2.78278	52.4951	86.0516	0	35.0428	21.295	14.9916	15.4301	0	6.82628	14.7241	0	0	73.9626
Thiomicrospira	1.81715	0	19.6878	0	16.2113	66.6245	0	0	0	0	0	0	0	0	40.8024	5.34033	3.48686	17.9447	0	0	26.4836	0	0	0	0	0	23.4361	2.61051	14.8305	17.5448	0	0	0	0	4.87465	20.5419	0	0	0	0	0	8.37957	0	17.308	0	4.72124	9.96917	0	16.9127
Spirochaeta	0	14.0634	63.7326	45.0011	116.708	93.9688	0	0	13.6716	7.10887	9.56764	44.8305	5.61113	20.3457	63.6604	6.07557	90.5651	39.8957	16.6209	76.2189	58.0789	0	0	0	0	19.0915	44.6235	29.7291	7.07304	64.6945	47.367	3.12702	34.7649	50.5176	135.878	52.7776	66.5967	29.0932	32.1532	0	84.4041	88.5889	66.6241	72.834	99.0466	0	0	0	20.23
Lutibacter	0	0	22.5168	5.67525	63.3145	38.4434	0	0	0	10.7716	0	33.2535	6.59516	19.3659	21.7589	4.78353	63.1016	20.7983	0	0	6.74285	0	0	0	0	0	13.2966	7.19268	2.77501	19.3821	6.34032	2.55276	13.2921	29.1382	19.527	15.0422	0	0	0	0	10.9553	181.859	0	7.38147	5.03485	0	0	0	0
Mycoplasma	32.4853	23.7826	142.723	79.7038	43.5881	107.776	27.6338	17.8977	23.0848	0	24.013	74.5841	0	0	22.5423	2.7943	4.1555	17.1584	0	92.9362	29.0693	0	0	26.8969	0	0	0	0	12.8771	5.04159	40.6567	7.28609	14.6061	77.6692	49.6947	8.89283	9.66018	36.3569	4.84569	16.0356	38.9103	135.529	60.5611	130.204	75.5717	0	33.2492	0	123.127
Microcystis	0	0	9.97043	10.0034	0	9.5037	0	0	0	0	0	0	0	0	0	0	7.59521	0	0	0	28.0654	0	0	0	0	0	13.883	0	0	2.19399	0	0	0	0	0	0	22.9915	2.3359	7.2954	0	0	0	3.19702	0	42.5784	0	4.4946	0	0
Cloacibacterium	0	0	0	0	0	0	0	0	0	9.81748	0	0	0	1.56232	0	0	40.2564	31.2033	22.2501	0	7.98736	0	0	0	0	0	0	9.65064	0	0	21.6251	18.6942	18.3055	92.2195	3.55946	0	23.8903	0	11.1048	0	0	0	2.43137	0	62.9997	4.4496	4.58195	0	4.53822
Pelodictyon	0	0	0	0	12.5396	0	0	0	0	0	0	0	0	16.6576	0	0	0	57.1939	26.126	0	0	0	0	0	0	89.1732	9.74263	8.12038	9.15862	0	1.5846	0	18.7927	0	0	0	0	0	25.2902	0	0	0	12.3272	0	11.9542	0	0	0	9.5524
Cellulophaga	49.9149	0	26.4814	13.075	125.704	261.093	0	59.1564	0	61.5292	5.50785	317.606	61.3774	60.2507	9.37295	7.69631	74.6743	173.545	28.1252	3.97486	0	12.6556	6.97422	0	0	0	37.7718	89.9382	13.2992	27.039	55.4836	104.504	141.967	291.189	137.887	28.1133	13.9816	5.35356	48.5992	7.52581	8.58664	60.3502	11.6882	31.4655	36.8146	0	0	0	0
Arcticibacterium	0	0	37.3343	32.2475	66.7487	186.686	0	0	0	17.7794	9.38477	95.2607	33.8032	44.0489	27.0233	9.59113	144.718	78.6995	0	0	8.92194	0	0	0	0	0	12.1307	22.8008	11.2801	23.3115	28.7558	4.89222	43.8488	70.2658	47.0848	21.281	102.424	42.9781	16.6956	0	34.1634	33.7699	50.1657	20.1156	59.8637	0	0	0	0
Robiginitalea	0	0	11.6642	11.9039	64.0439	29.2085	0	0	0	12.3294	0	6.31639	7.49031	43.0903	19.426	0	0	65.956	15.9104	0	71.4496	0	0	0	0	0	9.88048	0	0	6.07732	17.5964	32.8141	22.2588	74.7743	6.63368	63.4848	0	12.2261	0	0	43.5488	41.0434	36.6946	0	8.00384	6.60362	11.6334	0	0
Raoultella	18.7079	167.538	5.20863	0	0	0	0	23.9144	0	0	838.47	0	0	0	9.37491	0	0	0	0	3.13309	9.19043	86.5547	0	667.49	1363.77	6.97465	3.49553	10.0858	2.99787	21.5399	0	0	0	0	0	0	0	0	0	0	14.9251	15.3062	14.9505	11.9931	0	25.6109	11.4809	186.952	13.6629
Thermodesulfatator	0	0	21.0135	0	8.89769	14.1501	0	0	0	14.9174	0	21.8898	0	39.3624	3.60208	9.85799	8.40548	16.1051	6.49329	0	11.858	5.27028	3.12852	0	2.06212	5.99968	59.2081	6.5281	28.8337	42.3073	32.4399	121.647	15.4215	8.64053	10.8574	0	9.48483	46.7931	54.4264	53.9101	7.24951	12.6682	66.1214	31.0011	4.80017	0	0	0	56.6712
Caldimicrobium	0	0	1.83777	0	0	0	0	0	0	0	0	0	0	0	0	0	0	0	0	0	0	0	0	0	0	0	0	0	0	0	0	0	0	0	0	26.0304	2.26481	3.45588	23.6585	18.682	0	0	0	2.27738	0	21.5208	0	0	8.51699
Chryseolinea	22.9435	0	83.0468	117.647	276.059	156.374	0	27.4725	0	49.2749	8.8728	80.3793	28.9591	35.4656	168.453	28.8819	42.0688	285.972	0	6.35385	65.8511	20.3897	12.1494	0	0	25.6571	257.119	67.6011	99.7742	103.42	131.201	47.2623	72.1482	109.337	82.4202	102.108	60.4674	10.0939	13.4214	10.1983	115.197	490.814	50.1465	54.2823	118.351	6.92385	43.3067	0	0
Citrobacter	7406.22	7988.97	5782.25	38787.7	17.3775	56.9091	43988.8	87020.3	28620.2	25267	70605.1	140841	25362.6	37813.4	9.35381	203.389	6.72987	33055.4	22446.4	76.3818	80.4526	338.021	7.64658	3004.07	2873.49	270.732	82623.3	97765.4	179054	225824	41513	11496.9	44595.8	29744.7	90144.9	26688.4	15592.7	4077.31	3203.94	3647.92	17176.6	35357	27679.6	33370.9	12225.2	46.7119	40.8811	291.141	20.4312
Mucinivorans	12.5564	0	991.476	4724.6	2887.21	10208	444.056	281.081	406.527	1824.24	360.32	1327.76	723.221	1273.37	679.205	403.527	2493.26	2337.75	442.861	11.7499	2065.25	272.224	126.954	0	14.4219	30.6678	1424.87	518.781	1193.52	2493.46	1534.6	863.303	1271.27	2488.28	3064.91	1412.26	2729.14	1478.5	872.765	680.408	3014.54	3423.87	1099.79	724.318	2102.88	0	0	0	17.8659
Rhodobacter	0	0	0	0	16.4444	31.3828	0	0	20.3718	0	0	0	0	0	15.3001	0	0	11.3078	0	0	6.74447	0	0	0	65.2696	0	4.34939	0	0	4.75593	11.8746	6.15132	8.61138	11.0424	0	13.536	0	0	0	0	0	15.9564	14.9505	0	3.3283	0	0	0	0
Siansivirga	0	0	54.9434	2.642	46.6749	23.7271	0	18.8189	16.7979	24.1114	72.9935	96.2548	38.9609	59.5744	7.55483	2.57101	15.1513	36.9163	11.7526	0	0.732519	0	0	0	0	0	61.617	94.2982	18.4187	30.758	49.0083	16.8742	46.5415	13.6045	22.1185	9.35	0	0	0	0	2.65197	40.6699	7.34597	9.24147	4.57875	0	0	0	16.9475
Desulfarculus	0	0	0	0	0	0	0	0	0	0	0	0	0	0	0	0	0	5.6282	24.9826	0	14.5814	0	0	0	0	0	0	0	51.7725	14.8707	0	0	0	0	0	0	0	64.7296	33.1858	0	0	0	0	0	0	0	0	0	0
Thermacetogenium	7.54058	0	19.7472	12.2674	25.9994	56.8768	0	0	33.5129	0	0	19.1478	0	7.30804	0	0	21.4656	51.6354	10.6509	139.902	33.4157	5.84042	11.2782	0	0	1607.55	11.6701	2.98232	16.6587	41.7419	61.9879	8.07712	133.422	8.43201	143.559	77.9721	0	34.1935	33.7761	0	10.4173	121.074	60.5633	16.4292	102.187	39.8085	52.595	0	176.146
Palaeococcus	0	0	0	0	0	12.4136	0	0	0.744643	0	0	5.96247	0	0	0	0	6.3134	0	0	0	0	0	0	0	0	0	0	0	0	0	0	15.8541	0	3.47819	11.2317	0	0	14.1734	1.70641	0	0	0	0	1.94725	0	38.4181	0	0	9.73469
Edwardsiella	0	0	3.55361	0	0	17.1444	0	5.55784	0	0	49.0472	0	0	0	0	0	0	73.1619	0	19.8052	0	0	0	96.53	83.9443	0	17.6215	20.695	52.4134	27.9625	33.183	0	19.8661	15.2814	0	0	12.9211	7.16948	10.3534	28.6021	0	0	0	0	4.07458	0	0	0	30.7499
Porphyromonas	0	14.1283	636.194	387.77	2138.85	1351.19	79.2161	291.891	727.551	309.128	371.605	531.535	224.034	294.922	467.267	200.805	250.318	2963.36	212.106	12.5858	348.206	93.6931	149.765	0	0	22.1228	1145.02	521.529	3196.95	3605.23	1012.87	588.396	585.757	925.675	946.36	876.537	474.783	235.416	262.661	180.62	953.222	1441.54	293.078	193.472	584.781	0	40.7085	0	173.823
Lacinutrix	0	0	4.38524	0	65.2687	75.4802	28.4145	19.287	23.5704	0	22.2809	0	0	0	18.7882	0.646315	8.87752	23.3479	4.41281	6.07271	26.7001	0	0	0	0	0	8.85589	0	21.9095	22.0256	0	0	0	0	30.0062	32.9034	7.54312	6.4953	6.04392	0	25.5154	24.1015	8.45506	9.18596	0	0	0	0	0
Lysinibacillus	15.4482	0	53.9124	23.002	6.87147	81.7321	0	0	2.83	43.9406	0	42.6985	5.58796	33.9893	2.52428	1.16561	31.9585	39.5042	29.2276	43.4686	4.15388	3.08758	3.23047	0	0	28.1344	47.6271	34.1369	30.2318	19.6761	23.984	2.39843	56.5686	32.849	194.755	85.3063	24.8535	105.097	114.352	78.3147	55.8172	185.589	58.4227	217.443	1099.21	22.7047	46.4339	0	183.69
Owenweeksia	0	0	9.43196	0	25.6102	28.2453	0	0	8.2822	0	0	18.628	0	0	0	1.11976	10.2317	35.4334	0	6.51345	0	0	0	0	0	7.20165	30.0665	0	6.36204	41.1383	0	0	0	41.3592	22.3365	12.1866	0	9.60265	3.22529	0	40.9399	88.5913	25.899	0	55.6762	0	0	0	5.82548
Alloprevotella	12.5872	0	1080.05	1115.01	1915.59	3195.42	99.9936	116.902	92.5745	1911.94	86.2987	3813.65	918.599	2903.3	459.452	212.61	1187.55	6188.22	1675.82	38.1678	617.827	92.6897	66.9856	0	0	44.1877	1284.91	979.681	1869.06	3910.01	1295.55	304.241	1186.36	1043.61	6438.36	1460.45	5840.21	952.226	1335.45	379.183	678.843	4380.7	1865.7	1224.77	2745.89	4.35475	99.0563	0	241.268
Carnobacterium	0.667266	0	5.22287	8.59301	0	0	15.841	53.7337	27.2602	0	198.724	28.9505	0	0	0	0	0	25.8924	0	52.3719	66.1502	0	0	0	0	6.28392	33.605	59.9215	0	0	0	2.65862	0	4.39489	0	28.7129	10.6549	44.8213	94.7065	0	15.4758	135.968	27.7498	72.9437	59.7468	16.583	35.3234	0	35.1331
Methanoregula	0	0	0	6.71302	6.42145	9.67514	0	0	0	0	0	0	0	0	0	0	0	0	0	71.3199	23.9712	0	0	0	0	0	0	0	0	0	3.5519	14.6274	3.9257	6.55006	0	0	0	0	0	0	0	0	0	0	0	0	33.9884	0	25.8703
Thermodesulfobium	0	0	0	5.08694	143.793	95.2351	0	0	0	8.82657	0	0	0	0	0	0	0	0	0	26.2314	15.1673	0	0	0	0	0	47.4251	19.5702	0	17.5864	8.79485	12.5141	0	12.7469	0	0	0	0	0	0	0	2.07124	0	3.81091	0	3.09902	62.1822	0	4.19072
Oleispira	0	0	0	33.4049	240.36	358.867	0	0	0	37.701	0	18.5011	13.8069	14.6254	0	0	98.6395	0	12.815	0	60.2837	16.9389	5.45903	0	0	0	0	0	13.6213	27.5966	29.5645	18.0503	43.3125	7.01815	0	0	219.107	26.9719	43.601	14.1166	6.3783	97.0324	17.2072	0	192.054	0	0	0	0
Chryseobacterium	56.6761	0	329.826	364.233	1164.87	831.99	304.752	244.376	190.31	391.543	255.426	971.738	399.33	503.077	211.898	124.985	495.027	554.27	277.865	74.0239	583.414	40.5265	23.1272	0	7.15772	88.5463	337.296	152.709	702.781	951.76	812.496	371.518	954.187	437.489	1575.79	999.196	854.022	247.714	328.766	204.83	732.819	1500.46	387.22	1096.34	959.142	60.8808	25.2849	0	96.7905
Dyadobacter	0	0	161.589	197.641	608.468	906.315	40.2262	20.3687	30.5147	84.0718	41.6873	306.988	127.622	48.5615	403.716	97.4188	159.669	449.014	173.337	1.29687	364.903	39.6792	17.9079	0	0	0	245.23	199.027	205.675	372.968	223.715	239.537	287.463	204.892	221.911	188.636	201.786	58.1628	401.772	26.4409	221.6	474.933	161.719	417.284	496.17	0	0	0	0
Sporosarcina	15.7046	0	47.5608	34.7194	0	47.5413	0	26.2416	9.85548	0	74.0432	21.8217	0	19.4951	0	15.1515	7.54239	26.6262	0	126.281	106.222	0	0	0	0	0	298.995	34.839	113.466	47.8582	45.8014	12.2252	17.8523	32.3592	37.6753	81.0759	0	75.0248	6.71884	0	148.851	27.328	33.7625	5.24572	894.229	0	70.0699	25.665	23.1138
Parvibaculum	0	0	0	0	0	0	0	0	0	0	0	0	0	0	0	0	0	0	0	0	0	0	0	0	0	0	0	0	0	0	21.238	0	0	0	0	0	0	0	0	0	0	0	0	0	0	0	0	0	10.6367
Bacteroides	100.003	27.4903	232245	188199	511484	448120	62561.2	43226.9	43619.4	230205	49519.7	650493	149693	200673	86132.3	79212.2	257690	446092	171247	143.959	273270	74097.3	42521.9	6.22008	17.4407	8342.47	254458	268013	292343	306478	251153	188927	227450	173705	248023	99167.9	764727	145289	196666	101283	127112	278236	157720	120966	283911	81.1134	146.207	15.3903	1370.71
Parvularcula	0	0	0	0	0	0	0	0	0	0	0	0	0	0	0	0	0	0	0	0	6.4579	0	0	0	0	0	0	0	0	0	7.25249	0	0	0	0	0	0	0	0	0	0	0	0	0	0	0	0	0	0
Algibacter	0	0	60.8592	45.7841	303.184	223.996	0	0	0	74.3174	0	111.497	70.1479	41.3681	37.2267	33.4364	88.6423	127.902	61.2027	12.0705	41.7812	65.7637	33.4008	0	0	0	105.342	37.0733	122.778	95.5697	97.4098	15.8532	123.218	70.036	61.7357	177.213	48.8198	100.68	58.6083	2.55428	89.3505	211.193	29.9943	26.5732	228.207	0	0	0	0
Desulfotalea	0.406764	0	0	0	0	0	0	0	0	0	0	9.2511	0	0	0	0	0	57.2086	91.924	6.94602	6.57764	0	0	0	0	0	69.0446	12.3241	82.0024	90.9868	0	0	0	0	11.7991	39.6932	0	16.8362	0	0	1.72945	52.8884	0	5.14099	0	0	0	0	20.2991
Kurthia	0	0	4.09829	32.3606	10.2175	9.63296	0	0	0	0	2.34721	13.9606	0	0	0	0	0	0	0	177.039	40.5063	0	0	0	0	0	0	0	0	0	12.1514	10.0955	0	0	34.4437	0	0	0	44.6311	0	0	140.374	66.4374	0	0	14.4908	78.1179	0	6.06698
Alistipes	0	0	12698.1	34031.3	50481.6	29539.6	1834.3	1089.23	1439.17	9657.37	1605.47	20016.6	11374.2	12141.8	18901.8	25815.3	55393.1	63356.7	50653.7	126.024	23691	1735.3	1116.85	0	25.439	389.74	8234.85	5995.69	8539.33	37018.1	40239.2	70888.8	38768.1	90159.7	42013.5	31423	79839.5	39184.2	24115.6	30630.1	18513.2	124381	43541.6	27786.5	82438.5	84.827	280	0	431.459
Neomicrococcus	0	0	0	0	14.6175	58.5962	0	0	0	0	0	0	0	0	0	0	0	0	0	0	0	0	0	0	0	0	0	0	0	0	0	0	0	0	0	0	0	0	0	0	0	0	0	0	6.25049	0	0	0	0
Rickettsiella	0	0	0	0	0	0	0	0	0	0	0	0	0	0	0	0	0	0	0	51.8684	0	0	0	0	0	0	0	0	0	0	0	0	0	0	0	0	0	0	0	0	0	0	0	0	0	0	0	0	0
Cohnella	6.72673	0	16.1806	7.84509	15.2764	72.1036	0	10.0587	18.009	0	35.4973	0	0	0	72.6445	3.55923	16.8289	11.6817	12.0192	52.9722	0	0	0	0	0	1.39713	17.0638	0	22.3205	47.7421	23.9335	27.523	12.5777	21.3938	108.521	30.5075	0	22.6158	79.9543	0	30.0955	164.768	95.692	67.7505	131.736	60.6513	127.841	0	45.9723
Riemerella	0	9.64588	0	73.8185	111.727	49.3636	0	0	0	308.991	0	85.6351	122.658	314.206	76.1888	15.6466	111.641	223.603	64.423	0	10.2904	0	0	0	0	0	37.8195	6.09657	30.7373	62.5167	64.6098	85.8698	70.5531	80.317	25.1131	33.8864	55.5886	7.41853	55.1741	6.97219	28.4157	20.4171	20.507	68.4792	15.9325	0	0	4.78719	0
Entomoplasma	0	0	0	12.3698	19.6781	0	0	0	0	0	0	0	0	0	0	0	0	3.50129	0	78.2038	0	0	0	0	0	0	0	0	0	0	0	18.9509	0	0	0	0	0	0	0	0	0	0	0	0	0	0	0	0	27.31
Basilea	11.2782	0	0	0	22.6749	20.1226	0	0	0	0	0	0	0	0	6.22359	11.0812	20.7165	31.0712	5.10328	6.97962	4.83878	0	0	33.5831	56.8531	0	59.5822	53.711	62.4254	165.236	5.51693	0	12.3897	0	21.1244	0	23.4755	21.5797	0	37.2127	0	22.3085	0	0	11.5784	5.9242	6.8537	0	40.1939
Actinobaculum	0.667266	0	0	0	0	0	0	0	0	0	12.6198	0	0	0	0	0	0	0	0	0	4.59591	0	0	0	87.9615	0	0	0	4.11545	2.61346	0	0	0	0	15.0087	0	8.48804	7.71817	75.8996	1.34651	0	19.7237	10.8608	10.7977	267.43	0	0	0	0
Exiguobacterium	12.2601	0	35.6119	0	0	0	0	0	0	0	0	11.8213	0	0	19.9129	0	18.167	14.4457	13.2068	27.4713	0	0	0	0	0	6.67285	0	0	0	0	0	21.9191	18.749	5.07834	0	47.3782	5.81298	1.22262	25.8927	8.08165	22.1253	81.1647	16.9693	27.9571	17.0102	0	43.8583	0	18.1485
Arenibacter	0	0	78.6027	48.9189	408.89	429.482	68.004	54.426	55.2594	0	66.9248	0	7.49031	0	47.2817	24.4429	64.5373	206.875	179.461	6.31532	460.589	0	0	0	0	20.6065	29.9195	52.2224	323.956	123.436	140.7	57.5428	8.7871	11.8195	42.8138	122.553	21.2567	56.1838	29.8824	14.3387	88.8703	106.556	114.14	26.7785	113.358	0	60.4425	0	0
Tistrella	0	0	0	0	0	0	0	0	0	0	0	0	0	0	0	0	0	0	0	0	28.1195	0	0	0	0	0	0	0	0	0	28.2415	0	0	0	0	0	0	0	0	0	0	28.8889	0	0	19.5286	0	0	0	0
Fastidiosipila	35.6811	21.1743	67.8639	34.5795	126.223	40.7734	16.445	0	10.7044	62.498	7.38759	69.9842	0	46.8745	27.6081	6.355	48.2922	81.1767	89.8493	96.612	44.2007	2.28204	2.91026	0	2.66403	76.8922	48.5429	31.4275	11.2984	0	67.012	55.7641	60.4899	244.586	460.984	92.9907	427.852	70.8189	132.135	68.6202	159.246	517.039	199.406	612.933	186.731	58.3278	295.515	0	60.6465
Mahella	13.4102	0	59.3461	154.655	140.334	196.091	0	62.9393	13.7848	6.28324	74.9069	19.9601	23.1097	28.8841	46.2955	5.16147	22.2743	393.015	20.6578	596.141	129.734	0	0	0	0	14.1883	7.76559	16.7907	13.1364	98.8228	97.0283	44.4642	41.6681	70.2621	223.155	66.4377	37.5494	101.348	233.042	86.0207	138.642	305.106	222.593	95.2159	210.221	50.007	587.137	0	144.188
Parvimonas	65.9181	36.088	69.9302	2.85674	71.0329	90.7416	0	0	0	29.6643	0	31.807	0	39.8187	37.7091	9.5323	46.0812	64.7309	78.424	88.9121	51.6205	2.97773	5.28903	165.418	0	33.3084	66.0037	21.7044	21.3266	15.7353	75.0338	0	17.9456	62.1074	19.3185	99.3614	45.2875	131.731	149.741	74.0742	141.343	161.13	73.1672	141.85	84.7743	31.1032	158.147	0	95.4398
Dermatophilus	0	0	0	0	0	8.8512	0	0	6.17464	0	0	9.40157	0	23.1624	0	0	10.9533	0	0	2.60746	0	0	0	0	0	14.8533	9.55246	0	0	0	0	0	0	0	12.1488	0	11.0125	10.2158	49.9961	0	0	0	0	0	0	0	0	0	21.8501
Leptotrichia	937.45	593.923	261.034	53.8209	62.8189	74.7131	15.921	20.7659	36.6366	29.5798	44.1329	59.7306	26.6273	16.3581	10.1582	10.1653	0	28.981	12.0968	315.165	275.626	0	0	0	7.15772	14.8067	39.2902	70.5304	14.8325	23.3822	56.482	218.606	41.8889	131.512	141.98	73.0059	73.7727	89.4645	150.843	71.3847	82.3547	351.615	117.836	660.996	118.214	191.806	283.833	0	468.914
Heliobacterium	11.6215	3878.79	6.1198	70.934	82.8612	62.9526	0	0	2.09145	0	4.75523	8.63991	0	0	19.8636	27.0246	0	21.7183	40.8131	115.908	115.089	7.88065	6.88866	0	0	55.3523	0	35.2713	0	43.0275	42.6778	0	0	14.9569	40.7171	104.441	30.5813	51.5352	2.88362	28.2962	177.197	376.737	224.818	51.0163	93.626	19.4323	48.9734	0	24.9699
Saccharomonospora	0	0	0	0	0	0	0	0	0	0	0	0	0	0	0	0	0	0	0	0	0	0	0	0	0	0	0	0	0	0	0	0	0	2.47612	0	0	0	0	0	0	0	0	0	0	0	0	0	0	0
Intestinibaculum	933.158	83.4185	148.81	271.708	383.347	845.147	13.5578	0	43.2743	54.8204	39.1419	135.476	0	104.255	122.638	29.1056	114.098	248.581	122.757	976.28	1498.79	12.667	59.8298	0	0	214.449	117.478	95.316	191.138	101.302	342.059	629.063	273.55	298.137	185.128	416.779	217.579	333.229	678.39	307.224	309.673	2566.14	717.469	542.389	1417.38	350.195	893.882	0	428.202
Pantoea	13.6986	477.544	26.2181	11.6085	229.024	72.2722	3.11945	36.1594	3.05569	5.1928	95.0007	38.2196	6.731	19.1363	4.52705	17.1249	29.3796	34.5754	54.8998	26.6456	20.5485	95.7374	0	269.122	182.767	0	11.3859	7.44917	8.00684	9.77628	32.761	11.2634	44.3211	2.23417	19.5898	8.59352	0	25.4808	0	13.8101	3.84247	108.541	37.552	8.222	0	0	24.5691	0	0
Pluralibacter	0	0	0	0	6.08806	11.9274	0	2.60156	0	0	148.532	0	0	0	0	15.56	15.5504	27.9617	28.7102	2.36125	0	0	0	68.0669	227.511	0	0	0	23.5941	15.6763	28.8986	0	46.3375	0	0	0	13.1106	15.7237	0	4.41517	0	26.725	0	21.4674	0	33.5773	0	40.9942	0
[truncated: 725 more rows]
[truncated: 125 more columns]

## Sheet: CRC
	A10A.SZAXPI015237.23.clean.trim.rmhost	M2.Pk001A.SZAXPI003413.4.clean.trim.rmhost	M2.PK002A.SZAXPI015222.123.clean.trim.rmhost	M2.PK003A.SZAXPI015219.129.clean.trim.rmhost	M2.Pk004A.SZAXPI003437.3.clean.trim.rmhost	M2.Pk005A.SZAXPI003425.1.clean.trim.rmhost	M2.Pk006A.SZAXPI003424.12.clean.trim.rmhost	M2.Pk007A.SZAXPI003426.11.clean.trim.rmhost	M2.Pk008A.SZAXPI003409.8.clean.trim.rmhost	M2.Pk009A.SZAXPI003436.7.clean.trim.rmhost	M2.Pk010A.SZAXPI003411.6.clean.trim.rmhost	M2.PK021A.SZAXPI015217.140.clean.trim.rmhost	M2.PK027A.SZAXPI015224.13.clean.trim.rmhost	M2.PK029A.SZAXPI015226.14.clean.trim.rmhost	M2.PK030A.SZAXPI015213.15.clean.trim.rmhost	M2.PK032A.SZAXPI015218.16.clean.trim.rmhost	M2.PK038A.SZAXPI015225.18.clean.trim.rmhost	M2.PK041A.SZAXPI015214.19.clean.trim.rmhost	M2.PK042A.SZAXPI015215.20.clean.trim.rmhost	M2.PK043A.SZAXPI017451.16.clean.trim.rmhost	M2.PK046A.SZAXPI017453.19.clean.trim.rmhost	M2.PK047A.SZAXPI017454.20.clean.trim.rmhost	M2.PK051A.SZAXPI017455.21.clean.trim.rmhost	M2.PK052A.SZAXPI017456.23.clean.trim.rmhost	M2.PK055A.SZAXPI017457.24.clean.trim.rmhost	M2.PK056B.SZAXPI017593.158.clean.trim.rmhost	M2.PK059A.SZAXPI017458.25.clean.trim.rmhost	M2.PK063A.SZAXPI017459.26.clean.trim.rmhost	M2.PK064A.SZAXPI017460.27.clean.trim.rmhost	M2.PK065A.SZAXPI017461.32.clean.trim.rmhost	M2.PK066A.SZAXPI017462.33.clean.trim.rmhost	M2.PK067A.SZAXPI017463.36.clean.trim.rmhost	M2.PK069B.SZAXPI017594.166.clean.trim.rmhost	M2.PK083B.SZAXPI017595.169.clean.trim.rmhost	M2.PK084A.SZAXPI017464.37.clean.trim.rmhost	M84A.SZAXPI003430.5.clean.trim.rmhost	M89A.SZAXPI003428.6.clean.trim.rmhost	MSC103A.SZAXPI017588.123.clean.trim.rmhost	MSC119A.SZAXPI017589.133.clean.trim.rmhost	MSC120A.SZAXPI017590.136.clean.trim.rmhost	MSC1A.SZAXPI017466.84.clean.trim.rmhost	MSC45A.SZAXPI017581.93.clean.trim.rmhost	MSC4A.SZAXPI017467.87.clean.trim.rmhost	MSC54A.SZAXPI017582.94.clean.trim.rmhost	MSC5A.SZAXPI017468.88.clean.trim.rmhost	MSC63A.SZAXPI017583.102.clean.trim.rmhost	MSC6A.SZAXPI017580.90.clean.trim.rmhost	MSC76A.SZAXPI017584.108.clean.trim.rmhost	MSC78A.SZAXPI017585.109.clean.trim.rmhost
[truncated: 884 more rows]
[truncated: 62 more columns]

[truncated: 1 more sheets: LC]
